# Supplementary material for: Divergence in expression of a singing-related neuroplasticity gene in the brains of 2 Ficedula flycatchers and their hybrids
Source: G3 (Bethesda). 2024 Dec 13;15(2):jkae293. doi: 10.1093/g3journal/jkae293 (PMC11797017; doi:10.1093/g3journal/jkae293)
Supplement: jkae293_Supplementary_Data [file jkae293_supplementary_data.zip]

Archive with 8 entries (8 files):
- Table_S1_G3-2024-405380.csv
- Table_S2_G3-2024-405380.xlsx
- Table_S3_G3-2024-405380.csv
- Table_S4_G3-2024-405380.csv
- Table_S5_G3-2024-405380.csv
- Table_S6_G3-2024-405380.csv
- Table_S7_G3-2024-405380.xlsx
- Table_S8_G3-2024-405380.csv
