# Supplementary material for: Divergence in expression of a singing-related neuroplasticity gene in the brains of 2 Ficedula flycatchers and their hybrids
Source: G3 (Bethesda). 2024 Dec 13;15(2):jkae293. doi: 10.1093/g3journal/jkae293 (PMC11797017; doi:10.1093/g3journal/jkae293)
Supplement: jkae293_Supplementary_Data [file jkae293_supplementary_data.zip › Table_S1_G3-2024-405380.csv]

individual	tissue	ENSFALG00000000001	ENSFALG00000000002	ENSFALG00000000004	ENSFALG00000000005	ENSFALG00000000006	ENSFALG00000000007	ENSFALG00000000008	ENSFALG00000000009	ENSFALG00000000010	ENSFALG00000000011	ENSFALG00000000012	ENSFALG00000000013	ENSFALG00000000014	ENSFALG00000000015	ENSFALG00000000016	ENSFALG00000000017	ENSFALG00000000018	ENSFALG00000000019	ENSFALG00000000020	ENSFALG00000000021	ENSFALG00000000022	ENSFALG00000000023	ENSFALG00000000024	ENSFALG00000000025	ENSFALG00000000026	ENSFALG00000000027	ENSFALG00000000028	ENSFALG00000000029	ENSFALG00000000030	ENSFALG00000000031	ENSFALG00000000032	ENSFALG00000000033	ENSFALG00000000034	ENSFALG00000000035	ENSFALG00000000036	ENSFALG00000000037	ENSFALG00000000038	ENSFALG00000000039	ENSFALG00000000040	ENSFALG00000000041	ENSFALG00000000042	ENSFALG00000000043	ENSFALG00000000044	ENSFALG00000000045	ENSFALG00000000046	ENSFALG00000000047	ENSFALG00000000048	ENSFALG00000000049
CF1	brain	6,960000001	0,15	156,6	414,3899999	40,36999999	0,99	79,86999998	2207,030002	7,269999998	0,11	12,35	8,58	6,18	29,92	0,54	32,23	31,24999999	19,86	302,7700001	0,27	28,49999999	51,70000001	2,679999999	0	6,8	0	1,650000001	2,45	42,95999999	65,83999999	0	225,22	168,5800001	4,699999999	1,76	91,71000001	0	2,040000001	0,58	0,25	9,589999998	19,8	632,82	0,3	0,64	136,41	2369,620003	15,09
CF2	brain	7,800000002	0	901,4899999	1147,969997	45,66999999	4,1	95,71000002	1813,489999	39,12	2,099999999	9,720000002	14,46	6,789999998	25,29999999	0,57	41,35999999	42,64000001	23,86999999	305,6700001	1,140000001	36,04999999	50,13999998	5,01	0,14	11,24	0	4,789999999	4,360000001	53,34999999	88,38000002	0	68,03999998	313,79	8,250000002	2,959999999	91,44000002	0	3,67	1,849999999	0,13	13,39	35,83999999	689,8799999	0	0,889999999	155,29	1850,139995	15,31
CF3	brain	10,12	4,240000001	975,2300001	1090,999999	43,85	2,340000001	108,52	1676,739997	32,69999999	1,37	12,72	14,77	7,55	32,85000001	0,77	54,83999998	43,14000002	25,71	296,09	0,92	23,11	48,10999999	9,959999999	0	13,21	0	4,18	4,439999998	61,63000001	60,85	0,96	92,27999997	309,2899999	9,69	2,169999999	88,36999999	0	4,699999999	1,769999999	0	16,59	30,09000001	566,5700001	0	1,380000001	138,25	2114,920005	18,93
CF4	brain	16,77	5,629999998	161,45	484,0600001	39,93000001	5,88	62,56000002	2149,009993	8,509999999	0,45	11,2	25,22999999	7,419999998	47,10999999	0,4	48,77999999	31,18	31,45	304,3699999	2,639999999	33,31000001	39,62000001	1,17	0,2	7,31	0	3,599999999	0,77	71,52	58,39000002	0,84	606,88	231,12	5,570000002	1,680000001	74,93	0	9,500000002	0,74	0	8,030000002	19,58	602,52	0,44	0,62	153,67	2081,899997	38,91000001
CF5	brain	15,56999999	1,289999999	169,2299999	529,8499999	40,59	1,96	69,96000002	2402,859998	7,75	0,36	11,39	15,16	2,2	48,41000001	0,26	29,89	37,59999999	18,23000001	290,1899999	3,549999999	37,77	46,96999999	3,680000001	0	6,85	0	4,220000001	1,989999999	44,74000001	70,99999998	0	381,9400001	220,6300001	3,970000001	1,44	89,53999997	0	4,56	1,009999999	0	8,299999999	28,14999999	663,2099999	0	0,4	186,4	2154,440003	27,09999999
PF1	brain	8,059999998	0,52	187,7800001	618,9100002	35,70999999	1,569999999	73,34	2194,580004	13,28	5,02	14,42	11,78	6,68	40,59999999	0,21	28,68	31,95	19,98	357,5600001	1,029999999	31,15999999	51,47	2,629999999	0,31	8,209999998	0	2,25	1,59	40,03	69,29999999	0	266,72	242,1600001	3,340000001	5,450000002	69,08000001	0	3,730000001	1,409999999	0	11,93	27,3	547,26	0	0,08	130,8	2304,480008	19,70000001
PF2	brain	11,41	1,91	153,94	495,0100001	35,13000001	0,62	67,95999998	2453,46	7,350000002	0,18	7,800000002	13,36	2,24	38,39	0	29,86	31,36999999	17,57	292,7499999	1,62	22,52999999	49,81999999	1,680000001	0	7,569999998	0	3,46	4,41	31,36999999	73,92999998	0	291,9	220,64	4,619999998	1,210000001	60,04	0	1,56	1,4	0	6,820000003	26,36	566,9200001	0	0,22	171,08	2424,349998	16,91
PF3	brain	11,09	0,33	779,5799998	1256,299998	33,93000001	5,489999999	90,25000001	1698,02	27,21	1,74	12,82	25,33	6,830000003	30,82000001	2,329999999	57,20999998	34,67000001	31,88	321,5999999	1,07	33,8	42,88000001	9,169999999	0,14	15,42	0	5,640000002	2,619999999	82,12999998	89,62000002	1,210000001	132,89	270,0799999	13,83	3,420000001	78,76000002	0	7,299999997	2,340000001	0	14,21	23,08999999	605,2100001	0	0,38	131,86	1947,469995	21,21
PF4	brain	7,760000001	0	892,1800002	995,9600001	35,53000001	3,229999999	88,59999999	1556,689998	21,54999999	2,09	11,38	14,54	3,579999999	27,13999999	0,85	28,67000001	43,22	24,18	288,22	1,489999999	35,8	44,83000001	9,589999998	0,32	18,76	0	3,469999999	4,089999999	71,46000002	69,48999999	0	60,8	336,7600001	10,31	4,380000001	89,06000003	0	4,66	2,810000001	0	15,03	34,57999999	617,5	0	0,75	162,43	1947,580003	17,34
PF5	brain	19,95	1,710000001	162,67	546,8999998	29,84	2,070000001	64,16000001	2284,539995	8,58	0,18	13,13	14,55	2,969999999	35,44999999	0,88	25,91	32,03000001	21,85	353,5899999	1,69	32,02	56,63000002	2,59	0,33	5,48	0	2,65	1,69	60,08999999	78,58999999	0	289,21	164,51	6,63	1,05	69,88000001	0	3,540000002	0,929999999	0	8,360000001	19,37	540,1399999	0	0,4	141,9	2667,399998	23,63
HY1	brain	10,55	0,99	166,98	529,7699999	38,50999999	1,44	66,27999998	2352,990006	9,299999998	0,819999999	8,470000002	13,5	3,079999999	28,88	0,590000001	23,54	33,64	15,32	303,5099999	1,55	23,15	47,31000001	1,159999999	0,11	8,159999998	0	1,880000001	1,710000001	33,64999999	61,7	0	259,24	185,73	3,83	1,4	73,39999999	0,24	2,099999999	2,030000001	0	10,33	23,53	688,7599998	0	0,58	164,51	2234,649999	18,37
HY2	brain	8,549999999	0,23	833,6099998	1191,049996	39,31	3,67	77,50000001	1559,930005	26,49	2,45	7,72	22,72	6,569999999	34,9	1,489999999	56,80000002	45,65999999	28,47999999	291,7000001	1,15	24,14000001	46,61000001	7,299999997	0	16,45	0	3,930000001	1,04	81,34000003	80,13999998	0	117,52	318,75	10,29	3	89,84999998	0	8,089999997	1,55	0	15,39	27,65	622,01	0	0,84	137,61	1958,490007	20,78999999
HY3	brain	6,779999999	1,47	180,56	577,7700001	39,86	1,39	72,89999999	2243,959993	10,5	2,209999999	11,34	14,58	11,29	37,28000001	0,16	38,19999999	39,26	23,26999999	320,63	1,04	28,51000001	42,40999999	4,539999999	0	7,060000001	0	3,19	0,92	33,27000001	76,57000003	1,009999999	267,2999999	256,59	6,979999998	3,05	80,02	0	4,47	1,009999999	0	10,47	28,14999999	658,0200001	0,26	0,25	142,4	2065,170006	20,52
CF1	heart	49,06999999	0	7,480000001	0	14,97	0,649999999	58,17	9,430000002	54,69000002	2,030000001	7,919999999	23,27999999	12,88	6,960000001	3,430000001	7,470000003	55,04000001	52,29	740,2399998	1,5	0,85	30,01999999	3,960000001	0,11	1,310000001	0	4,850000001	5,149999998	139,17	487,5300001	0	2,340000001	18,43	1,69	5,319999998	22,82	0	0	0,11	0	7,75	5,839999999	100,08	0	2,399999999	17,56	276,26	10,16
CF2	heart	61,64999998	0	4,73	0,03	20,28	1,54	57,79000001	0,649999999	49,66	0,84	5,62	35,04999999	14,73	7,560000002	2,719999999	0,64	81,56999999	81,23000001	756,4199997	2,020000001	1,270000001	24,47999999	2,67	0	1,3	0	7,280000002	3,869999999	194,25	469,8700001	0	1,59	18,32999999	2,29	4,170000002	17,61	0	0	0,12	0	7,220000001	4,199999999	73,49999998	0	1,39	17,4	301,98	7,020000002
CF3	heart	172,43	0	22,00999999	0,23	16,06000001	2,000000001	37,48	10,19	119,78	3,229999999	5,550000002	51,79999998	12,24	7,359999998	5,060000001	1,2	46,88999998	80,22999998	496,78	7,66	1,380000001	36,05999999	5,309999999	0	1,270000001	0	1,460000001	1,33	207,56	180,29	0,72	7,21	10,76	1,489999999	1,890000001	12,46	0	0	0,2	0	4,969999998	2,679999999	136,17	0	1,4	10,21	845,6599999	12,59
CF4	heart	54,29000002	0	6,889999999	0,06	14,53	1,43	39,05000001	0,28	36,01000001	1	5,229999999	43,52000001	12,79	5,85	3,140000001	0,3	65,69	87,18000001	599,4399999	1,83	0,51	21,37	1,79	0	1,11	0	3,849999999	0,97	323,5799999	457,1599999	0	2,270000001	13,55	3,11	5,489999999	11,52	0	0	0,05	0	7,269999998	3,100000001	79,14999999	0,33	1,67	14,02	319,6399999	9,049999998
CF5	heart	103,03	0	3,09	0,04	22,08	0,74	47,09	0	41,14	0,21	5,560000001	30,67999999	12,91	9,219999999	3,949999999	0,95	90,19999998	56,88000001	489,1400001	3,140000001	0,86	31,22	5,499999999	0,2	3,309999999	0	11,63	7,090000002	169,83	644,25	0	3,970000001	29,19000001	2,65	7,680000002	16,54	0	0,06	1,140000001	0	8,850000003	6,85	89,95999999	0	1,23	29,36999999	232,2800001	7,499999999
PF1	heart	43,35999999	0	2,76	0,05	21,42	1,009999999	36,10000001	0	34,19	0,75	7,849999999	20,72999999	8,750000001	13,55	2,050000001	0,18	91,61000003	49,35	904,2699999	2,429999999	0,590000001	54,98000001	3,479999999	0	2,48	0	7,809999999	5,410000001	106,96	502,7200002	0	0	18,81	1,210000001	6,839999998	15,80999999	0	0	0,27	0	8,860000003	5,950000001	95,86000001	0	0,29	18,98	242,07	6,700000001
PF2	heart	87,94999998	0	1,94	0	14	1,53	36,89000001	1,45	47,50999999	0,95	5,730000001	22,05000001	13,94	7,789999998	2,389999999	0,97	70,52999998	62,68000001	565,5600002	2,67	0,62	24,93999999	4,56	0	1,87	0	13,55	8,690000002	168,37	370,2200001	0	0,16	23,68999999	0,91	6,239999998	13,29	0	0	0,41	0	6,249999999	7,070000003	81,97	0	0,16	23,48	221,0699999	7,159999999
PF3	heart	81,51999999	0	7,569999998	0	14,96	2,929999999	40,54	0,81	48,32999999	0,25	5,779999998	36,37000001	11,61	6,779999999	3,170000001	0	59,86000001	75,28000002	533,41	2,879999999	0,96	31,83	3,800000001	0	1,809999999	0	6,18	1,360000001	245,8200001	368,4	0	1,580000001	18,56	7,600000001	3,849999999	10,36	0	0	0,14	0	5,680000001	6,040000001	57,83999998	0	0,32	15,22	206,04	10,89
PF4	heart	55,66999999	0	2,5	0,04	14,58	0,819999999	45,22000001	0,690000001	21,65	0,27	4,360000001	25,72000001	4,640000001	7,449999998	2,769999999	0	73,96000001	47,88	635,5700002	1,580000001	0,32	23,9	1,980000001	0,09	1,949999999	0	9,62	7,780000001	160,85	453,6	0	0,14	20,47	3,469999999	3,760000002	15,24	0	0,11	0,09	0	5,350000001	3,400000001	62,06	0	0,35	18,56	202,97	7,929999998
PF5	heart	124,97	0	16,21	0	25,06	2,969999999	47,41	33,32000001	93,62000002	3,479999999	5,430000002	34,73999999	9,430000002	13,43	2,219999999	0,25	84,05000001	53,28000001	604,52	5,049999998	2,48	36,49000001	8,220000002	0,25	5,259999999	0	5,250000001	4,270000001	111,08	295,56	0	1,34	31,70999999	2,76	3,340000001	12,91	0	0,15	0,67	0	11,61	9,62	139,8	0	0,67	30,97	414,8099999	10,88
HY1	heart	12,81	0	4,72	0	11,05	2,940000001	24,26	0	10,4	0,53	4,819999999	46,25999999	7,139999997	4,909999998	5,13	0,14	34,44000001	75,08	700,6800002	1,289999999	0,45	17,1	1,4	0	0	0	2,84	1,1	338,0900001	302,7400001	0	2,24	5,730000001	1,62	3,420000001	10,84	0	0,06	0	0	2,219999999	1,750000001	52,03999999	0	1,9	8,049999999	283,13	10,77
HY2	heart	29,11	0	5,040000002	0	19,12	1,140000001	36,69999999	0,72	30,96	0,830000001	2,819999999	34,11	9,100000001	12,01	5,700000002	0,22	79,68000001	41,41000001	786,6	2,629999999	0,38	30,72	2,209999999	0	4	0	6,559999998	3,769999999	104,47	369,82	0	1,51	26,93000001	1,949999999	4,860000001	14,63	0	0,06	0,29	0	9,900000001	6,63	61,69000001	0	0,7	28,41	199,11	7,1
HY3	heart	37,68000001	0	5,100000001	0	16,26	1,140000001	35,07	0,12	24,16	0,11	6,320000002	25,56000001	14,76	5,360000002	2,259999999	0,6	91,67000003	64,92999999	518,4799999	1,750000001	0,88	22,79000001	3,940000001	0	2,689999999	0	7,269999998	7,38	104,45	512,1800001	0	1,17	22,34	3,380000001	5,770000001	18,35	0	0,08	0,09	0	7,239999998	6,620000001	68,20000001	0,29	1,23	20,59	216,67	10,06
CF1	kidney	9,109999999	0	51,64999999	0,36	23,72	2,769999999	45,97999999	6,939999998	0,97	37,25000001	7,230000002	23,25	12,8	10,44	4,240000001	0,08	59,56999999	42,28	299,3100001	2,299999999	0,32	21,75	4,260000002	0,06	14,05	0	10,78	8,830000003	73,88000001	185,8	0,53	4,75	63,14000001	0,14	9,78	14,94	0	0,07	3,27	0,06	13,96	9,570000003	84,29000002	0	1,8	18,56	983,6499997	11,35
CF2	kidney	11,15	0	25,62999999	1,24	25,77	2,619999999	43,98	2,42	3,990000002	36,49000001	5,069999998	18,64999999	6,249999999	11,76	2,689999999	0,05	83,20999997	34,7	358,6899999	2,789999999	0,76	29,38000001	2,46	0	6,17	0	9,449999999	9,869999998	36,08	159,97	1,18	3,639999999	60,94999999	0,15	6,34	15,31	0	0,04	3,499999999	0	16,62	9,100000001	95,26999998	0	1,489999999	23,70000001	971,8000003	8,790000001
CF3	kidney	19,18	0	38,00999999	1,37	26,42	0,819999999	46,35000001	11,2	4,420000002	32,90999999	7,610000002	13,76	11,54	11,99	2,25	0,37	65,14999998	30,45	336,7499999	1,409999999	0,830000001	27,47	3,869999999	0,56	13,25	0	5,11	3,249999999	40,62999999	118,91	0	4,72	75,32999999	0,46	5,979999998	16,78	0,15	0,04	3,649999999	0	21,11	12,41	115,16	0	2,529999999	26,90999999	1272,860004	7,629999998
CF4	kidney	18,86999999	0	35,96999999	2,09	17,72	1,86	45,00999999	5,080000001	3,66	21,53999999	6,329999998	17,78	14,18	7,7	3,130000001	0	42,72999999	51,25	282,2	2,19	0,24	17,97	1,210000001	0,07	4,39	0	4,130000001	2,01	106,12	114,04	0	5,739999998	28,25999999	0	5,250000001	12,23	0	0,12	2,750000001	0	10,39	3,949999999	81,76	0,31	1,3	11,91	1791,840004	11,07
CF5	kidney	14,71999999	0	29,98	1,029999999	19,89	2,109999999	48,91000001	2,600000001	1,129999999	25,98	6,859999997	26,15999999	16,96	9,970000003	6,159999998	0,04	61,19	51,50000001	309,5400001	1,719999999	0,78	24,73999999	2,159999999	0,07	11,49	0	4	2,889999999	71,94000002	151,67	0,549999999	3,45	58,11999998	0,71	7,249999998	16,1	0	0,3	2,59	0	14,57	8,310000001	100,88	0	1,409999999	18,82999999	1169,200002	12,1
PF1	kidney	15,71	0	50,61000002	3,11	28,29	1,12	56,37	3,030000001	2,949999999	28,81	6,059999998	14,64000001	4,949999998	11,58	1,029999999	0	71,94000002	26,15999999	325,8300001	1,4	0,56	33,49000001	6,219999999	0	11,7	0	6,68	5,96	42,76	149,62	0,92	1,480000001	53,8	0,24	4,810000001	14,18	0,24	0,06	5,049999998	0,31	21,49	9,019999997	115,67	0	0,35	20,19000001	1372,120004	8,019999997
PF2	kidney	14,02	0	28,13999999	1,09	24,97	1,23	54,77999999	5,089999999	2,06	28,74999999	5,469999999	17,13	13,83	11,4	2,159999999	0,2	69,61000002	34,03	270,56	1,39	0,26	25,12	5,060000001	0,08	12,73	0	9,529999998	5,16	53,57999998	171,53	0	3,690000001	67,97000002	1	3,960000001	12,21	0	0,04	3,280000001	0	23,33	8,959999998	105,95	0	0,56	20,9	1191,119999	8,220000002
PF3	kidney	14,83	0	28,80000001	0,649999999	21,3	2,879999999	47,33000001	7,530000003	1,76	41,68	6,500000002	15	5,439999998	9,320000003	3,119999999	0,14	56,87	39,48	287,8699999	1,699999999	0,48	22,33	4,650000002	0,28	11,74	0	4,650000002	3,290000001	74,04000001	135,39	1,2	3,390000001	53,05000001	0,15	4,119999999	13,84	0	0,08	2,850000001	0	14,86	10,44	104,65	0	1,04	16,58	1069,039998	8,769999999
PF4	kidney	6,150000001	0	18,99	1,249999999	20,06	1,1	49,09999999	5,690000001	0,48	29,27	5,85	12,59	6,520000001	7,990000002	1,12	0	55,29	31,52999999	315,2200001	0,34	0,28	24,42	2,969999999	0,17	10,12	0	3,860000001	3,45	51,40000001	138,17	0	0,75	40,82000001	0	4,619999998	17,98	0	0	3,159999999	0	17,4	5,760000002	92,97000003	0	0,88	21,52999999	1329,359999	5,540000001
PF5	kidney	12,88	0	13,05	1,18	21,36	1,73	45,94000001	6,410000002	1,97	32,71	6,020000002	20,38	9,209999999	12,52	2,859999999	0	58,52999999	38,66999999	292,9	2,020000001	0,6	26,71999999	3,540000002	0,32	11,21	0	6,719999997	3,67	68,80999998	125,3	1,97	1,78	58,42	0,690000001	1,480000001	9,86	0	0,18	2,270000001	0	16,35	9,089999998	92,42	0	0,62	20,46	1219,990001	8,690000002
HY1	kidney	13,05	0	12,08	1,05	21,22000001	1,750000001	40,76999999	8,63	10,55	18,78	4,009999999	28,57999999	7,039999998	7,66	8,529999999	0,29	62,98999999	25,62	294,13	1,96	0,51	22,30999999	2,83	0,09	11,97	0	10,67	9,329999999	45,20999999	130,85	0	3,36	66,43000002	0,19	8,779999999	12,44	0	0	4,690000002	0	14,95	9,89	90,66000003	0	2,169999999	22,25	979,51	9,199999999
HY2	kidney	8,920000003	0	18,81	0,34	23,46	4,190000001	26,22999999	11,06	4,43	24,67	2,12	39,54000001	7,190000001	15,27	10,18	0,11	76,53000001	40,16	326,8699999	2,159999999	0,74	25,51999999	2,320000001	0,16	14,81	0	7,359999998	6,779999999	66,12999999	108,02	0,649999999	5,519999998	74,73999999	0,52	4,829999998	11,51	0	0,05	4,41	0,15	11,9	8,790000001	75,04000001	0	1,769999999	18,68000001	916,9999997	13,1
HY3	kidney	12,81	0	13,19	2,409999999	25,10000001	3,179999999	49,06	3,67	1,43	30,69999999	6,639999999	21,10000001	13,92	12,33	3,760000002	0,08	67,5	39,59999999	308,59	1,51	0,42	22,76	3,119999999	0,31	13,45	0	4,539999999	2,729999999	54,9	144,69	2,08	2,619999999	73,18000001	0,54	5,760000002	13,29	0	0	2,209999999	0	13,95	7,159999999	72,92999999	0,28	1,640000001	18,38	1128,159998	8,760000001
CF1	liver	8,11	0	0,42	0	13,75	0,2	26,27	0,12	5,640000002	9,410000003	8,360000001	8,040000002	15,41	6,510000001	2,600000001	0	61,06000001	29,77000001	389,8999999	16,36	0,17	13,7	0,62	0	7,710000001	0	0	0	80,54000002	146,48	0	0	19,55	0,15	6,139999999	3,280000001	0	0,08	0,02	0	4,699999999	2,969999999	16,25	0	0,18	8,270000001	766,58	4,160000001
CF2	liver	4,699999999	0	0,6	1,73	19,21000001	1,079999999	28,64000001	13,6	1,849999999	5,069999998	4,39	12	12,35	6,479999999	4,869999999	0,35	69,44999998	35,47999999	304,6800001	39,31	0,44	17,74999999	0,29	0,15	6,579999998	0	0	0	69,92999998	113,42	0	1,11	31,65000001	0	1,409999999	3,319999999	0	0,17	0,02	0	3,620000001	5,730000001	17,24	0	0,19	6,939999998	547,12	4,369999999
CF3	liver	8,809999997	0	1,820000001	3,05	15,97	0,830000001	37,32	6,430000001	2,489999999	5,48	6	12,22	20,29	7,090000002	4,019999999	0,05	46,7	52,42000001	268,34	35,86999999	0,21	17,03	1,39	0,16	4,31	0	0	0	133,7	101,82	0	0,49	15,98	0	1,94	4,160000001	0	0,14	0,08	0	5,369999998	3,46	20,05	0	0,26	18,58999999	797,61	7,319999998
CF4	liver	6,379999999	0	0,75	0,02	17,43	1,260000001	24,49	0,35	4,479999999	10,69	6,439999998	11,66	13,48	7,239999998	2,679999999	0	59,58	47,49999999	246,9100001	39,93000001	0,23	14,48	0,78	0,11	6,639999999	0,32	0	0,14	111,2	119,19	0,95	0,16	21,25	0	8,779999999	2,24	0	0,19	0,02	0	9,82	5,519999998	26,09999999	0	0,37	10,32	795,6899999	5,669999998
CF5	liver	9,06	0	0,57	0,05	20,75999999	1,87	26,39	1,8	6,610000001	4,84	4,869999999	21,27	20,05	9,250000003	8,33	0	53,16000001	47,17999998	252,4300001	51,98999999	0,29	19,26	0,53	0,27	9,799999998	0	0	0	138,52	158,46	1,129999999	0,2	31,08000001	0	7,319999998	3,259999999	0	0,47	0,02	0	6,820000003	3,549999999	15,66	0	0,28	15,46	541,01	8,63
PF1	liver	8,190000003	0	0,25	0,08	20,43	0,29	46,48	0,18	1,55	5,85	6,809999998	8,820000003	6,329999998	9,299999998	3,370000001	0	33,37000001	35,83	391,1499999	13,83	0,08	25,95	3,710000001	0,1	3,889999999	0	0	0	65,62999998	108,48	0	0,3	26,99	0	6,939999998	3,05	0	0	0,23	0	5,410000001	6,290000002	43,12000001	0	0,05	15,89	1244,77	4,789999999
PF2	liver	11,17	0	0,66	0	14,5	1,05	23,41	1,319999999	5,27	2,700000001	4,019999999	13,73	9,399999998	3,880000001	2,539999999	0,04	34,75999999	41,64	241,9	35,43	0,17	11,71	1,640000001	0,33	5,819999999	0	0	0	108,88	120,51	0	0	30,3	0,43	2,74	1,360000001	0	0,49	0,17	0	9,869999998	3,440000001	20,12000001	0	0,17	17,61	663,3500001	6,119999999
PF3	liver	12,5	0	1,319999999	1,419999999	19,46	0,28	40,05999999	5,589999999	5,279999999	6,749999998	8,119999998	12,27	13,42	8,769999999	3,179999999	0,13	57,46	42,81000001	275,2600001	26,83000001	0,24	24,14000001	1,380000001	0,28	9,019999997	0	0	0	81,23999998	141,11	0,800000001	2,000000001	36,76000001	0	5,530000001	3,390000001	0	0,16	0	0	5,770000001	5,929999998	33,43	0	0,1	20,98	1080,110003	5,629999998
PF4	liver	5,509999998	0	7,249999998	10,94	15,81999999	0,72	33,35999999	15,44	2,219999999	2,769999999	3,749999999	8,310000001	5,809999999	6,130000002	1,55	0,549999999	43,5	28,27000001	225,7099999	24,53000001	0,7	15,7	0,649999999	0,16	9,049999998	0	0	0	83,60999997	112,22	0	0,87	32,00999999	0	3,400000001	3,2	0	0,43	0,3	0	9,529999998	4,069999999	23,98	0	0,39	15,58	591,69	3,680000001
PF5	liver	6,020000002	0	0,71	0	17,28	0,819999999	38,40000001	0,1	3,440000001	3,899999999	5,13	13,74	13,93	6,839999998	6,47	0	45,68	57,07999999	198,04	34,08000001	0,09	17,01	0,44	0,78	5,309999999	0	0	0	198,66	85,03000002	0	0,17	18,56	0	0,789999999	3,540000002	0	0,32	0,07	0	7,809999999	2,949999999	11,08	0	1	10,72	892,8899997	14,21
HY1	liver	6,650000001	0	0,24	0,05	11,61	1,53	13,15	0,39	10,79	2,679999999	3,79	14,64000001	12,5	5,560000001	4,139999999	0	59,04000001	22,63999999	276,2300001	26,71999999	0,18	7,710000001	0	0,14	3,979999999	0	0	0	64,87	79,48999999	0	1,05	27,59	0	2,779999999	1,04	0	0,24	0,02	0	3,319999999	3,81	14,07	0	0,26	3,880000001	481,3499999	6,359999999
HY2	liver	7,38	0	0,789999999	0,06	18,43	0,57	28,51999999	0,07	9,100000001	2,06	3,710000001	7,830000001	4,08	10,53	6,68	0	77,09999999	21,52999999	368,8500001	16,07	0,07	19,34	0,31	0	12,2	0	0,19	0	37,33	54,68	0,649999999	0	25,37	0,34	1,86	5,060000001	0	0	0,03	0	7,409999997	7,030000001	17,54	0	0,16	8,549999999	475,4900001	5,990000002
HY3	liver	8,909999997	0	0,19	0	19,03	1,029999999	50,24000002	0,98	3,74	2,46	6,85	11,45	16,8	8,190000003	2,5	0	55,07999999	38,36999999	258,95	44,48	0,45	11,03	1,05	1,15	7,880000003	0	0	0	65,62	105,15	0,74	0,27	27,31	0	4,369999999	3,380000001	0	0,05	0,12	0	7,049999999	4,52	12,91	0	0,889999999	14,33	555,1400002	7,519999997
CF1	testis	9,449999999	0	2,639999999	0,06	34,29	3,380000001	252,17	3,19	0,42	0,86	24,84999999	204,81	55,11000001	43,37	296,2100001	0,24	37,10000001	148,72	97,74	4,89	5,000000001	75,77	1,91	0,07	27,15	0	20,1	11,53	53,45000001	74,99000002	3,209999999	0	15,59	0,629999999	72,00000001	66,83000001	0,32	0,04	234,31	0,54	23,94	22,08	23,54999999	0	0,42	36,20999999	597,6700001	34,96999999
CF2	testis	22,05000001	0,31	3,819999998	0,14	62,77	4,619999998	263,74	2,750000001	1,07	1,55	24,14000001	200,8	60,89000001	45,38	312,5499999	0,19	49,78	167,35	87,60000002	7,530000003	5,519999998	59,14000001	0,61	0,19	18,75	0	19,50000001	18,06	42,90999999	71,88999998	1,55	0,28	16,85	0,4	69,21000001	45,26	0,7	0,16	245,4999999	0,74	34,81000001	25,44	20	0	0,49	39,35999999	616,8600001	41,11999999
CF3	testis	15,51	0,29	4,1	0,03	50,47999998	5,4	245,1199999	3,09	0,830000001	1,35	24,52	209,73	40,83999999	50,99	299,8900001	0,4	38,14999999	137,13	104,73	4,160000001	4,289999999	58,25	3,059999999	0,26	20,42	0	12,16	9,13	30,78000001	56,96999998	2,180000001	0	14,88	0,37	86,24000001	43,26	0	0,15	267,61	1,04	29,94000001	27,02999999	25,12	0	0,27	38,65999999	558,0900001	29,19000001
CF4	testis	19,18	0,25	3,610000001	0,17	44,94000001	2,579999999	295,0299999	3,67	1,270000001	0,88	23,07000001	104,06	17,06	39,05000001	152,44	0,05	39,26	73,02999998	116	4,710000002	1,43	71,45000002	0,39	0,15	22,07	0	16,33999999	14,3	17,48	57,41000001	1,24	0	15,65	0,16	87,27000002	52,56000002	0,27	0	294,24	0,91	36,07	29,92999999	29,1	0	0,35	47,23	579,99	17,66
CF5	testis	20,42	0,09	2,46	0,06	53,05000001	5,87	257,0799999	1,890000001	0,95	0,88	24,00999999	205,45	53,57999998	47,83	246,88	0,27	44,42	146,25	104,61	7,280000002	3,400000001	70,28000001	2,600000001	0,41	23,12999999	0	20,81	19,12	33,62999999	97,82000002	0	0	16,38	0,54	82,67999997	57,15999999	0,22	0,05	243,1799999	0,67	24,61	27,54000001	24,99000001	0	0,56	38,72999999	544,9399999	35,9
PF1	testis	29,01	0,14	1,39	0,05	51,35999999	2,030000001	229,67	4,08	2,180000001	1,2	28,49999999	139,73	14,87	45,27999999	188,25	0	32,78	94,92000002	107,48	4,420000002	1,18	85,54999997	0,830000001	0,25	28,46999999	0	10,16	7,849999999	18,48	78,75000001	0	0,19	15,59	0	81,26999998	66,66999998	0,27	0,07	253,26	0,47	17,16000001	41,77999999	37,16999999	0	0,2	60,99999998	570,1600002	16,29
PF2	testis	24,87	0,12	3,229999999	0,2	37,55999999	3,309999999	252,05	4,280000002	0,4	1,11	27,69	179,1800001	49,47999999	37,69000001	270,3800001	0,21	41,38999999	129,25	94,45000003	3,960000001	2,01	58,78	0,819999999	0,1	24,21	0	10,83	9,089999998	46,7	67,54000001	0,87	0	16,02	0	79,75000002	41,72	0,22	0,42	224,4700001	0,48	30,66999999	31,25999999	24,71	0	0,54	53,13999998	569,1299999	25,95
PF3	testis	58,74000002	0,24	7,610000002	0,45	43,08000001	3,46	226,15	6,960000001	1,029999999	1,43	33,29	191,82	18,37	49,81999999	246,34	0,14	38,29999999	169,1799999	111,39	4,930000001	2,550000001	67,44000001	1,419999999	0,22	28,73999999	0	8,139999998	12,83	42,00000001	68,95999999	2,71	0,97	18,04000001	0,23	61,96000001	57,33	0	0,06	234,47	0,5	24,9	47,68999998	31,39	0	1,3	51,73000001	588,6699998	29,46000001
PF4	testis	37,71000001	0,09	2,46	0,03	54,8	1,17	305,94	8,62	4,920000001	1,45	24,77	140,56	26,39	43,48	154,04	0,21	52,16000002	109,57	184,0499999	7,840000002	1,62	86,30000002	3,479999999	0,48	25,71	0	5,469999999	6,020000002	27,93	71,65000001	0	2,529999999	20,56999999	1,05	88	40,41000001	0	0,05	273,59	0,37	40,45000001	29,1	61,27	0	0,629999999	50,04	666,2900002	19,78
PF5	testis	27,61000001	0,09	4,969999998	0,28	57,99999999	2,940000001	272,1100001	7,350000002	0,46	1,47	23,98999999	207,3900001	27,98	51,55	272,34	0,05	40,02000001	155,74	99,86999997	5,199999998	1,91	60,35000001	1,59	0	21,91000001	0	9,01	6,450000002	43,31000001	58,93000001	0,67	0,24	14,74	0	53,93999999	39,77999999	0,27	0,19	214,7	0,71	20,11000001	36,93000001	22,82	0	0,47	43,07000002	569,6499999	33,08999999
HY1	testis	22,63	0	2,340000001	0,1	43,51000001	3,970000001	254,4	2,84	3,66	1,159999999	21,87000001	198,4000001	54,06000001	55,14000001	255,45	0,06	41,35999999	121,89	97,97999999	4,39	2,910000001	65,59999999	0,6	0	31,51	0	9,959999999	12,46	34,55000001	71,45000002	3,069999999	0	17,48	0,39	90,85999997	63,79000001	0,81	0,11	259,71	0,67	33,94	35,98000001	28,57999999	0	0,33	48,86000001	515,4300001	28
HY2	testis	17,03	0	4,280000002	0,17	72,18000002	3,800000001	259,41	10,79	3	1,44	27,23000001	172,8099999	24,39	56,2	219,67	0,58	41,60999999	126,18	120,13	6,239999998	1,76	64,21000002	1,260000001	0	25,29	0	15,89	11,93	27,17000001	67,60999998	3,690000001	0	24,54	0,939999999	73,27999999	51,45999998	0	0,2	261,69	0,16	30,33000001	36,85	33,06	0	1,87	50,99	613,4599999	31,22
HY3	testis	26,13000001	0	10,38	0,1	52,54	2,42	285,25	3,36	0,95	1,44	24,93999999	161,44	28,54	47,88999999	163,18	0,22	38,85	123,21	113,3	4,899999998	1,54	59,44999998	1,53	0,17	19,94	0	14,15	12,03	17,55	71,56000001	0,7	0	15,9	0,18	70,39000001	44,64000002	0	0	261,6	0,85	19,88	32,99000001	28,4	0	0,43	46,81000001	583,2200002	31,72999999
[truncated: 5,000 more columns]
