# Supplementary material for: Divergence in expression of a singing-related neuroplasticity gene in the brains of 2 Ficedula flycatchers and their hybrids
Source: G3 (Bethesda). 2024 Dec 13;15(2):jkae293. doi: 10.1093/g3journal/jkae293 (PMC11797017; doi:10.1093/g3journal/jkae293)
Supplement: jkae293_Supplementary_Data [file jkae293_supplementary_data.zip › Table_S2_G3-2024-405380.xlsx]

## Sheet: 5-fold brain upregulated genes
	p-value	Adjusted p-value	Significant (in gene set)	Non-significant (in gene set)	Significant (not in gene set)	Non-significant (not in gene set)	go.id	go.term.name
	0.144796	1	11	39	1509	8201
GO:0005515	1	1	1062	6574	458	1666	GO:0005515	protein binding
GO:0051015	0.454617	1	20	103	1500	8137	GO:0051015	actin filament binding
GO:0048812	0.00111989	0.0998829	14	24	1506	8216	GO:0048812	neuron projection morphogenesis
GO:0007409	7.12605e-10	4.8374e-07	25	20	1495	8220	GO:0007409	axonogenesis
GO:0045296	0.943207	1	29	209	1491	8031	GO:0045296	cadherin binding
GO:0006930	0.694389	1	1	6	1519	8234	GO:0006930	substrate-dependent cell migration, cell extension
GO:0007265	0.000404795	0.045855	19	36	1501	8204	GO:0007265	Ras protein signal transduction
GO:0032488	1	1	0	7	1520	8233	GO:0032488	Cdc42 protein signal transduction
GO:0038007	0.398262	1	1	2	1519	8238	GO:0038007	netrin-activated signaling pathway
GO:0045773	0.00157985	0.126171	7	6	1513	8234	GO:0045773	positive regulation of axon extension
GO:0060327	1	1	0	2	1520	8238	GO:0060327	cytoplasmic actin-based contraction involved in cell motility
GO:0061163	1	1	0	1	1520	8239	GO:0061163	endoplasmic reticulum polarization
GO:0061573	1	1	0	1	1520	8239	GO:0061573	actin filament bundle retrograde transport
GO:2000114	0.782229	1	1	8	1519	8232	GO:2000114	regulation of establishment of cell polarity
GO:2001224	0.0562391	1	4	6	1516	8234	GO:2001224	positive regulation of neuron migration
GO:0042802	0.997965	1	114	803	1406	7437	GO:0042802	identical protein binding
GO:0030371	0.665328	1	2	12	1518	8228	GO:0030371	translation repressor activity
GO:0031369	1	1	0	15	1520	8225	GO:0031369	translation initiation factor binding
GO:0043022	1	1	0	39	1520	8201	GO:0043022	ribosome binding
GO:0070513	1	1	0	4	1520	8236	GO:0070513	death domain binding
GO:0010507	0.996869	1	1	33	1519	8207	GO:0010507	negative regulation of autophagy
GO:0034198	0.98291	1	2	34	1518	8206	GO:0034198	cellular response to amino acid starvation
GO:0097190	0.81489	1	3	24	1517	8216	GO:0097190	apoptotic signaling pathway
GO:0141014	1	1	0	3	1520	8237	GO:0141014
GO:2001186	1	1	0	1	1520	8239	GO:2001186	negative regulation of CD8-positive, alpha-beta T cell activation
GO:0003677	0.999978	1	24	277	1496	7963	GO:0003677	DNA binding
GO:0045944	0.999773	1	60	502	1460	7738	GO:0045944	positive regulation of transcription by RNA polymerase II
GO:0003712	0.996939	1	4	66	1516	8174	GO:0003712	transcription coregulator activity
GO:0003009	0.571151	1	1	4	1519	8236	GO:0003009	skeletal muscle contraction
GO:0098535	1	1	0	4	1520	8236	GO:0098535	de novo centriole assembly involved in multi-ciliated epithelial cell differentiation
GO:0005506	0.979728	1	1	22	1519	8218	GO:0005506	iron ion binding
GO:0000049	0.999197	1	1	41	1519	8199	GO:0000049	tRNA binding
GO:0042803	0.995217	1	50	387	1470	7853	GO:0042803	protein homodimerization activity
GO:0016706	1	1	0	12	1520	8228	GO:0016706	2-oxoglutarate-dependent dioxygenase activity
GO:0102524	1	1	0	1	1520	8239	GO:0102524	tRNAPhe (7-(3-amino-3-carboxypropyl)wyosine37-C2)-hydroxylase activity
GO:0031591	1	1	0	4	1520	8236	GO:0031591	wybutosine biosynthetic process
GO:0006886	0.765376	1	17	108	1503	8132	GO:0006886	intracellular protein transport
GO:0003924	0.0059578	0.32645	41	138	1479	8102	GO:0003924	GTPase activity
GO:0000045	0.976179	1	3	41	1517	8199	GO:0000045	autophagosome assembly
GO:0000423	0.889448	1	1	12	1519	8228	GO:0000423	mitophagy
GO:0007160	0.954005	1	4	44	1516	8196	GO:0007160	cell-matrix adhesion
GO:0007346	0.999197	1	1	41	1519	8199	GO:0007346	regulation of mitotic cell cycle
GO:0016192	0.273777	1	16	71	1504	8169	GO:0016192	vesicle-mediated transport
GO:0009306	0.560908	1	4	21	1516	8219	GO:0009306	protein secretion
GO:0005096	0.0114604	0.526819	36	123	1484	8117	GO:0005096	GTPase activator activity
GO:0090630	0.0700849	1	8	21	1512	8219	GO:0090630	activation of GTPase activity
GO:0051607	0.998851	1	2	52	1518	8188	GO:0051607	defense response to virus
GO:0006952	1	1	0	19	1520	8221	GO:0006952	defense response
GO:0032480	1	1	0	17	1520	8223	GO:0032480	negative regulation of type I interferon production
GO:0050728	0.76824	1	5	35	1515	8205	GO:0050728	negative regulation of inflammatory response
GO:0071222	0.98899	1	2	37	1518	8203	GO:0071222	cellular response to lipopolysaccharide
GO:0047613	1	1	0	1	1520	8239	GO:0047613	aconitate decarboxylase activity
GO:0002760	1	1	0	1	1520	8239	GO:0002760	positive regulation of antimicrobial humoral response
GO:0007566	1	1	0	10	1520	8230	GO:0007566	embryo implantation
GO:0032088	0.98291	1	2	34	1518	8206	GO:0032088	negative regulation of NF-kappaB transcription factor activity
GO:0034136	1	1	0	5	1520	8235	GO:0034136	negative regulation of toll-like receptor 2 signaling pathway
GO:0034144	0.844833	1	1	10	1519	8230	GO:0034144	negative regulation of toll-like receptor 4 signaling pathway
GO:0035458	1	1	0	10	1520	8230	GO:0035458	cellular response to interferon-beta
GO:0045824	0.943895	1	1	16	1519	8224	GO:0045824	negative regulation of innate immune response
GO:0071219	0.287235	1	1	1	1519	8239	GO:0071219	cellular response to molecule of bacterial origin
GO:0071346	0.623952	1	2	11	1518	8229	GO:0071346	cellular response to type II interferon
GO:0071347	0.861003	1	2	19	1518	8221	GO:0071347	cellular response to interleukin-1
GO:0071356	0.985231	1	2	35	1518	8205	GO:0071356	cellular response to tumor necrosis factor
GO:0071393	0.398262	1	1	2	1519	8238	GO:0071393	cellular response to progesterone stimulus
GO:0072573	1	1	0	2	1520	8238	GO:0072573	tolerance induction to lipopolysaccharide
GO:2000379	0.943895	1	1	16	1519	8224	GO:2000379	positive regulation of reactive oxygen species metabolic process
GO:0007224	0.682435	1	4	25	1516	8215	GO:0007224	smoothened signaling pathway
GO:0003674	0.406799	1	50	259	1470	7981	GO:0003674	molecular_function
GO:0022857	0.793768	1	3	23	1517	8217	GO:0022857	transmembrane transporter activity
GO:0006887	0.0276819	0.746984	12	31	1508	8209	GO:0006887	exocytosis
GO:0042147	0.661381	1	8	48	1512	8192	GO:0042147	retrograde transport, endosome to Golgi
GO:0031625	0.998977	1	16	175	1504	8065	GO:0031625	ubiquitin protein ligase binding
GO:0022617	0.952648	1	1	17	1519	8223	GO:0022617	extracellular matrix disassembly
GO:0034314	0.906688	1	1	13	1519	8227	GO:0034314	Arp2/3 complex-mediated actin nucleation
GO:0030335	0.735033	1	20	123	1500	8117	GO:0030335	positive regulation of cell migration
GO:0043014	0.208693	1	6	20	1514	8220	GO:0043014	alpha-tubulin binding
GO:0043015	0.622656	1	3	17	1517	8223	GO:0043015	gamma-tubulin binding
GO:0032456	0.983909	1	3	44	1517	8196	GO:0032456	endocytic recycling
GO:0141039	1	1	0	6	1520	8234	GO:0141039
GO:0016197	0.850917	1	5	40	1515	8200	GO:0016197	endosomal transport
GO:0031274	0.694389	1	1	6	1519	8234	GO:0031274	positive regulation of pseudopodium assembly
GO:0031396	1	1	0	10	1520	8230	GO:0031396	regulation of protein ubiquitination
GO:0034315	0.869026	1	1	11	1519	8229	GO:0034315	regulation of Arp2/3 complex-mediated actin nucleation
GO:0006357	0.960755	1	75	497	1445	7743	GO:0006357	regulation of transcription by RNA polymerase II
GO:0140034	1	1	0	2	1520	8238	GO:0140034	methylation-dependent protein binding
GO:0032435	0.861003	1	2	19	1518	8221	GO:0032435	negative regulation of proteasomal ubiquitin-dependent protein catabolic process
GO:0042177	0.455161	1	4	18	1516	8222	GO:0042177	negative regulation of protein catabolic process
GO:0007283	0.94957	1	8	73	1512	8167	GO:0007283	spermatogenesis
GO:0048477	0.0809448	1	3	4	1517	8236	GO:0048477	oogenesis
GO:0007129	1	1	0	7	1520	8233	GO:0007129	homologous chromosome pairing at meiosis
GO:0042138	1	1	0	3	1520	8237	GO:0042138	meiotic DNA double-strand break formation
GO:0070700	0.782229	1	1	8	1519	8232	GO:0070700	BMP receptor binding
GO:0030513	0.507167	1	3	14	1517	8226	GO:0030513	positive regulation of BMP signaling pathway
GO:0045684	0.155738	1	1	0	1519	8240	GO:0045684	positive regulation of epidermis development
GO:0051961	0.155738	1	1	0	1519	8240	GO:0051961	negative regulation of nervous system development
GO:0000287	0.996886	1	9	109	1511	8131	GO:0000287	magnesium ion binding
GO:0008150	0.745735	1	34	205	1486	8035	GO:0008150	biological_process
GO:0010945	1	1	0	2	1520	8238	GO:0010945	CoA pyrophosphatase activity
GO:0009062	1	1	0	7	1520	8233	GO:0009062	fatty acid catabolic process
GO:0015938	1	1	0	3	1520	8237	GO:0015938	coenzyme A catabolic process
GO:0036114	0.492004	1	1	3	1519	8237	GO:0036114	medium-chain fatty-acyl-CoA catabolic process
GO:0044580	1	1	0	3	1520	8237	GO:0044580	butyryl-CoA catabolic process
GO:1901289	1	1	0	6	1520	8234	GO:1901289	succinyl-CoA catabolic process
GO:1902858	1	1	0	2	1520	8238	GO:1902858	propionyl-CoA metabolic process
GO:2001294	1	1	0	4	1520	8236	GO:2001294	malonyl-CoA catabolic process
GO:0000978	0.872973	1	54	341	1466	7899	GO:0000978	RNA polymerase II cis-regulatory region sequence-specific DNA binding
GO:0000981	0.144332	1	71	333	1449	7907	GO:0000981	DNA-binding transcription factor activity, RNA polymerase II-specific
GO:0060999	0.529597	1	2	9	1518	8231	GO:0060999	positive regulation of dendritic spine development
GO:0008494	1	1	0	6	1520	8234	GO:0008494	translation activator activity
GO:0002191	1	1	0	4	1520	8236	GO:0002191	cap-dependent translational initiation
GO:0006446	1	1	0	28	1520	8212	GO:0006446	regulation of translational initiation
GO:0048172	0.00337272	0.217716	5	3	1515	8237	GO:0048172	regulation of short-term neuronal synaptic plasticity
GO:0006612	0.977156	1	2	32	1518	8208	GO:0006612	protein targeting to membrane
GO:0051082	0.999997	1	1	73	1519	8167	GO:0051082	unfolded protein binding
GO:0008609	1	1	0	1	1520	8239	GO:0008609	alkylglycerone-phosphate synthase activity
GO:0008611	1	1	0	5	1520	8235	GO:0008611	ether lipid biosynthetic process
GO:0008610	0.816175	1	1	9	1519	8231	GO:0008610	lipid biosynthetic process
GO:0071949	0.975978	1	1	21	1519	8219	GO:0071949	FAD binding
GO:0003713	0.999513	1	12	151	1508	8089	GO:0003713	transcription coactivator activity
GO:0036004	1	1	0	1	1520	8239	GO:0036004	GAF domain binding
GO:0006626	0.943895	1	1	16	1519	8224	GO:0006626	protein targeting to mitochondrion
GO:0022417	1	1	0	5	1520	8235	GO:0022417	protein maturation by protein folding
GO:0017075	0.00903224	0.429436	6	7	1514	8233	GO:0017075	syntaxin-1 binding
GO:0019905	0.000393306	0.045855	13	18	1507	8222	GO:0019905	syntaxin binding
GO:0006904	0.314979	1	5	19	1515	8221	GO:0006904	vesicle docking involved in exocytosis
GO:0007269	2.58117e-06	0.000566742	11	5	1509	8235	GO:0007269	neurotransmitter secretion
GO:0043312	1	1	0	2	1520	8238	GO:0043312	neutrophil degranulation
GO:0045955	0.492004	1	1	3	1519	8237	GO:0045955	negative regulation of calcium ion-dependent exocytosis
GO:0070527	0.491527	1	4	19	1516	8221	GO:0070527	platelet aggregation
GO:0006979	0.971092	1	4	48	1516	8192	GO:0006979	response to oxidative stress
GO:0008137	1	1	0	28	1520	8212	GO:0008137	NADH dehydrogenase (ubiquinone) activity
GO:0032981	1	1	0	41	1520	8199	GO:0032981	mitochondrial respiratory chain complex I assembly
GO:0003954	1	1	0	7	1520	8233	GO:0003954	NADH dehydrogenase activity
GO:0006120	1	1	0	29	1520	8211	GO:0006120	mitochondrial electron transport, NADH to ubiquinone
GO:0009060	0.999322	1	1	42	1519	8198	GO:0009060	aerobic respiration
GO:0042776	1	1	0	38	1520	8202	GO:0042776	proton motive force-driven mitochondrial ATP synthesis
GO:0045893	0.99729	1	40	331	1480	7909	GO:0045893	positive regulation of DNA-templated transcription
GO:0050501	1	1	0	1	1520	8239	GO:0050501	hyaluronan synthase activity
GO:0005975	0.208989	1	8	29	1512	8211	GO:0005975	carbohydrate metabolic process
GO:0030213	1	1	0	3	1520	8237	GO:0030213	hyaluronan biosynthetic process
GO:0045226	1	1	0	1	1520	8239	GO:0045226	extracellular polysaccharide biosynthetic process
GO:0085029	0.492004	1	1	3	1519	8237	GO:0085029	extracellular matrix assembly
GO:1900106	1	1	0	2	1520	8238	GO:1900106	positive regulation of hyaluranon cable assembly
GO:0043161	0.999829	1	9	135	1511	8105	GO:0043161	proteasome-mediated ubiquitin-dependent protein catabolic process
GO:0020037	0.981647	1	3	43	1517	8197	GO:0020037	heme binding
GO:0006783	1	1	0	14	1520	8226	GO:0006783	heme biosynthetic process
GO:0001540	5.22006e-05	0.00777852	21	35	1499	8205	GO:0001540	amyloid-beta binding
GO:0005496	0.114958	1	3	5	1517	8235	GO:0005496	steroid binding
GO:0140077	1	1	0	2	1520	8238	GO:0140077	positive regulation of lipoprotein transport
GO:1903078	0.350673	1	6	25	1514	8215	GO:1903078	positive regulation of protein localization to plasma membrane
GO:0007165	7.78704e-05	0.0111941	115	415	1405	7825	GO:0007165	signal transduction
GO:0038023	0.0941114	1	16	57	1504	8183	GO:0038023	signaling receptor activity
GO:0005125	0.125716	1	9	29	1511	8211	GO:0005125	cytokine activity
GO:0001501	0.0859342	1	13	43	1507	8197	GO:0001501	skeletal system development
GO:0045671	0.637973	1	1	5	1519	8235	GO:0045671	negative regulation of osteoclast differentiation
GO:0016567	0.999874	1	13	172	1507	8068	GO:0016567	protein ubiquitination
GO:0004842	0.999996	1	7	146	1513	8094	GO:0004842	ubiquitin-protein transferase activity
GO:0000122	0.997503	1	48	385	1472	7855	GO:0000122	negative regulation of transcription by RNA polymerase II
GO:0010629	0.593131	1	18	101	1502	8139	GO:0010629	negative regulation of gene expression
GO:0061630	0.999637	1	14	170	1506	8070	GO:0061630	ubiquitin protein ligase activity
GO:0070534	0.916962	1	3	31	1517	8209	GO:0070534	protein K63-linked ubiquitination
GO:0034765	0.102842	1	4	8	1516	8232	GO:0034765	regulation of monoatomic ion transmembrane transport
GO:0008134	0.266856	1	4	13	1516	8227	GO:0008134	transcription factor binding
GO:0061629	0.87808	1	13	95	1507	8145	GO:0061629	RNA polymerase II-specific DNA-binding transcription factor binding
GO:0006858	1	1	0	3	1520	8237	GO:0006858	extracellular transport
GO:0032410	0.571151	1	1	4	1519	8236	GO:0032410	negative regulation of transporter activity
GO:0036211	0.998851	1	2	52	1518	8188	GO:0036211	protein modification process
GO:0042391	2.60897e-07	7.97379e-05	18	15	1502	8225	GO:0042391	regulation of membrane potential
GO:0043433	0.934767	1	3	33	1517	8207	GO:0043433	negative regulation of DNA-binding transcription factor activity
GO:0045746	0.560908	1	4	21	1516	8219	GO:0045746	negative regulation of Notch signaling pathway
GO:0045892	0.991541	1	33	267	1487	7973	GO:0045892	negative regulation of DNA-templated transcription
GO:0046718	1	1	0	16	1520	8224	GO:0046718	viral entry into host cell
GO:0051224	1	1	0	6	1520	8234	GO:0051224	negative regulation of protein transport
GO:0051865	0.999518	1	1	44	1519	8196	GO:0051865	protein autoubiquitination
GO:1901016	0.637973	1	1	5	1519	8235	GO:1901016	regulation of potassium ion transmembrane transporter activity
GO:0004672	0.979451	1	13	119	1507	8121	GO:0004672	protein kinase activity
GO:0004674	0.922997	1	28	197	1492	8043	GO:0004674	protein serine/threonine kinase activity
GO:0016301	0.99812	1	1	36	1519	8204	GO:0016301	kinase activity
GO:0000082	0.99812	1	1	36	1519	8204	GO:0000082	G1/S transition of mitotic cell cycle
GO:0000727	1	1	0	7	1520	8233	GO:0000727	double-strand break repair via break-induced replication
GO:0008284	0.948851	1	26	192	1494	8048	GO:0008284	positive regulation of cell population proliferation
GO:0010571	1	1	0	4	1520	8236	GO:0010571	positive regulation of nuclear cell cycle DNA replication
GO:0010971	1	1	0	12	1520	8228	GO:0010971	positive regulation of G2/M transition of mitotic cell cycle
GO:0044770	1	1	0	6	1520	8234	GO:0044770	cell cycle phase transition
GO:0003723	1	1	33	840	1487	7400	GO:0003723	RNA binding
GO:0071230	0.745499	1	3	21	1517	8219	GO:0071230	cellular response to amino acid stimulus
GO:0006606	1	1	0	52	1520	8188	GO:0006606	protein import into nucleus
GO:0008139	0.921241	1	1	14	1519	8226	GO:0008139	nuclear localization sequence binding
GO:0042307	0.979728	1	1	22	1519	8218	GO:0042307	positive regulation of protein import into nucleus
GO:0061608	1	1	0	13	1520	8227	GO:0061608	nuclear import signal receptor activity
GO:0005095	1	1	0	7	1520	8233	GO:0005095	GTPase inhibitor activity
GO:0031267	0.330374	1	27	131	1493	8109	GO:0031267	small GTPase binding
GO:0002753	1	1	0	14	1520	8226	GO:0002753	cytosolic pattern recognition receptor signaling pathway
GO:0006607	1	1	0	12	1520	8228	GO:0006607	NLS-bearing protein import into nucleus
GO:0006610	1	1	0	3	1520	8237	GO:0006610	ribosomal protein import into nucleus
GO:0045736	1	1	0	9	1520	8231	GO:0045736	negative regulation of cyclin-dependent protein serine/threonine kinase activity
GO:0005509	4.35804e-09	2.31526e-06	62	130	1458	8110	GO:0005509	calcium ion binding
GO:0008017	0.00628632	0.336539	35	113	1485	8127	GO:0008017	microtubule binding
GO:0000226	0.0983339	1	15	53	1505	8187	GO:0000226	microtubule cytoskeleton organization
GO:0007052	0.380434	1	6	26	1514	8214	GO:0007052	mitotic spindle organization
GO:0015631	0.107158	1	10	32	1510	8208	GO:0015631	tubulin binding
GO:0007405	0.571151	1	1	4	1519	8236	GO:0007405	neuroblast proliferation
GO:0007420	2.76814e-06	0.00058317	35	68	1485	8172	GO:0007420	brain development
GO:0000266	0.869026	1	1	11	1519	8229	GO:0000266	mitochondrial fission
GO:0043065	0.917205	1	18	133	1502	8107	GO:0043065	positive regulation of apoptotic process
GO:0065003	0.622223	1	12	69	1508	8171	GO:0065003	protein-containing complex assembly
GO:2001244	0.742018	1	1	7	1519	8233	GO:2001244	positive regulation of intrinsic apoptotic signaling pathway
GO:0001836	0.742018	1	1	7	1519	8233	GO:0001836	release of cytochrome c from mitochondria
GO:0030742	0.578714	1	2	10	1518	8230	GO:0030742	GTP-dependent protein binding
GO:0007005	0.999544	1	2	58	1518	8182	GO:0007005	mitochondrion organization
GO:0010821	0.767614	1	2	15	1518	8225	GO:0010821	regulation of mitochondrion organization
GO:0016559	1	1	0	4	1520	8236	GO:0016559	peroxisome fission
GO:0043653	0.637973	1	1	5	1519	8235	GO:0043653	mitochondrial fragmentation involved in apoptotic process
GO:0048312	0.571151	1	1	4	1519	8236	GO:0048312	intracellular distribution of mitochondria
GO:0050714	0.593595	1	4	22	1516	8218	GO:0050714	positive regulation of protein secretion
GO:0051259	0.736973	1	2	14	1518	8226	GO:0051259	protein complex oligomerization
GO:0061025	0.767614	1	2	15	1518	8225	GO:0061025	membrane fusion
GO:0070266	0.742018	1	1	7	1519	8233	GO:0070266	necroptotic process
GO:0090023	0.623952	1	2	11	1518	8229	GO:0090023	positive regulation of neutrophil chemotaxis
GO:0090141	1	1	0	19	1520	8221	GO:0090141	positive regulation of mitochondrial fission
GO:0090149	1	1	0	1	1520	8239	GO:0090149	mitochondrial membrane fission
GO:0090200	0.844833	1	1	10	1519	8230	GO:0090200	positive regulation of release of cytochrome c from mitochondria
GO:1900063	1	1	0	2	1520	8238	GO:1900063	regulation of peroxisome organization
GO:1901524	1	1	0	6	1520	8234	GO:1901524	regulation of mitophagy
GO:0060090	0.985572	1	12	116	1508	8124	GO:0060090	molecular adaptor activity
GO:0051179	0.861003	1	2	19	1518	8221	GO:0051179	localization
GO:0003963	1	1	0	1	1520	8239	GO:0003963	RNA-3'-phosphate cyclase activity
GO:0006897	0.192077	1	14	56	1506	8184	GO:0006897	endocytosis
GO:0046934	1	1	0	6	1520	8234	GO:0046934	phosphatidylinositol-4,5-bisphosphate 3-kinase activity
GO:0035005	1	1	0	6	1520	8234	GO:0035005	1-phosphatidylinositol-4-phosphate 3-kinase activity
GO:0016303	1	1	0	8	1520	8232	GO:0016303	1-phosphatidylinositol-3-kinase activity
GO:0048268	0.529597	1	2	9	1518	8231	GO:0048268	clathrin coat assembly
GO:0036092	1	1	0	10	1520	8230	GO:0036092	phosphatidylinositol-3-phosphate biosynthetic process
GO:0043491	0.980235	1	2	33	1518	8207	GO:0043491	protein kinase B signaling
GO:0030276	3.22666e-06	0.000668248	16	15	1504	8225	GO:0030276	clathrin binding
GO:0006661	0.654707	1	5	30	1515	8210	GO:0006661	phosphatidylinositol biosynthetic process
GO:0007173	0.571675	1	5	27	1515	8213	GO:0007173	epidermal growth factor receptor signaling pathway
GO:0008286	0.99812	1	1	36	1519	8204	GO:0008286	insulin receptor signaling pathway
GO:0010508	0.967487	1	4	47	1516	8193	GO:0010508	positive regulation of autophagy
GO:0014829	1	1	0	2	1520	8238	GO:0014829	vascular associated smooth muscle contraction
GO:0048008	0.889448	1	1	12	1519	8228	GO:0048008	platelet-derived growth factor receptor signaling pathway
GO:0061024	0.455161	1	4	18	1516	8222	GO:0061024	membrane organization
GO:0090050	0.767614	1	2	15	1518	8225	GO:0090050	positive regulation of cell migration involved in sprouting angiogenesis
GO:0090148	0.996869	1	1	33	1519	8207	GO:0090148	membrane fission
GO:0006892	0.161987	1	4	10	1516	8230	GO:0006892	post-Golgi vesicle-mediated transport
GO:0000281	0.960275	1	3	37	1517	8203	GO:0000281	mitotic cytokinesis
GO:0006893	0.966272	1	1	19	1519	8221	GO:0006893	Golgi to plasma membrane transport
GO:0090522	1	1	0	8	1520	8232	GO:0090522	vesicle tethering involved in exocytosis
GO:0006355	0.999998	1	17	245	1503	7995	GO:0006355	regulation of DNA-templated transcription
GO:0003700	0.456704	1	39	205	1481	8035	GO:0003700	DNA-binding transcription factor activity
GO:0043565	0.586618	1	17	95	1503	8145	GO:0043565	sequence-specific DNA binding
GO:0004879	0.973616	1	2	31	1518	8209	GO:0004879	nuclear receptor activity
GO:0042592	0.571151	1	1	4	1519	8236	GO:0042592	homeostatic process
GO:1990837	0.234759	1	42	199	1478	8041	GO:1990837	sequence-specific double-stranded DNA binding
GO:0005543	0.0336497	0.858384	15	44	1505	8196	GO:0005543	phospholipid binding
GO:0000976	0.982599	1	13	121	1507	8119	GO:0000976	transcription cis-regulatory region binding
GO:0001221	0.770671	1	3	22	1517	8218	GO:0001221	transcription coregulator binding
GO:0003682	0.999997	1	11	188	1509	8052	GO:0003682	chromatin binding
GO:0009755	0.861003	1	2	19	1518	8221	GO:0009755	hormone-mediated signaling pathway
GO:0009792	0.782229	1	1	8	1519	8232	GO:0009792	embryo development ending in birth or egg hatching
GO:0009888	1	1	0	3	1520	8237	GO:0009888	tissue development
GO:0045070	0.952648	1	1	17	1519	8223	GO:0045070	positive regulation of viral genome replication
GO:0140492	1	1	0	6	1520	8234	GO:0140492	metal-dependent deubiquitinase activity
GO:0006511	1	1	3	146	1517	8094	GO:0006511	ubiquitin-dependent protein catabolic process
GO:0008237	0.756685	1	4	28	1516	8212	GO:0008237	metallopeptidase activity
GO:0006303	0.98972	1	1	26	1519	8214	GO:0006303	double-strand break repair via nonhomologous end joining
GO:0070536	0.933526	1	1	15	1519	8225	GO:0070536	protein K63-linked deubiquitination
GO:0061133	1	1	0	4	1520	8236	GO:0061133	endopeptidase activator activity
GO:0061578	1	1	0	11	1520	8229	GO:0061578	K63-linked deubiquitinase activity
GO:0070628	0.906688	1	1	13	1519	8227	GO:0070628	proteasome binding
GO:0000724	1	1	0	67	1520	8173	GO:0000724	double-strand break repair via homologous recombination
GO:0061136	1	1	0	11	1520	8229	GO:0061136	regulation of proteasomal protein catabolic process
GO:0008270	0.997129	1	21	200	1499	8040	GO:0008270	zinc ion binding
GO:1990275	1	1	0	8	1520	8232	GO:1990275	preribosome binding
GO:1903026	1	1	0	1	1520	8239	GO:1903026	negative regulation of RNA polymerase II regulatory region sequence-specific DNA binding
GO:0002020	0.742648	1	6	40	1514	8200	GO:0002020	protease binding
GO:0019828	0.175418	1	2	3	1518	8237	GO:0019828	aspartic-type endopeptidase inhibitor activity
GO:0048156	0.00540542	0.304373	10	17	1510	8223	GO:0048156	tau protein binding
GO:0051087	0.956735	1	6	60	1514	8180	GO:0051087	chaperone binding
GO:0070063	0.665328	1	2	12	1518	8228	GO:0070063	RNA polymerase binding
GO:0006997	0.702946	1	2	13	1518	8227	GO:0006997	nucleus organization
GO:0007010	0.0983339	1	15	53	1505	8187	GO:0007010	cytoskeleton organization
GO:0008333	0.816749	1	4	31	1516	8209	GO:0008333	endosome to lysosome transport
GO:0010564	0.742018	1	1	7	1519	8233	GO:0010564	regulation of cell cycle process
GO:0030838	0.0549313	1	7	16	1513	8224	GO:0030838	positive regulation of actin filament polymerization
GO:0033292	0.0242408	0.669036	2	0	1518	8240	GO:0033292	T-tubule organization
GO:0045664	0.00273743	0.191135	7	7	1513	8233	GO:0045664	regulation of neuron differentiation
GO:0048711	0.237039	1	2	4	1518	8236	GO:0048711	positive regulation of astrocyte differentiation
GO:0060988	0.287235	1	1	1	1519	8239	GO:0060988	lipid tube assembly
GO:0086091	0.0173254	0.669036	9	18	1511	8222	GO:0086091	regulation of heart rate by cardiac conduction
GO:1901380	0.237039	1	2	4	1518	8236	GO:1901380	negative regulation of potassium ion transmembrane transport
GO:1902430	0.0016835	0.131023	6	4	1514	8236	GO:1902430	negative regulation of amyloid-beta formation
GO:1902960	0.155738	1	1	0	1519	8240	GO:1902960	negative regulation of aspartic-type endopeptidase activity involved in amyloid precursor protein catabolic process
GO:1903946	0.155738	1	1	0	1519	8240	GO:1903946	negative regulation of ventricular cardiac muscle cell action potential
GO:1904878	0.287235	1	1	1	1519	8239	GO:1904878	negative regulation of calcium ion transmembrane transport via high voltage-gated calcium channel
GO:0034599	0.993714	1	3	51	1517	8189	GO:0034599	cellular response to oxidative stress
GO:0006468	0.874272	1	27	181	1493	8059	GO:0006468	protein phosphorylation
GO:0046777	0.963748	1	10	91	1510	8149	GO:0046777	protein autophosphorylation
GO:0032874	1	1	0	11	1520	8229	GO:0032874	positive regulation of stress-activated MAPK cascade
GO:0036481	1	1	0	2	1520	8238	GO:0036481	intrinsic apoptotic signaling pathway in response to hydrogen peroxide
GO:0051645	1	1	0	4	1520	8236	GO:0051645	Golgi localization
GO:0051683	1	1	0	7	1520	8233	GO:0051683	establishment of Golgi localization
GO:0090168	1	1	0	5	1520	8235	GO:0090168	Golgi reassembly
GO:0060070	0.427506	1	8	38	1512	8202	GO:0060070	canonical Wnt signaling pathway
GO:0008013	0.210823	1	11	43	1509	8197	GO:0008013	beta-catenin binding
GO:0005198	0.251092	1	12	50	1508	8190	GO:0005198	structural molecule activity
GO:0010628	0.176691	1	35	157	1485	8083	GO:0010628	positive regulation of gene expression
GO:0007219	0.993823	1	1	29	1519	8211	GO:0007219	Notch signaling pathway
GO:0030154	0.00812566	0.393998	27	82	1493	8158	GO:0030154	cell differentiation
GO:0030155	0.314979	1	5	19	1515	8221	GO:0030155	regulation of cell adhesion
GO:0008285	0.714158	1	29	173	1491	8067	GO:0008285	negative regulation of cell population proliferation
GO:0045665	0.0705086	1	5	10	1515	8230	GO:0045665	negative regulation of neuron differentiation
GO:0008217	0.414218	1	5	22	1515	8218	GO:0008217	regulation of blood pressure
GO:0005112	0.656772	1	3	18	1517	8222	GO:0005112	Notch binding
GO:0051302	0.921241	1	1	14	1519	8226	GO:0051302	regulation of cell division
GO:0050767	0.586288	1	3	16	1517	8224	GO:0050767	regulation of neurogenesis
GO:0030957	0.742018	1	1	7	1519	8233	GO:0030957	Tat protein binding
GO:0048018	7.02342e-05	0.0102166	15	19	1505	8221	GO:0048018	receptor ligand activity
GO:0001709	0.237039	1	2	4	1518	8236	GO:0001709	cell fate determination
GO:0001756	0.742018	1	1	7	1519	8233	GO:0001756	somitogenesis
GO:0001947	0.918792	1	2	23	1518	8217	GO:0001947	heart looping
GO:0002315	0.237039	1	2	4	1518	8236	GO:0002315	marginal zone B cell differentiation
GO:0003323	1	1	0	5	1520	8235	GO:0003323	type B pancreatic cell development
GO:0007368	0.952648	1	1	17	1519	8223	GO:0007368	determination of left/right symmetry
GO:0009954	0.398262	1	1	2	1519	8238	GO:0009954	proximal/distal pattern formation
GO:0014002	1	1	0	3	1520	8237	GO:0014002	astrocyte development
GO:0014807	1	1	0	2	1520	8238	GO:0014807	regulation of somitogenesis
GO:0021510	0.420334	1	2	7	1518	8233	GO:0021510	spinal cord development
GO:0021688	1	1	0	1	1520	8239	GO:0021688	cerebellar molecular layer formation
GO:0021693	1	1	0	2	1520	8238	GO:0021693	cerebellar Purkinje cell layer structural organization
GO:0030097	0.718166	1	3	20	1517	8220	GO:0030097	hemopoiesis
GO:0030857	1	1	0	3	1520	8237	GO:0030857	negative regulation of epithelial cell differentiation
GO:0030947	1	1	0	3	1520	8237	GO:0030947	regulation of vascular endothelial growth factor receptor signaling pathway
GO:0032693	0.398262	1	1	2	1519	8238	GO:0032693	negative regulation of interleukin-10 production
GO:0034351	0.571151	1	1	4	1519	8236	GO:0034351	negative regulation of glial cell apoptotic process
GO:0035265	1	1	0	3	1520	8237	GO:0035265	organ growth
GO:0040008	0.398262	1	1	2	1519	8238	GO:0040008	regulation of growth
GO:0045596	0.342186	1	4	15	1516	8225	GO:0045596	negative regulation of cell differentiation
GO:0045605	1	1	0	1	1520	8239	GO:0045605	negative regulation of epidermal cell differentiation
GO:0045662	0.869026	1	1	11	1519	8229	GO:0045662	negative regulation of myoblast differentiation
GO:0045747	0.893489	1	2	21	1518	8219	GO:0045747	positive regulation of Notch signaling pathway
GO:0045807	0.694389	1	1	6	1519	8234	GO:0045807	positive regulation of endocytosis
GO:0046331	1	1	0	2	1520	8238	GO:0046331	lateral inhibition
GO:0048630	1	1	0	1	1520	8239	GO:0048630	skeletal muscle tissue growth
GO:0048631	1	1	0	1	1520	8239	GO:0048631	regulation of skeletal muscle tissue growth
GO:0048633	1	1	0	1	1520	8239	GO:0048633	positive regulation of skeletal muscle tissue growth
GO:0048665	0.287235	1	1	1	1519	8239	GO:0048665	neuron fate specification
GO:0060041	0.578714	1	2	10	1518	8230	GO:0060041	retina development in camera-type eye
GO:0060042	1	1	0	4	1520	8236	GO:0060042	retina morphogenesis in camera-type eye
GO:0060853	1	1	0	1	1520	8239	GO:0060853	Notch signaling pathway involved in arterial endothelial cell fate commitment
GO:0072006	1	1	0	7	1520	8233	GO:0072006	nephron development
GO:0072583	0.455161	1	4	18	1516	8222	GO:0072583	clathrin-dependent endocytosis
GO:0097009	0.688605	1	3	19	1517	8221	GO:0097009	energy homeostasis
GO:0097102	1	1	0	2	1520	8238	GO:0097102	endothelial tip cell fate specification
GO:0097150	0.47671	1	2	8	1518	8232	GO:0097150	neuronal stem cell population maintenance
GO:0098773	1	1	0	1	1520	8239	GO:0098773	skin epidermis development
GO:1900746	1	1	0	1	1520	8239	GO:1900746	regulation of vascular endothelial growth factor signaling pathway
GO:1903672	0.889448	1	1	12	1519	8228	GO:1903672	positive regulation of sprouting angiogenesis
GO:0008526	0.194833	1	3	7	1517	8233	GO:0008526	phosphatidylinositol transfer activity
GO:0031210	0.960036	1	1	18	1519	8222	GO:0031210	phosphatidylcholine binding
GO:0035091	0.737131	1	8	52	1512	8188	GO:0035091	phosphatidylinositol binding
GO:0030971	0.324694	1	7	29	1513	8211	GO:0030971	receptor tyrosine kinase binding
GO:0008525	1	1	0	6	1520	8234	GO:0008525	phosphatidylcholine transporter activity
GO:0070300	0.464759	1	3	13	1517	8227	GO:0070300	phosphatidic acid binding
GO:0006629	0.866078	1	6	48	1514	8192	GO:0006629	lipid metabolic process
GO:0007602	0.0562391	1	4	6	1516	8234	GO:0007602	phototransduction
GO:0015914	0.960036	1	1	18	1519	8222	GO:0015914	phospholipid transport
GO:1902476	1.29783e-09	7.20827e-07	22	15	1498	8225	GO:1902476	chloride transmembrane transport
GO:0005254	8.34272e-07	0.000216893	18	17	1502	8223	GO:0005254	chloride channel activity
GO:0004890	1.31229e-08	6.41395e-06	12	2	1508	8238	GO:0004890	GABA-A receptor activity
GO:0030594	1.3876e-05	0.00238804	11	7	1509	8233	GO:0030594	neurotransmitter receptor activity
GO:0010467	1	1	0	8	1520	8232	GO:0010467	gene expression
GO:0014046	1	1	0	2	1520	8238	GO:0014046	dopamine secretion
GO:0007411	3.49575e-11	3.88315e-08	44	59	1476	8181	GO:0007411	axon guidance
GO:0004722	0.881875	1	3	28	1517	8212	GO:0004722	protein serine/threonine phosphatase activity
GO:0160049	1	1	0	8	1520	8232	GO:0160049	negative regulation of cGAS/STING signaling pathway
GO:0006470	0.137275	1	14	52	1506	8188	GO:0006470	protein dephosphorylation
GO:0048208	1	1	0	15	1520	8225	GO:0048208	COPII vesicle coating
GO:0006338	0.999603	1	8	119	1512	8121	GO:0006338	chromatin remodeling
GO:0045815	0.878243	1	2	20	1518	8220	GO:0045815	transcription initiation-coupled chromatin remodeling
GO:0030521	0.869026	1	1	11	1519	8229	GO:0030521	androgen receptor signaling pathway
GO:0031491	1	1	0	23	1520	8217	GO:0031491	nucleosome binding
GO:0016922	0.964877	1	2	29	1518	8211	GO:0016922	nuclear receptor binding
GO:0006337	1	1	0	11	1520	8229	GO:0006337	nucleosome disassembly
GO:0030071	0.745499	1	3	21	1517	8219	GO:0030071	regulation of mitotic metaphase/anaphase transition
GO:0030520	0.529597	1	2	9	1518	8231	GO:0030520	intracellular estrogen receptor signaling pathway
GO:0042921	0.492004	1	1	3	1519	8237	GO:0042921	glucocorticoid receptor signaling pathway
GO:0045582	0.861003	1	2	19	1518	8221	GO:0045582	positive regulation of T cell differentiation
GO:0045597	0.600507	1	5	28	1515	8212	GO:0045597	positive regulation of cell differentiation
GO:0045663	0.881875	1	3	28	1517	8212	GO:0045663	positive regulation of myoblast differentiation
GO:0070316	0.819663	1	2	17	1518	8223	GO:0070316	regulation of G0 to G1 transition
GO:1902459	0.926357	1	3	32	1517	8208	GO:1902459	positive regulation of stem cell population maintenance
GO:2000045	0.849591	1	4	33	1516	8207	GO:2000045	regulation of G1/S transition of mitotic cell cycle
GO:2000781	0.959522	1	2	28	1518	8212	GO:2000781	positive regulation of double-strand break repair
GO:2000819	0.861003	1	2	19	1518	8221	GO:2000819	regulation of nucleotide-excision repair
GO:0017124	0.32771	1	9	39	1511	8201	GO:0017124	SH3 domain binding
GO:0046935	1	1	0	10	1520	8230	GO:0046935	1-phosphatidylinositol-3-kinase regulator activity
GO:0046854	0.65442	1	4	24	1516	8216	GO:0046854	phosphatidylinositol phosphate biosynthetic process
GO:0043249	1	1	0	4	1520	8236	GO:0043249	erythrocyte maturation
GO:0043131	1	1	0	1	1520	8239	GO:0043131	erythrocyte enucleation
GO:0071763	1	1	0	4	1520	8236	GO:0071763	nuclear membrane organization
GO:0007399	3.98926e-21	2.43724e-17	80	97	1440	8143	GO:0007399	nervous system development
GO:0016812	0.00256711	0.180273	4	1	1516	8239	GO:0016812	hydrolase activity, acting on carbon-nitrogen (but not peptide) bonds, in cyclic amides
GO:0031005	0.420334	1	2	7	1518	8233	GO:0031005	filamin binding
GO:0006633	0.906688	1	1	13	1519	8227	GO:0006633	fatty acid biosynthetic process
GO:0009249	1	1	0	1	1520	8239	GO:0009249	protein lipoylation
GO:0005504	0.906688	1	1	13	1519	8227	GO:0005504	fatty acid binding
GO:0140978	1	1	0	2	1520	8238	GO:0140978
GO:0000035	0.287235	1	1	1	1519	8239	GO:0000035	acyl binding
GO:0000036	1	1	0	1	1520	8239	GO:0000036	acyl carrier activity
GO:0016226	1	1	0	21	1520	8219	GO:0016226	iron-sulfur cluster assembly
GO:0044571	1	1	0	5	1520	8235	GO:0044571	[2Fe-2S] cluster assembly
GO:0003743	0.998662	1	1	38	1519	8202	GO:0003743	translation initiation factor activity
GO:0006413	1	1	0	32	1520	8208	GO:0006413	translational initiation
GO:0060271	0.999999	1	6	144	1514	8096	GO:0060271	cilium assembly
GO:0007601	0.0859342	1	13	43	1507	8197	GO:0007601	visual perception
GO:0030032	0.250572	1	5	17	1515	8223	GO:0030032	lamellipodium assembly
GO:0003779	0.423538	1	20	101	1500	8139	GO:0003779	actin binding
GO:0009887	0.398316	1	9	42	1511	8198	GO:0009887	animal organ morphogenesis
GO:0045504	0.578714	1	2	10	1518	8230	GO:0045504	dynein heavy chain binding
GO:0120316	1	1	0	5	1520	8235	GO:0120316	sperm flagellum assembly
GO:0005158	1	1	0	16	1520	8224	GO:0005158	insulin receptor binding
GO:0043548	0.742018	1	1	7	1519	8233	GO:0043548	phosphatidylinositol 3-kinase binding
GO:0008092	0.918792	1	2	23	1518	8217	GO:0008092	cytoskeletal protein binding
GO:0007155	0.000414819	0.0465016	40	112	1480	8128	GO:0007155	cell adhesion
GO:0006996	0.420334	1	2	7	1518	8233	GO:0006996	organelle organization
GO:0016887	0.813692	1	12	82	1508	8158	GO:0016887	ATP hydrolysis activity
GO:0061077	0.994788	1	1	30	1519	8210	GO:0061077	chaperone-mediated protein folding
GO:2000008	0.0242559	0.669036	4	4	1516	8236	GO:2000008	regulation of protein localization to cell surface
GO:0019894	0.0103538	0.479217	8	13	1512	8227	GO:0019894	kinesin binding
GO:0140662	1	1	0	1	1520	8239	GO:0140662	ATP-dependent protein folding chaperone
GO:0000338	1	1	0	10	1520	8230	GO:0000338	protein deneddylation
GO:0006998	1	1	0	9	1520	8231	GO:0006998	nuclear envelope organization
GO:0031175	2.75651e-05	0.00437425	25	45	1495	8195	GO:0031175	neuron projection development
GO:0034504	0.966272	1	1	19	1519	8221	GO:0034504	protein localization to nucleus
GO:0044319	0.47671	1	2	8	1518	8232	GO:0044319	wound healing, spreading of cells
GO:0045104	1	1	0	10	1520	8230	GO:0045104	intermediate filament cytoskeleton organization
GO:0048489	0.47671	1	2	8	1518	8232	GO:0048489	synaptic vesicle transport
GO:0048499	1	1	0	4	1520	8236	GO:0048499	synaptic vesicle membrane organization
GO:0051584	0.175418	1	2	3	1518	8237	GO:0051584	regulation of dopamine uptake involved in synaptic transmission
GO:0071712	1	1	0	7	1520	8233	GO:0071712	ER-associated misfolded protein catabolic process
GO:1900244	0.287235	1	1	1	1519	8239	GO:1900244	positive regulation of synaptic vesicle endocytosis
GO:0006986	0.971536	1	1	20	1519	8220	GO:0006986	response to unfolded protein
GO:0007029	0.745499	1	3	21	1517	8219	GO:0007029	endoplasmic reticulum organization
GO:0001516	1	1	0	11	1520	8229	GO:0001516	prostaglandin biosynthetic process
GO:0050220	1	1	0	3	1520	8237	GO:0050220	prostaglandin-E synthase activity
GO:0004364	1	1	0	10	1520	8230	GO:0004364	glutathione transferase activity
GO:0043295	1	1	0	6	1520	8234	GO:0043295	glutathione binding
GO:0004602	1	1	0	13	1520	8227	GO:0004602	glutathione peroxidase activity
GO:0006693	1	1	0	5	1520	8235	GO:0006693	prostaglandin metabolic process
GO:0019233	0.00559268	0.307824	6	6	1514	8234	GO:0019233	sensory perception of pain
GO:0031620	1	1	0	1	1520	8239	GO:0031620	regulation of fever generation
GO:0050727	0.834146	1	3	25	1517	8215	GO:0050727	regulation of inflammatory response
GO:0042393	0.99936	1	6	97	1514	8143	GO:0042393	histone binding
GO:0042800	0.694389	1	1	6	1519	8234	GO:0042800	histone H3K4 methyltransferase activity
GO:0001555	1	1	0	2	1520	8238	GO:0001555	oocyte growth
GO:0031507	0.971536	1	1	20	1519	8220	GO:0031507	heterochromatin formation
GO:0033148	0.492004	1	1	3	1519	8237	GO:0033148	positive regulation of intracellular estrogen receptor signaling pathway
GO:0043627	0.906688	1	1	13	1519	8227	GO:0043627	response to estrogen
GO:1904837	1	1	0	1	1520	8239	GO:1904837	beta-catenin-TCF complex assembly
GO:0008201	0.0638688	1	15	49	1505	8191	GO:0008201	heparin binding
GO:0071560	0.0549313	1	7	16	1513	8224	GO:0071560	cellular response to transforming growth factor beta stimulus
GO:0043280	0.861003	1	2	19	1518	8221	GO:0043280	positive regulation of cysteine-type endopeptidase activity involved in apoptotic process
GO:0010698	1	1	0	3	1520	8237	GO:0010698	acetyltransferase activator activity
GO:0048487	0.347967	1	5	20	1515	8220	GO:0048487	beta-tubulin binding
GO:1903638	1	1	0	1	1520	8239	GO:1903638	positive regulation of protein insertion into mitochondrial outer membrane
GO:1903645	1	1	0	2	1520	8238	GO:1903645	negative regulation of chaperone-mediated protein folding
GO:0003824	1	1	0	10	1520	8230	GO:0003824	catalytic activity
GO:0047341	1	1	0	1	1520	8239	GO:0047341	fucose-1-phosphate guanylyltransferase activity
GO:0006004	1	1	0	3	1520	8237	GO:0006004	fucose metabolic process
GO:0003711	1	1	0	4	1520	8236	GO:0003711	transcription elongation factor activity
GO:0003714	0.961053	1	13	111	1507	8129	GO:0003714	transcription corepressor activity
GO:0044390	1	1	0	5	1520	8235	GO:0044390	ubiquitin-like protein conjugating enzyme binding
GO:0006397	0.959522	1	2	28	1518	8212	GO:0006397	mRNA processing
GO:0008380	0.998198	1	3	60	1517	8180	GO:0008380	RNA splicing
GO:0032968	1	1	0	38	1520	8202	GO:0032968	positive regulation of transcription elongation by RNA polymerase II
GO:0034244	1	1	0	12	1520	8228	GO:0034244	negative regulation of transcription elongation by RNA polymerase II
GO:0005102	0.881906	1	18	127	1502	8113	GO:0005102	signaling receptor binding
GO:0008083	0.0139141	0.546675	13	31	1507	8209	GO:0008083	growth factor activity
GO:0007517	0.439855	1	6	28	1514	8212	GO:0007517	muscle organ development
GO:0010592	0.507167	1	3	14	1517	8226	GO:0010592	positive regulation of lamellipodium assembly
GO:0010759	0.360983	1	2	6	1518	8234	GO:0010759	positive regulation of macrophage chemotaxis
GO:0014839	1	1	0	2	1520	8238	GO:0014839	myoblast migration involved in skeletal muscle regeneration
GO:0046716	0.47671	1	2	8	1518	8232	GO:0046716	muscle cell cellular homeostasis
GO:0048632	1	1	0	1	1520	8239	GO:0048632	negative regulation of skeletal muscle tissue growth
GO:0051898	0.479325	1	5	24	1515	8216	GO:0051898	negative regulation of protein kinase B signaling
GO:1902723	0.287235	1	1	1	1519	8239	GO:1902723	negative regulation of skeletal muscle satellite cell proliferation
GO:1902725	0.398262	1	1	2	1519	8238	GO:1902725	negative regulation of satellite cell differentiation
GO:2000818	1	1	0	1	1520	8239	GO:2000818	negative regulation of myoblast proliferation
GO:0046928	0.000212343	0.0263664	9	7	1511	8233	GO:0046928	regulation of neurotransmitter secretion
GO:0000149	0.000325286	0.0389673	16	26	1504	8214	GO:0000149	SNARE binding
GO:0007268	4.24937e-40	5.1923e-36	85	40	1435	8200	GO:0007268	chemical synaptic transmission
GO:0016079	2.07439e-05	0.00342526	9	4	1511	8236	GO:0016079	synaptic vesicle exocytosis
GO:0017157	6.28144e-06	0.0012183	11	6	1509	8234	GO:0017157	regulation of exocytosis
GO:0015031	0.948988	1	3	35	1517	8205	GO:0015031	protein transport
GO:0031418	1	1	0	1	1520	8239	GO:0031418	L-ascorbic acid binding
GO:0001561	1	1	0	4	1520	8236	GO:0001561	fatty acid alpha-oxidation
GO:0006720	1	1	0	3	1520	8237	GO:0006720	isoprenoid metabolic process
GO:0008198	0.921241	1	1	14	1519	8226	GO:0008198	ferrous iron binding
GO:0031406	1	1	0	2	1520	8238	GO:0031406	carboxylic acid binding
GO:0048244	1	1	0	1	1520	8239	GO:0048244	phytanoyl-CoA dioxygenase activity
GO:0006103	1	1	0	13	1520	8227	GO:0006103	2-oxoglutarate metabolic process
GO:0097089	1	1	0	2	1520	8238	GO:0097089	methyl-branched fatty acid metabolic process
GO:0002376	1	1	0	7	1520	8233	GO:0002376	immune system process
GO:0060644	0.492004	1	1	3	1519	8237	GO:0060644	mammary gland epithelial cell differentiation
GO:0030182	8.2267e-07	0.000216893	26	37	1494	8203	GO:0030182	neuron differentiation
GO:0071300	0.0584024	1	8	20	1512	8220	GO:0071300	cellular response to retinoic acid
GO:0005109	0.342186	1	4	15	1516	8225	GO:0005109	frizzled binding
GO:0045165	0.190127	1	5	15	1515	8225	GO:0045165	cell fate commitment
GO:0032331	1	1	0	8	1520	8232	GO:0032331	negative regulation of chondrocyte differentiation
GO:0061072	0.398262	1	1	2	1519	8238	GO:0061072	iris morphogenesis
GO:0061303	0.0651803	1	2	1	1518	8239	GO:0061303	cornea development in camera-type eye
GO:0072498	1	1	0	3	1520	8237	GO:0072498	embryonic skeletal joint development
GO:0004402	0.952648	1	1	17	1519	8223	GO:0004402	histone acetyltransferase activity
GO:0010485	0.816175	1	1	9	1519	8231	GO:0010485	histone H4 acetyltransferase activity
GO:0043997	0.844833	1	1	10	1519	8230	GO:0043997	histone H4K12 acetyltransferase activity
GO:0006334	1	1	0	25	1520	8215	GO:0006334	nucleosome assembly
GO:0006475	0.398262	1	1	2	1519	8238	GO:0006475	internal protein amino acid acetylation
GO:0051276	1	1	0	11	1520	8229	GO:0051276	chromosome organization
GO:0004385	0.360983	1	2	6	1518	8234	GO:0004385	guanylate kinase activity
GO:0001953	0.578714	1	2	10	1518	8230	GO:0001953	negative regulation of cell-matrix adhesion
GO:0010839	1	1	0	5	1520	8235	GO:0010839	negative regulation of keratinocyte proliferation
GO:0061045	0.571151	1	1	4	1519	8236	GO:0061045	negative regulation of wound healing
GO:0090288	1	1	0	2	1520	8238	GO:0090288	negative regulation of cellular response to growth factor stimulus
GO:0007030	0.996939	1	4	66	1516	8174	GO:0007030	Golgi organization
GO:0072657	0.841553	1	2	18	1518	8222	GO:0072657	protein localization to membrane
GO:0005525	0.341894	1	22	106	1498	8134	GO:0005525	GTP binding
GO:0019003	0.111821	1	12	41	1508	8199	GO:0019003	GDP binding
GO:0070840	0.304273	1	4	14	1516	8226	GO:0070840	dynein complex binding
GO:0001921	0.47671	1	2	8	1518	8232	GO:0001921	positive regulation of receptor recycling
GO:0007416	9.94746e-07	0.000243096	16	13	1504	8227	GO:0007416	synapse assembly
GO:0009617	1	1	0	6	1520	8234	GO:0009617	response to bacterium
GO:0010977	8.96312e-05	0.0123694	14	17	1506	8223	GO:0010977	negative regulation of neuron projection development
GO:0032438	1	1	0	17	1520	8223	GO:0032438	melanosome organization
GO:0042110	0.819663	1	2	17	1518	8223	GO:0042110	T cell activation
GO:0044788	1	1	0	7	1520	8233	GO:0044788	modulation by host of viral process
GO:0050862	1	1	0	4	1520	8236	GO:0050862	positive regulation of T cell receptor signaling pathway
GO:0090316	0.795097	1	2	16	1518	8224	GO:0090316	positive regulation of intracellular protein transport
GO:1901998	1	1	0	4	1520	8236	GO:1901998	toxin transport
GO:1903441	1	1	0	4	1520	8236	GO:1903441	protein localization to ciliary membrane
GO:0006457	0.99997	1	3	88	1517	8152	GO:0006457	protein folding
GO:0007338	0.869026	1	1	11	1519	8229	GO:0007338	single fertilization
GO:0030433	1	1	0	50	1520	8190	GO:0030433	ubiquitin-dependent ERAD pathway
GO:0000285	1	1	0	2	1520	8238	GO:0000285	1-phosphatidylinositol-3-phosphate 5-kinase activity
GO:0016308	0.175418	1	2	3	1518	8237	GO:0016308	1-phosphatidylinositol-4-phosphate 5-kinase activity
GO:0052742	1	1	0	4	1520	8236	GO:0052742	phosphatidylinositol kinase activity
GO:0052810	1	1	0	2	1520	8238	GO:0052810	1-phosphatidylinositol-5-kinase activity
GO:0051896	0.529597	1	2	9	1518	8231	GO:0051896	regulation of protein kinase B signaling
GO:0051056	0.019011	0.669036	18	52	1502	8188	GO:0051056	regulation of small GTPase mediated signal transduction
GO:0005085	0.00782192	0.380781	35	115	1485	8125	GO:0005085	guanyl-nucleotide exchange factor activity
GO:0030036	0.179572	1	25	108	1495	8132	GO:0030036	actin cytoskeleton organization
GO:0051496	0.849591	1	4	33	1516	8207	GO:0051496	positive regulation of stress fiber assembly
GO:0022011	0.0809448	1	3	4	1517	8236	GO:0022011	myelination in peripheral nervous system
GO:0051298	1	1	0	12	1520	8228	GO:0051298	centrosome duplication
GO:0090307	0.946372	1	2	26	1518	8214	GO:0090307	mitotic spindle assembly
GO:0006888	0.999997	1	1	74	1519	8166	GO:0006888	endoplasmic reticulum to Golgi vesicle-mediated transport
GO:0070973	1	1	0	4	1520	8236	GO:0070973	protein localization to endoplasmic reticulum exit site
GO:0034976	0.999155	1	2	54	1518	8186	GO:0034976	response to endoplasmic reticulum stress
GO:0050821	0.999757	1	9	132	1511	8108	GO:0050821	protein stabilization
GO:0021762	0.000758965	0.0723438	12	17	1508	8223	GO:0021762	substantia nigra development
GO:0072659	0.000104529	0.0138831	30	67	1490	8173	GO:0072659	protein localization to plasma membrane
GO:0032527	1	1	0	6	1520	8234	GO:0032527	protein exit from endoplasmic reticulum
GO:0006631	0.954961	1	3	36	1517	8204	GO:0006631	fatty acid metabolic process
GO:0005978	1	1	0	8	1520	8232	GO:0005978	glycogen biosynthetic process
GO:0051726	0.999993	1	4	110	1516	8130	GO:0051726	regulation of cell cycle
GO:0019229	0.398262	1	1	2	1519	8238	GO:0019229	regulation of vasoconstriction
GO:0006094	0.960036	1	1	18	1519	8222	GO:0006094	gluconeogenesis
GO:0032922	0.526755	1	8	42	1512	8198	GO:0032922	circadian regulation of gene expression
GO:0007623	0.593595	1	4	22	1516	8218	GO:0007623	circadian rhythm
GO:0050796	0.09746	1	7	19	1513	8221	GO:0050796	regulation of insulin secretion
GO:0120162	0.735997	1	9	58	1511	8182	GO:0120162	positive regulation of cold-induced thermogenesis
GO:0070345	1	1	0	4	1520	8236	GO:0070345	negative regulation of fat cell proliferation
GO:0042752	0.991751	1	3	49	1517	8191	GO:0042752	regulation of circadian rhythm
GO:0031397	0.756685	1	4	28	1516	8212	GO:0031397	negative regulation of protein ubiquitination
GO:0001222	0.964877	1	2	29	1518	8211	GO:0001222	transcription corepressor binding
GO:0002931	0.622656	1	3	17	1517	8223	GO:0002931	response to ischemia
GO:0019249	1	1	0	2	1520	8238	GO:0019249	lactate biosynthetic process
GO:0042754	1	1	0	6	1520	8234	GO:0042754	negative regulation of circadian rhythm
GO:0043153	0.921241	1	1	14	1519	8226	GO:0043153	entrainment of circadian clock by photoperiod
GO:0050872	1	1	0	5	1520	8235	GO:0050872	white fat cell differentiation
GO:0051946	0.287235	1	1	1	1519	8239	GO:0051946	regulation of glutamate uptake involved in transmission of nerve impulse
GO:0097167	1	1	0	2	1520	8238	GO:0097167	circadian regulation of translation
GO:2000678	0.117035	1	2	2	1518	8238	GO:2000678	negative regulation of transcription regulatory region DNA binding
GO:0035025	0.718166	1	3	20	1517	8220	GO:0035025	positive regulation of Rho protein signal transduction
GO:0001227	0.95794	1	13	110	1507	8130	GO:0001227	DNA-binding transcription repressor activity, RNA polymerase II-specific
GO:0050852	0.991809	1	2	39	1518	8201	GO:0050852	T cell receptor signaling pathway
GO:0006955	0.976697	1	6	66	1514	8174	GO:0006955	immune response
GO:0007229	0.853971	1	6	47	1514	8193	GO:0007229	integrin-mediated signaling pathway
GO:0001819	0.918792	1	2	23	1518	8217	GO:0001819	positive regulation of cytokine production
GO:0003841	0.736973	1	2	14	1518	8226	GO:0003841	1-acylglycerol-3-phosphate O-acyltransferase activity
GO:0006644	0.342186	1	4	15	1516	8225	GO:0006644	phospholipid metabolic process
GO:0006654	0.417963	1	4	17	1516	8223	GO:0006654	phosphatidic acid biosynthetic process
GO:0001961	1	1	0	4	1520	8236	GO:0001961	positive regulation of cytokine-mediated signaling pathway
GO:0001525	0.751017	1	10	65	1510	8175	GO:0001525	angiogenesis
GO:0043537	0.844833	1	1	10	1519	8230	GO:0043537	negative regulation of blood vessel endothelial cell migration
GO:0048014	1	1	0	3	1520	8237	GO:0048014	Tie signaling pathway
GO:0050928	1	1	0	1	1520	8239	GO:0050928	negative regulation of positive chemotaxis
GO:0072012	1	1	0	3	1520	8237	GO:0072012	glomerulus vasculature development
GO:0005200	0.307246	1	11	48	1509	8192	GO:0005200	structural constituent of cytoskeleton
GO:0070358	0.694389	1	1	6	1519	8234	GO:0070358	actin polymerization-dependent cell motility
GO:0019899	0.990146	1	22	191	1498	8049	GO:0019899	enzyme binding
GO:0003170	0.571151	1	1	4	1519	8236	GO:0003170	heart valve development
GO:0003281	0.637973	1	1	5	1519	8235	GO:0003281	ventricular septum development
GO:0003181	1	1	0	9	1520	8231	GO:0003181	atrioventricular valve morphogenesis
GO:0003203	1	1	0	11	1520	8229	GO:0003203	endocardial cushion morphogenesis
GO:0003283	0.287235	1	1	1	1519	8239	GO:0003283	atrial septum development
GO:0030330	1	1	0	12	1520	8228	GO:0030330	DNA damage response, signal transduction by p53 class mediator
GO:0071456	0.720411	1	7	45	1513	8195	GO:0071456	cellular response to hypoxia
GO:0007595	0.299477	1	2	5	1518	8235	GO:0007595	lactation
GO:0001217	1	1	0	9	1520	8231	GO:0001217	DNA-binding transcription repressor activity
GO:0006366	0.999977	1	2	77	1518	8163	GO:0006366	transcription by RNA polymerase II
GO:0001865	1	1	0	1	1520	8239	GO:0001865	NK T cell differentiation
GO:0007398	1	1	0	4	1520	8236	GO:0007398	ectoderm development
GO:0032740	0.844833	1	1	10	1519	8230	GO:0032740	positive regulation of interleukin-17 production
GO:0032868	0.742018	1	1	7	1519	8233	GO:0032868	response to insulin
GO:0043372	1	1	0	3	1520	8237	GO:0043372	positive regulation of CD4-positive, alpha-beta T cell differentiation
GO:0043377	1	1	0	3	1520	8237	GO:0043377	negative regulation of CD8-positive, alpha-beta T cell differentiation
GO:0046628	0.742018	1	1	7	1519	8233	GO:0046628	positive regulation of insulin receptor signaling pathway
GO:0051141	1	1	0	1	1520	8239	GO:0051141	negative regulation of NK T cell proliferation
GO:0090336	0.47671	1	2	8	1518	8232	GO:0090336	positive regulation of brown fat cell differentiation
GO:1990845	0.194833	1	3	7	1517	8233	GO:1990845	adaptive thermogenesis
GO:2000640	1	1	0	2	1520	8238	GO:2000640	positive regulation of SREBP signaling pathway
GO:0042981	0.994462	1	6	79	1514	8161	GO:0042981	regulation of apoptotic process
GO:0030163	0.906942	1	2	22	1518	8218	GO:0030163	protein catabolic process
GO:0031647	0.971092	1	4	48	1516	8192	GO:0031647	regulation of protein stability
GO:0002039	0.994763	1	2	42	1518	8198	GO:0002039	p53 binding
GO:0034056	1	1	0	8	1520	8232	GO:0034056	estrogen response element binding
GO:0070577	0.933526	1	1	15	1519	8225	GO:0070577	lysine-acetylated histone binding
GO:0071391	0.529597	1	2	9	1518	8231	GO:0071391	cellular response to estrogen stimulus
GO:0090090	0.442118	1	13	65	1507	8175	GO:0090090	negative regulation of canonical Wnt signaling pathway
GO:0019901	0.51679	1	38	205	1482	8035	GO:0019901	protein kinase binding
GO:0070016	0.694389	1	1	6	1519	8234	GO:0070016	armadillo repeat domain binding
GO:0035591	0.906486	1	3	30	1517	8210	GO:0035591	signaling adaptor activity
GO:0001934	0.87808	1	13	95	1507	8145	GO:0001934	positive regulation of protein phosphorylation
GO:0070411	1	1	0	12	1520	8228	GO:0070411	I-SMAD binding
GO:1990756	0.910552	1	4	38	1516	8202	GO:1990756	ubiquitin ligase-substrate adaptor activity
GO:0046332	0.881875	1	3	28	1517	8212	GO:0046332	SMAD binding
GO:0010800	0.329903	1	3	10	1517	8230	GO:0010800	positive regulation of peptidyl-threonine phosphorylation
GO:0031398	0.996122	1	2	44	1518	8196	GO:0031398	positive regulation of protein ubiquitination
GO:0032147	1	1	0	18	1520	8222	GO:0032147	activation of protein kinase activity
GO:0032436	0.997536	1	2	47	1518	8193	GO:0032436	positive regulation of proteasomal ubiquitin-dependent protein catabolic process
GO:0033138	0.513545	1	7	36	1513	8204	GO:0033138	positive regulation of peptidyl-serine phosphorylation
GO:0045732	0.779488	1	6	42	1514	8198	GO:0045732	positive regulation of protein catabolic process
GO:0046330	0.116497	1	11	37	1509	8203	GO:0046330	positive regulation of JNK cascade
GO:0048468	0.420334	1	2	7	1518	8233	GO:0048468	cell development
GO:2000060	1	1	0	13	1520	8227	GO:2000060	positive regulation of ubiquitin-dependent protein catabolic process
GO:0001228	0.978452	1	18	153	1502	8087	GO:0001228	DNA-binding transcription activator activity, RNA polymerase II-specific
GO:0001671	0.960036	1	1	18	1519	8222	GO:0001671	ATPase activator activity
GO:0008654	0.782229	1	1	8	1519	8232	GO:0008654	phospholipid biosynthetic process
GO:0004366	1	1	0	3	1520	8237	GO:0004366	glycerol-3-phosphate O-acyltransferase activity
GO:0016287	1	1	0	1	1520	8239	GO:0016287	glycerone-phosphate O-acyltransferase activity
GO:0019432	1	1	0	11	1520	8229	GO:0019432	triglyceride biosynthetic process
GO:0000398	1	1	1	117	1519	8123	GO:0000398	mRNA splicing, via spliceosome
GO:0006406	1	1	0	39	1520	8201	GO:0006406	mRNA export from nucleus
GO:2000622	1	1	0	3	1520	8237	GO:2000622	regulation of nuclear-transcribed mRNA catabolic process, nonsense-mediated decay
GO:0042953	0.194833	1	3	7	1517	8233	GO:0042953	lipoprotein transport
GO:0055088	1	1	0	26	1520	8214	GO:0055088	lipid homeostasis
GO:0038024	0.742018	1	1	7	1519	8233	GO:0038024	cargo receptor activity
GO:0010638	1	1	0	2	1520	8238	GO:0010638	positive regulation of organelle organization
GO:0032368	0.492004	1	1	3	1519	8237	GO:0032368	regulation of lipid transport
GO:0004707	0.47671	1	2	8	1518	8232	GO:0004707	MAP kinase activity
GO:0035556	0.0383013	0.94896	38	146	1482	8094	GO:0035556	intracellular signal transduction
GO:0032755	0.654707	1	5	30	1515	8210	GO:0032755	positive regulation of interleukin-6 production
GO:0050729	0.351692	1	7	30	1513	8210	GO:0050729	positive regulation of inflammatory response
GO:0006970	0.237039	1	2	4	1518	8236	GO:0006970	response to osmotic stress
GO:0051403	0.284011	1	3	9	1517	8231	GO:0051403	stress-activated MAPK cascade
GO:0018105	0.754117	1	8	53	1512	8187	GO:0018105	peptidyl-serine phosphorylation
GO:0034644	1	1	0	40	1520	8200	GO:0034644	cellular response to UV
GO:0070301	0.893489	1	2	21	1518	8219	GO:0070301	cellular response to hydrogen peroxide
GO:0072709	1	1	0	1	1520	8239	GO:0072709	cellular response to sorbitol
GO:0072740	1	1	0	1	1520	8239	GO:0072740	cellular response to anisomycin
GO:1903936	1	1	0	3	1520	8237	GO:1903936	cellular response to sodium arsenite
GO:0030148	0.600507	1	5	28	1515	8212	GO:0030148	sphingolipid biosynthetic process
GO:0046513	0.586288	1	3	16	1517	8224	GO:0046513	ceramide biosynthetic process
GO:1904504	0.117035	1	2	2	1518	8238	GO:1904504	positive regulation of lipophagy
GO:0004758	0.492004	1	1	3	1519	8237	GO:0004758	serine C-palmitoyltransferase activity
GO:0006665	0.375699	1	3	11	1517	8229	GO:0006665	sphingolipid metabolic process
GO:0046512	0.420334	1	2	7	1518	8233	GO:0046512	sphingosine biosynthetic process
GO:1904649	0.155738	1	1	0	1519	8240	GO:1904649	regulation of fat cell apoptotic process
GO:0006487	0.607027	1	6	34	1514	8206	GO:0006487	protein N-linked glycosylation
GO:0004615	1	1	0	2	1520	8238	GO:0004615	phosphomannomutase activity
GO:0006013	0.398262	1	1	2	1519	8238	GO:0006013	mannose metabolic process
GO:0006486	0.14212	1	9	30	1511	8210	GO:0006486	protein glycosylation
GO:0009298	1	1	0	4	1520	8236	GO:0009298	GDP-mannose biosynthetic process
GO:0016316	0.0242408	0.669036	2	0	1518	8240	GO:0016316	phosphatidylinositol-3,4-bisphosphate 4-phosphatase activity
GO:0017161	0.0242408	0.669036	2	0	1518	8240	GO:0017161	inositol-1,3,4-trisphosphate 4-phosphatase activity
GO:0052828	0.0242408	0.669036	2	0	1518	8240	GO:0052828	inositol-3,4-bisphosphate 4-phosphatase activity
GO:0043647	0.375699	1	3	11	1517	8229	GO:0043647	inositol phosphate metabolic process
GO:0051219	0.250572	1	5	17	1515	8223	GO:0051219	phosphoprotein binding
GO:0007389	0.153254	1	3	6	1517	8234	GO:0007389	pattern specification process
GO:0035372	0.694389	1	1	6	1519	8234	GO:0035372	protein localization to microtubule
GO:0070507	0.417963	1	4	17	1516	8223	GO:0070507	regulation of microtubule cytoskeleton organization
GO:0036297	1	1	0	27	1520	8213	GO:0036297	interstrand cross-link repair
GO:0006281	0.999996	1	3	101	1517	8139	GO:0006281	DNA repair
GO:0045589	1	1	0	2	1520	8238	GO:0045589	regulation of regulatory T cell differentiation
GO:0001732	1	1	0	14	1520	8226	GO:0001732	formation of cytoplasmic translation initiation complex
GO:0008028	0.329903	1	3	10	1517	8230	GO:0008028	monocarboxylic acid transmembrane transporter activity
GO:0015718	0.284011	1	3	9	1517	8231	GO:0015718	monocarboxylic acid transport
GO:0006325	0.469194	1	6	29	1514	8211	GO:0006325	chromatin organization
GO:0033558	0.742018	1	1	7	1519	8233	GO:0033558	protein lysine deacetylase activity
GO:0004407	0.889448	1	1	12	1519	8228	GO:0004407	histone deacetylase activity
GO:0140297	0.992017	1	8	92	1512	8148	GO:0140297	DNA-binding transcription factor binding
GO:0000132	0.906942	1	2	22	1518	8218	GO:0000132	establishment of mitotic spindle orientation
GO:0046329	1	1	0	15	1520	8225	GO:0046329	negative regulation of JNK cascade
GO:0043066	0.999989	1	15	211	1505	8029	GO:0043066	negative regulation of apoptotic process
GO:0030332	0.622656	1	3	17	1517	8223	GO:0030332	cyclin binding
GO:0042826	0.624603	1	9	52	1511	8188	GO:0042826	histone deacetylase binding
GO:0051059	1	1	0	20	1520	8220	GO:0051059	NF-kappaB binding
GO:0160008	1	1	0	1	1520	8239	GO:0160008	protein decrotonylase activity
GO:0160009	1	1	0	3	1520	8237	GO:0160009	histone decrotonylase activity
GO:0160010	1	1	0	2	1520	8238	GO:0160010	protein de-2-hydroxyisobutyrylase activity
GO:0006476	1	1	0	9	1520	8231	GO:0006476	protein deacetylation
GO:0032008	0.991325	1	1	27	1519	8213	GO:0032008	positive regulation of TOR signaling
GO:0051225	0.971536	1	1	20	1519	8220	GO:0051225	spindle assembly
GO:0071498	0.637973	1	1	5	1519	8235	GO:0071498	cellular response to fluid shear stress
GO:0140861	1	1	0	16	1520	8224	GO:0140861	DNA repair-dependent chromatin remodeling
GO:0005368	0.492004	1	1	3	1519	8237	GO:0005368	taurine transmembrane transporter activity
GO:0031490	0.447017	1	5	23	1515	8217	GO:0031490	chromatin DNA binding
GO:0043524	0.0451626	1	12	34	1508	8206	GO:0043524	negative regulation of neuron apoptotic process
GO:0015431	1	1	0	3	1520	8237	GO:0015431	ABC-type glutathione S-conjugate transporter activity
GO:0055085	0.116497	1	11	37	1509	8203	GO:0055085	transmembrane transport
GO:0015143	1	1	0	1	1520	8239	GO:0015143	urate transmembrane transporter activity
GO:0042910	0.816175	1	1	9	1519	8231	GO:0042910	xenobiotic transmembrane transporter activity
GO:0015747	1	1	0	1	1520	8239	GO:0015747	urate transport
GO:0006805	0.946372	1	2	26	1518	8214	GO:0006805	xenobiotic metabolic process
GO:0042626	0.795097	1	2	16	1518	8224	GO:0042626	ATPase-coupled transmembrane transporter activity
GO:0150104	0.025107	0.687854	15	42	1505	8198	GO:0150104	transport across blood-brain barrier
GO:0015132	1	1	0	4	1520	8236	GO:0015132	prostaglandin transmembrane transporter activity
GO:0015562	0.742018	1	1	7	1519	8233	GO:0015562	efflux transmembrane transporter activity
GO:0015732	1	1	0	3	1520	8237	GO:0015732	prostaglandin transport
GO:0140115	0.694389	1	1	6	1519	8234	GO:0140115	export across plasma membrane
GO:0015432	1	1	0	2	1520	8238	GO:0015432	ABC-type bile acid transporter activity
GO:0043225	1	1	0	5	1520	8235	GO:0043225	ATPase-coupled inorganic anion transmembrane transporter activity
GO:0140359	1	1	0	3	1520	8237	GO:0140359	ABC-type transporter activity
GO:0015721	0.420334	1	2	7	1518	8233	GO:0015721	bile acid and bile salt transport
GO:0071716	1	1	0	3	1520	8237	GO:0071716	leukotriene transport
GO:0032310	1	1	0	2	1520	8238	GO:0032310	prostaglandin secretion
GO:0001409	1	1	0	2	1520	8238	GO:0001409	guanine nucleotide transmembrane transporter activity
GO:0015216	1	1	0	2	1520	8238	GO:0015216	purine nucleotide transmembrane transporter activity
GO:0016404	1	1	0	1	1520	8239	GO:0016404	15-hydroxyprostaglandin dehydrogenase (NAD+) activity
GO:0034634	0.571151	1	1	4	1519	8236	GO:0034634	glutathione transmembrane transporter activity
GO:0002576	0.175418	1	2	3	1518	8237	GO:0002576	platelet degranulation
GO:0006855	1	1	0	8	1520	8232	GO:0006855	xenobiotic transmembrane transport
GO:0070730	1	1	0	2	1520	8238	GO:0070730	cAMP transport
GO:0007131	1	1	0	16	1520	8224	GO:0007131	reciprocal meiotic recombination
GO:0003690	0.994517	1	3	52	1517	8188	GO:0003690	double-stranded DNA binding
GO:0009055	0.973616	1	2	31	1518	8209	GO:0009055	electron transfer activity
GO:0004656	1	1	0	4	1520	8236	GO:0004656	procollagen-proline 4-dioxygenase activity
GO:0008466	1	1	0	2	1520	8238	GO:0008466	glycogenin glucosyltransferase activity
GO:0016757	0.114958	1	3	5	1517	8235	GO:0016757	glycosyltransferase activity
GO:0046470	1	1	0	8	1520	8232	GO:0046470	phosphatidylcholine metabolic process
GO:2000344	0.117035	1	2	2	1518	8238	GO:2000344	positive regulation of acrosome reaction
GO:0051977	1	1	0	2	1520	8238	GO:0051977	lysophospholipid transport
GO:0003847	0.637973	1	1	5	1519	8235	GO:0003847	1-alkyl-2-acetylglycerophosphocholine esterase activity
GO:0004620	0.742018	1	1	7	1519	8233	GO:0004620	phospholipase activity
GO:0004623	1	1	0	9	1520	8231	GO:0004623	phospholipase A2 activity
GO:0047498	1	1	0	4	1520	8236	GO:0047498	calcium-dependent phospholipase A2 activity
GO:0006658	0.571151	1	1	4	1519	8236	GO:0006658	phosphatidylserine metabolic process
GO:0010744	0.782229	1	1	8	1519	8232	GO:0010744	positive regulation of macrophage derived foam cell differentiation
GO:0010884	0.637973	1	1	5	1519	8235	GO:0010884	positive regulation of lipid storage
GO:0019369	1	1	0	13	1520	8227	GO:0019369	arachidonic acid metabolic process
GO:0032308	1	1	0	2	1520	8238	GO:0032308	positive regulation of prostaglandin secretion
GO:0034374	0.175418	1	2	3	1518	8237	GO:0034374	low-density lipoprotein particle remodeling
GO:0034638	0.694389	1	1	6	1519	8234	GO:0034638	phosphatidylcholine catabolic process
GO:0042632	0.539397	1	7	37	1513	8203	GO:0042632	cholesterol homeostasis
GO:0043030	1	1	0	6	1520	8234	GO:0043030	regulation of macrophage activation
GO:0046337	1	1	0	2	1520	8238	GO:0046337	phosphatidylethanolamine metabolic process
GO:0046471	1	1	0	4	1520	8236	GO:0046471	phosphatidylglycerol metabolic process
GO:0046473	0.571151	1	1	4	1519	8236	GO:0046473	phosphatidic acid metabolic process
GO:0051247	0.42081	1	3	12	1517	8228	GO:0051247	positive regulation of protein metabolic process
GO:0062234	1	1	0	2	1520	8238	GO:0062234	platelet activating factor catabolic process
GO:0090238	1	1	0	2	1520	8238	GO:0090238	positive regulation of arachidonic acid secretion
GO:0090370	0.117035	1	2	2	1518	8238	GO:0090370	negative regulation of cholesterol efflux
GO:0005484	0.235531	1	6	21	1514	8219	GO:0005484	SNAP receptor activity
GO:0019706	0.622656	1	3	17	1517	8223	GO:0019706	protein-cysteine S-palmitoyltransferase activity
GO:0006903	0.237039	1	2	4	1518	8236	GO:0006903	vesicle targeting
GO:0016477	0.943574	1	16	126	1504	8114	GO:0016477	cell migration
GO:0006367	1	1	0	27	1520	8213	GO:0006367	transcription initiation at RNA polymerase II promoter
GO:0034402	1	1	0	2	1520	8238	GO:0034402	recruitment of 3'-end processing factors to RNA polymerase II holoenzyme complex
GO:0000077	1	1	0	30	1520	8210	GO:0000077	DNA damage checkpoint signaling
GO:0051092	0.782438	1	9	61	1511	8179	GO:0051092	positive regulation of NF-kappaB transcription factor activity
GO:0070888	0.770671	1	3	22	1517	8218	GO:0070888	E-box binding
GO:0042634	1	1	0	3	1520	8237	GO:0042634	regulation of hair cycle
GO:0042753	0.360983	1	2	6	1518	8234	GO:0042753	positive regulation of circadian rhythm
GO:0051775	0.742018	1	1	7	1519	8233	GO:0051775	response to redox state
GO:2000074	1	1	0	4	1520	8236	GO:2000074	regulation of type B pancreatic cell development
GO:2000323	1	1	0	5	1520	8235	GO:2000323	negative regulation of glucocorticoid receptor signaling pathway
GO:0006473	1	1	0	11	1520	8229	GO:0006473	protein acetylation
GO:0009648	1	1	0	1	1520	8239	GO:0009648	photoperiodism
GO:0071479	1	1	0	24	1520	8216	GO:0071479	cellular response to ionizing radiation
GO:0006915	0.37392	1	21	103	1499	8137	GO:0006915	apoptotic process
GO:0043123	0.985153	1	10	101	1510	8139	GO:0043123	positive regulation of I-kappaB kinase/NF-kappaB signaling
GO:0042060	0.778227	1	4	29	1516	8211	GO:0042060	wound healing
GO:1902042	1	1	0	12	1520	8228	GO:1902042	negative regulation of extrinsic apoptotic signaling pathway via death domain receptors
GO:0008047	0.571675	1	5	27	1515	8213	GO:0008047	enzyme activator activity
GO:0097153	1	1	0	5	1520	8235	GO:0097153	cysteine-type endopeptidase activity involved in apoptotic process
GO:0007519	0.375699	1	3	11	1517	8229	GO:0007519	skeletal muscle tissue development
GO:0014732	1	1	0	1	1520	8239	GO:0014732	skeletal muscle atrophy
GO:0014842	1	1	0	2	1520	8238	GO:0014842	regulation of skeletal muscle satellite cell proliferation
GO:0014866	1	1	0	1	1520	8239	GO:0014866	skeletal myofibril assembly
GO:0030216	0.795097	1	2	16	1518	8224	GO:0030216	keratinocyte differentiation
GO:0030218	1	1	0	24	1520	8216	GO:0030218	erythrocyte differentiation
GO:0043403	0.117035	1	2	2	1518	8238	GO:0043403	skeletal muscle tissue regeneration
GO:0060544	0.299477	1	2	5	1518	8235	GO:0060544	regulation of necroptotic process
GO:1901740	1	1	0	2	1520	8238	GO:1901740	negative regulation of myoblast fusion
GO:2001237	0.971536	1	1	20	1519	8220	GO:2001237	negative regulation of extrinsic apoptotic signaling pathway
GO:0007186	1.01808e-10	9.56921e-08	63	118	1457	8122	GO:0007186	G protein-coupled receptor signaling pathway
GO:0008277	0.00377738	0.217716	12	22	1508	8218	GO:0008277	regulation of G protein-coupled receptor signaling pathway
GO:0043547	0.0852239	1	16	56	1504	8184	GO:0043547	positive regulation of GTPase activity
GO:0034499	0.175418	1	2	3	1518	8237	GO:0034499	late endosome to Golgi transport
GO:0006493	0.0451626	1	12	34	1508	8206	GO:0006493	protein O-linked glycosylation
GO:0070579	1	1	0	4	1520	8236	GO:0070579	methylcytosine dioxygenase activity
GO:0080111	1	1	0	6	1520	8234	GO:0080111	DNA demethylation
GO:0008327	1	1	0	11	1520	8229	GO:0008327	methyl-CpG binding
GO:0044029	0.637973	1	1	5	1519	8235	GO:0044029	hypomethylation of CpG island
GO:0044727	1	1	0	2	1520	8238	GO:0044727	DNA demethylation of male pronucleus
GO:0032006	1	1	0	8	1520	8232	GO:0032006	regulation of TOR signaling
GO:2000003	1	1	0	3	1520	8237	GO:2000003	positive regulation of DNA damage checkpoint
GO:0048167	6.80349e-14	1.66264e-10	25	9	1495	8231	GO:0048167	regulation of synaptic plasticity
GO:0043087	0.0830475	1	9	26	1511	8214	GO:0043087	regulation of GTPase activity
GO:0048013	0.00153339	0.12491	13	22	1507	8218	GO:0048013	ephrin receptor signaling pathway
GO:0050770	0.131036	1	4	9	1516	8231	GO:0050770	regulation of axonogenesis
GO:0061001	0.00903224	0.429436	6	7	1514	8233	GO:0061001	regulation of dendritic spine morphogenesis
GO:0050421	1	1	0	2	1520	8238	GO:0050421	nitrite reductase (NO-forming) activity
GO:0006809	1	1	0	11	1520	8229	GO:0006809	nitric oxide biosynthetic process
GO:0004617	1	1	0	1	1520	8239	GO:0004617	phosphoglycerate dehydrogenase activity
GO:0007266	0.833847	1	4	32	1516	8208	GO:0007266	Rho protein signal transduction
GO:0030041	0.893489	1	2	21	1518	8219	GO:0030041	actin filament polymerization
GO:0016004	0.492004	1	1	3	1519	8237	GO:0016004	phospholipase activator activity
GO:0043274	0.816175	1	1	9	1519	8231	GO:0043274	phospholipase binding
GO:0010518	0.571151	1	1	4	1519	8236	GO:0010518	positive regulation of phospholipase activity
GO:0051497	0.819663	1	2	17	1518	8223	GO:0051497	negative regulation of stress fiber assembly
GO:0051895	0.284011	1	3	9	1517	8231	GO:0051895	negative regulation of focal adhesion assembly
GO:0007202	1	1	0	11	1520	8229	GO:0007202	activation of phospholipase C activity
GO:0006508	0.831179	1	14	96	1506	8144	GO:0006508	proteolysis
GO:0004222	0.210823	1	11	43	1509	8197	GO:0004222	metalloendopeptidase activity
GO:0045766	0.964674	1	6	62	1514	8178	GO:0045766	positive regulation of angiogenesis
GO:0007520	0.844833	1	1	10	1519	8230	GO:0007520	myoblast fusion
GO:0005524	0.999803	1	15	184	1505	8056	GO:0005524	ATP binding
GO:2000145	1	1	0	12	1520	8228	GO:2000145	regulation of cell motility
GO:0032956	0.596847	1	8	45	1512	8195	GO:0032956	regulation of actin cytoskeleton organization
GO:0017148	0.998661	1	2	51	1518	8189	GO:0017148	negative regulation of translation
GO:0010506	0.197258	1	9	33	1511	8207	GO:0010506	regulation of autophagy
GO:0090263	0.814226	1	8	57	1512	8183	GO:0090263	positive regulation of canonical Wnt signaling pathway
GO:0043522	1	1	0	6	1520	8234	GO:0043522	leucine zipper domain binding
GO:0008140	0.637973	1	1	5	1519	8235	GO:0008140	cAMP response element binding protein binding
GO:0006940	0.175418	1	2	3	1518	8237	GO:0006940	regulation of smooth muscle contraction
GO:0007088	1	1	0	5	1520	8235	GO:0007088	regulation of mitotic nuclear division
GO:0051893	0.547745	1	3	15	1517	8225	GO:0051893	regulation of focal adhesion assembly
GO:0004016	0.114958	1	3	5	1517	8235	GO:0004016	adenylate cyclase activity
GO:0006171	0.0809448	1	3	4	1517	8236	GO:0006171	cAMP biosynthetic process
GO:0097746	1	1	0	6	1520	8234	GO:0097746	blood vessel diameter maintenance
GO:0007189	3.81633e-05	0.00582897	21	34	1499	8206	GO:0007189	adenylate cyclase-activating G protein-coupled receptor signaling pathway
GO:0007193	1.24305e-07	4.1051e-05	16	10	1504	8230	GO:0007193	adenylate cyclase-inhibiting G protein-coupled receptor signaling pathway
GO:0005080	0.414218	1	5	22	1515	8218	GO:0005080	protein kinase C binding
GO:0003091	0.492004	1	1	3	1519	8237	GO:0003091	renal water homeostasis
GO:0007212	0.237039	1	2	4	1518	8236	GO:0007212	dopamine receptor signaling pathway
GO:0035811	1	1	0	1	1520	8239	GO:0035811	negative regulation of urine volume
GO:0071380	0.175418	1	2	3	1518	8237	GO:0071380	cellular response to prostaglandin E stimulus
GO:0071870	0.0521746	1	3	3	1517	8237	GO:0071870	cellular response to catecholamine stimulus
GO:1904117	1	1	0	3	1520	8237	GO:1904117	cellular response to vasopressin
GO:1904322	0.0809448	1	3	4	1517	8236	GO:1904322	cellular response to forskolin
GO:0003785	0.782229	1	1	8	1519	8232	GO:0003785	actin monomer binding
GO:0007169	0.000215782	0.0263664	21	40	1499	8200	GO:0007169	transmembrane receptor protein tyrosine kinase signaling pathway
GO:0050680	0.736973	1	2	14	1518	8226	GO:0050680	negative regulation of epithelial cell proliferation
GO:0030035	0.287235	1	1	1	1519	8239	GO:0030035	microspike assembly
GO:0032233	0.637973	1	1	5	1519	8235	GO:0032233	positive regulation of actin filament bundle assembly
GO:0034334	1	1	0	3	1520	8237	GO:0034334	adherens junction maintenance
GO:0061333	0.492004	1	1	3	1519	8237	GO:0061333	renal tubule morphogenesis
GO:0072102	0.287235	1	1	1	1519	8239	GO:0072102	glomerulus morphogenesis
GO:0072160	0.287235	1	1	1	1519	8239	GO:0072160	nephron tubule epithelial cell differentiation
GO:2001013	0.287235	1	1	1	1519	8239	GO:2001013	epithelial cell proliferation involved in renal tubule morphogenesis
GO:0000827	1	1	0	4	1520	8236	GO:0000827	inositol-1,3,4,5,6-pentakisphosphate kinase activity
GO:0000832	1	1	0	3	1520	8237	GO:0000832	inositol hexakisphosphate 5-kinase activity
GO:0033857	1	1	0	2	1520	8238	GO:0033857	diphosphoinositol-pentakisphosphate kinase activity
GO:0006020	0.492004	1	1	3	1519	8237	GO:0006020	inositol metabolic process
GO:0000828	1	1	0	4	1520	8236	GO:0000828	inositol hexakisphosphate kinase activity
GO:0000829	1	1	0	4	1520	8236	GO:0000829	inositol heptakisphosphate kinase activity
GO:0032958	0.742018	1	1	7	1519	8233	GO:0032958	inositol phosphate biosynthetic process
GO:0006954	0.92289	1	9	75	1511	8165	GO:0006954	inflammatory response
GO:0042742	0.985563	1	1	24	1519	8216	GO:0042742	defense response to bacterium
GO:0000165	0.351061	1	9	40	1511	8200	GO:0000165	MAPK cascade
GO:0004709	0.889448	1	1	12	1519	8228	GO:0004709	MAP kinase kinase kinase activity
GO:0038066	0.694389	1	1	6	1519	8234	GO:0038066	p38MAPK cascade
GO:1901224	0.770671	1	3	22	1517	8218	GO:1901224	positive regulation of NIK/NF-kappaB signaling
GO:0034142	0.623952	1	2	11	1518	8229	GO:0034142	toll-like receptor 4 signaling pathway
GO:0007250	1	1	0	6	1520	8234	GO:0007250	activation of NF-kappaB-inducing kinase activity
GO:0016239	0.526837	1	4	20	1516	8220	GO:0016239	positive regulation of macroautophagy
GO:0007254	0.0103538	0.479217	8	13	1512	8227	GO:0007254	JNK cascade
GO:0038095	0.943895	1	1	16	1519	8224	GO:0038095	Fc-epsilon receptor signaling pathway
GO:0097110	0.177951	1	9	32	1511	8208	GO:0097110	scaffold protein binding
GO:0002223	0.869026	1	1	11	1519	8229	GO:0002223	stimulatory C-type lectin receptor signaling pathway
GO:0002755	1	1	0	8	1520	8232	GO:0002755	MyD88-dependent toll-like receptor signaling pathway
GO:0007249	0.987817	1	1	25	1519	8215	GO:0007249	I-kappaB kinase/NF-kappaB signaling
GO:0034138	1	1	0	8	1520	8232	GO:0034138	toll-like receptor 3 signaling pathway
GO:0035666	0.571151	1	1	4	1519	8236	GO:0035666	TRIF-dependent toll-like receptor signaling pathway
GO:0070498	0.329903	1	3	10	1517	8230	GO:0070498	interleukin-1-mediated signaling pathway
GO:0008349	1	1	0	3	1520	8237	GO:0008349	MAP kinase kinase kinase kinase activity
GO:1990450	1	1	0	2	1520	8238	GO:1990450	linear polyubiquitin binding
GO:0002726	1	1	0	5	1520	8235	GO:0002726	positive regulation of T cell cytokine production
GO:0007179	0.976179	1	3	41	1517	8199	GO:0007179	transforming growth factor beta receptor signaling pathway
GO:0007252	1	1	0	5	1520	8235	GO:0007252	I-kappaB phosphorylation
GO:0032743	1	1	0	13	1520	8227	GO:0032743	positive regulation of interleukin-2 production
GO:0038172	1	1	0	6	1520	8234	GO:0038172	interleukin-33-mediated signaling pathway
GO:0038173	0.398262	1	1	2	1519	8238	GO:0038173	interleukin-17A-mediated signaling pathway
GO:0043276	1	1	0	9	1520	8231	GO:0043276	anoikis
GO:0043507	0.767614	1	2	15	1518	8225	GO:0043507	positive regulation of JUN kinase activity
GO:0070423	1	1	0	5	1520	8235	GO:0070423	nucleotide-binding oligomerization domain containing signaling pathway
GO:0003729	0.995868	1	11	122	1509	8118	GO:0003729	mRNA binding
GO:0004439	0.742018	1	1	7	1519	8233	GO:0004439	phosphatidylinositol-4,5-bisphosphate 5-phosphatase activity
GO:0048488	8.44135e-05	0.0119936	12	12	1508	8228	GO:0048488	synaptic vesicle endocytosis
GO:0016082	0.0242559	0.669036	4	4	1516	8236	GO:0016082	synaptic vesicle priming
GO:0004438	0.578714	1	2	10	1518	8230	GO:0004438	phosphatidylinositol-3-phosphate phosphatase activity
GO:0034596	0.571151	1	1	4	1519	8236	GO:0034596	phosphatidylinositol phosphate 4-phosphatase activity
GO:0043813	0.571151	1	1	4	1519	8236	GO:0043813	phosphatidylinositol-3,5-bisphosphate 5-phosphatase activity
GO:0052629	0.47671	1	2	8	1518	8232	GO:0052629	phosphatidylinositol-3,5-bisphosphate 3-phosphatase activity
GO:0046856	0.819663	1	2	17	1518	8223	GO:0046856	phosphatidylinositol dephosphorylation
GO:0034595	0.398262	1	1	2	1519	8238	GO:0034595	phosphatidylinositol phosphate 5-phosphatase activity
GO:0043812	0.398262	1	1	2	1519	8238	GO:0043812	phosphatidylinositol-4-phosphate phosphatase activity
GO:0052658	0.571151	1	1	4	1519	8236	GO:0052658	inositol-1,4,5-trisphosphate 5-phosphatase activity
GO:0006836	0.00685802	0.336539	7	9	1513	8231	GO:0006836	neurotransmitter transport
GO:0007612	1.25467e-05	0.00219012	14	13	1506	8227	GO:0007612	learning
GO:0016191	0.0521746	1	3	3	1517	8237	GO:0016191	synaptic vesicle uncoating
GO:0046488	0.360983	1	2	6	1518	8234	GO:0046488	phosphatidylinositol metabolic process
GO:1904980	0.155738	1	1	0	1519	8240	GO:1904980	positive regulation of endosome organization
GO:0007286	1	1	0	19	1520	8221	GO:0007286	spermatid development
GO:0008135	1	1	0	16	1520	8224	GO:0008135	translation factor activity, RNA binding
GO:0045727	0.995493	1	2	43	1518	8197	GO:0045727	positive regulation of translation
GO:0000339	1	1	0	8	1520	8232	GO:0000339	RNA cap binding
GO:0051604	0.985563	1	1	24	1519	8216	GO:0051604	protein maturation
GO:0140537	1	1	0	5	1520	8235	GO:0140537	transcription regulator activator activity
GO:0008203	0.841553	1	2	18	1518	8222	GO:0008203	cholesterol metabolic process
GO:0030968	0.99268	1	1	28	1519	8212	GO:0030968	endoplasmic reticulum unfolded protein response
GO:0031293	1	1	0	7	1520	8233	GO:0031293	membrane protein intracellular domain proteolysis
GO:0036500	1	1	0	4	1520	8236	GO:0036500	ATF6-mediated unfolded protein response
GO:0045540	1	1	0	6	1520	8234	GO:0045540	regulation of cholesterol biosynthetic process
GO:0070977	0.287235	1	1	1	1519	8239	GO:0070977	bone maturation
GO:1905897	1	1	0	2	1520	8238	GO:1905897	regulation of response to endoplasmic reticulum stress
GO:0070588	0.00143941	0.119793	15	28	1505	8212	GO:0070588	calcium ion transmembrane transport
GO:0098703	1.44949e-05	0.0024262	12	9	1508	8231	GO:0098703	calcium ion import across plasma membrane
GO:0008331	4.47131e-06	0.000895655	10	4	1510	8236	GO:0008331	high voltage-gated calcium channel activity
GO:0070509	0.0562391	1	4	6	1516	8234	GO:0070509	calcium ion import
GO:0008332	1	1	0	2	1520	8238	GO:0008332	low voltage-gated calcium channel activity
GO:0086056	0.398262	1	1	2	1519	8238	GO:0086056	voltage-gated calcium channel activity involved in AV node cell action potential
GO:0086059	0.287235	1	1	1	1519	8239	GO:0086059	voltage-gated calcium channel activity involved SA node cell action potential
GO:0003163	0.571151	1	1	4	1519	8236	GO:0003163	sinoatrial node development
GO:0086002	0.027724	0.746984	5	7	1515	8233	GO:0086002	cardiac muscle cell action potential involved in contraction
GO:0086015	0.0133251	0.544507	3	1	1517	8239	GO:0086015	SA node cell action potential
GO:0086016	1	1	0	2	1520	8238	GO:0086016	AV node cell action potential
GO:0086018	1	1	0	1	1520	8239	GO:0086018	SA node cell to atrial cardiac muscle cell signaling
GO:0086027	1	1	0	1	1520	8239	GO:0086027	AV node cell to bundle of His cell signaling
GO:0086045	0.398262	1	1	2	1519	8238	GO:0086045	membrane depolarization during AV node cell action potential
GO:0086046	0.0133251	0.544507	3	1	1517	8239	GO:0086046	membrane depolarization during SA node cell action potential
GO:0032757	0.906942	1	2	22	1518	8218	GO:0032757	positive regulation of interleukin-8 production
GO:0043154	0.975978	1	1	21	1519	8219	GO:0043154	negative regulation of cysteine-type endopeptidase activity involved in apoptotic process
GO:0019079	1	1	0	8	1520	8232	GO:0019079	viral genome replication
GO:0009615	0.981647	1	3	43	1517	8197	GO:0009615	response to virus
GO:0008361	0.906688	1	1	13	1519	8227	GO:0008361	regulation of cell size
GO:1904263	0.98899	1	2	37	1518	8203	GO:1904263	positive regulation of TORC1 signaling
GO:1905636	1	1	0	2	1520	8238	GO:1905636	positive regulation of RNA polymerase II regulatory region sequence-specific DNA binding
GO:0038202	1	1	0	10	1520	8230	GO:0038202	TORC1 signaling
GO:0061462	0.869026	1	1	11	1519	8229	GO:0061462	protein localization to lysosome
GO:1900182	0.982892	1	1	23	1519	8217	GO:1900182	positive regulation of protein localization to nucleus
GO:0008584	0.966272	1	1	19	1519	8221	GO:0008584	male gonad development
GO:0008154	0.284011	1	3	9	1517	8231	GO:0008154	actin polymerization or depolymerization
GO:0044183	1	1	0	29	1520	8211	GO:0044183	protein folding chaperone
GO:0005522	0.114958	1	3	5	1517	8235	GO:0005522	profilin binding
GO:0030048	0.782229	1	1	8	1519	8232	GO:0030048	actin filament-based movement
GO:0005516	0.00111648	0.0998829	21	47	1499	8193	GO:0005516	calmodulin binding
GO:0071805	1.94404e-14	5.93855e-11	39	32	1481	8208	GO:0071805	potassium ion transmembrane transport
GO:0005249	2.90125e-13	5.06434e-10	21	5	1499	8235	GO:0005249	voltage-gated potassium channel activity
GO:0008146	0.00685802	0.336539	7	9	1513	8231	GO:0008146	sulfotransferase activity
GO:0016232	1	1	0	1	1520	8239	GO:0016232	HNK-1 sulfotransferase activity
GO:0008209	0.637973	1	1	5	1519	8235	GO:0008209	androgen metabolic process
GO:0008210	1	1	0	4	1520	8236	GO:0008210	estrogen metabolic process
GO:0030166	0.921241	1	1	14	1519	8226	GO:0030166	proteoglycan biosynthetic process
GO:0008821	1	1	0	4	1520	8236	GO:0008821	crossover junction endodeoxyribonuclease activity
GO:0000400	1	1	0	15	1520	8225	GO:0000400	four-way junction DNA binding
GO:0090267	1	1	0	9	1520	8231	GO:0090267	positive regulation of mitotic cell cycle spindle assembly checkpoint
GO:0006310	1	1	0	16	1520	8224	GO:0006310	DNA recombination
GO:0000722	1	1	0	4	1520	8236	GO:0000722	telomere maintenance via recombination
GO:0006974	0.999998	1	9	171	1511	8069	GO:0006974	cellular response to DNA damage stimulus
GO:0010824	1	1	0	14	1520	8226	GO:0010824	regulation of centrosome duplication
GO:0045003	1	1	0	4	1520	8236	GO:0045003	double-strand break repair via synthesis-dependent strand annealing
GO:0071140	1	1	0	2	1520	8238	GO:0071140	resolution of mitotic recombination intermediates
GO:0090656	1	1	0	5	1520	8235	GO:0090656	t-circle formation
GO:0090657	1	1	0	1	1520	8239	GO:0090657	telomeric loop disassembly
GO:0090737	1	1	0	2	1520	8238	GO:0090737	telomere maintenance via telomere trimming
GO:0005068	0.782229	1	1	8	1519	8232	GO:0005068	transmembrane receptor protein tyrosine kinase adaptor activity
GO:0008543	0.263344	1	6	22	1514	8218	GO:0008543	fibroblast growth factor receptor signaling pathway
GO:0005104	0.238719	1	3	8	1517	8232	GO:0005104	fibroblast growth factor receptor binding
GO:0051480	0.00132592	0.117402	10	13	1510	8227	GO:0051480	regulation of cytosolic calcium ion concentration
GO:0007218	3.87442e-16	1.57805e-12	29	10	1491	8230	GO:0007218	neuropeptide signaling pathway
GO:0007631	8.58686e-05	0.0120601	6	1	1514	8239	GO:0007631	feeding behavior
GO:0016499	1	1	0	1	1520	8239	GO:0016499	orexin receptor activity
GO:0042277	0.114786	1	6	16	1514	8224	GO:0042277	peptide binding
GO:0032870	0.841553	1	2	18	1518	8222	GO:0032870	cellular response to hormone stimulus
GO:0008188	0.000842003	0.0767793	7	5	1513	8235	GO:0008188	neuropeptide receptor activity
GO:0010840	1	1	0	1	1520	8239	GO:0010840	regulation of circadian sleep/wake cycle, wakefulness
GO:0030150	1	1	0	13	1520	8227	GO:0030150	protein import into mitochondrial matrix
GO:0006901	1	1	0	6	1520	8234	GO:0006901	vesicle coating
GO:0099022	1	1	0	9	1520	8231	GO:0099022	vesicle tethering
GO:0006891	0.135911	1	6	17	1514	8223	GO:0006891	intra-Golgi vesicle-mediated transport
GO:0042102	1	1	0	12	1520	8228	GO:0042102	positive regulation of T cell proliferation
GO:0001784	0.81489	1	3	24	1517	8216	GO:0001784	phosphotyrosine residue binding
GO:0008093	0.102842	1	4	8	1516	8232	GO:0008093	cytoskeletal anchor activity
GO:0030159	0.00740265	0.361812	8	12	1512	8228	GO:0030159	signaling receptor complex adaptor activity
GO:0007172	0.175418	1	2	3	1518	8237	GO:0007172	signal complex assembly
GO:0036493	1	1	0	2	1520	8238	GO:0036493	positive regulation of translation in response to endoplasmic reticulum stress
GO:1902237	0.287235	1	1	1	1519	8239	GO:1902237	positive regulation of endoplasmic reticulum stress-induced intrinsic apoptotic signaling pathway
GO:1902310	1	1	0	2	1520	8238	GO:1902310	positive regulation of peptidyl-serine dephosphorylation
GO:1903898	1	1	0	3	1520	8237	GO:1903898	negative regulation of PERK-mediated unfolded protein response
GO:1903912	1	1	0	2	1520	8238	GO:1903912	negative regulation of endoplasmic reticulum stress-induced eIF2 alpha phosphorylation
GO:0043124	1	1	0	27	1520	8213	GO:0043124	negative regulation of I-kappaB kinase/NF-kappaB signaling
GO:0039532	1	1	0	3	1520	8237	GO:0039532	negative regulation of viral-induced cytoplasmic pattern recognition receptor signaling pathway
GO:0001965	0.342186	1	4	15	1516	8225	GO:0001965	G-protein alpha-subunit binding
GO:0007213	0.0115548	0.526819	5	5	1515	8235	GO:0007213	G protein-coupled acetylcholine receptor signaling pathway
GO:0001578	0.795097	1	2	16	1518	8224	GO:0001578	microtubule bundle formation
GO:0007094	1	1	0	15	1520	8225	GO:0007094	mitotic spindle assembly checkpoint signaling
GO:0008608	1	1	0	9	1520	8231	GO:0008608	attachment of spindle microtubules to kinetochore
GO:0000070	1	1	0	13	1520	8227	GO:0000070	mitotic sister chromatid segregation
GO:0046785	0.194833	1	3	7	1517	8233	GO:0046785	microtubule polymerization
GO:0051983	1	1	0	3	1520	8237	GO:0051983	regulation of chromosome segregation
GO:0043130	0.999926	1	1	55	1519	8185	GO:0043130	ubiquitin binding
GO:0034501	1	1	0	9	1520	8231	GO:0034501	protein localization to kinetochore
GO:0140463	1	1	0	7	1520	8233	GO:0140463	chromatin-protein adaptor activity
GO:0160004	1	1	0	4	1520	8236	GO:0160004	poly-ADP-D-ribose modification-dependent protein binding
GO:1903241	1	1	0	19	1520	8221	GO:1903241	U2-type prespliceosome assembly
GO:1990166	1	1	0	10	1520	8230	GO:1990166	protein localization to site of double-strand break
GO:0042985	0.571151	1	1	4	1519	8236	GO:0042985	negative regulation of amyloid precursor protein biosynthetic process
GO:0004679	1	1	0	3	1520	8237	GO:0004679	AMP-activated protein kinase activity
GO:0031669	0.98972	1	1	26	1519	8214	GO:0031669	cellular response to nutrient levels
GO:0090160	1	1	0	8	1520	8232	GO:0090160	Golgi to lysosome transport
GO:0060155	0.966272	1	1	19	1519	8221	GO:0060155	platelet dense granule organization
GO:1903232	1	1	0	17	1520	8223	GO:1903232	melanosome assembly
GO:0035615	0.816175	1	1	9	1519	8231	GO:0035615	clathrin adaptor activity
GO:0006896	1	1	0	5	1520	8235	GO:0006896	Golgi to vacuole transport
GO:0035646	1	1	0	5	1520	8235	GO:0035646	endosome to melanosome transport
GO:0043323	1	1	0	2	1520	8238	GO:0043323	positive regulation of natural killer cell degranulation
GO:0045954	1	1	0	4	1520	8236	GO:0045954	positive regulation of natural killer cell mediated cytotoxicity
GO:0110010	1	1	0	2	1520	8238	GO:0110010	basolateral protein secretion
GO:0032411	0.571151	1	1	4	1519	8236	GO:0032411	positive regulation of transporter activity
GO:0045055	0.00444871	0.254013	7	8	1513	8232	GO:0045055	regulated exocytosis
GO:0019888	0.906942	1	2	22	1518	8218	GO:0019888	protein phosphatase regulator activity
GO:0000278	0.986735	1	5	63	1515	8177	GO:0000278	mitotic cell cycle
GO:0004864	0.782229	1	1	8	1519	8232	GO:0004864	protein phosphatase inhibitor activity
GO:0007584	0.420334	1	2	7	1518	8233	GO:0007584	response to nutrient
GO:0008200	0.637973	1	1	5	1519	8235	GO:0008200	ion channel inhibitor activity
GO:0019212	1	1	0	4	1520	8236	GO:0019212	phosphatase inhibitor activity
GO:0019870	0.492004	1	1	3	1519	8237	GO:0019870	potassium channel inhibitor activity
GO:0051721	0.547745	1	3	15	1517	8225	GO:0051721	protein phosphatase 2A binding
GO:0000086	0.81489	1	3	24	1517	8216	GO:0000086	G2/M transition of mitotic cell cycle
GO:0035308	0.694389	1	1	6	1519	8234	GO:0035308	negative regulation of protein dephosphorylation
GO:0080135	0.0242559	0.669036	4	4	1516	8236	GO:0080135	regulation of cellular response to stress
GO:0035063	0.492004	1	1	3	1519	8237	GO:0035063	nuclear speck organization
GO:0035617	1	1	0	5	1520	8235	GO:0035617	stress granule disassembly
GO:1902751	1	1	0	2	1520	8238	GO:1902751	positive regulation of cell cycle G2/M phase transition
GO:1903008	1	1	0	2	1520	8238	GO:1903008	organelle disassembly
GO:1903432	0.742018	1	1	7	1519	8233	GO:1903432	regulation of TORC1 signaling
GO:0007015	0.891435	1	8	64	1512	8176	GO:0007015	actin filament organization
GO:0000146	0.966272	1	1	19	1519	8221	GO:0000146	microfilament motor activity
GO:0005546	0.526755	1	8	42	1512	8198	GO:0005546	phosphatidylinositol-4,5-bisphosphate binding
GO:0005547	0.834146	1	3	25	1517	8215	GO:0005547	phosphatidylinositol-3,4,5-trisphosphate binding
GO:0030050	0.869026	1	1	11	1519	8229	GO:0030050	vesicle transport along actin filament
GO:0051017	0.718166	1	3	20	1517	8220	GO:0051017	actin filament bundle assembly
GO:0010765	0.637973	1	1	5	1519	8235	GO:0010765	positive regulation of sodium ion transport
GO:0031440	1	1	0	3	1520	8237	GO:0031440	regulation of mRNA 3'-end processing
GO:0032412	1	1	0	2	1520	8238	GO:0032412	regulation of monoatomic ion transmembrane transporter activity
GO:0033353	1	1	0	4	1520	8236	GO:0033353	S-adenosylmethionine cycle
GO:0038166	0.571151	1	1	4	1519	8236	GO:0038166	angiotensin-activated signaling pathway
GO:0051592	0.183024	1	6	19	1514	8221	GO:0051592	response to calcium ion
GO:1990456	0.637973	1	1	5	1519	8235	GO:1990456	mitochondrion-endoplasmic reticulum membrane tethering
GO:0006351	0.98972	1	1	26	1519	8214	GO:0006351	DNA-templated transcription
GO:0000977	0.259678	1	20	90	1500	8150	GO:0000977	RNA polymerase II transcription regulatory region sequence-specific DNA binding
GO:0045786	0.918792	1	2	23	1518	8217	GO:0045786	negative regulation of cell cycle
GO:0046983	0.0490234	1	6	12	1514	8228	GO:0046983	protein dimerization activity
GO:0051928	0.102842	1	4	8	1516	8232	GO:0051928	positive regulation of calcium ion transport
GO:0042127	0.700799	1	8	50	1512	8190	GO:0042127	regulation of cell population proliferation
GO:0001558	0.919704	1	4	39	1516	8201	GO:0001558	regulation of cell growth
GO:0002230	1	1	0	13	1520	8227	GO:0002230	positive regulation of defense response to virus by host
GO:0090026	1	1	0	7	1520	8233	GO:0090026	positive regulation of monocyte chemotaxis
GO:0140467	1	1	0	15	1520	8225	GO:0140467	integrated stress response signaling
GO:1902236	1	1	0	13	1520	8227	GO:1902236	negative regulation of endoplasmic reticulum stress-induced intrinsic apoptotic signaling pathway
GO:0031726	1	1	0	1	1520	8239	GO:0031726	CCR1 chemokine receptor binding
GO:0019043	1	1	0	2	1520	8238	GO:0019043	establishment of viral latency
GO:0019046	1	1	0	2	1520	8238	GO:0019046	release from viral latency
GO:0042994	1	1	0	2	1520	8238	GO:0042994	cytoplasmic sequestering of transcription factor
GO:0050930	0.782229	1	1	8	1519	8232	GO:0050930	induction of positive chemotaxis
GO:0051764	0.694389	1	1	6	1519	8234	GO:0051764	actin crosslink formation
GO:0001666	0.853971	1	6	47	1514	8193	GO:0001666	response to hypoxia
GO:0002040	0.688605	1	3	19	1517	8221	GO:0002040	sprouting angiogenesis
GO:0048010	0.861003	1	2	19	1518	8221	GO:0048010	vascular endothelial growth factor receptor signaling pathway
GO:0042056	0.767614	1	2	15	1518	8225	GO:0042056	chemoattractant activity
GO:0005161	1	1	0	9	1520	8231	GO:0005161	platelet-derived growth factor receptor binding
GO:0005172	1	1	0	3	1520	8237	GO:0005172	vascular endothelial growth factor receptor binding
GO:0043185	1	1	0	2	1520	8238	GO:0043185	vascular endothelial growth factor receptor 3 binding
GO:0001938	0.433408	1	7	33	1513	8207	GO:0001938	positive regulation of endothelial cell proliferation
GO:0038084	1	1	0	9	1520	8231	GO:0038084	vascular endothelial growth factor signaling pathway
GO:0060754	1	1	0	4	1520	8236	GO:0060754	positive regulation of mast cell chemotaxis
GO:0006302	1	1	0	54	1520	8186	GO:0006302	double-strand break repair
GO:0007062	1	1	0	14	1520	8226	GO:0007062	sister chromatid cohesion
GO:0034087	1	1	0	6	1520	8234	GO:0034087	establishment of mitotic sister chromatid cohesion
GO:0034089	1	1	0	2	1520	8238	GO:0034089	establishment of meiotic sister chromatid cohesion
GO:0045876	1	1	0	3	1520	8237	GO:0045876	positive regulation of sister chromatid cohesion
GO:0071168	0.869026	1	1	11	1519	8229	GO:0071168	protein localization to chromatin
GO:1990414	1	1	0	4	1520	8236	GO:1990414	replication-born double-strand break repair via sister chromatid exchange
GO:0004930	3.85103e-11	3.92131e-08	42	54	1478	8186	GO:0004930	G protein-coupled receptor activity
GO:0007422	0.0199565	0.669036	6	9	1514	8231	GO:0007422	peripheral nervous system development
GO:0033173	0.114958	1	3	5	1517	8235	GO:0033173	calcineurin-NFAT signaling cascade
GO:0048666	0.0549313	1	7	16	1513	8224	GO:0048666	neuron development
GO:0015015	0.0809448	1	3	4	1517	8236	GO:0015015	heparan sulfate proteoglycan biosynthetic process, enzymatic modification
GO:0017095	0.287235	1	1	1	1519	8239	GO:0017095	heparan sulfate 6-O-sulfotransferase activity
GO:0051123	1	1	0	37	1520	8203	GO:0051123	RNA polymerase II preinitiation complex assembly
GO:0060261	1	1	0	39	1520	8201	GO:0060261	positive regulation of transcription initiation by RNA polymerase II
GO:0030374	0.928008	1	4	40	1516	8200	GO:0030374	nuclear receptor coactivator activity
GO:0042809	1	1	0	11	1520	8229	GO:0042809	nuclear vitamin D receptor binding
GO:0005078	0.0562391	1	4	6	1516	8234	GO:0005078	MAP-kinase scaffold activity
GO:0008432	0.0383654	0.94896	4	5	1516	8235	GO:0008432	JUN kinase binding
GO:0032418	0.586288	1	3	16	1517	8224	GO:0032418	lysosome localization
GO:0000463	1	1	0	14	1520	8226	GO:0000463	maturation of LSU-rRNA from tricistronic rRNA transcript (SSU-rRNA, 5.8S rRNA, LSU-rRNA)
GO:0000466	1	1	0	4	1520	8236	GO:0000466	maturation of 5.8S rRNA from tricistronic rRNA transcript (SSU-rRNA, 5.8S rRNA, LSU-rRNA)
GO:0043951	0.299477	1	2	5	1518	8235	GO:0043951	negative regulation of cAMP-mediated signaling
GO:0045744	0.114958	1	3	5	1517	8235	GO:0045744	negative regulation of G protein-coupled receptor signaling pathway
GO:0006513	0.946372	1	2	26	1518	8214	GO:0006513	protein monoubiquitination
GO:0045879	0.819663	1	2	17	1518	8223	GO:0045879	negative regulation of smoothened signaling pathway
GO:0047496	0.102842	1	4	8	1516	8232	GO:0047496	vesicle transport along microtubule
GO:0006605	0.1621	1	5	14	1515	8226	GO:0006605	protein targeting
GO:0017022	0.42081	1	3	12	1517	8228	GO:0017022	myosin binding
GO:0050811	0.153254	1	3	6	1517	8234	GO:0050811	GABA receptor binding
GO:0022008	0.0389315	0.959082	8	18	1512	8222	GO:0022008	neurogenesis
GO:0048311	0.0809448	1	3	4	1517	8236	GO:0048311	mitochondrion distribution
GO:0098957	0.398262	1	1	2	1519	8238	GO:0098957	anterograde axonal transport of mitochondrion
GO:0140326	0.816175	1	1	9	1519	8231	GO:0140326	ATPase-coupled intramembrane lipid transporter activity
GO:0008360	0.862388	1	8	61	1512	8179	GO:0008360	regulation of cell shape
GO:0034220	0.00377738	0.217716	12	22	1508	8218	GO:0034220	monoatomic ion transmembrane transport
GO:0140345	1	1	0	3	1520	8237	GO:0140345	phosphatidylcholine flippase activity
GO:0045332	0.943895	1	1	16	1519	8224	GO:0045332	phospholipid translocation
GO:0140351	1	1	0	2	1520	8238	GO:0140351	glycosylceramide flippase activity
GO:1903527	0.398262	1	1	2	1519	8238	GO:1903527	positive regulation of membrane tubulation
GO:0010484	1	1	0	5	1520	8235	GO:0010484	histone H3 acetyltransferase activity
GO:0016446	1	1	0	8	1520	8232	GO:0016446	somatic hypermutation of immunoglobulin genes
GO:0016973	1	1	0	13	1520	8227	GO:0016973	poly(A)+ mRNA export from nucleus
GO:0034728	1	1	0	5	1520	8235	GO:0034728	nucleosome organization
GO:0016491	0.934767	1	3	33	1517	8207	GO:0016491	oxidoreductase activity
GO:0050660	1	1	0	25	1520	8215	GO:0050660	flavin adenine dinucleotide binding
GO:0032454	1	1	0	8	1520	8232	GO:0032454	histone H3K9 demethylase activity
GO:0140682	1	1	0	2	1520	8238	GO:0140682	FAD-dependent H3K4me/H3K4me3 demethylase activity
GO:0043426	1	1	0	4	1520	8236	GO:0043426	MRF binding
GO:0032452	1	1	0	11	1520	8229	GO:0032452	histone demethylase activity
GO:0050681	0.952648	1	1	17	1519	8223	GO:0050681	nuclear androgen receptor binding
GO:0043518	0.869026	1	1	11	1519	8229	GO:0043518	negative regulation of DNA damage response, signal transduction by p53 class mediator
GO:1902166	1	1	0	10	1520	8230	GO:1902166	negative regulation of intrinsic apoptotic signaling pathway in response to DNA damage by p53 class mediator
GO:0010569	0.844833	1	1	10	1519	8230	GO:0010569	regulation of double-strand break repair via homologous recombination
GO:0032880	0.632154	1	6	35	1514	8205	GO:0032880	regulation of protein localization
GO:0071480	1	1	0	14	1520	8226	GO:0071480	cellular response to gamma radiation
GO:0032451	1	1	0	3	1520	8237	GO:0032451	demethylase activity
GO:0032453	1	1	0	4	1520	8236	GO:0032453	histone H3K4 demethylase activity
GO:0061752	1	1	0	1	1520	8239	GO:0061752	telomeric repeat-containing RNA binding
GO:1990841	0.81489	1	3	24	1517	8216	GO:1990841	promoter-specific chromatin binding
GO:0002052	0.00903224	0.429436	6	7	1514	8233	GO:0002052	positive regulation of neuroblast proliferation
GO:0006482	1	1	0	4	1520	8236	GO:0006482	protein demethylation
GO:0032091	0.953389	1	2	27	1518	8213	GO:0032091	negative regulation of protein binding
GO:0043392	0.869026	1	1	11	1519	8229	GO:0043392	negative regulation of DNA binding
GO:0055001	0.571151	1	1	4	1519	8236	GO:0055001	muscle cell development
GO:0060765	1	1	0	8	1520	8232	GO:0060765	regulation of androgen receptor signaling pathway
GO:0090308	1	1	0	2	1520	8238	GO:0090308	regulation of DNA methylation-dependent heterochromatin formation
GO:2000179	0.114958	1	3	5	1517	8235	GO:2000179	positive regulation of neural precursor cell proliferation
GO:2000648	0.237039	1	2	4	1518	8236	GO:2000648	positive regulation of stem cell proliferation
GO:0032869	0.979083	1	3	42	1517	8198	GO:0032869	cellular response to insulin stimulus
GO:0006816	0.0020629	0.157443	13	23	1507	8217	GO:0006816	calcium ion transport
GO:0005245	4.14719e-08	1.58358e-05	15	7	1505	8233	GO:0005245	voltage-gated calcium channel activity
GO:0008104	0.203398	1	13	52	1507	8188	GO:0008104	protein localization
GO:0098943	0.00256711	0.180273	4	1	1516	8239	GO:0098943	neurotransmitter receptor transport, postsynaptic endosome to lysosome
GO:0016247	0.00256711	0.180273	4	1	1516	8239	GO:0016247	channel regulator activity
GO:0019226	0.000775598	0.0723438	6	3	1514	8237	GO:0019226	transmission of nerve impulse
GO:0051968	1.15353e-05	0.00204276	10	5	1510	8235	GO:0051968	positive regulation of synaptic transmission, glutamatergic
GO:0098970	0.00256711	0.180273	4	1	1516	8239	GO:0098970	postsynaptic neurotransmitter receptor diffusion trapping
GO:0099590	0.000586309	0.0573129	4	0	1516	8240	GO:0099590	neurotransmitter receptor internalization
GO:2000311	2.64378e-06	0.000566742	8	1	1512	8239	GO:2000311	regulation of AMPA receptor activity
GO:0009612	1	1	0	6	1520	8234	GO:0009612	response to mechanical stimulus
GO:0005021	1	1	0	5	1520	8235	GO:0005021	vascular endothelial growth factor receptor activity
GO:0010595	0.761593	1	6	41	1514	8199	GO:0010595	positive regulation of endothelial cell migration
GO:0017154	0.782229	1	1	8	1519	8232	GO:0017154	semaphorin receptor activity
GO:0019838	1	1	0	17	1520	8223	GO:0019838	growth factor binding
GO:0019955	0.979728	1	1	22	1519	8218	GO:0019955	cytokine binding
GO:0003148	0.665328	1	2	12	1518	8228	GO:0003148	outflow tract septum morphogenesis
GO:0021612	0.637973	1	1	5	1519	8235	GO:0021612	facial nerve structural organization
GO:0021637	0.637973	1	1	5	1519	8235	GO:0021637	trigeminal nerve structural organization
GO:0021785	0.637973	1	1	5	1519	8235	GO:0021785	branchiomotor neuron axon guidance
GO:0048846	0.114958	1	3	5	1517	8235	GO:0048846	axon extension involved in axon guidance
GO:0061549	0.237039	1	2	4	1518	8236	GO:0061549	sympathetic ganglion development
GO:0071526	0.0974208	1	8	23	1512	8217	GO:0071526	semaphorin-plexin signaling pathway
GO:0097490	0.0521746	1	3	3	1517	8237	GO:0097490	sympathetic neuron projection extension
GO:0097491	0.492004	1	1	3	1519	8237	GO:0097491	sympathetic neuron projection guidance
GO:0021675	0.299477	1	2	5	1518	8235	GO:0021675	nerve development
GO:0045930	0.102842	1	4	8	1516	8232	GO:0045930	negative regulation of mitotic cell cycle
GO:0007417	1.76542e-08	8.29678e-06	36	54	1484	8186	GO:0007417	central nervous system development
GO:0030324	0.230365	1	4	12	1516	8228	GO:0030324	lung development
GO:0035469	1	1	0	4	1520	8236	GO:0035469	determination of pancreatic left/right asymmetry
GO:0071907	1	1	0	5	1520	8235	GO:0071907	determination of digestive tract left/right asymmetry
GO:0071910	1	1	0	5	1520	8235	GO:0071910	determination of liver left/right asymmetry
GO:0001676	0.47671	1	2	8	1518	8232	GO:0001676	long-chain fatty acid metabolic process
GO:0035338	0.702946	1	2	13	1518	8227	GO:0035338	long-chain fatty-acyl-CoA biosynthetic process
GO:0004467	0.360983	1	2	6	1518	8234	GO:0004467	long-chain fatty acid-CoA ligase activity
GO:0031957	0.175418	1	2	3	1518	8237	GO:0031957	very long-chain fatty acid-CoA ligase activity
GO:0047676	0.492004	1	1	3	1519	8237	GO:0047676	arachidonate-CoA ligase activity
GO:0090433	0.398262	1	1	2	1519	8238	GO:0090433	palmitoyl-CoA ligase activity
GO:0032024	0.195252	1	4	11	1516	8229	GO:0032024	positive regulation of insulin secretion
GO:0035336	0.571151	1	1	4	1519	8236	GO:0035336	long-chain fatty-acyl-CoA metabolic process
GO:0030307	0.636323	1	7	41	1513	8199	GO:0030307	positive regulation of cell growth
GO:0032307	0.155738	1	1	0	1519	8240	GO:0032307	negative regulation of prostaglandin secretion
GO:0071880	0.00157985	0.126171	7	6	1513	8234	GO:0071880	adenylate cyclase-activating adrenergic receptor signaling pathway
GO:0017166	0.844833	1	1	10	1519	8230	GO:0017166	vinculin binding
GO:0031589	0.782229	1	1	8	1519	8232	GO:0031589	cell-substrate adhesion
GO:0051495	1	1	0	4	1520	8236	GO:0051495	positive regulation of cytoskeleton organization
GO:0070934	1	1	0	9	1520	8231	GO:0070934	CRD-mediated mRNA stabilization
GO:0006396	0.86412	1	5	41	1515	8199	GO:0006396	RNA processing
GO:0001649	0.906447	1	6	52	1514	8188	GO:0001649	osteoblast differentiation
GO:0048027	0.966272	1	1	19	1519	8221	GO:0048027	mRNA 5'-UTR binding
GO:1900152	1	1	0	7	1520	8233	GO:1900152	negative regulation of nuclear-transcribed mRNA catabolic process, deadenylation-dependent decay
GO:2000767	1	1	0	11	1520	8229	GO:2000767	positive regulation of cytoplasmic translation
GO:0016556	1	1	0	2	1520	8238	GO:0016556	mRNA modification
GO:1901537	1	1	0	2	1520	8238	GO:1901537	positive regulation of DNA demethylation
GO:2000623	1	1	0	3	1520	8237	GO:2000623	negative regulation of nuclear-transcribed mRNA catabolic process, nonsense-mediated decay
GO:0045600	0.770671	1	3	22	1517	8218	GO:0045600	positive regulation of fat cell differentiation
GO:0046326	0.943895	1	1	16	1519	8224	GO:0046326	positive regulation of glucose import
GO:0046889	1	1	0	12	1520	8228	GO:0046889	positive regulation of lipid biosynthetic process
GO:0034587	1	1	0	9	1520	8231	GO:0034587	piRNA processing
GO:0030719	1	1	0	4	1520	8236	GO:0030719	P granule organization
GO:0072344	1	1	0	25	1520	8215	GO:0072344	rescue of stalled ribosome
GO:0043023	1	1	0	10	1520	8230	GO:0043023	ribosomal large subunit binding
GO:1990116	1	1	0	6	1520	8234	GO:1990116	ribosome-associated ubiquitin-dependent protein catabolic process
GO:1904678	1	1	0	1	1520	8239	GO:1904678	alpha-aminoacyl-tRNA binding
GO:0051168	1	1	0	9	1520	8231	GO:0051168	nuclear export
GO:0140708	1	1	0	1	1520	8239	GO:0140708	CAT tailing
GO:0061575	1	1	0	9	1520	8231	GO:0061575	cyclin-dependent protein serine/threonine kinase activator activity
GO:0097322	1	1	0	4	1520	8236	GO:0097322	7SK snRNA binding
GO:0140693	1	1	0	16	1520	8224	GO:0140693	molecular condensate scaffold activity
GO:0000079	1	1	0	15	1520	8225	GO:0000079	regulation of cyclin-dependent protein serine/threonine kinase activity
GO:0032786	1	1	0	11	1520	8229	GO:0032786	positive regulation of DNA-templated transcription, elongation
GO:0043923	0.921241	1	1	14	1519	8226	GO:0043923	positive regulation by host of viral transcription
GO:2000369	0.0138143	0.544507	4	3	1516	8237	GO:2000369	regulation of clathrin-dependent endocytosis
GO:0005545	0.238719	1	3	8	1517	8232	GO:0005545	1-phosphatidylinositol binding
GO:0032050	0.47671	1	2	8	1518	8232	GO:0032050	clathrin heavy chain binding
GO:0016185	0.287235	1	1	1	1519	8239	GO:0016185	synaptic vesicle budding from presynaptic endocytic zone membrane
GO:0051601	1	1	0	3	1520	8237	GO:0051601	exocyst localization
GO:0003684	1	1	0	37	1520	8203	GO:0003684	damaged DNA binding
GO:0008408	1	1	0	11	1520	8229	GO:0008408	3'-5' exonuclease activity
GO:0051598	1	1	0	3	1520	8237	GO:0051598	meiotic recombination checkpoint signaling
GO:0008168	0.869026	1	1	11	1519	8229	GO:0008168	methyltransferase activity
GO:0016274	1	1	0	3	1520	8237	GO:0016274	protein-arginine N-methyltransferase activity
GO:1900053	1	1	0	1	1520	8239	GO:1900053	negative regulation of retinoic acid biosynthetic process
GO:0075506	1	1	0	2	1520	8238	GO:0075506	entry of viral genome into host nucleus through nuclear pore complex via importin
GO:1903902	0.398262	1	1	2	1519	8238	GO:1903902	positive regulation of viral life cycle
GO:0042325	1	1	0	6	1520	8234	GO:0042325	regulation of phosphorylation
GO:0098609	0.0861388	1	18	65	1502	8175	GO:0098609	cell-cell adhesion
GO:0005201	0.970743	1	5	56	1515	8184	GO:0005201	extracellular matrix structural constituent
GO:0051965	4.2509e-10	3.0554e-07	18	7	1502	8233	GO:0051965	positive regulation of synapse assembly
GO:0036458	1	1	0	1	1520	8239	GO:0036458	hepatocyte growth factor binding
GO:0048870	0.380201	1	4	16	1516	8224	GO:0048870	cell motility
GO:0044325	2.51986e-06	0.000566742	28	46	1492	8194	GO:0044325	transmembrane transporter binding
GO:0005261	0.0705086	1	5	10	1515	8230	GO:0005261	monoatomic cation channel activity
GO:0005267	0.0199565	0.669036	6	9	1514	8231	GO:0005267	potassium channel activity
GO:0015272	0.571151	1	1	4	1519	8236	GO:0015272	ATP-activated inward rectifier potassium channel activity
GO:0008281	1	1	0	1	1520	8239	GO:0008281	sulfonylurea receptor activity
GO:0015459	2.48054e-05	0.0040413	13	12	1507	8228	GO:0015459	potassium channel regulator activity
GO:0019829	0.742018	1	1	7	1519	8233	GO:0019829	ATPase-coupled monoatomic cation transmembrane transporter activity
GO:0033198	1	1	0	8	1520	8232	GO:0033198	response to ATP
GO:0061337	0.237039	1	2	4	1518	8236	GO:0061337	cardiac conduction
GO:0098655	0.00559268	0.307824	6	6	1514	8234	GO:0098655	monoatomic cation transmembrane transport
GO:0098662	0.420334	1	2	7	1518	8233	GO:0098662	inorganic cation transmembrane transport
GO:1990573	0.00195914	0.151511	10	14	1510	8226	GO:1990573	potassium ion import across plasma membrane
GO:0006096	0.0374707	0.94896	6	11	1514	8229	GO:0006096	glycolytic process
GO:0003873	0.398262	1	1	2	1519	8238	GO:0003873	6-phosphofructo-2-kinase activity
GO:0006000	0.492004	1	1	3	1519	8237	GO:0006000	fructose metabolic process
GO:0004331	0.492004	1	1	3	1519	8237	GO:0004331	fructose-2,6-bisphosphate 2-phosphatase activity
GO:0006003	0.398262	1	1	2	1519	8238	GO:0006003	fructose 2,6-bisphosphate metabolic process
GO:0006260	0.996869	1	1	33	1519	8207	GO:0006260	DNA replication
GO:0007292	1	1	0	5	1520	8235	GO:0007292	female gamete generation
GO:0008528	0.00903224	0.429436	6	7	1514	8233	GO:0008528	G protein-coupled peptide receptor activity
GO:0036505	0.0242408	0.669036	2	0	1518	8240	GO:0036505	prosaposin receptor activity
GO:0034614	0.498094	1	6	30	1514	8210	GO:0034614	cellular response to reactive oxygen species
GO:0043410	0.0318185	0.81337	19	60	1501	8180	GO:0043410	positive regulation of MAPK cascade
GO:0003085	0.492004	1	1	3	1519	8237	GO:0003085	negative regulation of systemic arterial blood pressure
GO:0042026	1	1	0	14	1520	8226	GO:0042026	protein refolding
GO:0034329	1	1	0	6	1520	8234	GO:0034329	cell junction assembly
GO:0045198	1	1	0	5	1520	8235	GO:0045198	establishment of epithelial cell apical/basal polarity
GO:0051966	1.83891e-07	5.91308e-05	14	7	1506	8233	GO:0051966	regulation of synaptic transmission, glutamatergic
GO:0021707	0.571151	1	1	4	1519	8236	GO:0021707	cerebellar granule cell differentiation
GO:0021895	0.175418	1	2	3	1518	8237	GO:0021895	cerebral cortex neuron differentiation
GO:0030100	0.656772	1	3	18	1517	8222	GO:0030100	regulation of endocytosis
GO:0035023	0.665328	1	2	12	1518	8228	GO:0035023	regulation of Rho protein signal transduction
GO:0048667	0.571151	1	1	4	1519	8236	GO:0048667	cell morphogenesis involved in neuron differentiation
GO:0099149	0.287235	1	1	1	1519	8239	GO:0099149	regulation of postsynaptic neurotransmitter receptor internalization
GO:1901799	1	1	0	7	1520	8233	GO:1901799	negative regulation of proteasomal protein catabolic process
GO:0007507	0.63501	1	11	64	1509	8176	GO:0007507	heart development
GO:0031623	0.849591	1	4	33	1516	8207	GO:0031623	receptor internalization
GO:0043116	0.816175	1	1	9	1519	8231	GO:0043116	negative regulation of vascular permeability
GO:2000352	0.943895	1	1	16	1519	8224	GO:2000352	negative regulation of endothelial cell apoptotic process
GO:0035924	0.893489	1	2	21	1518	8219	GO:0035924	cellular response to vascular endothelial growth factor stimulus
GO:0070830	0.971536	1	1	20	1519	8220	GO:0070830	bicellular tight junction assembly
GO:0034333	1	1	0	8	1520	8232	GO:0034333	adherens junction assembly
GO:0015026	0.938356	1	2	25	1518	8215	GO:0015026	coreceptor activity
GO:0001605	1	1	0	3	1520	8237	GO:0001605	adrenomedullin receptor activity
GO:1990409	1	1	0	2	1520	8238	GO:1990409	adrenomedullin binding
GO:0001570	0.702946	1	2	13	1518	8227	GO:0001570	vasculogenesis
GO:0070831	1	1	0	3	1520	8237	GO:0070831	basement membrane assembly
GO:0097084	0.492004	1	1	3	1519	8237	GO:0097084	vascular associated smooth muscle cell development
GO:1990410	1	1	0	3	1520	8237	GO:1990410	adrenomedullin receptor signaling pathway
GO:0002027	0.102842	1	4	8	1516	8232	GO:0002027	regulation of heart rate
GO:0060931	1	1	0	3	1520	8237	GO:0060931	sinoatrial node cell development
GO:0003172	1	1	0	1	1520	8239	GO:0003172	sinoatrial valve development
GO:0003213	1	1	0	2	1520	8238	GO:0003213	cardiac right atrium morphogenesis
GO:0060920	1	1	0	1	1520	8239	GO:0060920	cardiac pacemaker cell differentiation
GO:0004767	0.398262	1	1	2	1519	8238	GO:0004767	sphingomyelin phosphodiesterase activity
GO:0008081	0.194833	1	3	7	1517	8233	GO:0008081	phosphoric diester hydrolase activity
GO:0006684	0.117035	1	2	2	1518	8238	GO:0006684	sphingomyelin metabolic process
GO:0006685	0.492004	1	1	3	1519	8237	GO:0006685	sphingomyelin catabolic process
GO:0030149	0.492004	1	1	3	1519	8237	GO:0030149	sphingolipid catabolic process
GO:0006370	1	1	0	4	1520	8236	GO:0006370	7-methylguanosine mRNA capping
GO:0004484	1	1	0	1	1520	8239	GO:0004484	mRNA guanylyltransferase activity
GO:0004651	1	1	0	2	1520	8238	GO:0004651	polynucleotide 5'-phosphatase activity
GO:0008192	1	1	0	1	1520	8239	GO:0008192	RNA guanylyltransferase activity
GO:0050355	1	1	0	1	1520	8239	GO:0050355	inorganic triphosphate phosphatase activity
GO:0003777	0.381128	1	5	21	1515	8219	GO:0003777	microtubule motor activity
GO:0007018	0.708815	1	4	26	1516	8214	GO:0007018	microtubule-based movement
GO:0030334	0.0247426	0.679393	14	38	1506	8202	GO:0030334	regulation of cell migration
GO:0007162	0.208693	1	6	20	1514	8220	GO:0007162	negative regulation of cell adhesion
GO:0050772	0.00109988	0.0995514	9	10	1511	8230	GO:0050772	positive regulation of axonogenesis
GO:1902287	0.694389	1	1	6	1519	8234	GO:1902287	semaphorin-plexin signaling pathway involved in axon guidance
GO:0032808	1	1	0	3	1520	8237	GO:0032808	lacrimal gland development
GO:0042982	0.571151	1	1	4	1519	8236	GO:0042982	amyloid precursor protein metabolic process
GO:0035269	0.161987	1	4	10	1516	8230	GO:0035269	protein O-linked mannosylation
GO:0016780	1	1	0	2	1520	8238	GO:0016780	phosphotransferase activity, for other substituted phosphate groups
GO:0060049	0.398262	1	1	2	1519	8238	GO:0060049	regulation of protein glycosylation
GO:0005178	0.582279	1	14	78	1506	8162	GO:0005178	integrin binding
GO:0045820	0.742018	1	1	7	1519	8233	GO:0045820	negative regulation of glycolytic process
GO:0030851	1	1	0	3	1520	8237	GO:0030851	granulocyte differentiation
GO:1903715	1	1	0	4	1520	8236	GO:1903715	regulation of aerobic respiration
GO:0045071	0.736973	1	2	14	1518	8226	GO:0045071	negative regulation of viral genome replication
GO:0004540	1	1	0	5	1520	8235	GO:0004540	ribonuclease activity
GO:0001818	0.0394063	0.961089	5	8	1515	8232	GO:0001818	negative regulation of cytokine production
GO:0045088	0.906688	1	1	13	1519	8227	GO:0045088	regulation of innate immune response
GO:0003730	0.979787	1	4	51	1516	8189	GO:0003730	mRNA 3'-UTR binding
GO:0061512	0.688605	1	3	19	1517	8221	GO:0061512	protein localization to cilium
GO:1902017	0.943895	1	1	16	1519	8224	GO:1902017	regulation of cilium assembly
GO:0032465	0.770671	1	3	22	1517	8218	GO:0032465	regulation of cytokinesis
GO:2001135	0.571151	1	1	4	1519	8236	GO:2001135	regulation of endocytic recycling
GO:0051959	0.816175	1	1	9	1519	8231	GO:0051959	dynein light intermediate chain binding
GO:0060627	1	1	0	9	1520	8231	GO:0060627	regulation of vesicle-mediated transport
GO:0070164	1	1	0	3	1520	8237	GO:0070164	negative regulation of adiponectin secretion
GO:1902954	1	1	0	3	1520	8237	GO:1902954	regulation of early endosome to recycling endosome transport
GO:1904779	1	1	0	2	1520	8238	GO:1904779	regulation of protein localization to centrosome
GO:1900745	0.933526	1	1	15	1519	8225	GO:1900745	positive regulation of p38MAPK cascade
GO:0042063	1	1	0	4	1520	8236	GO:0042063	gliogenesis
GO:0019826	1	1	0	3	1520	8237	GO:0019826	oxygen sensor activity
GO:0042775	1	1	0	6	1520	8234	GO:0042775	mitochondrial ATP synthesis coupled electron transport
GO:0061351	0.287235	1	1	1	1519	8239	GO:0061351	neural precursor cell proliferation
GO:0071453	1	1	0	1	1520	8239	GO:0071453	cellular response to oxygen levels
GO:0004725	0.416927	1	10	48	1510	8192	GO:0004725	protein tyrosine phosphatase activity
GO:0016791	0.867522	1	3	27	1517	8213	GO:0016791	phosphatase activity
GO:0070374	0.0339812	0.865034	21	69	1499	8171	GO:0070374	positive regulation of ERK1 and ERK2 cascade
GO:0001755	0.0020745	0.157443	11	17	1509	8223	GO:0001755	neural crest cell migration
GO:0030215	0.00513188	0.290308	8	11	1512	8229	GO:0030215	semaphorin receptor binding
GO:0045499	0.000550711	0.0573129	10	11	1510	8229	GO:0045499	chemorepellent activity
GO:0048843	0.0101143	0.475335	7	10	1513	8230	GO:0048843	negative regulation of axon extension involved in axon guidance
GO:0050919	0.00281515	0.195445	10	15	1510	8225	GO:0050919	negative chemotaxis
GO:0060907	0.114958	1	3	5	1517	8235	GO:0060907	positive regulation of macrophage cytokine production
GO:0050808	3.03077e-08	1.277e-05	17	10	1503	8230	GO:0050808	synapse organization
GO:0048306	0.469194	1	6	29	1514	8211	GO:0048306	calcium-dependent protein binding
GO:0030674	0.2893	1	13	57	1507	8183	GO:0030674	protein-macromolecule adaptor activity
GO:0034605	0.971536	1	1	20	1519	8220	GO:0034605	cellular response to heat
GO:0032007	0.979728	1	1	22	1519	8218	GO:0032007	negative regulation of TOR signaling
GO:0036324	1	1	0	5	1520	8235	GO:0036324	vascular endothelial growth factor receptor-2 signaling pathway
GO:0043495	0.795097	1	2	16	1518	8224	GO:0043495	protein-membrane adaptor activity
GO:0014029	1	1	0	6	1520	8234	GO:0014029	neural crest formation
GO:0014032	0.782229	1	1	8	1519	8232	GO:0014032	neural crest cell development
GO:0030948	1	1	0	9	1520	8231	GO:0030948	negative regulation of vascular endothelial growth factor receptor signaling pathway
GO:1902527	1	1	0	3	1520	8237	GO:1902527	positive regulation of protein monoubiquitination
GO:0004382	0.360983	1	2	6	1518	8234	GO:0004382	GDP phosphatase activity
GO:0017110	0.492004	1	1	3	1519	8237	GO:0017110	nucleoside diphosphate phosphatase activity
GO:0036384	1	1	0	3	1520	8237	GO:0036384	CDP phosphatase activity
GO:0045134	0.360983	1	2	6	1518	8234	GO:0045134	UDP phosphatase activity
GO:1990003	1	1	0	2	1520	8238	GO:1990003	IDP phosphatase activity
GO:0009134	0.175418	1	2	3	1518	8237	GO:0009134	nucleoside diphosphate catabolic process
GO:0043542	0.921241	1	1	14	1519	8226	GO:0043542	endothelial cell migration
GO:0004727	1	1	0	2	1520	8238	GO:0004727	prenylated protein tyrosine phosphatase activity
GO:1904951	0.637973	1	1	5	1519	8235	GO:1904951	positive regulation of establishment of protein localization
GO:0140517	1	1	0	3	1520	8237	GO:0140517	protein-RNA adaptor activity
GO:1904690	1	1	0	2	1520	8238	GO:1904690	positive regulation of cytoplasmic translational initiation
GO:0044877	0.741674	1	17	106	1503	8134	GO:0044877	protein-containing complex binding
GO:0001664	0.0198431	0.669036	10	22	1510	8218	GO:0001664	G protein-coupled receptor binding
GO:0120160	0.398262	1	1	2	1519	8238	GO:0120160	intraciliary transport particle A binding
GO:0006099	1	1	0	21	1520	8219	GO:0006099	tricarboxylic acid cycle
GO:0004108	1	1	0	1	1520	8239	GO:0004108	citrate (Si)-synthase activity
GO:0006890	0.833847	1	4	32	1516	8208	GO:0006890	retrograde vesicle-mediated transport, Golgi to endoplasmic reticulum
GO:0048280	1	1	0	6	1520	8234	GO:0048280	vesicle fusion with Golgi apparatus
GO:1902902	0.816175	1	1	9	1519	8231	GO:1902902	negative regulation of autophagosome assembly
GO:0007007	1	1	0	18	1520	8222	GO:0007007	inner mitochondrial membrane organization
GO:0006839	1	1	0	10	1520	8230	GO:0006839	mitochondrial transport
GO:0045040	1	1	0	10	1520	8230	GO:0045040	protein insertion into mitochondrial outer membrane
GO:0046966	0.975978	1	1	21	1519	8219	GO:0046966	nuclear thyroid hormone receptor binding
GO:1904707	0.380201	1	4	16	1516	8224	GO:1904707	positive regulation of vascular associated smooth muscle cell proliferation
GO:0004521	1	1	0	21	1520	8219	GO:0004521	endoribonuclease activity
GO:0070059	0.586288	1	3	16	1517	8224	GO:0070059	intrinsic apoptotic signaling pathway in response to endoplasmic reticulum stress
GO:0001935	0.816175	1	1	9	1519	8231	GO:0001935	endothelial cell proliferation
GO:0071333	0.342186	1	4	15	1516	8225	GO:0071333	cellular response to glucose stimulus
GO:0016241	0.580984	1	6	33	1514	8207	GO:0016241	regulation of macroautophagy
GO:0030544	0.718166	1	3	20	1517	8220	GO:0030544	Hsp70 protein binding
GO:0034620	1	1	0	13	1520	8227	GO:0034620	cellular response to unfolded protein
GO:0033120	1	1	0	10	1520	8230	GO:0033120	positive regulation of RNA splicing
GO:0043531	0.966272	1	1	19	1519	8221	GO:0043531	ADP binding
GO:0051879	0.893489	1	2	21	1518	8219	GO:0051879	Hsp90 protein binding
GO:0006402	1	1	0	13	1520	8227	GO:0006402	mRNA catabolic process
GO:0036289	1	1	0	7	1520	8233	GO:0036289	peptidyl-serine autophosphorylation
GO:0036498	1	1	0	7	1520	8233	GO:0036498	IRE1-mediated unfolded protein response
GO:0070054	1	1	0	1	1520	8239	GO:0070054	mRNA splicing, via endonucleolytic cleavage and ligation
GO:1900103	1	1	0	4	1520	8236	GO:1900103	positive regulation of endoplasmic reticulum unfolded protein response
GO:1901142	1	1	0	2	1520	8238	GO:1901142	insulin metabolic process
GO:1990579	1	1	0	1	1520	8239	GO:1990579	peptidyl-serine trans-autophosphorylation
GO:0016055	0.586288	1	3	16	1517	8224	GO:0016055	Wnt signaling pathway
GO:0098696	0.492004	1	1	3	1519	8237	GO:0098696	regulation of neurotransmitter receptor localization to postsynaptic specialization membrane
GO:0099560	1.14006e-05	0.00204276	8	2	1512	8238	GO:0099560	synaptic membrane adhesion
GO:1905606	5.00345e-05	0.00754779	9	5	1511	8235	GO:1905606	regulation of presynapse assembly
GO:0048025	1	1	0	9	1520	8231	GO:0048025	negative regulation of mRNA splicing, via spliceosome
GO:0000375	1	1	0	19	1520	8221	GO:0000375	RNA splicing, via transesterification reactions
GO:0000244	1	1	0	8	1520	8232	GO:0000244	spliceosomal tri-snRNP complex assembly
GO:0006376	0.329903	1	3	10	1517	8230	GO:0006376	mRNA splice site selection
GO:0050733	1	1	0	1	1520	8239	GO:0050733	RS domain binding
GO:0048024	0.943895	1	1	16	1519	8224	GO:0048024	regulation of mRNA splicing, via spliceosome
GO:0008156	1	1	0	8	1520	8232	GO:0008156	negative regulation of DNA replication
GO:0030174	1	1	0	9	1520	8231	GO:0030174	regulation of DNA-templated DNA replication initiation
GO:0006275	0.977156	1	2	32	1518	8208	GO:0006275	regulation of DNA replication
GO:0035563	1	1	0	6	1520	8234	GO:0035563	positive regulation of chromatin binding
GO:0071163	1	1	0	1	1520	8239	GO:0071163	DNA replication preinitiation complex assembly
GO:2000104	1	1	0	1	1520	8239	GO:2000104	negative regulation of DNA-templated DNA replication
GO:0002250	0.665328	1	2	12	1518	8228	GO:0002250	adaptive immune response
GO:0032696	0.287235	1	1	1	1519	8239	GO:0032696	negative regulation of interleukin-13 production
GO:0048713	1	1	0	2	1520	8238	GO:0048713	regulation of oligodendrocyte differentiation
GO:0051402	0.195252	1	4	11	1516	8229	GO:0051402	neuron apoptotic process
GO:0030889	1	1	0	4	1520	8236	GO:0030889	negative regulation of B cell proliferation
GO:0006959	0.921241	1	1	14	1519	8226	GO:0006959	humoral immune response
GO:0042552	0.0140933	0.551943	8	14	1512	8226	GO:0042552	myelination
GO:0001783	1	1	0	1	1520	8239	GO:0001783	B cell apoptotic process
GO:0031642	1	1	0	3	1520	8237	GO:0031642	negative regulation of myelination
GO:0032714	0.287235	1	1	1	1519	8239	GO:0032714	negative regulation of interleukin-5 production
GO:0042130	0.571151	1	1	4	1519	8236	GO:0042130	negative regulation of T cell proliferation
GO:0097252	1	1	0	1	1520	8239	GO:0097252	oligodendrocyte apoptotic process
GO:0019904	0.800596	1	13	87	1507	8153	GO:0019904	protein domain specific binding
GO:0000381	0.125716	1	9	29	1511	8211	GO:0000381	regulation of alternative mRNA splicing, via spliceosome
GO:0006282	1	1	0	48	1520	8192	GO:0006282	regulation of DNA repair
GO:0043484	0.999794	1	1	49	1519	8191	GO:0043484	regulation of RNA splicing
GO:1904672	1	1	0	2	1520	8238	GO:1904672	regulation of somatic stem cell population maintenance
GO:0035066	1	1	0	10	1520	8230	GO:0035066	positive regulation of histone acetylation
GO:0045943	1	1	0	20	1520	8220	GO:0045943	positive regulation of transcription by RNA polymerase I
GO:0045945	1	1	0	14	1520	8226	GO:0045945	positive regulation of transcription by RNA polymerase III
GO:1990935	1	1	0	3	1520	8237	GO:1990935	splicing factor binding
GO:0000245	0.943895	1	1	16	1519	8224	GO:0000245	spliceosomal complex assembly
GO:0034063	0.190127	1	5	15	1515	8225	GO:0034063	stress granule assembly
GO:0035613	0.844833	1	1	10	1519	8230	GO:0035613	RNA stem-loop binding
GO:1905172	1	1	0	3	1520	8237	GO:1905172	RISC complex binding
GO:0070966	1	1	0	4	1520	8236	GO:0070966	nuclear-transcribed mRNA catabolic process, no-go decay
GO:0075522	1	1	0	9	1520	8231	GO:0075522	IRES-dependent viral translational initiation
GO:0017147	0.491527	1	4	19	1516	8221	GO:0017147	Wnt-protein binding
GO:0042813	0.906688	1	1	13	1519	8227	GO:0042813	Wnt receptor activity
GO:0051091	0.819801	1	7	51	1513	8189	GO:0051091	positive regulation of DNA-binding transcription factor activity
GO:1904948	1	1	0	8	1520	8232	GO:1904948	midbrain dopaminergic neuron differentiation
GO:0071542	0.237039	1	2	4	1518	8236	GO:0071542	dopaminergic neuron differentiation
GO:0071901	0.816175	1	1	9	1519	8231	GO:0071901	negative regulation of protein serine/threonine kinase activity
GO:0005041	0.153254	1	3	6	1517	8234	GO:0005041	low-density lipoprotein particle receptor activity
GO:0019210	1	1	0	3	1520	8237	GO:0019210	kinase inhibitor activity
GO:0019534	0.492004	1	1	3	1519	8237	GO:0019534	toxin transmembrane transporter activity
GO:0014033	0.492004	1	1	3	1519	8237	GO:0014033	neural crest cell differentiation
GO:0034392	0.694389	1	1	6	1519	8234	GO:0034392	negative regulation of smooth muscle cell apoptotic process
GO:0045787	0.952648	1	1	17	1519	8223	GO:0045787	positive regulation of cell cycle
GO:0071397	0.114958	1	3	5	1517	8235	GO:0071397	cellular response to cholesterol
GO:0090118	1	1	0	2	1520	8238	GO:0090118	receptor-mediated endocytosis involved in cholesterol transport
GO:0090244	1	1	0	1	1520	8239	GO:0090244	Wnt signaling pathway involved in somitogenesis
GO:0001223	0.906942	1	2	22	1518	8218	GO:0001223	transcription coactivator binding
GO:0070936	0.995836	1	3	54	1517	8186	GO:0070936	protein K48-linked ubiquitination
GO:0008582	0.155738	1	1	0	1519	8240	GO:0008582	regulation of synaptic assembly at neuromuscular junction
GO:0021952	0.0294621	0.757888	3	2	1517	8238	GO:0021952	central nervous system projection neuron axonogenesis
GO:0050905	0.117035	1	2	2	1518	8238	GO:0050905	neuromuscular process
GO:1902667	0.287235	1	1	1	1519	8239	GO:1902667	regulation of axon guidance
GO:0003724	1	1	0	31	1520	8209	GO:0003724	RNA helicase activity
GO:0004386	1	1	0	20	1520	8220	GO:0004386	helicase activity
GO:0000354	1	1	0	2	1520	8238	GO:0000354	cis assembly of pre-catalytic spliceosome
GO:0000388	1	1	0	1	1520	8239	GO:0000388	spliceosome conformational change to release U4 (or U4atac) and U1 (or U11)
GO:0060287	1	1	0	8	1520	8232	GO:0060287	epithelial cilium movement involved in determination of left/right asymmetry
GO:0031954	0.161987	1	4	10	1516	8230	GO:0031954	positive regulation of protein autophosphorylation
GO:0045839	0.694389	1	1	6	1519	8234	GO:0045839	negative regulation of mitotic nuclear division
GO:0043162	1	1	0	23	1520	8217	GO:0043162	ubiquitin-dependent protein catabolic process via the multivesicular body sorting pathway
GO:0042273	1	1	0	28	1520	8212	GO:0042273	ribosomal large subunit biogenesis
GO:0042274	1	1	0	51	1520	8189	GO:0042274	ribosomal small subunit biogenesis
GO:0017056	1	1	0	18	1520	8222	GO:0017056	structural constituent of nuclear pore
GO:0006405	1	1	0	9	1520	8231	GO:0006405	RNA export from nucleus
GO:0006913	0.995603	1	1	31	1519	8209	GO:0006913	nucleocytoplasmic transport
GO:0000972	1	1	0	4	1520	8236	GO:0000972	transcription-dependent tethering of RNA polymerase II gene DNA at nuclear periphery
GO:0036228	1	1	0	2	1520	8238	GO:0036228	protein localization to nuclear inner membrane
GO:0006261	0.971536	1	1	20	1519	8220	GO:0006261	DNA-templated DNA replication
GO:0015813	0.47671	1	2	8	1518	8232	GO:0015813	L-glutamate transmembrane transport
GO:0005313	0.153254	1	3	6	1517	8234	GO:0005313	L-glutamate transmembrane transporter activity
GO:0000514	1	1	0	2	1520	8238	GO:0000514	3-sulfino-L-alanine: proton, glutamate antiporter activity
GO:0000515	1	1	0	2	1520	8238	GO:0000515	aspartate:glutamate, proton antiporter activity
GO:0015172	1	1	0	3	1520	8237	GO:0015172	acidic amino acid transmembrane transporter activity
GO:0015183	1	1	0	6	1520	8234	GO:0015183	L-aspartate transmembrane transporter activity
GO:0009066	1	1	0	4	1520	8236	GO:0009066	aspartate family amino acid metabolic process
GO:0015810	1	1	0	5	1520	8235	GO:0015810	aspartate transmembrane transport
GO:0043490	1	1	0	3	1520	8237	GO:0043490	malate-aspartate shuttle
GO:0008499	0.114958	1	3	5	1517	8235	GO:0008499	UDP-galactose:beta-N-acetylglucosamine beta-1,3-galactosyltransferase activity
GO:0047273	1	1	0	1	1520	8239	GO:0047273	galactosylgalactosylglucosylceramide beta-D-acetylgalactosaminyltransferase activity
GO:0006688	0.0536579	1	5	9	1515	8231	GO:0006688	glycosphingolipid biosynthetic process
GO:0004252	0.125716	1	9	29	1511	8211	GO:0004252	serine-type endopeptidase activity
GO:0007042	0.375699	1	3	11	1517	8229	GO:0007042	lysosomal lumen acidification
GO:0002003	1	1	0	2	1520	8238	GO:0002003	angiotensin maturation
GO:0007035	0.0536579	1	5	9	1515	8231	GO:0007035	vacuolar acidification
GO:0021626	1	1	0	2	1520	8238	GO:0021626	central nervous system maturation
GO:0021903	1	1	0	1	1520	8239	GO:0021903	rostrocaudal neural tube patterning
GO:0030177	0.745499	1	3	21	1517	8219	GO:0030177	positive regulation of Wnt signaling pathway
GO:0032914	1	1	0	2	1520	8238	GO:0032914	positive regulation of transforming growth factor beta1 production
GO:0043408	0.718166	1	3	20	1517	8220	GO:0043408	regulation of MAPK cascade
GO:0048069	1	1	0	1	1520	8239	GO:0048069	eye pigmentation
GO:0048388	0.0242559	0.669036	4	4	1516	8236	GO:0048388	endosomal lumen acidification
GO:0051452	0.175418	1	2	3	1518	8237	GO:0051452	intracellular pH reduction
GO:0060323	1	1	0	1	1520	8239	GO:0060323	head morphogenesis
GO:0061795	0.237039	1	2	4	1518	8236	GO:0061795	Golgi lumen acidification
GO:1902600	0.291937	1	6	23	1514	8217	GO:1902600	proton transmembrane transport
GO:1905143	1	1	0	1	1520	8239	GO:1905143	eukaryotic translation initiation factor 2 complex assembly
GO:0004198	1	1	0	6	1520	8234	GO:0004198	calcium-dependent cysteine-type endopeptidase activity
GO:0019900	0.796351	1	6	43	1514	8197	GO:0019900	kinase binding
GO:0009410	0.816749	1	4	31	1516	8209	GO:0009410	response to xenobiotic stimulus
GO:0086100	0.571151	1	1	4	1519	8236	GO:0086100	endothelin receptor signaling pathway
GO:0070682	0.287235	1	1	1	1519	8239	GO:0070682	proteasome regulatory particle assembly
GO:0043409	0.304273	1	4	14	1516	8226	GO:0043409	negative regulation of MAPK cascade
GO:0090201	0.906688	1	1	13	1519	8227	GO:0090201	negative regulation of release of cytochrome c from mitochondria
GO:0007253	0.398262	1	1	2	1519	8238	GO:0007253	cytoplasmic sequestering of NF-kappaB
GO:0045737	0.816175	1	1	9	1519	8231	GO:0045737	positive regulation of cyclin-dependent protein serine/threonine kinase activity
GO:0042593	0.94847	1	4	43	1516	8197	GO:0042593	glucose homeostasis
GO:0048813	0.0199565	0.669036	6	9	1514	8231	GO:0048813	dendrite morphogenesis
GO:0045604	1	1	0	3	1520	8237	GO:0045604	regulation of epidermal cell differentiation
GO:0061179	1	1	0	3	1520	8237	GO:0061179	negative regulation of insulin secretion involved in cellular response to glucose stimulus
GO:1904178	1	1	0	3	1520	8237	GO:1904178	negative regulation of adipose tissue development
GO:0050688	0.398262	1	1	2	1519	8238	GO:0050688	regulation of defense response to virus
GO:0008235	1	1	0	6	1520	8234	GO:0008235	metalloexopeptidase activity
GO:0071586	1	1	0	1	1520	8239	GO:0071586	CAAX-box protein processing
GO:0004450	1	1	0	2	1520	8238	GO:0004450	isocitrate dehydrogenase (NADP+) activity
GO:0006102	1	1	0	4	1520	8236	GO:0006102	isocitrate metabolic process
GO:0006739	1	1	0	8	1520	8232	GO:0006739	NADP metabolic process
GO:0050567	1	1	0	2	1520	8238	GO:0050567	glutaminyl-tRNA synthase (glutamine-hydrolyzing) activity
GO:0032543	1	1	0	65	1520	8175	GO:0032543	mitochondrial translation
GO:0070681	1	1	0	2	1520	8238	GO:0070681	glutaminyl-tRNAGln biosynthesis via transamidation
GO:0008353	0.742018	1	1	7	1519	8233	GO:0008353	RNA polymerase II CTD heptapeptide repeat kinase activity
GO:0004693	0.578714	1	2	10	1518	8230	GO:0004693	cyclin-dependent protein serine/threonine kinase activity
GO:0009966	0.971536	1	1	20	1519	8220	GO:0009966	regulation of signal transduction
GO:0044828	1	1	0	8	1520	8232	GO:0044828	negative regulation by host of viral genome replication
GO:0030168	0.263344	1	6	22	1514	8218	GO:0030168	platelet activation
GO:0004143	0.0383654	0.94896	4	5	1516	8235	GO:0004143	diacylglycerol kinase activity
GO:0046339	0.0562391	1	4	6	1516	8234	GO:0046339	diacylglycerol metabolic process
GO:0046834	0.0242559	0.669036	4	4	1516	8236	GO:0046834	lipid phosphorylation
GO:0046933	1	1	0	8	1520	8232	GO:0046933	proton-transporting ATP synthase activity, rotational mechanism
GO:0015986	1	1	0	9	1520	8231	GO:0015986	proton motive force-driven ATP synthesis
GO:0015275	1	1	0	1	1520	8239	GO:0015275	stretch-activated, monoatomic cation-selective, calcium channel activity
GO:0097428	1	1	0	6	1520	8234	GO:0097428	protein maturation by iron-sulfur cluster transfer
GO:0006879	0.994788	1	1	30	1519	8210	GO:0006879	cellular iron ion homeostasis
GO:0002026	0.175418	1	2	3	1518	8237	GO:0002026	regulation of the force of heart contraction
GO:0010614	1	1	0	4	1520	8236	GO:0010614	negative regulation of cardiac muscle hypertrophy
GO:0045454	0.918792	1	2	23	1518	8217	GO:0045454	cell redox homeostasis
GO:2000772	1	1	0	8	1520	8232	GO:2000772	regulation of cellular senescence
GO:0000470	1	1	0	9	1520	8231	GO:0000470	maturation of LSU-rRNA
GO:0099509	0.398262	1	1	2	1519	8238	GO:0099509	regulation of presynaptic cytosolic calcium ion concentration
GO:1900271	0.114958	1	3	5	1517	8235	GO:1900271	regulation of long-term synaptic potentiation
GO:0001764	3.20399e-05	0.00501918	18	25	1502	8215	GO:0001764	neuron migration
GO:0050773	0.00321734	0.217716	6	5	1514	8235	GO:0050773	regulation of dendrite development
GO:0050775	0.0242559	0.669036	4	4	1516	8236	GO:0050775	positive regulation of dendrite morphogenesis
GO:0050804	5.09734e-13	7.78555e-10	23	8	1497	8232	GO:0050804	modulation of chemical synaptic transmission
GO:0099175	0.299477	1	2	5	1518	8235	GO:0099175	regulation of postsynapse organization
GO:0030553	0.117035	1	2	2	1518	8238	GO:0030553	cGMP binding
GO:0004114	1	1	0	8	1520	8232	GO:0004114	3',5'-cyclic-nucleotide phosphodiesterase activity
GO:0047555	0.299477	1	2	5	1518	8235	GO:0047555	3',5'-cyclic-GMP phosphodiesterase activity
GO:0046069	0.287235	1	1	1	1519	8239	GO:0046069	cGMP catabolic process
GO:0010613	0.284011	1	3	9	1517	8231	GO:0010613	positive regulation of cardiac muscle hypertrophy
GO:0046068	1	1	0	1	1520	8239	GO:0046068	cGMP metabolic process
GO:0007267	0.0002138	0.0263664	29	67	1491	8173	GO:0007267	cell-cell signaling
GO:0009653	0.582492	1	9	50	1511	8190	GO:0009653	anatomical structure morphogenesis
GO:0005111	1	1	0	2	1520	8238	GO:0005111	type 2 fibroblast growth factor receptor binding
GO:0043536	0.959522	1	2	28	1518	8212	GO:0043536	positive regulation of blood vessel endothelial cell migration
GO:2000546	1	1	0	4	1520	8236	GO:2000546	positive regulation of endothelial cell chemotaxis to fibroblast growth factor
GO:0005105	0.287235	1	1	1	1519	8239	GO:0005105	type 1 fibroblast growth factor receptor binding
GO:0043406	0.833847	1	4	32	1516	8208	GO:0043406	positive regulation of MAP kinase activity
GO:0071577	0.623952	1	2	11	1518	8229	GO:0071577	zinc ion transmembrane transport
GO:0051209	0.235531	1	6	21	1514	8219	GO:0051209	release of sequestered calcium ion into cytosol
GO:0051289	0.816749	1	4	31	1516	8209	GO:0051289	protein homotetramerization
GO:0097553	0.00674955	0.336539	4	2	1516	8238	GO:0097553	calcium ion transmembrane import into cytosol
GO:0071277	1.11078e-07	3.77017e-05	24	27	1496	8213	GO:0071277	cellular response to calcium ion
GO:0005262	0.0063908	0.336539	12	24	1508	8216	GO:0005262	calcium channel activity
GO:0015278	0.237039	1	2	4	1518	8236	GO:0015278	calcium-release channel activity
GO:0072571	0.155738	1	1	0	1519	8240	GO:0072571	mono-ADP-D-ribose binding
GO:0099604	0.398262	1	1	2	1519	8238	GO:0099604	ligand-gated calcium channel activity
GO:0001659	0.153254	1	3	6	1517	8234	GO:0001659	temperature homeostasis
GO:0002407	0.492004	1	1	3	1519	8237	GO:0002407	dendritic cell chemotaxis
GO:0014074	0.637973	1	1	5	1519	8235	GO:0014074	response to purine-containing compound
GO:0035584	0.284011	1	3	9	1517	8231	GO:0035584	calcium-mediated signaling using intracellular calcium source
GO:0051489	0.529597	1	2	9	1518	8231	GO:0051489	regulation of filopodium assembly
GO:0071415	0.0651803	1	2	1	1518	8239	GO:0071415	cellular response to purine-containing compound
GO:0071502	0.287235	1	1	1	1519	8239	GO:0071502	cellular response to temperature stimulus
GO:0097028	0.637973	1	1	5	1519	8235	GO:0097028	dendritic cell differentiation
GO:0006259	1	1	0	6	1520	8234	GO:0006259	DNA metabolic process
GO:0000993	1	1	0	23	1520	8217	GO:0000993	RNA polymerase II complex binding
GO:0003678	1	1	0	23	1520	8217	GO:0003678	DNA helicase activity
GO:0009378	1	1	0	4	1520	8236	GO:0009378	four-way junction helicase activity
GO:0006268	1	1	0	14	1520	8226	GO:0006268	DNA unwinding involved in DNA replication
GO:0043138	0.782229	1	1	8	1519	8232	GO:0043138	3'-5' DNA helicase activity
GO:0051304	1	1	0	4	1520	8236	GO:0051304	chromosome separation
GO:1990506	1	1	0	1	1520	8239	GO:1990506	mitotic DNA-templated DNA replication
GO:2001243	0.869026	1	1	11	1519	8229	GO:2001243	negative regulation of intrinsic apoptotic signaling pathway
GO:0071363	1	1	0	25	1520	8215	GO:0071363	cellular response to growth factor stimulus
GO:0010923	1	1	0	3	1520	8237	GO:0010923	negative regulation of phosphatase activity
GO:0071383	0.816175	1	1	9	1519	8231	GO:0071383	cellular response to steroid hormone stimulus
GO:2000271	1	1	0	5	1520	8235	GO:2000271	positive regulation of fibroblast apoptotic process
GO:0006506	1	1	0	22	1520	8218	GO:0006506	GPI anchor biosynthetic process
GO:0019348	0.398262	1	1	2	1519	8238	GO:0019348	dolichol metabolic process
GO:0030234	0.420334	1	2	7	1518	8233	GO:0030234	enzyme regulator activity
GO:0098632	7.23755e-06	0.00138181	12	8	1508	8232	GO:0098632	cell-cell adhesion mediator activity
GO:0031681	0.0394063	0.961089	5	8	1515	8232	GO:0031681	G-protein beta-subunit binding
GO:0044804	0.844833	1	1	10	1519	8230	GO:0044804	autophagy of nucleus
GO:0016236	0.977207	1	4	50	1516	8190	GO:0016236	macroautophagy
GO:0050687	1	1	0	7	1520	8233	GO:0050687	negative regulation of defense response to virus
GO:1901096	0.492004	1	1	3	1519	8237	GO:1901096	regulation of autophagosome maturation
GO:1904973	1	1	0	3	1520	8237	GO:1904973	positive regulation of viral translation
GO:0090110	1	1	0	12	1520	8228	GO:0090110	COPII-coated vesicle cargo loading
GO:0030316	0.702946	1	2	13	1518	8227	GO:0030316	osteoclast differentiation
GO:0071800	1	1	0	3	1520	8237	GO:0071800	podosome assembly
GO:0016322	0.299477	1	2	5	1518	8235	GO:0016322	neuron remodeling
GO:0016601	0.42081	1	3	12	1517	8228	GO:0016601	Rac protein signal transduction
GO:0033623	1	1	0	1	1520	8239	GO:0033623	regulation of integrin activation
GO:1901992	1	1	0	2	1520	8238	GO:1901992	positive regulation of mitotic cell cycle phase transition
GO:0090129	0.00661912	0.336539	5	4	1515	8236	GO:0090129	positive regulation of synapse maturation
GO:0016524	0.287235	1	1	1	1519	8239	GO:0016524	latrotoxin receptor activity
GO:0050839	0.000823815	0.0756857	14	23	1506	8217	GO:0050839	cell adhesion molecule binding
GO:0007157	0.000675119	0.0654704	11	14	1509	8226	GO:0007157	heterophilic cell-cell adhesion via plasma membrane cell adhesion molecules
GO:0000902	0.00150022	0.123028	14	25	1506	8215	GO:0000902	cell morphogenesis
GO:0062176	0.571151	1	1	4	1519	8236	GO:0062176	R-loop processing
GO:0071345	0.375699	1	3	11	1517	8229	GO:0071345	cellular response to cytokine stimulus
GO:0071474	1	1	0	6	1520	8234	GO:0071474	cellular hyperosmotic response
GO:1904996	0.694389	1	1	6	1519	8234	GO:1904996	positive regulation of leukocyte adhesion to vascular endothelial cell
GO:0004359	1	1	0	2	1520	8238	GO:0004359	glutaminase activity
GO:0006537	1	1	0	1	1520	8239	GO:0006537	glutamate biosynthetic process
GO:0006543	1	1	0	1	1520	8239	GO:0006543	glutamine catabolic process
GO:0090461	1	1	0	2	1520	8238	GO:0090461	cellular glutamate homeostasis
GO:0140684	1	1	0	2	1520	8238	GO:0140684	histone H3K9me2/H3K9me3 demethylase activity
GO:0010468	0.648979	1	10	59	1510	8181	GO:0010468	regulation of gene expression
GO:0051864	1	1	0	8	1520	8232	GO:0051864	histone H3K36 demethylase activity
GO:0043621	0.894826	1	3	29	1517	8211	GO:0043621	protein self-association
GO:0002098	0.816175	1	1	9	1519	8231	GO:0002098	tRNA wobble uridine modification
GO:0002926	1	1	0	3	1520	8237	GO:0002926	tRNA wobble base 5-methoxycarbonylmethyl-2-thiouridinylation
GO:0006417	0.918792	1	2	23	1518	8217	GO:0006417	regulation of translation
GO:0046907	0.479325	1	5	24	1515	8216	GO:0046907	intracellular transport
GO:0048858	0.287235	1	1	1	1519	8239	GO:0048858	cell projection morphogenesis
GO:0106091	0.0651803	1	2	1	1518	8239	GO:0106091	glial cell projection elongation
GO:1900026	0.851651	1	3	26	1517	8214	GO:1900026	positive regulation of substrate adhesion-dependent cell spreading
GO:0001530	0.47671	1	2	8	1518	8232	GO:0001530	lipopolysaccharide binding
GO:0004057	1	1	0	1	1520	8239	GO:0004057	arginyltransferase activity
GO:0010498	1	1	0	19	1520	8221	GO:0010498	proteasomal protein catabolic process
GO:0016598	1	1	0	1	1520	8239	GO:0016598	protein arginylation
GO:0003755	1	1	0	18	1520	8222	GO:0003755	peptidyl-prolyl cis-trans isomerase activity
GO:0008016	0.329903	1	3	10	1517	8230	GO:0008016	regulation of heart contraction
GO:0036002	0.153254	1	3	6	1517	8234	GO:0036002	pre-mRNA binding
GO:0055091	0.816175	1	1	9	1519	8231	GO:0055091	phospholipid homeostasis
GO:0006699	0.952648	1	1	17	1519	8223	GO:0006699	bile acid biosynthetic process
GO:0008206	1	1	0	5	1520	8235	GO:0008206	bile acid metabolic process
GO:0008559	1	1	0	5	1520	8235	GO:0008559	ABC-type xenobiotic transporter activity
GO:0015125	0.492004	1	1	3	1519	8237	GO:0015125	bile acid transmembrane transporter activity
GO:0015126	1	1	0	1	1520	8239	GO:0015126	canalicular bile acid transmembrane transporter activity
GO:0015722	1	1	0	1	1520	8239	GO:0015722	canalicular bile acid transport
GO:0031998	0.398262	1	1	2	1519	8238	GO:0031998	regulation of fatty acid beta-oxidation
GO:0046618	1	1	0	2	1520	8238	GO:0046618	xenobiotic export from cell
GO:0120189	1	1	0	1	1520	8239	GO:0120189	positive regulation of bile acid secretion
GO:1904251	1	1	0	2	1520	8238	GO:1904251	regulation of bile acid metabolic process
GO:0006914	0.94233	1	4	42	1516	8198	GO:0006914	autophagy
GO:0032446	1	1	0	3	1520	8237	GO:0032446	protein modification by small protein conjugation
GO:0006995	0.637973	1	1	5	1519	8235	GO:0006995	cellular response to nitrogen starvation
GO:0009267	0.981647	1	3	43	1517	8197	GO:0009267	cellular response to starvation
GO:0034727	1	1	0	9	1520	8231	GO:0034727	piecemeal microautophagy of the nucleus
GO:0006497	1	1	0	5	1520	8235	GO:0006497	protein lipidation
GO:0031401	1	1	0	3	1520	8237	GO:0031401	positive regulation of protein modification process
GO:0019778	1	1	0	1	1520	8239	GO:0019778	Atg12 activating enzyme activity
GO:0019779	1	1	0	1	1520	8239	GO:0019779	Atg8 activating enzyme activity
GO:0071455	1	1	0	4	1520	8236	GO:0071455	cellular response to hyperoxia
GO:0008283	0.853971	1	6	47	1514	8193	GO:0008283	cell population proliferation
GO:0021987	0.0243521	0.670176	8	16	1512	8224	GO:0021987	cerebral cortex development
GO:0045444	0.894826	1	3	29	1517	8211	GO:0045444	fat cell differentiation
GO:0051090	0.782229	1	1	8	1519	8232	GO:0051090	regulation of DNA-binding transcription factor activity
GO:0030512	0.819801	1	7	51	1513	8189	GO:0030512	negative regulation of transforming growth factor beta receptor signaling pathway
GO:0006110	0.742018	1	1	7	1519	8233	GO:0006110	regulation of glycolytic process
GO:0060766	1	1	0	11	1520	8229	GO:0060766	negative regulation of androgen receptor signaling pathway
GO:0030183	0.993823	1	1	29	1519	8211	GO:0030183	B cell differentiation
GO:0035035	0.665328	1	2	12	1518	8228	GO:0035035	histone acetyltransferase binding
GO:0097680	1	1	0	9	1520	8231	GO:0097680	double-strand break repair via classical nonhomologous end joining
GO:2000677	0.492004	1	1	3	1519	8237	GO:2000677	regulation of transcription regulatory region DNA binding
GO:0008474	1	1	0	9	1520	8231	GO:0008474	palmitoyl-(protein) hydrolase activity
GO:0004622	0.889448	1	1	12	1519	8228	GO:0004622	lysophospholipase activity
GO:0052689	1	1	0	6	1520	8234	GO:0052689	carboxylic ester hydrolase activity
GO:0002084	1	1	0	7	1520	8233	GO:0002084	protein depalmitoylation
GO:0046464	1	1	0	5	1520	8235	GO:0046464	acylglycerol catabolic process
GO:1905344	1	1	0	1	1520	8239	GO:1905344	prostaglandin catabolic process
GO:0030695	0.299477	1	2	5	1518	8235	GO:0030695	GTPase regulator activity
GO:0045668	0.560908	1	4	21	1516	8219	GO:0045668	negative regulation of osteoblast differentiation
GO:1901331	0.571151	1	1	4	1519	8236	GO:1901331	positive regulation of odontoblast differentiation
GO:0001817	0.987817	1	1	25	1519	8215	GO:0001817	regulation of cytokine production
GO:0048661	0.975978	1	1	21	1519	8219	GO:0048661	positive regulation of smooth muscle cell proliferation
GO:0014911	1	1	0	6	1520	8234	GO:0014911	positive regulation of smooth muscle cell migration
GO:0045669	0.656313	1	6	36	1514	8204	GO:0045669	positive regulation of osteoblast differentiation
GO:0004610	1	1	0	1	1520	8239	GO:0004610	phosphoacetylglucosamine mutase activity
GO:0006048	1	1	0	8	1520	8232	GO:0006048	UDP-N-acetylglucosamine biosynthetic process
GO:0006041	1	1	0	1	1520	8239	GO:0006041	glucosamine metabolic process
GO:0004535	1	1	0	13	1520	8227	GO:0004535	poly(A)-specific ribonuclease activity
GO:0032212	0.793768	1	3	23	1517	8217	GO:0032212	positive regulation of telomere maintenance via telomerase
GO:0051973	0.906942	1	2	22	1518	8218	GO:0051973	positive regulation of telomerase activity
GO:0070034	1	1	0	16	1520	8224	GO:0070034	telomerase RNA binding
GO:0090669	1	1	0	4	1520	8236	GO:0090669	telomerase RNA stabilization
GO:1904872	1	1	0	4	1520	8236	GO:1904872	regulation of telomerase RNA localization to Cajal body
GO:0000289	1	1	0	16	1520	8224	GO:0000289	nuclear-transcribed mRNA poly(A) tail shortening
GO:0004518	1	1	0	5	1520	8235	GO:0004518	nuclease activity
GO:0043169	1	1	0	1	1520	8239	GO:0043169	cation binding
GO:0000495	1	1	0	2	1520	8238	GO:0000495	box H/ACA RNA 3'-end processing
GO:0009451	1	1	0	1	1520	8239	GO:0009451	RNA modification
GO:0010587	1	1	0	6	1520	8234	GO:0010587	miRNA catabolic process
GO:0071051	1	1	0	5	1520	8235	GO:0071051	polyadenylation-dependent snoRNA 3'-end processing
GO:0110008	1	1	0	1	1520	8239	GO:0110008	ncRNA deadenylation
GO:0008460	1	1	0	1	1520	8239	GO:0008460	dTDP-glucose 4,6-dehydratase activity
GO:0051117	0.398316	1	9	42	1511	8198	GO:0051117	ATPase binding
GO:0032489	0.637973	1	1	5	1519	8235	GO:0032489	regulation of Cdc42 protein signal transduction
GO:0034616	1	1	0	3	1520	8237	GO:0034616	response to laminar fluid shear stress
GO:0033344	0.194833	1	3	7	1517	8233	GO:0033344	cholesterol efflux
GO:0015485	0.748088	1	5	34	1515	8206	GO:0015485	cholesterol binding
GO:0034380	1	1	0	3	1520	8237	GO:0034380	high-density lipoprotein particle assembly
GO:0043691	0.360983	1	2	6	1518	8234	GO:0043691	reverse cholesterol transport
GO:0005548	1	1	0	6	1520	8234	GO:0005548	phospholipid transporter activity
GO:0008320	1	1	0	17	1520	8223	GO:0008320	protein transmembrane transporter activity
GO:0034185	0.47671	1	2	8	1518	8232	GO:0034185	apolipoprotein binding
GO:0034186	1	1	0	5	1520	8235	GO:0034186	apolipoprotein A-I binding
GO:0034188	1	1	0	1	1520	8239	GO:0034188	apolipoprotein A-I receptor activity
GO:0046623	1	1	0	1	1520	8239	GO:0046623	sphingolipid floppase activity
GO:0090554	0.492004	1	1	3	1519	8237	GO:0090554	phosphatidylcholine floppase activity
GO:0090556	1	1	0	1	1520	8239	GO:0090556	phosphatidylserine floppase activity
GO:0120020	0.578714	1	2	10	1518	8230	GO:0120020	cholesterol transfer activity
GO:0140328	0.398262	1	1	2	1519	8238	GO:0140328	floppase activity
GO:0007040	0.959522	1	2	28	1518	8212	GO:0007040	lysosome organization
GO:0010745	0.299477	1	2	5	1518	8235	GO:0010745	negative regulation of macrophage derived foam cell differentiation
GO:0010887	0.742018	1	1	7	1519	8233	GO:0010887	negative regulation of cholesterol storage
GO:0023061	1	1	0	1	1520	8239	GO:0023061	signal release
GO:0032367	0.47671	1	2	8	1518	8232	GO:0032367	intracellular cholesterol transport
GO:0033700	0.398262	1	1	2	1519	8238	GO:0033700	phospholipid efflux
GO:0071404	1	1	0	9	1520	8231	GO:0071404	cellular response to low-density lipoprotein particle stimulus
GO:0071806	1	1	0	1	1520	8239	GO:0071806	protein transmembrane transport
GO:0090107	1	1	0	1	1520	8239	GO:0090107	regulation of high-density lipoprotein particle assembly
GO:0090108	1	1	0	1	1520	8239	GO:0090108	positive regulation of high-density lipoprotein particle assembly
GO:0030145	0.877306	1	4	35	1516	8205	GO:0030145	manganese ion binding
GO:0003697	0.999984	1	1	64	1519	8176	GO:0003697	single-stranded DNA binding
GO:0007166	0.0103307	0.479217	18	48	1502	8192	GO:0007166	cell surface receptor signaling pathway
GO:0036317	1	1	0	1	1520	8239	GO:0036317	tyrosyl-RNA phosphodiesterase activity
GO:0070260	1	1	0	1	1520	8239	GO:0070260	5'-tyrosyl-DNA phosphodiesterase activity
GO:0006850	1	1	0	2	1520	8238	GO:0006850	mitochondrial pyruvate transmembrane transport
GO:0050833	0.492004	1	1	3	1519	8237	GO:0050833	pyruvate transmembrane transporter activity
GO:0007259	0.960036	1	1	18	1519	8222	GO:0007259	receptor signaling pathway via JAK-STAT
GO:0046580	0.578714	1	2	10	1518	8230	GO:0046580	negative regulation of Ras protein signal transduction
GO:0016579	0.990501	1	2	38	1518	8202	GO:0016579	protein deubiquitination
GO:0101005	1	1	0	12	1520	8228	GO:0101005	deubiquitinase activity
GO:0047429	1	1	0	5	1520	8235	GO:0047429	nucleoside triphosphate diphosphatase activity
GO:0140042	1	1	0	9	1520	8231	GO:0140042	lipid droplet formation
GO:0004605	1	1	0	3	1520	8237	GO:0004605	phosphatidate cytidylyltransferase activity
GO:0016024	1	1	0	3	1520	8237	GO:0016024	CDP-diacylglycerol biosynthetic process
GO:0006655	1	1	0	3	1520	8237	GO:0006655	phosphatidylglycerol biosynthetic process
GO:0004526	1	1	0	8	1520	8232	GO:0004526	ribonuclease P activity
GO:0006364	1	1	0	52	1520	8188	GO:0006364	rRNA processing
GO:0033204	1	1	0	8	1520	8232	GO:0033204	ribonuclease P RNA binding
GO:0001682	1	1	0	10	1520	8230	GO:0001682	tRNA 5'-leader removal
GO:0032183	0.694389	1	1	6	1519	8234	GO:0032183	SUMO binding
GO:0070858	0.287235	1	1	1	1519	8239	GO:0070858	negative regulation of bile acid biosynthetic process
GO:0033119	1	1	0	5	1520	8235	GO:0033119	negative regulation of RNA splicing
GO:0008015	0.375699	1	3	11	1517	8229	GO:0008015	blood circulation
GO:0030301	1	1	0	13	1520	8227	GO:0030301	cholesterol transport
GO:0099044	1	1	0	2	1520	8238	GO:0099044	vesicle tethering to endoplasmic reticulum
GO:0045087	0.986735	1	5	63	1515	8177	GO:0045087	innate immune response
GO:0032760	0.994788	1	1	30	1519	8210	GO:0032760	positive regulation of tumor necrosis factor production
GO:0032728	1	1	0	19	1520	8221	GO:0032728	positive regulation of interferon-beta production
GO:0032727	0.665328	1	2	12	1518	8228	GO:0032727	positive regulation of interferon-alpha production
GO:0038187	1	1	0	5	1520	8235	GO:0038187	pattern recognition receptor activity
GO:0140374	0.938356	1	2	25	1518	8215	GO:0140374	antiviral innate immune response
GO:0003725	0.999711	1	1	47	1519	8193	GO:0003725	double-stranded RNA binding
GO:0071360	1	1	0	9	1520	8231	GO:0071360	cellular response to exogenous dsRNA
GO:0043330	1	1	0	3	1520	8237	GO:0043330	response to exogenous dsRNA
GO:0003727	0.975978	1	1	21	1519	8219	GO:0003727	single-stranded RNA binding
GO:0002735	1	1	0	1	1520	8239	GO:0002735	positive regulation of myeloid dendritic cell cytokine production
GO:0009597	1	1	0	5	1520	8235	GO:0009597	detection of virus
GO:0032725	0.492004	1	1	3	1519	8237	GO:0032725	positive regulation of granulocyte macrophage colony-stimulating factor production
GO:0034344	1	1	0	2	1520	8238	GO:0034344	regulation of type III interferon production
GO:0039529	1	1	0	4	1520	8236	GO:0039529	RIG-I signaling pathway
GO:0060760	1	1	0	5	1520	8235	GO:0060760	positive regulation of response to cytokine stimulus
GO:0015012	0.360983	1	2	6	1518	8234	GO:0015012	heparan sulfate proteoglycan biosynthetic process
GO:0019213	0.694389	1	1	6	1519	8234	GO:0019213	deacetylase activity
GO:0015016	0.398262	1	1	2	1519	8238	GO:0015016	[heparan sulfate]-glucosamine N-sulfotransferase activity
GO:0102140	0.287235	1	1	1	1519	8239	GO:0102140	heparan sulfate N-deacetylase activity
GO:0015014	0.637973	1	1	5	1519	8235	GO:0015014	heparan sulfate proteoglycan biosynthetic process, polysaccharide chain biosynthetic process
GO:0032511	0.816175	1	1	9	1519	8231	GO:0032511	late endosome to vacuole transport via multivesicular body sorting pathway
GO:0000774	0.578714	1	2	10	1518	8230	GO:0000774	adenyl-nucleotide exchange factor activity
GO:0019538	0.420334	1	2	7	1518	8233	GO:0019538	protein metabolic process
GO:0010954	0.117035	1	2	2	1518	8238	GO:0010954	positive regulation of protein processing
GO:1901800	0.869026	1	1	11	1519	8229	GO:1901800	positive regulation of proteasomal protein catabolic process
GO:1904667	0.782229	1	1	8	1519	8232	GO:1904667	negative regulation of ubiquitin protein ligase activity
GO:0046827	1	1	0	10	1520	8230	GO:0046827	positive regulation of protein export from nucleus
GO:0098840	1	1	0	1	1520	8239	GO:0098840	protein transport along microtubule
GO:0008625	0.889448	1	1	12	1519	8228	GO:0008625	extrinsic apoptotic signaling pathway via death domain receptors
GO:0045505	0.844833	1	1	10	1519	8230	GO:0045505	dynein intermediate chain binding
GO:0140597	1	1	0	4	1520	8236	GO:0140597	protein carrier chaperone
GO:0010664	1	1	0	2	1520	8238	GO:0010664	negative regulation of striated muscle cell apoptotic process
GO:0070842	1	1	0	3	1520	8237	GO:0070842	aggresome assembly
GO:1905337	1	1	0	3	1520	8237	GO:1905337	positive regulation of aggrephagy
GO:0046328	0.0394063	0.961089	5	8	1515	8232	GO:0046328	regulation of JNK cascade
GO:0004111	1	1	0	2	1520	8238	GO:0004111	creatine kinase activity
GO:0032014	1	1	0	2	1520	8238	GO:0032014	positive regulation of ARF protein signal transduction
GO:0051549	0.420334	1	2	7	1518	8233	GO:0051549	positive regulation of keratinocyte migration
GO:0051894	0.906688	1	1	13	1519	8227	GO:0051894	positive regulation of focal adhesion assembly
GO:0120183	0.571151	1	1	4	1519	8236	GO:0120183	positive regulation of focal adhesion disassembly
GO:0050661	1	1	0	14	1520	8226	GO:0050661	NADP binding
GO:0003960	1	1	0	3	1520	8237	GO:0003960	NADPH:quinone reductase activity
GO:1901661	1	1	0	1	1520	8239	GO:1901661	quinone metabolic process
GO:0006821	0.282422	1	5	18	1515	8222	GO:0006821	chloride transport
GO:0015108	0.102842	1	4	8	1516	8232	GO:0015108	chloride transmembrane transporter activity
GO:0015078	0.299477	1	2	5	1518	8235	GO:0015078	proton transmembrane transporter activity
GO:0009409	0.782229	1	1	8	1519	8232	GO:0009409	response to cold
GO:0018279	0.966272	1	1	19	1519	8221	GO:0018279	protein N-linked glycosylation via asparagine
GO:0008768	1	1	0	1	1520	8239	GO:0008768	UDP-sugar diphosphatase activity
GO:0006753	1	1	0	2	1520	8238	GO:0006753	nucleoside phosphate metabolic process
GO:0019693	1	1	0	2	1520	8238	GO:0019693	ribose phosphate metabolic process
GO:0009982	0.869026	1	1	11	1519	8229	GO:0009982	pseudouridine synthase activity
GO:0070131	0.889448	1	1	12	1519	8228	GO:0070131	positive regulation of mitochondrial translation
GO:1990481	1	1	0	9	1520	8231	GO:1990481	mRNA pseudouridine synthesis
GO:0001708	0.153254	1	3	6	1517	8234	GO:0001708	cell fate specification
GO:0098907	0.398262	1	1	2	1519	8238	GO:0098907	regulation of SA node cell action potential
GO:0051145	0.0521746	1	3	3	1517	8237	GO:0051145	smooth muscle cell differentiation
GO:0090103	1	1	0	4	1520	8236	GO:0090103	cochlea morphogenesis
GO:0016331	1	1	0	2	1520	8238	GO:0016331	morphogenesis of embryonic epithelium
GO:0021999	0.0651803	1	2	1	1518	8239	GO:0021999	neural plate anterior/posterior regionalization
GO:0060930	1	1	0	1	1520	8239	GO:0060930	sinoatrial node cell fate commitment
GO:0072189	1	1	0	1	1520	8239	GO:0072189	ureter development
GO:0000298	1	1	0	1	1520	8239	GO:0000298	endopolyphosphatase activity
GO:0008486	1	1	0	1	1520	8239	GO:0008486	diphosphoinositol-polyphosphate diphosphatase activity
GO:0034431	1	1	0	1	1520	8239	GO:0034431	bis(5'-adenosyl)-hexaphosphatase activity
GO:0034432	1	1	0	1	1520	8239	GO:0034432	bis(5'-adenosyl)-pentaphosphatase activity
GO:0071543	1	1	0	1	1520	8239	GO:0071543	diphosphoinositol polyphosphate metabolic process
GO:1901907	1	1	0	1	1520	8239	GO:1901907	diadenosine pentaphosphate catabolic process
GO:1901909	1	1	0	1	1520	8239	GO:1901909	diadenosine hexaphosphate catabolic process
GO:1901911	1	1	0	1	1520	8239	GO:1901911	adenosine 5'-(hexahydrogen pentaphosphate) catabolic process
GO:0140932	1	1	0	2	1520	8238	GO:0140932	5'-(N(7)-methyl 5'-triphosphoguanosine)-[mRNA] diphosphatase activity
GO:0052840	1	1	0	1	1520	8239	GO:0052840	inositol diphosphate tetrakisphosphate diphosphatase activity
GO:0052842	1	1	0	1	1520	8239	GO:0052842	inositol diphosphate pentakisphosphate diphosphatase activity
GO:0140933	1	1	0	2	1520	8238	GO:0140933	5'-(N(7)-methylguanosine 5'-triphospho)-[mRNA] hydrolase activity
GO:0015961	1	1	0	1	1520	8239	GO:0015961	diadenosine polyphosphate catabolic process
GO:0071544	1	1	0	1	1520	8239	GO:0071544	diphosphoinositol polyphosphate catabolic process
GO:0110154	1	1	0	1	1520	8239	GO:0110154	RNA decapping
GO:0030317	0.975978	1	1	21	1519	8219	GO:0030317	flagellated sperm motility
GO:0035082	1	1	0	13	1520	8227	GO:0035082	axoneme assembly
GO:0045880	0.960036	1	1	18	1519	8222	GO:0045880	positive regulation of smoothened signaling pathway
GO:0060294	0.694389	1	1	6	1519	8234	GO:0060294	cilium movement involved in cell motility
GO:1903566	1	1	0	4	1520	8236	GO:1903566	positive regulation of protein localization to cilium
GO:1904526	0.287235	1	1	1	1519	8239	GO:1904526	regulation of microtubule binding
GO:0004129	1	1	0	5	1520	8235	GO:0004129	cytochrome-c oxidase activity
GO:0004128	1	1	0	4	1520	8236	GO:0004128	cytochrome-b5 reductase activity, acting on NAD(P)H
GO:0006164	1	1	0	9	1520	8231	GO:0006164	purine nucleotide biosynthetic process
GO:0006166	1	1	0	2	1520	8238	GO:0006166	purine ribonucleoside salvage
GO:0004422	1	1	0	1	1520	8239	GO:0004422	hypoxanthine phosphoribosyltransferase activity
GO:0052657	1	1	0	1	1520	8239	GO:0052657	guanine phosphoribosyltransferase activity
GO:0006178	1	1	0	1	1520	8239	GO:0006178	guanine salvage
GO:0032263	1	1	0	1	1520	8239	GO:0032263	GMP salvage
GO:0032264	1	1	0	1	1520	8239	GO:0032264	IMP salvage
GO:0043103	1	1	0	2	1520	8238	GO:0043103	hypoxanthine salvage
GO:0045964	1	1	0	1	1520	8239	GO:0045964	positive regulation of dopamine metabolic process
GO:0046038	1	1	0	1	1520	8239	GO:0046038	GMP catabolic process
GO:0046040	1	1	0	3	1520	8237	GO:0046040	IMP metabolic process
GO:0046100	1	1	0	1	1520	8239	GO:0046100	hypoxanthine metabolic process
GO:0004713	0.193234	1	11	42	1509	8198	GO:0004713	protein tyrosine kinase activity
GO:0004715	0.861003	1	2	19	1518	8221	GO:0004715	non-membrane spanning protein tyrosine kinase activity
GO:0004515	0.492004	1	1	3	1519	8237	GO:0004515	nicotinate-nucleotide adenylyltransferase activity
GO:2000042	1	1	0	16	1520	8224	GO:2000042	negative regulation of double-strand break repair via homologous recombination
GO:0070064	1	1	0	14	1520	8226	GO:0070064	proline-rich region binding
GO:0042770	1	1	0	11	1520	8229	GO:0042770	signal transduction in response to DNA damage
GO:0038189	1	1	0	3	1520	8237	GO:0038189	neuropilin signaling pathway
GO:0038096	0.230365	1	4	12	1516	8228	GO:0038096	Fc-gamma receptor signaling pathway involved in phagocytosis
GO:0006298	1	1	0	15	1520	8225	GO:0006298	mismatch repair
GO:0008630	0.933526	1	1	15	1519	8225	GO:0008630	intrinsic apoptotic signaling pathway in response to DNA damage
GO:0050731	0.948988	1	3	35	1517	8205	GO:0050731	positive regulation of peptidyl-tyrosine phosphorylation
GO:1900272	0.637973	1	1	5	1519	8235	GO:1900272	negative regulation of long-term synaptic potentiation
GO:1903351	1	1	0	4	1520	8236	GO:1903351	cellular response to dopamine
GO:0018108	0.726665	1	5	33	1515	8207	GO:0018108	peptidyl-tyrosine phosphorylation
GO:0030516	0.114958	1	3	5	1517	8235	GO:0030516	regulation of axon extension
GO:0031113	0.0138143	0.544507	4	3	1516	8237	GO:0031113	regulation of microtubule polymerization
GO:0045580	1	1	0	2	1520	8238	GO:0045580	regulation of T cell differentiation
GO:0007204	0.0820836	1	10	30	1510	8210	GO:0007204	positive regulation of cytosolic calcium ion concentration
GO:0051444	0.694389	1	1	6	1519	8234	GO:0051444	negative regulation of ubiquitin-protein transferase activity
GO:1900275	0.287235	1	1	1	1519	8239	GO:1900275	negative regulation of phospholipase C activity
GO:0000405	1	1	0	4	1520	8236	GO:0000405	bubble DNA binding
GO:0038191	0.492004	1	1	3	1519	8237	GO:0038191	neuropilin binding
GO:0042169	0.975978	1	1	21	1519	8219	GO:0042169	SH2 domain binding
GO:0046875	0.266856	1	4	13	1516	8227	GO:0046875	ephrin receptor binding
GO:0051019	0.921241	1	1	14	1519	8226	GO:0051019	mitogen-activated protein kinase binding
GO:0035791	1	1	0	3	1520	8237	GO:0035791	platelet-derived growth factor receptor-beta signaling pathway
GO:0038083	0.360983	1	2	6	1518	8234	GO:0038083	peptidyl-tyrosine autophosphorylation
GO:0051353	1	1	0	2	1520	8238	GO:0051353	positive regulation of oxidoreductase activity
GO:0051882	1	1	0	2	1520	8238	GO:0051882	mitochondrial depolarization
GO:0071103	1	1	0	2	1520	8238	GO:0071103	DNA conformation change
GO:1902036	1	1	0	6	1520	8234	GO:1902036	regulation of hematopoietic stem cell differentiation
GO:1903905	1	1	0	4	1520	8236	GO:1903905	positive regulation of establishment of T cell polarity
GO:1904518	1	1	0	1	1520	8239	GO:1904518	protein localization to cytoplasmic microtubule plus-end
GO:1904528	0.287235	1	1	1	1519	8239	GO:1904528	positive regulation of microtubule binding
GO:1904531	1	1	0	1	1520	8239	GO:1904531	positive regulation of actin filament binding
GO:1905244	1	1	0	2	1520	8238	GO:1905244	regulation of modification of synaptic structure
GO:1990051	1	1	0	3	1520	8237	GO:1990051	activation of protein kinase C activity
GO:2000406	1	1	0	6	1520	8234	GO:2000406	positive regulation of T cell migration
GO:0004550	0.816175	1	1	9	1519	8231	GO:0004550	nucleoside diphosphate kinase activity
GO:0004017	0.694389	1	1	6	1519	8234	GO:0004017	adenylate kinase activity
GO:0015949	1	1	0	6	1520	8234	GO:0015949	nucleobase-containing small molecule interconversion
GO:0007596	0.982892	1	1	23	1519	8217	GO:0007596	blood coagulation
GO:0051453	0.0954566	1	6	15	1514	8225	GO:0051453	regulation of intracellular pH
GO:0004089	0.694389	1	1	6	1519	8234	GO:0004089	carbonate dehydratase activity
GO:0006730	0.623952	1	2	11	1518	8229	GO:0006730	one-carbon metabolic process
GO:0004064	1	1	0	2	1520	8238	GO:0004064	arylesterase activity
GO:0015670	1	1	0	1	1520	8239	GO:0015670	carbon dioxide transport
GO:0044070	1	1	0	3	1520	8237	GO:0044070	regulation of monoatomic anion transport
GO:2001150	1	1	0	1	1520	8239	GO:2001150	positive regulation of dipeptide transmembrane transport
GO:0000050	1	1	0	2	1520	8238	GO:0000050	urea cycle
GO:0006526	1	1	0	1	1520	8239	GO:0006526	arginine biosynthetic process
GO:0045429	0.960036	1	1	18	1519	8222	GO:0045429	positive regulation of nitric oxide biosynthetic process
GO:0071499	1	1	0	6	1520	8234	GO:0071499	cellular response to laminar fluid shear stress
GO:0004055	1	1	0	1	1520	8239	GO:0004055	argininosuccinate synthase activity
GO:0016597	1	1	0	3	1520	8237	GO:0016597	amino acid binding
GO:0000052	1	1	0	2	1520	8238	GO:0000052	citrulline metabolic process
GO:0000053	1	1	0	1	1520	8239	GO:0000053	argininosuccinate metabolic process
GO:0006531	1	1	0	3	1520	8237	GO:0006531	aspartate metabolic process
GO:1903038	1	1	0	5	1520	8235	GO:1903038	negative regulation of leukocyte cell-cell adhesion
GO:0005179	0.000781682	0.0723589	8	7	1512	8233	GO:0005179	hormone activity
GO:0061098	0.00220612	0.166399	8	9	1512	8231	GO:0061098	positive regulation of protein tyrosine kinase activity
GO:0051897	0.367769	1	18	87	1502	8153	GO:0051897	positive regulation of protein kinase B signaling
GO:0010718	0.350673	1	6	25	1514	8215	GO:0010718	positive regulation of epithelial to mesenchymal transition
GO:1902895	0.778227	1	4	29	1516	8211	GO:1902895	positive regulation of miRNA transcription
GO:0004867	0.375699	1	3	11	1517	8229	GO:0004867	serine-type endopeptidase inhibitor activity
GO:0001822	0.997772	1	1	35	1519	8205	GO:0001822	kidney development
GO:1901203	0.492004	1	1	3	1519	8237	GO:1901203	positive regulation of extracellular matrix assembly
GO:1990776	0.398262	1	1	2	1519	8238	GO:1990776	response to angiotensin
GO:0031702	0.155738	1	1	0	1519	8240	GO:0031702	type 1 angiotensin receptor binding
GO:0031703	0.155738	1	1	0	1519	8240	GO:0031703	type 2 angiotensin receptor binding
GO:0001974	0.153254	1	3	6	1517	8234	GO:0001974	blood vessel remodeling
GO:0002016	0.155738	1	1	0	1519	8240	GO:0002016	regulation of blood volume by renin-angiotensin
GO:0002018	0.155738	1	1	0	1519	8240	GO:0002018	renin-angiotensin regulation of aldosterone production
GO:0002019	0.155738	1	1	0	1519	8240	GO:0002019	regulation of renal output by angiotensin
GO:0002034	0.155738	1	1	0	1519	8240	GO:0002034	maintenance of blood vessel diameter homeostasis by renin-angiotensin
GO:0003014	0.492004	1	1	3	1519	8237	GO:0003014	renal system process
GO:0007199	0.287235	1	1	1	1519	8239	GO:0007199	G protein-coupled receptor signaling pathway coupled to cGMP nucleotide second messenger
GO:0007200	0.00143941	0.119793	15	28	1505	8212	GO:0007200	phospholipase C-activating G protein-coupled receptor signaling pathway
GO:0007263	0.238719	1	3	8	1517	8232	GO:0007263	nitric oxide mediated signal transduction
GO:0010536	0.287235	1	1	1	1519	8239	GO:0010536	positive regulation of activation of Janus kinase activity
GO:0014873	0.155738	1	1	0	1519	8240	GO:0014873	response to muscle activity involved in regulation of muscle adaptation
GO:0033864	0.398262	1	1	2	1519	8238	GO:0033864	positive regulation of NAD(P)H oxidase activity
GO:0035813	0.287235	1	1	1	1519	8239	GO:0035813	regulation of renal sodium excretion
GO:0043407	0.586288	1	3	16	1517	8224	GO:0043407	negative regulation of MAP kinase activity
GO:0045742	0.586288	1	3	16	1517	8224	GO:0045742	positive regulation of epidermal growth factor receptor signaling pathway
GO:0048146	0.971536	1	1	20	1519	8220	GO:0048146	positive regulation of fibroblast proliferation
GO:0051387	0.287235	1	1	1	1519	8239	GO:0051387	negative regulation of neurotrophin TRK receptor signaling pathway
GO:0090190	0.420334	1	2	7	1518	8233	GO:0090190	positive regulation of branching involved in ureteric bud morphogenesis
GO:1901201	0.398262	1	1	2	1519	8238	GO:1901201	regulation of extracellular matrix assembly
GO:1901394	0.0242408	0.669036	2	0	1518	8240	GO:1901394	positive regulation of transforming growth factor beta1 activation
GO:1903598	0.0651803	1	2	1	1518	8239	GO:1903598	positive regulation of gap junction assembly
GO:1903779	9.33669e-05	0.0125368	8	4	1512	8236	GO:1903779	regulation of cardiac conduction
GO:1905920	0.398262	1	1	2	1519	8238	GO:1905920	positive regulation of CoA-transferase activity
GO:2001238	0.623952	1	2	11	1518	8229	GO:2001238	positive regulation of extrinsic apoptotic signaling pathway
GO:0004869	0.742018	1	1	7	1519	8233	GO:0004869	cysteine-type endopeptidase inhibitor activity
GO:0018149	1	1	0	7	1520	8233	GO:0018149	peptide cross-linking
GO:0010466	1	1	0	3	1520	8237	GO:0010466	negative regulation of peptidase activity
GO:0045861	1	1	0	9	1520	8231	GO:0045861	negative regulation of proteolysis
GO:0010332	1	1	0	5	1520	8235	GO:0010332	response to gamma radiation
GO:0071466	0.0625335	1	6	13	1514	8227	GO:0071466	cellular response to xenobiotic stimulus
GO:0050679	0.979728	1	1	22	1519	8218	GO:0050679	positive regulation of epithelial cell proliferation
GO:0002053	1	1	0	7	1520	8233	GO:0002053	positive regulation of mesenchymal cell proliferation
GO:0051782	1	1	0	3	1520	8237	GO:0051782	negative regulation of cell division
GO:0044027	1	1	0	7	1520	8233	GO:0044027	hypermethylation of CpG island
GO:0001046	1	1	0	10	1520	8230	GO:0001046	core promoter sequence-specific DNA binding
GO:1905761	1	1	0	1	1520	8239	GO:1905761	SCF ubiquitin ligase complex binding
GO:0001658	0.782229	1	1	8	1519	8232	GO:0001658	branching involved in ureteric bud morphogenesis
GO:0032204	1	1	0	15	1520	8225	GO:0032204	regulation of telomere maintenance
GO:0032873	1	1	0	3	1520	8237	GO:0032873	negative regulation of stress-activated MAPK cascade
GO:0032986	1	1	0	2	1520	8238	GO:0032986	protein-DNA complex disassembly
GO:0044346	1	1	0	1	1520	8239	GO:0044346	fibroblast apoptotic process
GO:0045656	1	1	0	2	1520	8238	GO:0045656	negative regulation of monocyte differentiation
GO:0048147	0.816175	1	1	9	1519	8231	GO:0048147	negative regulation of fibroblast proliferation
GO:0060633	0.492004	1	1	3	1519	8237	GO:0060633	negative regulation of transcription initiation by RNA polymerase II
GO:0070371	0.736973	1	2	14	1518	8226	GO:0070371	ERK1 and ERK2 cascade
GO:0070848	0.237039	1	2	4	1518	8236	GO:0070848	response to growth factor
GO:0090096	1	1	0	1	1520	8239	GO:0090096	positive regulation of metanephric cap mesenchymal cell proliferation
[truncated: 10,220 more rows]

## Sheet: 50-fold brain upregulated genes
	p-value	Adjusted p-value	Significant (in gene set)	Non-significant (in gene set)	Significant (not in gene set)	Non-significant (not in gene set)	go.id	go.term.name
	0.511504	1	3	47	524	9186
GO:0005515	1	1	359	7277	168	1956	GO:0005515	protein binding
GO:0051015	0.801192	1	5	118	522	9115	GO:0051015	actin filament binding
GO:0048812	0.00376198	0.292787	7	31	520	9202	GO:0048812	neuron projection morphogenesis
GO:0007409	5.33563e-08	2.96346e-05	14	31	513	9202	GO:0007409	axonogenesis
GO:0045296	0.976033	1	7	231	520	9002	GO:0045296	cadherin binding
GO:0006930	1	1	0	7	527	9226	GO:0006930	substrate-dependent cell migration, cell extension
GO:0007265	0.174306	1	5	50	522	9183	GO:0007265	Ras protein signal transduction
GO:0032488	1	1	0	7	527	9226	GO:0032488	Cdc42 protein signal transduction
GO:0038007	0.153413	1	1	2	526	9231	GO:0038007	netrin-activated signaling pathway
GO:0045773	0.514252	1	1	12	526	9221	GO:0045773	positive regulation of axon extension
GO:0060327	1	1	0	2	527	9231	GO:0060327	cytoplasmic actin-based contraction involved in cell motility
GO:0061163	1	1	0	1	527	9232	GO:0061163	endoplasmic reticulum polarization
GO:0061573	1	1	0	1	527	9232	GO:0061573	actin filament bundle retrograde transport
GO:2000114	1	1	0	9	527	9224	GO:2000114	regulation of establishment of cell polarity
GO:2001224	1	1	0	10	527	9223	GO:2001224	positive regulation of neuron migration
GO:0042802	0.994907	1	34	883	493	8350	GO:0042802	identical protein binding
GO:0030371	1	1	0	14	527	9219	GO:0030371	translation repressor activity
GO:0031369	1	1	0	15	527	9218	GO:0031369	translation initiation factor binding
GO:0043022	1	1	0	39	527	9194	GO:0043022	ribosome binding
GO:0070513	1	1	0	4	527	9229	GO:0070513	death domain binding
GO:0010507	1	1	0	34	527	9199	GO:0010507	negative regulation of autophagy
GO:0034198	1	1	0	36	527	9197	GO:0034198	cellular response to amino acid starvation
GO:0097190	1	1	0	27	527	9206	GO:0097190	apoptotic signaling pathway
GO:0141014	1	1	0	3	527	9230	GO:0141014
GO:2001186	1	1	0	1	527	9232	GO:2001186	negative regulation of CD8-positive, alpha-beta T cell activation
GO:0003677	0.999784	1	5	296	522	8937	GO:0003677	DNA binding
GO:0045944	0.995767	1	18	544	509	8689	GO:0045944	positive regulation of transcription by RNA polymerase II
GO:0003712	0.898251	1	2	68	525	9165	GO:0003712	transcription coregulator activity
GO:0003009	1	1	0	5	527	9228	GO:0003009	skeletal muscle contraction
GO:0098535	1	1	0	4	527	9229	GO:0098535	de novo centriole assembly involved in multi-ciliated epithelial cell differentiation
GO:0005506	1	1	0	23	527	9210	GO:0005506	iron ion binding
GO:0000049	1	1	0	42	527	9191	GO:0000049	tRNA binding
GO:0042803	0.999663	1	10	427	517	8806	GO:0042803	protein homodimerization activity
GO:0016706	1	1	0	12	527	9221	GO:0016706	2-oxoglutarate-dependent dioxygenase activity
GO:0102524	1	1	0	1	527	9232	GO:0102524	tRNAPhe (7-(3-amino-3-carboxypropyl)wyosine37-C2)-hydroxylase activity
GO:0031591	1	1	0	4	527	9229	GO:0031591	wybutosine biosynthetic process
GO:0006886	0.51625	1	7	118	520	9115	GO:0006886	intracellular protein transport
GO:0003924	0.104274	1	14	165	513	9068	GO:0003924	GTPase activity
GO:0000045	1	1	0	44	527	9189	GO:0000045	autophagosome assembly
GO:0000423	1	1	0	13	527	9220	GO:0000423	mitophagy
GO:0007160	0.930818	1	1	47	526	9186	GO:0007160	cell-matrix adhesion
GO:0007346	1	1	0	42	527	9191	GO:0007346	regulation of mitotic cell cycle
GO:0016192	0.189225	1	7	80	520	9153	GO:0016192	vesicle-mediated transport
GO:0009306	0.149911	1	3	22	524	9211	GO:0009306	protein secretion
GO:0005096	0.0884954	1	13	146	514	9087	GO:0005096	GTPase activator activity
GO:0090630	0.204461	1	3	26	524	9207	GO:0090630	activation of GTPase activity
GO:0051607	0.950503	1	1	53	526	9180	GO:0051607	defense response to virus
GO:0006952	1	1	0	19	527	9214	GO:0006952	defense response
GO:0032480	1	1	0	17	527	9216	GO:0032480	negative regulation of type I interferon production
GO:0050728	1	1	0	40	527	9193	GO:0050728	negative regulation of inflammatory response
GO:0071222	1	1	0	39	527	9194	GO:0071222	cellular response to lipopolysaccharide
GO:0047613	1	1	0	1	527	9232	GO:0047613	aconitate decarboxylase activity
GO:0002760	1	1	0	1	527	9232	GO:0002760	positive regulation of antimicrobial humoral response
GO:0007566	1	1	0	10	527	9223	GO:0007566	embryo implantation
GO:0032088	1	1	0	36	527	9197	GO:0032088	negative regulation of NF-kappaB transcription factor activity
GO:0034136	1	1	0	5	527	9228	GO:0034136	negative regulation of toll-like receptor 2 signaling pathway
GO:0034144	1	1	0	11	527	9222	GO:0034144	negative regulation of toll-like receptor 4 signaling pathway
GO:0035458	1	1	0	10	527	9223	GO:0035458	cellular response to interferon-beta
GO:0045824	1	1	0	17	527	9216	GO:0045824	negative regulation of innate immune response
GO:0071219	1	1	0	2	527	9231	GO:0071219	cellular response to molecule of bacterial origin
GO:0071346	0.514252	1	1	12	526	9221	GO:0071346	cellular response to type II interferon
GO:0071347	1	1	0	21	527	9212	GO:0071347	cellular response to interleukin-1
GO:0071356	0.872254	1	1	36	526	9197	GO:0071356	cellular response to tumor necrosis factor
GO:0071393	1	1	0	3	527	9230	GO:0071393	cellular response to progesterone stimulus
GO:0072573	1	1	0	2	527	9231	GO:0072573	tolerance induction to lipopolysaccharide
GO:2000379	1	1	0	17	527	9216	GO:2000379	positive regulation of reactive oxygen species metabolic process
GO:0007224	1	1	0	29	527	9204	GO:0007224	smoothened signaling pathway
GO:0003674	0.606413	1	16	293	511	8940	GO:0003674	molecular_function
GO:0022857	1	1	0	26	527	9207	GO:0022857	transmembrane transporter activity
GO:0006887	0.00185897	0.195817	8	35	519	9198	GO:0006887	exocytosis
GO:0042147	1	1	0	56	527	9177	GO:0042147	retrograde transport, endosome to Golgi
GO:0031625	0.999729	1	2	189	525	9044	GO:0031625	ubiquitin protein ligase binding
GO:0022617	1	1	0	18	527	9215	GO:0022617	extracellular matrix disassembly
GO:0034314	1	1	0	14	527	9219	GO:0034314	Arp2/3 complex-mediated actin nucleation
GO:0030335	0.985427	1	3	140	524	9093	GO:0030335	positive regulation of cell migration
GO:0043014	0.764283	1	1	25	526	9208	GO:0043014	alpha-tubulin binding
GO:0043015	1	1	0	20	527	9213	GO:0043015	gamma-tubulin binding
GO:0032456	1	1	0	47	527	9186	GO:0032456	endocytic recycling
GO:0141039	1	1	0	6	527	9227	GO:0141039
GO:0016197	0.441378	1	3	42	524	9191	GO:0016197	endosomal transport
GO:0031274	1	1	0	7	527	9226	GO:0031274	positive regulation of pseudopodium assembly
GO:0031396	1	1	0	10	527	9223	GO:0031396	regulation of protein ubiquitination
GO:0034315	1	1	0	12	527	9221	GO:0034315	regulation of Arp2/3 complex-mediated actin nucleation
GO:0006357	0.968229	1	22	550	505	8683	GO:0006357	regulation of transcription by RNA polymerase II
GO:0140034	1	1	0	2	527	9231	GO:0140034	methylation-dependent protein binding
GO:0032435	1	1	0	21	527	9212	GO:0032435	negative regulation of proteasomal ubiquitin-dependent protein catabolic process
GO:0042177	0.33489	1	2	20	525	9213	GO:0042177	negative regulation of protein catabolic process
GO:0007283	0.989059	1	1	80	526	9153	GO:0007283	spermatogenesis
GO:0048477	1	1	0	7	527	9226	GO:0048477	oogenesis
GO:0007129	1	1	0	7	527	9226	GO:0007129	homologous chromosome pairing at meiosis
GO:0042138	1	1	0	3	527	9230	GO:0042138	meiotic DNA double-strand break formation
GO:0070700	0.39334	1	1	8	526	9225	GO:0070700	BMP receptor binding
GO:0030513	0.611102	1	1	16	526	9217	GO:0030513	positive regulation of BMP signaling pathway
GO:0045684	0.0539959	1	1	0	526	9233	GO:0045684	positive regulation of epidermis development
GO:0051961	0.0539959	1	1	0	526	9233	GO:0051961	negative regulation of nervous system development
GO:0000287	0.998627	1	1	117	526	9116	GO:0000287	magnesium ion binding
GO:0008150	0.838396	1	10	229	517	9004	GO:0008150	biological_process
GO:0010945	1	1	0	2	527	9231	GO:0010945	CoA pyrophosphatase activity
GO:0009062	1	1	0	7	527	9226	GO:0009062	fatty acid catabolic process
GO:0015938	1	1	0	3	527	9230	GO:0015938	coenzyme A catabolic process
GO:0036114	1	1	0	4	527	9229	GO:0036114	medium-chain fatty-acyl-CoA catabolic process
GO:0044580	1	1	0	3	527	9230	GO:0044580	butyryl-CoA catabolic process
GO:1901289	1	1	0	6	527	9227	GO:1901289	succinyl-CoA catabolic process
GO:1902858	1	1	0	2	527	9231	GO:1902858	propionyl-CoA metabolic process
GO:2001294	1	1	0	4	527	9229	GO:2001294	malonyl-CoA catabolic process
GO:0000978	0.805955	1	18	377	509	8856	GO:0000978	RNA polymerase II cis-regulatory region sequence-specific DNA binding
GO:0000981	0.342707	1	24	380	503	8853	GO:0000981	DNA-binding transcription factor activity, RNA polymerase II-specific
GO:0060999	0.457146	1	1	10	526	9223	GO:0060999	positive regulation of dendritic spine development
GO:0008494	1	1	0	6	527	9227	GO:0008494	translation activator activity
GO:0002191	1	1	0	4	527	9229	GO:0002191	cap-dependent translational initiation
GO:0006446	1	1	0	28	527	9205	GO:0006446	regulation of translational initiation
GO:0048172	0.000494215	0.0656393	4	4	523	9229	GO:0048172	regulation of short-term neuronal synaptic plasticity
GO:0006612	0.849015	1	1	33	526	9200	GO:0006612	protein targeting to membrane
GO:0051082	0.983812	1	1	73	526	9160	GO:0051082	unfolded protein binding
GO:0008609	1	1	0	1	527	9232	GO:0008609	alkylglycerone-phosphate synthase activity
GO:0008611	1	1	0	5	527	9228	GO:0008611	ether lipid biosynthetic process
GO:0008610	1	1	0	10	527	9223	GO:0008610	lipid biosynthetic process
GO:0071949	1	1	0	22	527	9211	GO:0071949	FAD binding
GO:0003713	0.999891	1	1	162	526	9071	GO:0003713	transcription coactivator activity
GO:0036004	1	1	0	1	527	9232	GO:0036004	GAF domain binding
GO:0006626	0.611102	1	1	16	526	9217	GO:0006626	protein targeting to mitochondrion
GO:0022417	1	1	0	5	527	9228	GO:0022417	protein maturation by protein folding
GO:0017075	0.000403454	0.0553911	5	8	522	9225	GO:0017075	syntaxin-1 binding
GO:0019905	0.00108726	0.128982	7	24	520	9209	GO:0019905	syntaxin binding
GO:0006904	0.00813914	0.482898	5	19	522	9214	GO:0006904	vesicle docking involved in exocytosis
GO:0007269	2.96964e-08	1.90979e-05	9	7	518	9226	GO:0007269	neurotransmitter secretion
GO:0043312	1	1	0	2	527	9231	GO:0043312	neutrophil degranulation
GO:0045955	0.19914	1	1	3	526	9230	GO:0045955	negative regulation of calcium ion-dependent exocytosis
GO:0070527	0.721455	1	1	22	526	9211	GO:0070527	platelet aggregation
GO:0006979	1	1	0	52	527	9181	GO:0006979	response to oxidative stress
GO:0008137	1	1	0	28	527	9205	GO:0008137	NADH dehydrogenase (ubiquinone) activity
GO:0032981	1	1	0	41	527	9192	GO:0032981	mitochondrial respiratory chain complex I assembly
GO:0003954	1	1	0	7	527	9226	GO:0003954	NADH dehydrogenase activity
GO:0006120	1	1	0	29	527	9204	GO:0006120	mitochondrial electron transport, NADH to ubiquinone
GO:0009060	1	1	0	43	527	9190	GO:0009060	aerobic respiration
GO:0042776	1	1	0	38	527	9195	GO:0042776	proton motive force-driven mitochondrial ATP synthesis
GO:0045893	0.998585	1	9	362	518	8871	GO:0045893	positive regulation of DNA-templated transcription
GO:0050501	1	1	0	1	527	9232	GO:0050501	hyaluronan synthase activity
GO:0005975	0.601415	1	2	35	525	9198	GO:0005975	carbohydrate metabolic process
GO:0030213	1	1	0	3	527	9230	GO:0030213	hyaluronan biosynthetic process
GO:0045226	1	1	0	1	527	9232	GO:0045226	extracellular polysaccharide biosynthetic process
GO:0085029	0.19914	1	1	3	526	9230	GO:0085029	extracellular matrix assembly
GO:1900106	1	1	0	2	527	9231	GO:1900106	positive regulation of hyaluranon cable assembly
GO:0043161	0.999682	1	1	143	526	9090	GO:0043161	proteasome-mediated ubiquitin-dependent protein catabolic process
GO:0020037	1	1	0	46	527	9187	GO:0020037	heme binding
GO:0006783	1	1	0	14	527	9219	GO:0006783	heme biosynthetic process
GO:0001540	6.3405e-06	0.00154949	13	43	514	9190	GO:0001540	amyloid-beta binding
GO:0005496	0.358683	1	1	7	526	9226	GO:0005496	steroid binding
GO:0140077	1	1	0	2	527	9231	GO:0140077	positive regulation of lipoprotein transport
GO:1903078	0.233242	1	3	28	524	9205	GO:1903078	positive regulation of protein localization to plasma membrane
GO:0007165	0.0293625	1	39	491	488	8742	GO:0007165	signal transduction
GO:0038023	0.0162495	0.769582	9	64	518	9169	GO:0038023	signaling receptor activity
GO:0005125	0.337679	1	3	35	524	9198	GO:0005125	cytokine activity
GO:0001501	0.589077	1	3	53	524	9180	GO:0001501	skeletal system development
GO:0045671	1	1	0	6	527	9227	GO:0045671	negative regulation of osteoclast differentiation
GO:0016567	0.999631	1	2	183	525	9050	GO:0016567	protein ubiquitination
GO:0004842	1	1	0	153	527	9080	GO:0004842	ubiquitin-protein transferase activity
GO:0000122	0.999867	1	9	424	518	8809	GO:0000122	negative regulation of transcription by RNA polymerase II
GO:0010629	0.959368	1	3	116	524	9117	GO:0010629	negative regulation of gene expression
GO:0061630	0.999967	1	1	183	526	9050	GO:0061630	ubiquitin protein ligase activity
GO:0070534	1	1	0	34	527	9199	GO:0070534	protein K63-linked ubiquitination
GO:0034765	0.0238941	1	3	9	524	9224	GO:0034765	regulation of monoatomic ion transmembrane transport
GO:0008134	0.611102	1	1	16	526	9217	GO:0008134	transcription factor binding
GO:0061629	0.997592	1	1	107	526	9126	GO:0061629	RNA polymerase II-specific DNA-binding transcription factor binding
GO:0006858	1	1	0	3	527	9230	GO:0006858	extracellular transport
GO:0032410	0.2424	1	1	4	526	9229	GO:0032410	negative regulation of transporter activity
GO:0036211	0.950503	1	1	53	526	9180	GO:0036211	protein modification process
GO:0042391	5.79674e-06	0.00144552	10	23	517	9210	GO:0042391	regulation of membrane potential
GO:0043433	1	1	0	36	527	9197	GO:0043433	negative regulation of DNA-binding transcription factor activity
GO:0045746	0.750792	1	1	24	526	9209	GO:0045746	negative regulation of Notch signaling pathway
GO:0045892	0.98388	1	9	291	518	8942	GO:0045892	negative regulation of DNA-templated transcription
GO:0046718	1	1	0	16	527	9217	GO:0046718	viral entry into host cell
GO:0051224	1	1	0	6	527	9227	GO:0051224	negative regulation of protein transport
GO:0051865	1	1	0	45	527	9188	GO:0051865	protein autoubiquitination
GO:1901016	0.283329	1	1	5	526	9228	GO:1901016	regulation of potassium ion transmembrane transporter activity
GO:0004672	0.976528	1	3	129	524	9104	GO:0004672	protein kinase activity
GO:0004674	0.984564	1	6	219	521	9014	GO:0004674	protein serine/threonine kinase activity
GO:0016301	1	1	0	37	527	9196	GO:0016301	kinase activity
GO:0000082	1	1	0	37	527	9196	GO:0000082	G1/S transition of mitotic cell cycle
GO:0000727	1	1	0	7	527	9226	GO:0000727	double-strand break repair via break-induced replication
GO:0008284	0.997913	1	4	214	523	9019	GO:0008284	positive regulation of cell population proliferation
GO:0010571	1	1	0	4	527	9229	GO:0010571	positive regulation of nuclear cell cycle DNA replication
GO:0010971	1	1	0	12	527	9221	GO:0010971	positive regulation of G2/M transition of mitotic cell cycle
GO:0044770	1	1	0	6	527	9227	GO:0044770	cell cycle phase transition
GO:0003723	1	1	10	863	517	8370	GO:0003723	RNA binding
GO:0071230	0.736531	1	1	23	526	9210	GO:0071230	cellular response to amino acid stimulus
GO:0006606	1	1	0	52	527	9181	GO:0006606	protein import into nucleus
GO:0008139	0.565361	1	1	14	526	9219	GO:0008139	nuclear localization sequence binding
GO:0042307	0.721455	1	1	22	526	9211	GO:0042307	positive regulation of protein import into nucleus
GO:0061608	1	1	0	13	527	9220	GO:0061608	nuclear import signal receptor activity
GO:0005095	1	1	0	7	527	9226	GO:0005095	GTPase inhibitor activity
GO:0031267	0.974401	1	4	154	523	9079	GO:0031267	small GTPase binding
GO:0002753	1	1	0	14	527	9219	GO:0002753	cytosolic pattern recognition receptor signaling pathway
GO:0006607	1	1	0	12	527	9221	GO:0006607	NLS-bearing protein import into nucleus
GO:0006610	1	1	0	3	527	9230	GO:0006610	ribosomal protein import into nucleus
GO:0045736	1	1	0	9	527	9224	GO:0045736	negative regulation of cyclin-dependent protein serine/threonine kinase activity
GO:0005509	4.14414e-07	0.000153446	29	163	498	9070	GO:0005509	calcium ion binding
GO:0008017	0.0566821	1	13	135	514	9098	GO:0008017	microtubule binding
GO:0000226	0.504308	1	4	64	523	9169	GO:0000226	microtubule cytoskeleton organization
GO:0007052	1	1	0	32	527	9201	GO:0007052	mitotic spindle organization
GO:0015631	0.0740795	1	5	37	522	9196	GO:0015631	tubulin binding
GO:0007405	1	1	0	5	527	9228	GO:0007405	neuroblast proliferation
GO:0007420	0.000394426	0.0553911	15	88	512	9145	GO:0007420	brain development
GO:0000266	0.486491	1	1	11	526	9222	GO:0000266	mitochondrial fission
GO:0043065	0.916465	1	5	146	522	9087	GO:0043065	positive regulation of apoptotic process
GO:0065003	0.820753	1	3	78	524	9155	GO:0065003	protein-containing complex assembly
GO:2001244	1	1	0	8	527	9225	GO:2001244	positive regulation of intrinsic apoptotic signaling pathway
GO:0001836	1	1	0	8	527	9225	GO:0001836	release of cytochrome c from mitochondria
GO:0030742	1	1	0	12	527	9221	GO:0030742	GTP-dependent protein binding
GO:0007005	1	1	0	60	527	9173	GO:0007005	mitochondrion organization
GO:0010821	1	1	0	17	527	9216	GO:0010821	regulation of mitochondrion organization
GO:0016559	1	1	0	4	527	9229	GO:0016559	peroxisome fission
GO:0043653	1	1	0	6	527	9227	GO:0043653	mitochondrial fragmentation involved in apoptotic process
GO:0048312	1	1	0	5	527	9228	GO:0048312	intracellular distribution of mitochondria
GO:0050714	0.764283	1	1	25	526	9208	GO:0050714	positive regulation of protein secretion
GO:0051259	0.588866	1	1	15	526	9218	GO:0051259	protein complex oligomerization
GO:0061025	0.611102	1	1	16	526	9217	GO:0061025	membrane fusion
GO:0070266	1	1	0	8	527	9225	GO:0070266	necroptotic process
GO:0090023	1	1	0	13	527	9220	GO:0090023	positive regulation of neutrophil chemotaxis
GO:0090141	1	1	0	19	527	9214	GO:0090141	positive regulation of mitochondrial fission
GO:0090149	1	1	0	1	527	9232	GO:0090149	mitochondrial membrane fission
GO:0090200	1	1	0	11	527	9222	GO:0090200	positive regulation of release of cytochrome c from mitochondria
GO:1900063	1	1	0	2	527	9231	GO:1900063	regulation of peroxisome organization
GO:1901524	1	1	0	6	527	9227	GO:1901524	regulation of mitophagy
GO:0060090	0.920693	1	4	124	523	9109	GO:0060090	molecular adaptor activity
GO:0051179	0.688671	1	1	20	526	9213	GO:0051179	localization
GO:0003963	1	1	0	1	527	9232	GO:0003963	RNA-3'-phosphate cyclase activity
GO:0006897	0.736873	1	3	67	524	9166	GO:0006897	endocytosis
GO:0046934	1	1	0	6	527	9227	GO:0046934	phosphatidylinositol-4,5-bisphosphate 3-kinase activity
GO:0035005	1	1	0	6	527	9227	GO:0035005	1-phosphatidylinositol-4-phosphate 3-kinase activity
GO:0016303	1	1	0	8	527	9225	GO:0016303	1-phosphatidylinositol-3-kinase activity
GO:0048268	0.115941	1	2	9	525	9224	GO:0048268	clathrin coat assembly
GO:0036092	1	1	0	10	527	9223	GO:0036092	phosphatidylinositol-3-phosphate biosynthetic process
GO:0043491	1	1	0	35	527	9198	GO:0043491	protein kinase B signaling
GO:0030276	2.52148e-05	0.00496935	9	22	518	9211	GO:0030276	clathrin binding
GO:0006661	0.857196	1	1	34	526	9199	GO:0006661	phosphatidylinositol biosynthetic process
GO:0007173	0.831223	1	1	31	526	9202	GO:0007173	epidermal growth factor receptor signaling pathway
GO:0008286	1	1	0	37	527	9196	GO:0008286	insulin receptor signaling pathway
GO:0010508	0.941481	1	1	50	526	9183	GO:0010508	positive regulation of autophagy
GO:0014829	1	1	0	2	527	9231	GO:0014829	vascular associated smooth muscle contraction
GO:0048008	1	1	0	13	527	9220	GO:0048008	platelet-derived growth factor receptor signaling pathway
GO:0061024	0.705518	1	1	21	526	9212	GO:0061024	membrane organization
GO:0090050	1	1	0	17	527	9216	GO:0090050	positive regulation of cell migration involved in sprouting angiogenesis
GO:0090148	1	1	0	34	527	9199	GO:0090148	membrane fission
GO:0006892	0.172828	1	2	12	525	9221	GO:0006892	post-Golgi vesicle-mediated transport
GO:0000281	0.891923	1	1	39	526	9194	GO:0000281	mitotic cytokinesis
GO:0006893	1	1	0	20	527	9213	GO:0006893	Golgi to plasma membrane transport
GO:0090522	1	1	0	8	527	9225	GO:0090522	vesicle tethering involved in exocytosis
GO:0006355	0.999712	1	4	258	523	8975	GO:0006355	regulation of DNA-templated transcription
GO:0003700	0.673052	1	12	232	515	9001	GO:0003700	DNA-binding transcription factor activity
GO:0043565	0.567513	1	6	106	521	9127	GO:0043565	sequence-specific DNA binding
GO:0004879	0.538638	1	2	31	525	9202	GO:0004879	nuclear receptor activity
GO:0042592	1	1	0	5	527	9228	GO:0042592	homeostatic process
GO:1990837	0.156658	1	17	224	510	9009	GO:1990837	sequence-specific double-stranded DNA binding
GO:0005543	0.0974132	1	6	53	521	9180	GO:0005543	phospholipid binding
GO:0000976	0.936204	1	4	130	523	9103	GO:0000976	transcription cis-regulatory region binding
GO:0001221	0.750792	1	1	24	526	9209	GO:0001221	transcription coregulator binding
GO:0003682	0.999821	1	2	197	525	9036	GO:0003682	chromatin binding
GO:0009755	0.688671	1	1	20	526	9213	GO:0009755	hormone-mediated signaling pathway
GO:0009792	0.39334	1	1	8	526	9225	GO:0009792	embryo development ending in birth or egg hatching
GO:0009888	1	1	0	3	527	9230	GO:0009888	tissue development
GO:0045070	1	1	0	18	527	9215	GO:0045070	positive regulation of viral genome replication
GO:0140492	1	1	0	6	527	9227	GO:0140492	metal-dependent deubiquitinase activity
GO:0006511	1	1	0	149	527	9084	GO:0006511	ubiquitin-dependent protein catabolic process
GO:0008237	0.831223	1	1	31	526	9202	GO:0008237	metallopeptidase activity
GO:0006303	1	1	0	27	527	9206	GO:0006303	double-strand break repair via nonhomologous end joining
GO:0070536	1	1	0	16	527	9217	GO:0070536	protein K63-linked deubiquitination
GO:0061133	1	1	0	4	527	9229	GO:0061133	endopeptidase activator activity
GO:0061578	1	1	0	11	527	9222	GO:0061578	K63-linked deubiquitinase activity
GO:0070628	1	1	0	14	527	9219	GO:0070628	proteasome binding
GO:0000724	1	1	0	67	527	9166	GO:0000724	double-strand break repair via homologous recombination
GO:0061136	1	1	0	11	527	9222	GO:0061136	regulation of proteasomal protein catabolic process
GO:0008270	0.993624	1	5	216	522	9017	GO:0008270	zinc ion binding
GO:1990275	1	1	0	8	527	9225	GO:1990275	preribosome binding
GO:1903026	1	1	0	1	527	9232	GO:1903026	negative regulation of RNA polymerase II regulatory region sequence-specific DNA binding
GO:0002020	0.718579	1	2	44	525	9189	GO:0002020	protease binding
GO:0019828	1	1	0	5	527	9228	GO:0019828	aspartic-type endopeptidase inhibitor activity
GO:0048156	0.432477	1	2	25	525	9208	GO:0048156	tau protein binding
GO:0051087	0.97468	1	1	65	526	9168	GO:0051087	chaperone binding
GO:0070063	0.540515	1	1	13	526	9220	GO:0070063	RNA polymerase binding
GO:0006997	1	1	0	15	527	9218	GO:0006997	nucleus organization
GO:0007010	0.073037	1	7	61	520	9172	GO:0007010	cytoskeleton organization
GO:0008333	1	1	0	35	527	9198	GO:0008333	endosome to lysosome transport
GO:0010564	1	1	0	8	527	9225	GO:0010564	regulation of cell cycle process
GO:0030838	0.124685	1	3	20	524	9213	GO:0030838	positive regulation of actin filament polymerization
GO:0033292	0.105081	1	1	1	526	9232	GO:0033292	T-tubule organization
GO:0045664	0.540515	1	1	13	526	9220	GO:0045664	regulation of neuron differentiation
GO:0048711	1	1	0	6	527	9227	GO:0048711	positive regulation of astrocyte differentiation
GO:0060988	1	1	0	2	527	9231	GO:0060988	lipid tube assembly
GO:0086091	0.0550318	1	4	23	523	9210	GO:0086091	regulation of heart rate by cardiac conduction
GO:1901380	1	1	0	6	527	9227	GO:1901380	negative regulation of potassium ion transmembrane transport
GO:1902430	0.0141252	0.72519	3	7	524	9226	GO:1902430	negative regulation of amyloid-beta formation
GO:1902960	1	1	0	1	527	9232	GO:1902960	negative regulation of aspartic-type endopeptidase activity involved in amyloid precursor protein catabolic process
GO:1903946	1	1	0	1	527	9232	GO:1903946	negative regulation of ventricular cardiac muscle cell action potential
GO:1904878	1	1	0	2	527	9231	GO:1904878	negative regulation of calcium ion transmembrane transport via high voltage-gated calcium channel
GO:0034599	0.950503	1	1	53	526	9180	GO:0034599	cellular response to oxidative stress
GO:0006468	0.937624	1	7	201	520	9032	GO:0006468	protein phosphorylation
GO:0046777	0.975646	1	2	99	525	9134	GO:0046777	protein autophosphorylation
GO:0032874	1	1	0	11	527	9222	GO:0032874	positive regulation of stress-activated MAPK cascade
GO:0036481	1	1	0	2	527	9231	GO:0036481	intrinsic apoptotic signaling pathway in response to hydrogen peroxide
GO:0051645	1	1	0	4	527	9229	GO:0051645	Golgi localization
GO:0051683	1	1	0	7	527	9226	GO:0051683	establishment of Golgi localization
GO:0090168	1	1	0	5	527	9228	GO:0090168	Golgi reassembly
GO:0060070	0.45574	1	3	43	524	9190	GO:0060070	canonical Wnt signaling pathway
GO:0008013	0.165255	1	5	49	522	9184	GO:0008013	beta-catenin binding
GO:0005198	0.432497	1	4	58	523	9175	GO:0005198	structural molecule activity
GO:0010628	0.238061	1	13	179	514	9054	GO:0010628	positive regulation of gene expression
GO:0007219	1	1	0	30	527	9203	GO:0007219	Notch signaling pathway
GO:0030154	0.134081	1	9	100	518	9133	GO:0030154	cell differentiation
GO:0030155	0.736531	1	1	23	526	9210	GO:0030155	regulation of cell adhesion
GO:0008285	0.769762	1	9	193	518	9040	GO:0008285	negative regulation of cell population proliferation
GO:0045665	0.192673	1	2	13	525	9220	GO:0045665	negative regulation of neuron differentiation
GO:0008217	0.777044	1	1	26	526	9207	GO:0008217	regulation of blood pressure
GO:0005112	0.688671	1	1	20	526	9213	GO:0005112	Notch binding
GO:0051302	1	1	0	15	527	9218	GO:0051302	regulation of cell division
GO:0050767	0.652037	1	1	18	526	9215	GO:0050767	regulation of neurogenesis
GO:0030957	1	1	0	8	527	9225	GO:0030957	Tat protein binding
GO:0048018	0.00889345	0.505437	6	28	521	9205	GO:0048018	receptor ligand activity
GO:0001709	1	1	0	6	527	9227	GO:0001709	cell fate determination
GO:0001756	0.358683	1	1	7	526	9226	GO:0001756	somitogenesis
GO:0001947	1	1	0	25	527	9208	GO:0001947	heart looping
GO:0002315	1	1	0	6	527	9227	GO:0002315	marginal zone B cell differentiation
GO:0003323	1	1	0	5	527	9228	GO:0003323	type B pancreatic cell development
GO:0007368	1	1	0	18	527	9215	GO:0007368	determination of left/right symmetry
GO:0009954	1	1	0	3	527	9230	GO:0009954	proximal/distal pattern formation
GO:0014002	1	1	0	3	527	9230	GO:0014002	astrocyte development
GO:0014807	1	1	0	2	527	9231	GO:0014807	regulation of somitogenesis
GO:0021510	1	1	0	9	527	9224	GO:0021510	spinal cord development
GO:0021688	1	1	0	1	527	9232	GO:0021688	cerebellar molecular layer formation
GO:0021693	1	1	0	2	527	9231	GO:0021693	cerebellar Purkinje cell layer structural organization
GO:0030097	0.721455	1	1	22	526	9211	GO:0030097	hemopoiesis
GO:0030857	1	1	0	3	527	9230	GO:0030857	negative regulation of epithelial cell differentiation
GO:0030947	1	1	0	3	527	9230	GO:0030947	regulation of vascular endothelial growth factor receptor signaling pathway
GO:0032693	1	1	0	3	527	9230	GO:0032693	negative regulation of interleukin-10 production
GO:0034351	1	1	0	5	527	9228	GO:0034351	negative regulation of glial cell apoptotic process
GO:0035265	1	1	0	3	527	9230	GO:0035265	organ growth
GO:0040008	1	1	0	3	527	9230	GO:0040008	regulation of growth
GO:0045596	1	1	0	19	527	9214	GO:0045596	negative regulation of cell differentiation
GO:0045605	1	1	0	1	527	9232	GO:0045605	negative regulation of epidermal cell differentiation
GO:0045662	1	1	0	12	527	9221	GO:0045662	negative regulation of myoblast differentiation
GO:0045747	0.721455	1	1	22	526	9211	GO:0045747	positive regulation of Notch signaling pathway
GO:0045807	0.32205	1	1	6	526	9227	GO:0045807	positive regulation of endocytosis
GO:0046331	1	1	0	2	527	9231	GO:0046331	lateral inhibition
GO:0048630	1	1	0	1	527	9232	GO:0048630	skeletal muscle tissue growth
GO:0048631	1	1	0	1	527	9232	GO:0048631	regulation of skeletal muscle tissue growth
GO:0048633	1	1	0	1	527	9232	GO:0048633	positive regulation of skeletal muscle tissue growth
GO:0048665	0.105081	1	1	1	526	9232	GO:0048665	neuron fate specification
GO:0060041	1	1	0	12	527	9221	GO:0060041	retina development in camera-type eye
GO:0060042	1	1	0	4	527	9229	GO:0060042	retina morphogenesis in camera-type eye
GO:0060853	1	1	0	1	527	9232	GO:0060853	Notch signaling pathway involved in arterial endothelial cell fate commitment
GO:0072006	1	1	0	7	527	9226	GO:0072006	nephron development
GO:0072583	0.112706	1	3	19	524	9214	GO:0072583	clathrin-dependent endocytosis
GO:0097009	0.705518	1	1	21	526	9212	GO:0097009	energy homeostasis
GO:0097102	1	1	0	2	527	9231	GO:0097102	endothelial tip cell fate specification
GO:0097150	1	1	0	10	527	9223	GO:0097150	neuronal stem cell population maintenance
GO:0098773	1	1	0	1	527	9232	GO:0098773	skin epidermis development
GO:1900746	1	1	0	1	527	9232	GO:1900746	regulation of vascular endothelial growth factor signaling pathway
GO:1903672	1	1	0	13	527	9220	GO:1903672	positive regulation of sprouting angiogenesis
GO:0008526	0.426127	1	1	9	526	9224	GO:0008526	phosphatidylinositol transfer activity
GO:0031210	1	1	0	19	527	9214	GO:0031210	phosphatidylcholine binding
GO:0035091	0.842564	1	2	58	525	9175	GO:0035091	phosphatidylinositol binding
GO:0030971	0.307574	1	3	33	524	9200	GO:0030971	receptor tyrosine kinase binding
GO:0008525	1	1	0	6	527	9227	GO:0008525	phosphatidylcholine transporter activity
GO:0070300	0.588866	1	1	15	526	9218	GO:0070300	phosphatidic acid binding
GO:0006629	0.950503	1	1	53	526	9180	GO:0006629	lipid metabolic process
GO:0007602	0.0141252	0.72519	3	7	524	9226	GO:0007602	phototransduction
GO:0015914	0.652037	1	1	18	526	9215	GO:0015914	phospholipid transport
GO:1902476	2.91694e-09	2.7417e-06	14	23	513	9210	GO:1902476	chloride transmembrane transport
GO:0005254	1.41184e-08	1.0782e-05	13	22	514	9211	GO:0005254	chloride channel activity
GO:0004890	5.73052e-09	5.00151e-06	9	5	518	9228	GO:0004890	GABA-A receptor activity
GO:0030594	0.000255952	0.0377856	6	12	521	9221	GO:0030594	neurotransmitter receptor activity
GO:0010467	1	1	0	8	527	9225	GO:0010467	gene expression
GO:0014046	1	1	0	2	527	9231	GO:0014046	dopamine secretion
GO:0007411	3.29054e-05	0.00628237	17	86	510	9147	GO:0007411	axon guidance
GO:0004722	1	1	0	31	527	9202	GO:0004722	protein serine/threonine phosphatase activity
GO:0160049	1	1	0	8	527	9225	GO:0160049	negative regulation of cGAS/STING signaling pathway
GO:0006470	0.69952	1	3	63	524	9170	GO:0006470	protein dephosphorylation
GO:0048208	1	1	0	15	527	9218	GO:0048208	COPII vesicle coating
GO:0006338	1	1	0	127	527	9106	GO:0006338	chromatin remodeling
GO:0045815	1	1	0	22	527	9211	GO:0045815	transcription initiation-coupled chromatin remodeling
GO:0030521	1	1	0	12	527	9221	GO:0030521	androgen receptor signaling pathway
GO:0031491	1	1	0	23	527	9210	GO:0031491	nucleosome binding
GO:0016922	1	1	0	31	527	9202	GO:0016922	nuclear receptor binding
GO:0006337	1	1	0	11	527	9222	GO:0006337	nucleosome disassembly
GO:0030071	1	1	0	24	527	9209	GO:0030071	regulation of mitotic metaphase/anaphase transition
GO:0030520	1	1	0	11	527	9222	GO:0030520	intracellular estrogen receptor signaling pathway
GO:0042921	1	1	0	4	527	9229	GO:0042921	glucocorticoid receptor signaling pathway
GO:0045582	1	1	0	21	527	9212	GO:0045582	positive regulation of T cell differentiation
GO:0045597	0.840366	1	1	32	526	9201	GO:0045597	positive regulation of cell differentiation
GO:0045663	0.821557	1	1	30	526	9203	GO:0045663	positive regulation of myoblast differentiation
GO:0070316	1	1	0	19	527	9214	GO:0070316	regulation of G0 to G1 transition
GO:1902459	1	1	0	35	527	9198	GO:1902459	positive regulation of stem cell population maintenance
GO:2000045	1	1	0	37	527	9196	GO:2000045	regulation of G1/S transition of mitotic cell cycle
GO:2000781	1	1	0	30	527	9203	GO:2000781	positive regulation of double-strand break repair
GO:2000819	1	1	0	21	527	9212	GO:2000819	regulation of nucleotide-excision repair
GO:0017124	0.259402	1	4	44	523	9189	GO:0017124	SH3 domain binding
GO:0046935	1	1	0	10	527	9223	GO:0046935	1-phosphatidylinositol-3-kinase regulator activity
GO:0046854	1	1	0	28	527	9205	GO:0046854	phosphatidylinositol phosphate biosynthetic process
GO:0043249	1	1	0	4	527	9229	GO:0043249	erythrocyte maturation
GO:0043131	1	1	0	1	527	9232	GO:0043131	erythrocyte enucleation
GO:0071763	1	1	0	4	527	9229	GO:0071763	nuclear membrane organization
GO:0007399	2.73071e-10	5.56109e-07	33	144	494	9089	GO:0007399	nervous system development
GO:0016812	0.0260959	1	2	3	525	9230	GO:0016812	hydrolase activity, acting on carbon-nitrogen (but not peptide) bonds, in cyclic amides
GO:0031005	0.39334	1	1	8	526	9225	GO:0031005	filamin binding
GO:0006633	1	1	0	14	527	9219	GO:0006633	fatty acid biosynthetic process
GO:0009249	1	1	0	1	527	9232	GO:0009249	protein lipoylation
GO:0005504	0.540515	1	1	13	526	9220	GO:0005504	fatty acid binding
GO:0140978	1	1	0	2	527	9231	GO:0140978
GO:0000035	1	1	0	2	527	9231	GO:0000035	acyl binding
GO:0000036	1	1	0	1	527	9232	GO:0000036	acyl carrier activity
GO:0016226	1	1	0	21	527	9212	GO:0016226	iron-sulfur cluster assembly
GO:0044571	1	1	0	5	527	9228	GO:0044571	[2Fe-2S] cluster assembly
GO:0003743	1	1	0	39	527	9194	GO:0003743	translation initiation factor activity
GO:0006413	1	1	0	32	527	9201	GO:0006413	translational initiation
GO:0060271	1	1	0	150	527	9083	GO:0060271	cilium assembly
GO:0007601	0.00284307	0.234641	9	47	518	9186	GO:0007601	visual perception
GO:0030032	1	1	0	22	527	9211	GO:0030032	lamellipodium assembly
GO:0003779	0.481548	1	7	114	520	9119	GO:0003779	actin binding
GO:0009887	0.524972	1	3	48	524	9185	GO:0009887	animal organ morphogenesis
GO:0045504	1	1	0	12	527	9221	GO:0045504	dynein heavy chain binding
GO:0120316	1	1	0	5	527	9228	GO:0120316	sperm flagellum assembly
GO:0005158	1	1	0	16	527	9217	GO:0005158	insulin receptor binding
GO:0043548	1	1	0	8	527	9225	GO:0043548	phosphatidylinositol 3-kinase binding
GO:0008092	1	1	0	25	527	9208	GO:0008092	cytoskeletal protein binding
GO:0007155	0.00339026	0.267262	17	135	510	9098	GO:0007155	cell adhesion
GO:0006996	0.39334	1	1	8	526	9225	GO:0006996	organelle organization
GO:0016887	0.397651	1	6	88	521	9145	GO:0016887	ATP hydrolysis activity
GO:0061077	1	1	0	31	527	9202	GO:0061077	chaperone-mediated protein folding
GO:2000008	1	1	0	8	527	9225	GO:2000008	regulation of protein localization to cell surface
GO:0019894	0.00445376	0.340128	5	16	522	9217	GO:0019894	kinesin binding
GO:0140662	1	1	0	1	527	9232	GO:0140662	ATP-dependent protein folding chaperone
GO:0000338	1	1	0	10	527	9223	GO:0000338	protein deneddylation
GO:0006998	1	1	0	9	527	9224	GO:0006998	nuclear envelope organization
GO:0031175	7.94585e-05	0.0129454	13	57	514	9176	GO:0031175	neuron projection development
GO:0034504	1	1	0	20	527	9213	GO:0034504	protein localization to nucleus
GO:0044319	0.426127	1	1	9	526	9224	GO:0044319	wound healing, spreading of cells
GO:0045104	1	1	0	10	527	9223	GO:0045104	intermediate filament cytoskeleton organization
GO:0048489	0.426127	1	1	9	526	9224	GO:0048489	synaptic vesicle transport
GO:0048499	1	1	0	4	527	9229	GO:0048499	synaptic vesicle membrane organization
GO:0051584	0.2424	1	1	4	526	9229	GO:0051584	regulation of dopamine uptake involved in synaptic transmission
GO:0071712	1	1	0	7	527	9226	GO:0071712	ER-associated misfolded protein catabolic process
GO:1900244	0.105081	1	1	1	526	9232	GO:1900244	positive regulation of synaptic vesicle endocytosis
GO:0006986	1	1	0	21	527	9212	GO:0006986	response to unfolded protein
GO:0007029	1	1	0	24	527	9209	GO:0007029	endoplasmic reticulum organization
GO:0001516	1	1	0	11	527	9222	GO:0001516	prostaglandin biosynthetic process
GO:0050220	1	1	0	3	527	9230	GO:0050220	prostaglandin-E synthase activity
GO:0004364	1	1	0	10	527	9223	GO:0004364	glutathione transferase activity
GO:0043295	1	1	0	6	527	9227	GO:0043295	glutathione binding
GO:0004602	1	1	0	13	527	9220	GO:0004602	glutathione peroxidase activity
GO:0006693	1	1	0	5	527	9228	GO:0006693	prostaglandin metabolic process
GO:0019233	0.0238941	1	3	9	524	9224	GO:0019233	sensory perception of pain
GO:0031620	1	1	0	1	527	9232	GO:0031620	regulation of fever generation
GO:0050727	0.789117	1	1	27	526	9206	GO:0050727	regulation of inflammatory response
GO:0042393	0.814436	1	4	99	523	9134	GO:0042393	histone binding
GO:0042800	1	1	0	7	527	9226	GO:0042800	histone H3K4 methyltransferase activity
GO:0001555	1	1	0	2	527	9231	GO:0001555	oocyte growth
GO:0031507	1	1	0	21	527	9212	GO:0031507	heterochromatin formation
GO:0033148	1	1	0	4	527	9229	GO:0033148	positive regulation of intracellular estrogen receptor signaling pathway
GO:0043627	1	1	0	14	527	9219	GO:0043627	response to estrogen
GO:1904837	1	1	0	1	527	9232	GO:1904837	beta-catenin-TCF complex assembly
GO:0008201	0.262919	1	5	59	522	9174	GO:0008201	heparin binding
GO:0071560	0.721455	1	1	22	526	9211	GO:0071560	cellular response to transforming growth factor beta stimulus
GO:0043280	1	1	0	21	527	9212	GO:0043280	positive regulation of cysteine-type endopeptidase activity involved in apoptotic process
GO:0010698	1	1	0	3	527	9230	GO:0010698	acetyltransferase activator activity
GO:0048487	0.750792	1	1	24	526	9209	GO:0048487	beta-tubulin binding
GO:1903638	1	1	0	1	527	9232	GO:1903638	positive regulation of protein insertion into mitochondrial outer membrane
GO:1903645	1	1	0	2	527	9231	GO:1903645	negative regulation of chaperone-mediated protein folding
GO:0003824	1	1	0	10	527	9223	GO:0003824	catalytic activity
GO:0047341	1	1	0	1	527	9232	GO:0047341	fucose-1-phosphate guanylyltransferase activity
GO:0006004	1	1	0	3	527	9230	GO:0006004	fucose metabolic process
GO:0003711	1	1	0	4	527	9229	GO:0003711	transcription elongation factor activity
GO:0003714	0.967033	1	3	121	524	9112	GO:0003714	transcription corepressor activity
GO:0044390	1	1	0	5	527	9228	GO:0044390	ubiquitin-like protein conjugating enzyme binding
GO:0006397	1	1	0	30	527	9203	GO:0006397	mRNA processing
GO:0008380	0.970058	1	1	62	526	9171	GO:0008380	RNA splicing
GO:0032968	1	1	0	38	527	9195	GO:0032968	positive regulation of transcription elongation by RNA polymerase II
GO:0034244	1	1	0	12	527	9221	GO:0034244	negative regulation of transcription elongation by RNA polymerase II
GO:0005102	0.898424	1	5	140	522	9093	GO:0005102	signaling receptor binding
GO:0008083	0.426871	1	3	41	524	9192	GO:0008083	growth factor activity
GO:0007517	1	1	0	34	527	9199	GO:0007517	muscle organ development
GO:0010592	0.611102	1	1	16	526	9217	GO:0010592	positive regulation of lamellipodium assembly
GO:0010759	1	1	0	8	527	9225	GO:0010759	positive regulation of macrophage chemotaxis
GO:0014839	1	1	0	2	527	9231	GO:0014839	myoblast migration involved in skeletal muscle regeneration
GO:0046716	1	1	0	10	527	9223	GO:0046716	muscle cell cellular homeostasis
GO:0048632	1	1	0	1	527	9232	GO:0048632	negative regulation of skeletal muscle tissue growth
GO:0051898	0.469368	1	2	27	525	9206	GO:0051898	negative regulation of protein kinase B signaling
GO:1902723	1	1	0	2	527	9231	GO:1902723	negative regulation of skeletal muscle satellite cell proliferation
GO:1902725	1	1	0	3	527	9230	GO:1902725	negative regulation of satellite cell differentiation
GO:2000818	1	1	0	1	527	9232	GO:2000818	negative regulation of myoblast proliferation
GO:0046928	0.00909403	0.509725	4	12	523	9221	GO:0046928	regulation of neurotransmitter secretion
GO:0000149	1.72017e-07	7.5067e-05	13	29	514	9204	GO:0000149	SNARE binding
GO:0007268	3.28234e-30	4.0107e-26	49	76	478	9157	GO:0007268	chemical synaptic transmission
GO:0016079	1.66085e-06	0.000507347	7	6	520	9227	GO:0016079	synaptic vesicle exocytosis
GO:0017157	2.67384e-09	2.72263e-06	10	7	517	9226	GO:0017157	regulation of exocytosis
GO:0015031	0.879178	1	1	37	526	9196	GO:0015031	protein transport
GO:0031418	1	1	0	1	527	9232	GO:0031418	L-ascorbic acid binding
GO:0001561	1	1	0	4	527	9229	GO:0001561	fatty acid alpha-oxidation
GO:0006720	1	1	0	3	527	9230	GO:0006720	isoprenoid metabolic process
GO:0008198	0.565361	1	1	14	526	9219	GO:0008198	ferrous iron binding
GO:0031406	1	1	0	2	527	9231	GO:0031406	carboxylic acid binding
GO:0048244	1	1	0	1	527	9232	GO:0048244	phytanoyl-CoA dioxygenase activity
GO:0006103	1	1	0	13	527	9220	GO:0006103	2-oxoglutarate metabolic process
GO:0097089	1	1	0	2	527	9231	GO:0097089	methyl-branched fatty acid metabolic process
GO:0002376	1	1	0	7	527	9226	GO:0002376	immune system process
GO:0060644	1	1	0	4	527	9229	GO:0060644	mammary gland epithelial cell differentiation
GO:0030182	0.00636202	0.468298	9	54	518	9179	GO:0030182	neuron differentiation
GO:0071300	0.0615765	1	4	24	523	9209	GO:0071300	cellular response to retinoic acid
GO:0005109	0.273942	1	2	17	525	9216	GO:0005109	frizzled binding
GO:0045165	0.294359	1	2	18	525	9215	GO:0045165	cell fate commitment
GO:0032331	1	1	0	8	527	9225	GO:0032331	negative regulation of chondrocyte differentiation
GO:0061072	0.153413	1	1	2	526	9231	GO:0061072	iris morphogenesis
GO:0061303	0.153413	1	1	2	526	9231	GO:0061303	cornea development in camera-type eye
GO:0072498	1	1	0	3	527	9230	GO:0072498	embryonic skeletal joint development
GO:0004402	1	1	0	18	527	9215	GO:0004402	histone acetyltransferase activity
GO:0010485	1	1	0	10	527	9223	GO:0010485	histone H4 acetyltransferase activity
GO:0043997	1	1	0	11	527	9222	GO:0043997	histone H4K12 acetyltransferase activity
GO:0006334	1	1	0	25	527	9208	GO:0006334	nucleosome assembly
GO:0006475	1	1	0	3	527	9230	GO:0006475	internal protein amino acid acetylation
GO:0051276	1	1	0	11	527	9222	GO:0051276	chromosome organization
GO:0004385	1	1	0	8	527	9225	GO:0004385	guanylate kinase activity
GO:0001953	1	1	0	12	527	9221	GO:0001953	negative regulation of cell-matrix adhesion
GO:0010839	1	1	0	5	527	9228	GO:0010839	negative regulation of keratinocyte proliferation
GO:0061045	1	1	0	5	527	9228	GO:0061045	negative regulation of wound healing
GO:0090288	1	1	0	2	527	9231	GO:0090288	negative regulation of cellular response to growth factor stimulus
GO:0007030	1	1	0	70	527	9163	GO:0007030	Golgi organization
GO:0072657	0.294359	1	2	18	525	9215	GO:0072657	protein localization to membrane
GO:0005525	0.696441	1	6	122	521	9111	GO:0005525	GTP binding
GO:0019003	0.320786	1	4	49	523	9184	GO:0019003	GDP binding
GO:0070840	0.253498	1	2	16	525	9217	GO:0070840	dynein complex binding
GO:0001921	0.0982529	1	2	8	525	9225	GO:0001921	positive regulation of receptor recycling
GO:0007416	1.45874e-07	6.60161e-05	11	18	516	9215	GO:0007416	synapse assembly
GO:0009617	1	1	0	6	527	9227	GO:0009617	response to bacterium
GO:0010977	0.00558214	0.413383	6	25	521	9208	GO:0010977	negative regulation of neuron projection development
GO:0032438	1	1	0	17	527	9216	GO:0032438	melanosome organization
GO:0042110	1	1	0	19	527	9214	GO:0042110	T cell activation
GO:0044788	1	1	0	7	527	9226	GO:0044788	modulation by host of viral process
GO:0050862	1	1	0	4	527	9229	GO:0050862	positive regulation of T cell receptor signaling pathway
GO:0090316	1	1	0	18	527	9215	GO:0090316	positive regulation of intracellular protein transport
GO:1901998	1	1	0	4	527	9229	GO:1901998	toxin transport
GO:1903441	1	1	0	4	527	9229	GO:1903441	protein localization to ciliary membrane
GO:0006457	1	1	0	91	527	9142	GO:0006457	protein folding
GO:0007338	0.486491	1	1	11	526	9222	GO:0007338	single fertilization
GO:0030433	1	1	0	50	527	9183	GO:0030433	ubiquitin-dependent ERAD pathway
GO:0000285	1	1	0	2	527	9231	GO:0000285	1-phosphatidylinositol-3-phosphate 5-kinase activity
GO:0016308	1	1	0	5	527	9228	GO:0016308	1-phosphatidylinositol-4-phosphate 5-kinase activity
GO:0052742	1	1	0	4	527	9229	GO:0052742	phosphatidylinositol kinase activity
GO:0052810	1	1	0	2	527	9231	GO:0052810	1-phosphatidylinositol-5-kinase activity
GO:0051896	0.115941	1	2	9	525	9224	GO:0051896	regulation of protein kinase B signaling
GO:0051056	0.979754	1	1	69	526	9164	GO:0051056	regulation of small GTPase mediated signal transduction
GO:0005085	0.96505	1	4	146	523	9087	GO:0005085	guanyl-nucleotide exchange factor activity
GO:0030036	0.977514	1	3	130	524	9103	GO:0030036	actin cytoskeleton organization
GO:0051496	0.601415	1	2	35	525	9198	GO:0051496	positive regulation of stress fiber assembly
GO:0022011	0.32205	1	1	6	526	9227	GO:0022011	myelination in peripheral nervous system
GO:0051298	1	1	0	12	527	9221	GO:0051298	centrosome duplication
GO:0090307	1	1	0	28	527	9205	GO:0090307	mitotic spindle assembly
GO:0006888	0.984693	1	1	74	526	9159	GO:0006888	endoplasmic reticulum to Golgi vesicle-mediated transport
GO:0070973	1	1	0	4	527	9229	GO:0070973	protein localization to endoplasmic reticulum exit site
GO:0034976	0.813391	1	2	54	525	9179	GO:0034976	response to endoplasmic reticulum stress
GO:0050821	0.984096	1	3	138	524	9095	GO:0050821	protein stabilization
GO:0021762	0.0685126	1	4	25	523	9208	GO:0021762	substantia nigra development
GO:0072659	0.00205904	0.209662	13	84	514	9149	GO:0072659	protein localization to plasma membrane
GO:0032527	1	1	0	6	527	9227	GO:0032527	protein exit from endoplasmic reticulum
GO:0006631	0.885728	1	1	38	526	9195	GO:0006631	fatty acid metabolic process
GO:0005978	1	1	0	8	527	9225	GO:0005978	glycogen biosynthetic process
GO:0051726	1	1	0	114	527	9119	GO:0051726	regulation of cell cycle
GO:0019229	1	1	0	3	527	9230	GO:0019229	regulation of vasoconstriction
GO:0006094	0.652037	1	1	18	526	9215	GO:0006094	gluconeogenesis
GO:0032922	0.938123	1	1	49	526	9184	GO:0032922	circadian regulation of gene expression
GO:0007623	1	1	0	26	527	9207	GO:0007623	circadian rhythm
GO:0050796	0.048884	1	4	22	523	9211	GO:0050796	regulation of insulin secretion
GO:0120162	0.976056	1	1	66	526	9167	GO:0120162	positive regulation of cold-induced thermogenesis
GO:0070345	1	1	0	4	527	9229	GO:0070345	negative regulation of fat cell proliferation
GO:0042752	0.944658	1	1	51	526	9182	GO:0042752	regulation of circadian rhythm
GO:0031397	0.831223	1	1	31	526	9202	GO:0031397	negative regulation of protein ubiquitination
GO:0001222	0.504788	1	2	29	525	9204	GO:0001222	transcription corepressor binding
GO:0002931	0.670863	1	1	19	526	9214	GO:0002931	response to ischemia
GO:0019249	1	1	0	2	527	9231	GO:0019249	lactate biosynthetic process
GO:0042754	1	1	0	6	527	9227	GO:0042754	negative regulation of circadian rhythm
GO:0043153	1	1	0	15	527	9218	GO:0043153	entrainment of circadian clock by photoperiod
GO:0050872	1	1	0	5	527	9228	GO:0050872	white fat cell differentiation
GO:0051946	0.105081	1	1	1	526	9232	GO:0051946	regulation of glutamate uptake involved in transmission of nerve impulse
GO:0097167	1	1	0	2	527	9231	GO:0097167	circadian regulation of translation
GO:2000678	1	1	0	4	527	9229	GO:2000678	negative regulation of transcription regulatory region DNA binding
GO:0035025	0.721455	1	1	22	526	9211	GO:0035025	positive regulation of Rho protein signal transduction
GO:0001227	0.991588	1	2	121	525	9112	GO:0001227	DNA-binding transcription repressor activity, RNA polymerase II-specific
GO:0050852	0.897783	1	1	40	526	9193	GO:0050852	T cell receptor signaling pathway
GO:0006955	0.754127	1	3	69	524	9164	GO:0006955	immune response
GO:0007229	0.788436	1	2	51	525	9182	GO:0007229	integrin-mediated signaling pathway
GO:0001819	0.750792	1	1	24	526	9209	GO:0001819	positive regulation of cytokine production
GO:0003841	1	1	0	16	527	9217	GO:0003841	1-acylglycerol-3-phosphate O-acyltransferase activity
GO:0006644	0.273942	1	2	17	525	9216	GO:0006644	phospholipid metabolic process
GO:0006654	0.314691	1	2	19	525	9214	GO:0006654	phosphatidic acid biosynthetic process
GO:0001961	1	1	0	4	527	9229	GO:0001961	positive regulation of cytokine-mediated signaling pathway
GO:0001525	0.778288	1	3	72	524	9161	GO:0001525	angiogenesis
GO:0043537	1	1	0	11	527	9222	GO:0043537	negative regulation of blood vessel endothelial cell migration
GO:0048014	1	1	0	3	527	9230	GO:0048014	Tie signaling pathway
GO:0050928	1	1	0	1	527	9232	GO:0050928	negative regulation of positive chemotaxis
GO:0072012	1	1	0	3	527	9230	GO:0072012	glomerulus vasculature development
GO:0005200	0.835685	1	2	57	525	9176	GO:0005200	structural constituent of cytoskeleton
GO:0070358	1	1	0	7	527	9226	GO:0070358	actin polymerization-dependent cell motility
GO:0019899	0.97635	1	6	207	521	9026	GO:0019899	enzyme binding
GO:0003170	1	1	0	5	527	9228	GO:0003170	heart valve development
GO:0003281	1	1	0	6	527	9227	GO:0003281	ventricular septum development
GO:0003181	1	1	0	9	527	9224	GO:0003181	atrioventricular valve morphogenesis
GO:0003203	1	1	0	11	527	9222	GO:0003203	endocardial cushion morphogenesis
GO:0003283	0.105081	1	1	1	526	9232	GO:0003283	atrial septum development
GO:0030330	1	1	0	12	527	9221	GO:0030330	DNA damage response, signal transduction by p53 class mediator
GO:0071456	0.308379	1	4	48	523	9185	GO:0071456	cellular response to hypoxia
GO:0007595	0.32205	1	1	6	526	9227	GO:0007595	lactation
GO:0001217	1	1	0	9	527	9224	GO:0001217	DNA-binding transcription repressor activity
GO:0006366	1	1	0	79	527	9154	GO:0006366	transcription by RNA polymerase II
GO:0001865	1	1	0	1	527	9232	GO:0001865	NK T cell differentiation
GO:0007398	1	1	0	4	527	9229	GO:0007398	ectoderm development
GO:0032740	1	1	0	11	527	9222	GO:0032740	positive regulation of interleukin-17 production
GO:0032868	1	1	0	8	527	9225	GO:0032868	response to insulin
GO:0043372	1	1	0	3	527	9230	GO:0043372	positive regulation of CD4-positive, alpha-beta T cell differentiation
GO:0043377	1	1	0	3	527	9230	GO:0043377	negative regulation of CD8-positive, alpha-beta T cell differentiation
GO:0046628	1	1	0	8	527	9225	GO:0046628	positive regulation of insulin receptor signaling pathway
GO:0051141	1	1	0	1	527	9232	GO:0051141	negative regulation of NK T cell proliferation
GO:0090336	0.0982529	1	2	8	525	9225	GO:0090336	positive regulation of brown fat cell differentiation
GO:1990845	0.426127	1	1	9	526	9224	GO:1990845	adaptive thermogenesis
GO:2000640	1	1	0	2	527	9231	GO:2000640	positive regulation of SREBP signaling pathway
GO:0042981	1	1	0	85	527	9148	GO:0042981	regulation of apoptotic process
GO:0030163	0.736531	1	1	23	526	9210	GO:0030163	protein catabolic process
GO:0031647	0.944658	1	1	51	526	9182	GO:0031647	regulation of protein stability
GO:0002039	0.913527	1	1	43	526	9190	GO:0002039	p53 binding
GO:0034056	1	1	0	8	527	9225	GO:0034056	estrogen response element binding
GO:0070577	1	1	0	16	527	9217	GO:0070577	lysine-acetylated histone binding
GO:0071391	0.457146	1	1	10	526	9223	GO:0071391	cellular response to estrogen stimulus
GO:0090090	0.613856	1	4	74	523	9159	GO:0090090	negative regulation of canonical Wnt signaling pathway
GO:0019901	0.555046	1	13	230	514	9003	GO:0019901	protein kinase binding
GO:0070016	0.32205	1	1	6	526	9227	GO:0070016	armadillo repeat domain binding
GO:0035591	1	1	0	33	527	9200	GO:0035591	signaling adaptor activity
GO:0001934	0.982574	1	2	106	525	9127	GO:0001934	positive regulation of protein phosphorylation
GO:0070411	1	1	0	12	527	9221	GO:0070411	I-SMAD binding
GO:1990756	1	1	0	42	527	9191	GO:1990756	ubiquitin ligase-substrate adaptor activity
GO:0046332	0.821557	1	1	30	526	9203	GO:0046332	SMAD binding
GO:0010800	1	1	0	13	527	9220	GO:0010800	positive regulation of peptidyl-threonine phosphorylation
GO:0031398	1	1	0	46	527	9187	GO:0031398	positive regulation of protein ubiquitination
GO:0032147	1	1	0	18	527	9215	GO:0032147	activation of protein kinase activity
GO:0032436	1	1	0	49	527	9184	GO:0032436	positive regulation of proteasomal ubiquitin-dependent protein catabolic process
GO:0033138	0.412235	1	3	40	524	9193	GO:0033138	positive regulation of peptidyl-serine phosphorylation
GO:0045732	0.483982	1	3	45	524	9188	GO:0045732	positive regulation of protein catabolic process
GO:0046330	0.483982	1	3	45	524	9188	GO:0046330	positive regulation of JNK cascade
GO:0048468	1	1	0	9	527	9224	GO:0048468	cell development
GO:2000060	1	1	0	13	527	9220	GO:2000060	positive regulation of ubiquitin-dependent protein catabolic process
GO:0001228	0.82353	1	7	164	520	9069	GO:0001228	DNA-binding transcription activator activity, RNA polymerase II-specific
GO:0001671	1	1	0	19	527	9214	GO:0001671	ATPase activator activity
GO:0008654	1	1	0	9	527	9224	GO:0008654	phospholipid biosynthetic process
GO:0004366	1	1	0	3	527	9230	GO:0004366	glycerol-3-phosphate O-acyltransferase activity
GO:0016287	1	1	0	1	527	9232	GO:0016287	glycerone-phosphate O-acyltransferase activity
GO:0019432	1	1	0	11	527	9222	GO:0019432	triglyceride biosynthetic process
GO:0000398	0.998627	1	1	117	526	9116	GO:0000398	mRNA splicing, via spliceosome
GO:0006406	1	1	0	39	527	9194	GO:0006406	mRNA export from nucleus
GO:2000622	1	1	0	3	527	9230	GO:2000622	regulation of nuclear-transcribed mRNA catabolic process, nonsense-mediated decay
GO:0042953	0.0982529	1	2	8	525	9225	GO:0042953	lipoprotein transport
GO:0055088	1	1	0	26	527	9207	GO:0055088	lipid homeostasis
GO:0038024	1	1	0	8	527	9225	GO:0038024	cargo receptor activity
GO:0010638	1	1	0	2	527	9231	GO:0010638	positive regulation of organelle organization
GO:0032368	1	1	0	4	527	9229	GO:0032368	regulation of lipid transport
GO:0004707	1	1	0	10	527	9223	GO:0004707	MAP kinase activity
GO:0035556	0.122637	1	14	170	513	9063	GO:0035556	intracellular signal transduction
GO:0032755	0.570858	1	2	33	525	9200	GO:0032755	positive regulation of interleukin-6 production
GO:0050729	0.601415	1	2	35	525	9198	GO:0050729	positive regulation of inflammatory response
GO:0006970	1	1	0	6	527	9227	GO:0006970	response to osmotic stress
GO:0051403	1	1	0	12	527	9221	GO:0051403	stress-activated MAPK cascade
GO:0018105	0.849181	1	2	59	525	9174	GO:0018105	peptidyl-serine phosphorylation
GO:0034644	1	1	0	40	527	9193	GO:0034644	cellular response to UV
GO:0070301	0.721455	1	1	22	526	9211	GO:0070301	cellular response to hydrogen peroxide
GO:0072709	1	1	0	1	527	9232	GO:0072709	cellular response to sorbitol
GO:0072740	1	1	0	1	527	9232	GO:0072740	cellular response to anisomycin
GO:1903936	1	1	0	3	527	9230	GO:1903936	cellular response to sodium arsenite
GO:0030148	1	1	0	33	527	9200	GO:0030148	sphingolipid biosynthetic process
GO:0046513	1	1	0	19	527	9214	GO:0046513	ceramide biosynthetic process
GO:1904504	1	1	0	4	527	9229	GO:1904504	positive regulation of lipophagy
GO:0004758	1	1	0	4	527	9229	GO:0004758	serine C-palmitoyltransferase activity
GO:0006665	1	1	0	14	527	9219	GO:0006665	sphingolipid metabolic process
GO:0046512	1	1	0	9	527	9224	GO:0046512	sphingosine biosynthetic process
GO:1904649	1	1	0	1	527	9232	GO:1904649	regulation of fat cell apoptotic process
GO:0006487	0.891923	1	1	39	526	9194	GO:0006487	protein N-linked glycosylation
GO:0004615	1	1	0	2	527	9231	GO:0004615	phosphomannomutase activity
GO:0006013	1	1	0	3	527	9230	GO:0006013	mannose metabolic process
GO:0006486	0.885728	1	1	38	526	9195	GO:0006486	protein glycosylation
GO:0009298	1	1	0	4	527	9229	GO:0009298	GDP-mannose biosynthetic process
GO:0016316	0.105081	1	1	1	526	9232	GO:0016316	phosphatidylinositol-3,4-bisphosphate 4-phosphatase activity
GO:0017161	0.105081	1	1	1	526	9232	GO:0017161	inositol-1,3,4-trisphosphate 4-phosphatase activity
GO:0052828	0.105081	1	1	1	526	9232	GO:0052828	inositol-3,4-bisphosphate 4-phosphatase activity
GO:0043647	0.540515	1	1	13	526	9220	GO:0043647	inositol phosphate metabolic process
GO:0051219	0.705518	1	1	21	526	9212	GO:0051219	phosphoprotein binding
GO:0007389	0.0814273	1	2	7	525	9226	GO:0007389	pattern specification process
GO:0035372	1	1	0	7	527	9226	GO:0035372	protein localization to microtubule
GO:0070507	0.314691	1	2	19	525	9214	GO:0070507	regulation of microtubule cytoskeleton organization
GO:0036297	1	1	0	27	527	9206	GO:0036297	interstrand cross-link repair
GO:0006281	1	1	0	104	527	9129	GO:0006281	DNA repair
GO:0045589	1	1	0	2	527	9231	GO:0045589	regulation of regulatory T cell differentiation
GO:0001732	1	1	0	14	527	9219	GO:0001732	formation of cytoplasmic translation initiation complex
GO:0008028	0.514252	1	1	12	526	9221	GO:0008028	monocarboxylic acid transmembrane transporter activity
GO:0015718	0.486491	1	1	11	526	9222	GO:0015718	monocarboxylic acid transport
GO:0006325	1	1	0	35	527	9198	GO:0006325	chromatin organization
GO:0033558	1	1	0	8	527	9225	GO:0033558	protein lysine deacetylase activity
GO:0004407	1	1	0	13	527	9220	GO:0004407	histone deacetylase activity
GO:0140297	0.996227	1	1	99	526	9134	GO:0140297	DNA-binding transcription factor binding
GO:0000132	0.736531	1	1	23	526	9210	GO:0000132	establishment of mitotic spindle orientation
GO:0046329	1	1	0	15	527	9218	GO:0046329	negative regulation of JNK cascade
GO:0043066	0.998533	1	4	222	523	9011	GO:0043066	negative regulation of apoptotic process
GO:0030332	1	1	0	20	527	9213	GO:0030332	cyclin binding
GO:0042826	0.966518	1	1	60	526	9173	GO:0042826	histone deacetylase binding
GO:0051059	1	1	0	20	527	9213	GO:0051059	NF-kappaB binding
GO:0160008	1	1	0	1	527	9232	GO:0160008	protein decrotonylase activity
GO:0160009	1	1	0	3	527	9230	GO:0160009	histone decrotonylase activity
GO:0160010	1	1	0	2	527	9231	GO:0160010	protein de-2-hydroxyisobutyrylase activity
GO:0006476	1	1	0	9	527	9224	GO:0006476	protein deacetylation
GO:0032008	1	1	0	28	527	9205	GO:0032008	positive regulation of TOR signaling
GO:0051225	1	1	0	21	527	9212	GO:0051225	spindle assembly
GO:0071498	1	1	0	6	527	9227	GO:0071498	cellular response to fluid shear stress
GO:0140861	1	1	0	16	527	9217	GO:0140861	DNA repair-dependent chromatin remodeling
GO:0005368	1	1	0	4	527	9229	GO:0005368	taurine transmembrane transporter activity
GO:0031490	0.451098	1	2	26	525	9207	GO:0031490	chromatin DNA binding
GO:0043524	0.45574	1	3	43	524	9190	GO:0043524	negative regulation of neuron apoptotic process
GO:0015431	1	1	0	3	527	9230	GO:0015431	ABC-type glutathione S-conjugate transporter activity
GO:0055085	0.483982	1	3	45	524	9188	GO:0055085	transmembrane transport
GO:0015143	1	1	0	1	527	9232	GO:0015143	urate transmembrane transporter activity
GO:0042910	1	1	0	10	527	9223	GO:0042910	xenobiotic transmembrane transporter activity
GO:0015747	1	1	0	1	527	9232	GO:0015747	urate transport
GO:0006805	1	1	0	28	527	9205	GO:0006805	xenobiotic metabolic process
GO:0042626	1	1	0	18	527	9215	GO:0042626	ATPase-coupled transmembrane transporter activity
GO:0150104	0.032802	1	7	50	520	9183	GO:0150104	transport across blood-brain barrier
GO:0015132	1	1	0	4	527	9229	GO:0015132	prostaglandin transmembrane transporter activity
GO:0015562	0.358683	1	1	7	526	9226	GO:0015562	efflux transmembrane transporter activity
GO:0015732	1	1	0	3	527	9230	GO:0015732	prostaglandin transport
GO:0140115	0.32205	1	1	6	526	9227	GO:0140115	export across plasma membrane
GO:0015432	1	1	0	2	527	9231	GO:0015432	ABC-type bile acid transporter activity
GO:0043225	1	1	0	5	527	9228	GO:0043225	ATPase-coupled inorganic anion transmembrane transporter activity
GO:0140359	1	1	0	3	527	9230	GO:0140359	ABC-type transporter activity
GO:0015721	0.39334	1	1	8	526	9225	GO:0015721	bile acid and bile salt transport
GO:0071716	1	1	0	3	527	9230	GO:0071716	leukotriene transport
GO:0032310	1	1	0	2	527	9231	GO:0032310	prostaglandin secretion
GO:0001409	1	1	0	2	527	9231	GO:0001409	guanine nucleotide transmembrane transporter activity
GO:0015216	1	1	0	2	527	9231	GO:0015216	purine nucleotide transmembrane transporter activity
GO:0016404	1	1	0	1	527	9232	GO:0016404	15-hydroxyprostaglandin dehydrogenase (NAD+) activity
GO:0034634	0.2424	1	1	4	526	9229	GO:0034634	glutathione transmembrane transporter activity
GO:0002576	0.2424	1	1	4	526	9229	GO:0002576	platelet degranulation
GO:0006855	1	1	0	8	527	9225	GO:0006855	xenobiotic transmembrane transport
GO:0070730	1	1	0	2	527	9231	GO:0070730	cAMP transport
GO:0007131	1	1	0	16	527	9217	GO:0007131	reciprocal meiotic recombination
GO:0003690	0.953191	1	1	54	526	9179	GO:0003690	double-stranded DNA binding
GO:0009055	1	1	0	33	527	9200	GO:0009055	electron transfer activity
GO:0004656	1	1	0	4	527	9229	GO:0004656	procollagen-proline 4-dioxygenase activity
GO:0008466	1	1	0	2	527	9231	GO:0008466	glycogenin glucosyltransferase activity
GO:0016757	1	1	0	8	527	9225	GO:0016757	glycosyltransferase activity
GO:0046470	1	1	0	8	527	9225	GO:0046470	phosphatidylcholine metabolic process
GO:2000344	0.19914	1	1	3	526	9230	GO:2000344	positive regulation of acrosome reaction
GO:0051977	1	1	0	2	527	9231	GO:0051977	lysophospholipid transport
GO:0003847	1	1	0	6	527	9227	GO:0003847	1-alkyl-2-acetylglycerophosphocholine esterase activity
GO:0004620	1	1	0	8	527	9225	GO:0004620	phospholipase activity
GO:0004623	1	1	0	9	527	9224	GO:0004623	phospholipase A2 activity
GO:0047498	1	1	0	4	527	9229	GO:0047498	calcium-dependent phospholipase A2 activity
GO:0006658	1	1	0	5	527	9228	GO:0006658	phosphatidylserine metabolic process
GO:0010744	1	1	0	9	527	9224	GO:0010744	positive regulation of macrophage derived foam cell differentiation
GO:0010884	0.283329	1	1	5	526	9228	GO:0010884	positive regulation of lipid storage
GO:0019369	1	1	0	13	527	9220	GO:0019369	arachidonic acid metabolic process
GO:0032308	1	1	0	2	527	9231	GO:0032308	positive regulation of prostaglandin secretion
GO:0034374	1	1	0	5	527	9228	GO:0034374	low-density lipoprotein particle remodeling
GO:0034638	1	1	0	7	527	9226	GO:0034638	phosphatidylcholine catabolic process
GO:0042632	0.913527	1	1	43	526	9190	GO:0042632	cholesterol homeostasis
GO:0043030	1	1	0	6	527	9227	GO:0043030	regulation of macrophage activation
GO:0046337	1	1	0	2	527	9231	GO:0046337	phosphatidylethanolamine metabolic process
GO:0046471	1	1	0	4	527	9229	GO:0046471	phosphatidylglycerol metabolic process
GO:0046473	1	1	0	5	527	9228	GO:0046473	phosphatidic acid metabolic process
GO:0051247	0.565361	1	1	14	526	9219	GO:0051247	positive regulation of protein metabolic process
GO:0062234	1	1	0	2	527	9231	GO:0062234	platelet activating factor catabolic process
GO:0090238	1	1	0	2	527	9231	GO:0090238	positive regulation of arachidonic acid secretion
GO:0090370	1	1	0	4	527	9229	GO:0090370	negative regulation of cholesterol efflux
GO:0005484	0.176596	1	3	24	524	9209	GO:0005484	SNAP receptor activity
GO:0019706	0.670863	1	1	19	526	9214	GO:0019706	protein-cysteine S-palmitoyltransferase activity
GO:0006903	1	1	0	6	527	9227	GO:0006903	vesicle targeting
GO:0016477	0.952606	1	4	138	523	9095	GO:0016477	cell migration
GO:0006367	1	1	0	27	527	9206	GO:0006367	transcription initiation at RNA polymerase II promoter
GO:0034402	1	1	0	2	527	9231	GO:0034402	recruitment of 3'-end processing factors to RNA polymerase II holoenzyme complex
GO:0000077	1	1	0	30	527	9203	GO:0000077	DNA damage checkpoint signaling
GO:0051092	0.979754	1	1	69	526	9164	GO:0051092	positive regulation of NF-kappaB transcription factor activity
GO:0070888	0.394258	1	2	23	525	9210	GO:0070888	E-box binding
GO:0042634	1	1	0	3	527	9230	GO:0042634	regulation of hair cycle
GO:0042753	0.358683	1	1	7	526	9226	GO:0042753	positive regulation of circadian rhythm
GO:0051775	1	1	0	8	527	9225	GO:0051775	response to redox state
GO:2000074	1	1	0	4	527	9229	GO:2000074	regulation of type B pancreatic cell development
GO:2000323	1	1	0	5	527	9228	GO:2000323	negative regulation of glucocorticoid receptor signaling pathway
GO:0006473	1	1	0	11	527	9222	GO:0006473	protein acetylation
GO:0009648	1	1	0	1	527	9232	GO:0009648	photoperiodism
GO:0071479	1	1	0	24	527	9209	GO:0071479	cellular response to ionizing radiation
GO:0006915	0.806841	1	5	119	522	9114	GO:0006915	apoptotic process
GO:0043123	0.943552	1	3	108	524	9125	GO:0043123	positive regulation of I-kappaB kinase/NF-kappaB signaling
GO:0042060	1	1	0	33	527	9200	GO:0042060	wound healing
GO:1902042	1	1	0	12	527	9221	GO:1902042	negative regulation of extrinsic apoptotic signaling pathway via death domain receptors
GO:0008047	0.831223	1	1	31	526	9202	GO:0008047	enzyme activator activity
GO:0097153	1	1	0	5	527	9228	GO:0097153	cysteine-type endopeptidase activity involved in apoptotic process
GO:0007519	1	1	0	14	527	9219	GO:0007519	skeletal muscle tissue development
GO:0014732	1	1	0	1	527	9232	GO:0014732	skeletal muscle atrophy
GO:0014842	1	1	0	2	527	9231	GO:0014842	regulation of skeletal muscle satellite cell proliferation
GO:0014866	1	1	0	1	527	9232	GO:0014866	skeletal myofibril assembly
GO:0030216	1	1	0	18	527	9215	GO:0030216	keratinocyte differentiation
GO:0030218	1	1	0	24	527	9209	GO:0030218	erythrocyte differentiation
GO:0043403	1	1	0	4	527	9229	GO:0043403	skeletal muscle tissue regeneration
GO:0060544	1	1	0	7	527	9226	GO:0060544	regulation of necroptotic process
GO:1901740	1	1	0	2	527	9231	GO:1901740	negative regulation of myoblast fusion
GO:2001237	0.688671	1	1	20	526	9213	GO:2001237	negative regulation of extrinsic apoptotic signaling pathway
GO:0007186	1.32422e-05	0.00274248	25	156	502	9077	GO:0007186	G protein-coupled receptor signaling pathway
GO:0008277	0.00193279	0.200546	7	27	520	9206	GO:0008277	regulation of G protein-coupled receptor signaling pathway
GO:0043547	0.192128	1	6	66	521	9167	GO:0043547	positive regulation of GTPase activity
GO:0034499	1	1	0	5	527	9228	GO:0034499	late endosome to Golgi transport
GO:0006493	0.235516	1	4	42	523	9191	GO:0006493	protein O-linked glycosylation
GO:0070579	1	1	0	4	527	9229	GO:0070579	methylcytosine dioxygenase activity
GO:0080111	1	1	0	6	527	9227	GO:0080111	DNA demethylation
GO:0008327	1	1	0	11	527	9222	GO:0008327	methyl-CpG binding
GO:0044029	1	1	0	6	527	9227	GO:0044029	hypomethylation of CpG island
GO:0044727	1	1	0	2	527	9231	GO:0044727	DNA demethylation of male pronucleus
GO:0032006	1	1	0	8	527	9225	GO:0032006	regulation of TOR signaling
GO:2000003	1	1	0	3	527	9230	GO:2000003	positive regulation of DNA damage checkpoint
GO:0048167	7.81951e-06	0.00183743	10	24	517	9209	GO:0048167	regulation of synaptic plasticity
GO:0043087	0.29255	1	3	32	524	9201	GO:0043087	regulation of GTPase activity
GO:0048013	0.570858	1	2	33	525	9200	GO:0048013	ephrin receptor signaling pathway
GO:0050770	0.153352	1	2	11	525	9222	GO:0050770	regulation of axonogenesis
GO:0061001	0.029843	1	3	10	524	9223	GO:0061001	regulation of dendritic spine morphogenesis
GO:0050421	1	1	0	2	527	9231	GO:0050421	nitrite reductase (NO-forming) activity
GO:0006809	1	1	0	11	527	9222	GO:0006809	nitric oxide biosynthetic process
GO:0004617	1	1	0	1	527	9232	GO:0004617	phosphoglycerate dehydrogenase activity
GO:0007266	1	1	0	36	527	9197	GO:0007266	Rho protein signal transduction
GO:0030041	1	1	0	23	527	9210	GO:0030041	actin filament polymerization
GO:0016004	1	1	0	4	527	9229	GO:0016004	phospholipase activator activity
GO:0043274	1	1	0	10	527	9223	GO:0043274	phospholipase binding
GO:0010518	1	1	0	5	527	9228	GO:0010518	positive regulation of phospholipase activity
GO:0051497	0.652037	1	1	18	526	9215	GO:0051497	negative regulation of stress fiber assembly
GO:0051895	1	1	0	12	527	9221	GO:0051895	negative regulation of focal adhesion assembly
GO:0007202	1	1	0	11	527	9222	GO:0007202	activation of phospholipase C activity
GO:0006508	0.941214	1	3	107	524	9126	GO:0006508	proteolysis
GO:0004222	0.950503	1	1	53	526	9180	GO:0004222	metalloendopeptidase activity
GO:0045766	0.977358	1	1	67	526	9166	GO:0045766	positive regulation of angiogenesis
GO:0007520	0.457146	1	1	10	526	9223	GO:0007520	myoblast fusion
GO:0005524	0.999821	1	2	197	525	9036	GO:0005524	ATP binding
GO:2000145	1	1	0	12	527	9221	GO:2000145	regulation of cell motility
GO:0032956	0.156398	1	5	48	522	9185	GO:0032956	regulation of actin cytoskeleton organization
GO:0017148	1	1	0	53	527	9180	GO:0017148	negative regulation of translation
GO:0010506	0.903325	1	1	41	526	9192	GO:0010506	regulation of autophagy
GO:0090263	0.973224	1	1	64	526	9169	GO:0090263	positive regulation of canonical Wnt signaling pathway
GO:0043522	1	1	0	6	527	9227	GO:0043522	leucine zipper domain binding
GO:0008140	1	1	0	6	527	9227	GO:0008140	cAMP response element binding protein binding
GO:0006940	1	1	0	5	527	9228	GO:0006940	regulation of smooth muscle contraction
GO:0007088	1	1	0	5	527	9228	GO:0007088	regulation of mitotic nuclear division
GO:0051893	0.253498	1	2	16	525	9217	GO:0051893	regulation of focal adhesion assembly
GO:0004016	0.358683	1	1	7	526	9226	GO:0004016	adenylate cyclase activity
GO:0006171	0.32205	1	1	6	526	9227	GO:0006171	cAMP biosynthetic process
GO:0097746	1	1	0	6	527	9227	GO:0097746	blood vessel diameter maintenance
GO:0007189	0.00886265	0.505437	8	47	519	9186	GO:0007189	adenylate cyclase-activating G protein-coupled receptor signaling pathway
GO:0007193	0.000344026	0.0494547	7	19	520	9214	GO:0007193	adenylate cyclase-inhibiting G protein-coupled receptor signaling pathway
GO:0005080	0.0550318	1	4	23	523	9210	GO:0005080	protein kinase C binding
GO:0003091	0.19914	1	1	3	526	9230	GO:0003091	renal water homeostasis
GO:0007212	1	1	0	6	527	9227	GO:0007212	dopamine receptor signaling pathway
GO:0035811	1	1	0	1	527	9232	GO:0035811	negative regulation of urine volume
GO:0071380	0.2424	1	1	4	526	9229	GO:0071380	cellular response to prostaglandin E stimulus
GO:0071870	0.283329	1	1	5	526	9228	GO:0071870	cellular response to catecholamine stimulus
GO:1904117	1	1	0	3	527	9230	GO:1904117	cellular response to vasopressin
GO:1904322	0.32205	1	1	6	526	9227	GO:1904322	cellular response to forskolin
GO:0003785	0.39334	1	1	8	526	9225	GO:0003785	actin monomer binding
GO:0007169	0.109973	1	6	55	521	9178	GO:0007169	transmembrane receptor protein tyrosine kinase signaling pathway
GO:0050680	1	1	0	16	527	9217	GO:0050680	negative regulation of epithelial cell proliferation
GO:0030035	0.105081	1	1	1	526	9232	GO:0030035	microspike assembly
GO:0032233	1	1	0	6	527	9227	GO:0032233	positive regulation of actin filament bundle assembly
GO:0034334	1	1	0	3	527	9230	GO:0034334	adherens junction maintenance
GO:0061333	1	1	0	4	527	9229	GO:0061333	renal tubule morphogenesis
GO:0072102	1	1	0	2	527	9231	GO:0072102	glomerulus morphogenesis
GO:0072160	1	1	0	2	527	9231	GO:0072160	nephron tubule epithelial cell differentiation
GO:2001013	1	1	0	2	527	9231	GO:2001013	epithelial cell proliferation involved in renal tubule morphogenesis
GO:0000827	1	1	0	4	527	9229	GO:0000827	inositol-1,3,4,5,6-pentakisphosphate kinase activity
GO:0000832	1	1	0	3	527	9230	GO:0000832	inositol hexakisphosphate 5-kinase activity
GO:0033857	1	1	0	2	527	9231	GO:0033857	diphosphoinositol-pentakisphosphate kinase activity
GO:0006020	1	1	0	4	527	9229	GO:0006020	inositol metabolic process
GO:0000828	1	1	0	4	527	9229	GO:0000828	inositol hexakisphosphate kinase activity
GO:0000829	1	1	0	4	527	9229	GO:0000829	inositol heptakisphosphate kinase activity
GO:0032958	1	1	0	8	527	9225	GO:0032958	inositol phosphate biosynthetic process
GO:0006954	0.839259	1	3	81	524	9152	GO:0006954	inflammatory response
GO:0042742	1	1	0	25	527	9208	GO:0042742	defense response to bacterium
GO:0000165	0.497838	1	3	46	524	9187	GO:0000165	MAPK cascade
GO:0004709	1	1	0	13	527	9220	GO:0004709	MAP kinase kinase kinase activity
GO:0038066	1	1	0	7	527	9226	GO:0038066	p38MAPK cascade
GO:1901224	0.750792	1	1	24	526	9209	GO:1901224	positive regulation of NIK/NF-kappaB signaling
GO:0034142	1	1	0	13	527	9220	GO:0034142	toll-like receptor 4 signaling pathway
GO:0007250	1	1	0	6	527	9227	GO:0007250	activation of NF-kappaB-inducing kinase activity
GO:0016239	1	1	0	24	527	9209	GO:0016239	positive regulation of macroautophagy
GO:0007254	0.314691	1	2	19	525	9214	GO:0007254	JNK cascade
GO:0038095	0.611102	1	1	16	526	9217	GO:0038095	Fc-epsilon receptor signaling pathway
GO:0097110	0.17859	1	4	37	523	9196	GO:0097110	scaffold protein binding
GO:0002223	1	1	0	12	527	9221	GO:0002223	stimulatory C-type lectin receptor signaling pathway
GO:0002755	1	1	0	8	527	9225	GO:0002755	MyD88-dependent toll-like receptor signaling pathway
GO:0007249	1	1	0	26	527	9207	GO:0007249	I-kappaB kinase/NF-kappaB signaling
GO:0034138	1	1	0	8	527	9225	GO:0034138	toll-like receptor 3 signaling pathway
GO:0035666	1	1	0	5	527	9228	GO:0035666	TRIF-dependent toll-like receptor signaling pathway
GO:0070498	0.153352	1	2	11	525	9222	GO:0070498	interleukin-1-mediated signaling pathway
GO:0008349	1	1	0	3	527	9230	GO:0008349	MAP kinase kinase kinase kinase activity
GO:1990450	1	1	0	2	527	9231	GO:1990450	linear polyubiquitin binding
GO:0002726	1	1	0	5	527	9228	GO:0002726	positive regulation of T cell cytokine production
GO:0007179	1	1	0	44	527	9189	GO:0007179	transforming growth factor beta receptor signaling pathway
GO:0007252	1	1	0	5	527	9228	GO:0007252	I-kappaB phosphorylation
GO:0032743	1	1	0	13	527	9220	GO:0032743	positive regulation of interleukin-2 production
GO:0038172	1	1	0	6	527	9227	GO:0038172	interleukin-33-mediated signaling pathway
GO:0038173	1	1	0	3	527	9230	GO:0038173	interleukin-17A-mediated signaling pathway
GO:0043276	1	1	0	9	527	9224	GO:0043276	anoikis
GO:0043507	1	1	0	17	527	9216	GO:0043507	positive regulation of JUN kinase activity
GO:0070423	1	1	0	5	527	9228	GO:0070423	nucleotide-binding oligomerization domain containing signaling pathway
GO:0003729	0.852104	1	5	128	522	9105	GO:0003729	mRNA binding
GO:0004439	1	1	0	8	527	9225	GO:0004439	phosphatidylinositol-4,5-bisphosphate 5-phosphatase activity
GO:0048488	2.29776e-06	0.000638099	9	15	518	9218	GO:0048488	synaptic vesicle endocytosis
GO:0016082	0.0656202	1	2	6	525	9227	GO:0016082	synaptic vesicle priming
GO:0004438	1	1	0	12	527	9221	GO:0004438	phosphatidylinositol-3-phosphate phosphatase activity
GO:0034596	1	1	0	5	527	9228	GO:0034596	phosphatidylinositol phosphate 4-phosphatase activity
GO:0043813	1	1	0	5	527	9228	GO:0043813	phosphatidylinositol-3,5-bisphosphate 5-phosphatase activity
GO:0052629	1	1	0	10	527	9223	GO:0052629	phosphatidylinositol-3,5-bisphosphate 3-phosphatase activity
GO:0046856	1	1	0	19	527	9214	GO:0046856	phosphatidylinositol dephosphorylation
GO:0034595	1	1	0	3	527	9230	GO:0034595	phosphatidylinositol phosphate 5-phosphatase activity
GO:0043812	1	1	0	3	527	9230	GO:0043812	phosphatidylinositol-4-phosphate phosphatase activity
GO:0052658	1	1	0	5	527	9228	GO:0052658	inositol-1,4,5-trisphosphate 5-phosphatase activity
GO:0006836	0.0518577	1	3	13	524	9220	GO:0006836	neurotransmitter transport
GO:0007612	6.10223e-05	0.0100761	8	19	519	9214	GO:0007612	learning
GO:0016191	0.283329	1	1	5	526	9228	GO:0016191	synaptic vesicle uncoating
GO:0046488	0.358683	1	1	7	526	9226	GO:0046488	phosphatidylinositol metabolic process
GO:1904980	1	1	0	1	527	9232	GO:1904980	positive regulation of endosome organization
GO:0007286	1	1	0	19	527	9214	GO:0007286	spermatid development
GO:0008135	1	1	0	16	527	9217	GO:0008135	translation factor activity, RNA binding
GO:0045727	1	1	0	45	527	9188	GO:0045727	positive regulation of translation
GO:0000339	1	1	0	8	527	9225	GO:0000339	RNA cap binding
GO:0051604	1	1	0	25	527	9208	GO:0051604	protein maturation
GO:0140537	1	1	0	5	527	9228	GO:0140537	transcription regulator activator activity
GO:0008203	1	1	0	20	527	9213	GO:0008203	cholesterol metabolic process
GO:0030968	1	1	0	29	527	9204	GO:0030968	endoplasmic reticulum unfolded protein response
GO:0031293	1	1	0	7	527	9226	GO:0031293	membrane protein intracellular domain proteolysis
GO:0036500	1	1	0	4	527	9229	GO:0036500	ATF6-mediated unfolded protein response
GO:0045540	1	1	0	6	527	9227	GO:0045540	regulation of cholesterol biosynthetic process
GO:0070977	1	1	0	2	527	9231	GO:0070977	bone maturation
GO:1905897	1	1	0	2	527	9231	GO:1905897	regulation of response to endoplasmic reticulum stress
GO:0070588	0.00185897	0.195817	8	35	519	9198	GO:0070588	calcium ion transmembrane transport
GO:0098703	7.46113e-06	0.0017876	8	13	519	9220	GO:0098703	calcium ion import across plasma membrane
GO:0008331	4.98541e-05	0.00857982	6	8	521	9225	GO:0008331	high voltage-gated calcium channel activity
GO:0070509	0.426127	1	1	9	526	9224	GO:0070509	calcium ion import
GO:0008332	1	1	0	2	527	9231	GO:0008332	low voltage-gated calcium channel activity
GO:0086056	1	1	0	3	527	9230	GO:0086056	voltage-gated calcium channel activity involved in AV node cell action potential
GO:0086059	0.105081	1	1	1	526	9232	GO:0086059	voltage-gated calcium channel activity involved SA node cell action potential
GO:0003163	1	1	0	5	527	9228	GO:0003163	sinoatrial node development
GO:0086002	0.00293805	0.234641	4	8	523	9225	GO:0086002	cardiac muscle cell action potential involved in contraction
GO:0086015	0.0162345	0.769582	2	2	525	9231	GO:0086015	SA node cell action potential
GO:0086016	1	1	0	2	527	9231	GO:0086016	AV node cell action potential
GO:0086018	1	1	0	1	527	9232	GO:0086018	SA node cell to atrial cardiac muscle cell signaling
GO:0086027	1	1	0	1	527	9232	GO:0086027	AV node cell to bundle of His cell signaling
GO:0086045	1	1	0	3	527	9230	GO:0086045	membrane depolarization during AV node cell action potential
GO:0086046	0.0162345	0.769582	2	2	525	9231	GO:0086046	membrane depolarization during SA node cell action potential
GO:0032757	1	1	0	24	527	9209	GO:0032757	positive regulation of interleukin-8 production
GO:0043154	0.705518	1	1	21	526	9212	GO:0043154	negative regulation of cysteine-type endopeptidase activity involved in apoptotic process
GO:0019079	1	1	0	8	527	9225	GO:0019079	viral genome replication
GO:0009615	0.922653	1	1	45	526	9188	GO:0009615	response to virus
GO:0008361	1	1	0	14	527	9219	GO:0008361	regulation of cell size
GO:1904263	1	1	0	39	527	9194	GO:1904263	positive regulation of TORC1 signaling
GO:1905636	1	1	0	2	527	9231	GO:1905636	positive regulation of RNA polymerase II regulatory region sequence-specific DNA binding
GO:0038202	1	1	0	10	527	9223	GO:0038202	TORC1 signaling
GO:0061462	1	1	0	12	527	9221	GO:0061462	protein localization to lysosome
GO:1900182	1	1	0	24	527	9209	GO:1900182	positive regulation of protein localization to nucleus
GO:0008584	1	1	0	20	527	9213	GO:0008584	male gonad development
GO:0008154	0.486491	1	1	11	526	9222	GO:0008154	actin polymerization or depolymerization
GO:0044183	1	1	0	29	527	9204	GO:0044183	protein folding chaperone
GO:0005522	0.358683	1	1	7	526	9226	GO:0005522	profilin binding
GO:0030048	0.39334	1	1	8	526	9225	GO:0030048	actin filament-based movement
GO:0005516	1.24733e-05	0.0026724	14	54	513	9179	GO:0005516	calmodulin binding
GO:0071805	5.30554e-10	9.2612e-07	20	51	507	9182	GO:0071805	potassium ion transmembrane transport
GO:0005249	2.61703e-09	2.72263e-06	12	14	515	9219	GO:0005249	voltage-gated potassium channel activity
GO:0008146	0.0518577	1	3	13	524	9220	GO:0008146	sulfotransferase activity
GO:0016232	1	1	0	1	527	9232	GO:0016232	HNK-1 sulfotransferase activity
GO:0008209	1	1	0	6	527	9227	GO:0008209	androgen metabolic process
GO:0008210	1	1	0	4	527	9229	GO:0008210	estrogen metabolic process
GO:0030166	0.565361	1	1	14	526	9219	GO:0030166	proteoglycan biosynthetic process
GO:0008821	1	1	0	4	527	9229	GO:0008821	crossover junction endodeoxyribonuclease activity
GO:0000400	1	1	0	15	527	9218	GO:0000400	four-way junction DNA binding
GO:0090267	1	1	0	9	527	9224	GO:0090267	positive regulation of mitotic cell cycle spindle assembly checkpoint
GO:0006310	1	1	0	16	527	9217	GO:0006310	DNA recombination
GO:0000722	1	1	0	4	527	9229	GO:0000722	telomere maintenance via recombination
GO:0006974	1	1	0	180	527	9053	GO:0006974	cellular response to DNA damage stimulus
GO:0010824	1	1	0	14	527	9219	GO:0010824	regulation of centrosome duplication
GO:0045003	1	1	0	4	527	9229	GO:0045003	double-strand break repair via synthesis-dependent strand annealing
GO:0071140	1	1	0	2	527	9231	GO:0071140	resolution of mitotic recombination intermediates
GO:0090656	1	1	0	5	527	9228	GO:0090656	t-circle formation
GO:0090657	1	1	0	1	527	9232	GO:0090657	telomeric loop disassembly
GO:0090737	1	1	0	2	527	9231	GO:0090737	telomere maintenance via telomere trimming
GO:0005068	1	1	0	9	527	9224	GO:0005068	transmembrane receptor protein tyrosine kinase adaptor activity
GO:0008543	1	1	0	28	527	9205	GO:0008543	fibroblast growth factor receptor signaling pathway
GO:0005104	1	1	0	11	527	9222	GO:0005104	fibroblast growth factor receptor binding
GO:0051480	0.00673653	0.482898	5	18	522	9215	GO:0051480	regulation of cytosolic calcium ion concentration
GO:0007218	6.3601e-08	3.10856e-05	13	26	514	9207	GO:0007218	neuropeptide signaling pathway
GO:0007631	0.051002	1	2	5	525	9228	GO:0007631	feeding behavior
GO:0016499	1	1	0	1	527	9232	GO:0016499	orexin receptor activity
GO:0042277	0.112706	1	3	19	524	9214	GO:0042277	peptide binding
GO:0032870	0.670863	1	1	19	526	9214	GO:0032870	cellular response to hormone stimulus
GO:0008188	0.134351	1	2	10	525	9223	GO:0008188	neuropeptide receptor activity
GO:0010840	1	1	0	1	527	9232	GO:0010840	regulation of circadian sleep/wake cycle, wakefulness
GO:0030150	1	1	0	13	527	9220	GO:0030150	protein import into mitochondrial matrix
GO:0006901	1	1	0	6	527	9227	GO:0006901	vesicle coating
GO:0099022	1	1	0	9	527	9224	GO:0099022	vesicle tethering
GO:0006891	0.35491	1	2	21	525	9212	GO:0006891	intra-Golgi vesicle-mediated transport
GO:0042102	1	1	0	12	527	9221	GO:0042102	positive regulation of T cell proliferation
GO:0001784	0.777044	1	1	26	526	9207	GO:0001784	phosphotyrosine residue binding
GO:0008093	0.486491	1	1	11	526	9222	GO:0008093	cytoskeletal anchor activity
GO:0030159	0.670863	1	1	19	526	9214	GO:0030159	signaling receptor complex adaptor activity
GO:0007172	0.2424	1	1	4	526	9229	GO:0007172	signal complex assembly
GO:0036493	1	1	0	2	527	9231	GO:0036493	positive regulation of translation in response to endoplasmic reticulum stress
GO:1902237	1	1	0	2	527	9231	GO:1902237	positive regulation of endoplasmic reticulum stress-induced intrinsic apoptotic signaling pathway
GO:1902310	1	1	0	2	527	9231	GO:1902310	positive regulation of peptidyl-serine dephosphorylation
GO:1903898	1	1	0	3	527	9230	GO:1903898	negative regulation of PERK-mediated unfolded protein response
GO:1903912	1	1	0	2	527	9231	GO:1903912	negative regulation of endoplasmic reticulum stress-induced eIF2 alpha phosphorylation
GO:0043124	1	1	0	27	527	9206	GO:0043124	negative regulation of I-kappaB kinase/NF-kappaB signaling
GO:0039532	1	1	0	3	527	9230	GO:0039532	negative regulation of viral-induced cytoplasmic pattern recognition receptor signaling pathway
GO:0001965	0.273942	1	2	17	525	9216	GO:0001965	G-protein alpha-subunit binding
GO:0007213	0.0141252	0.72519	3	7	524	9226	GO:0007213	G protein-coupled acetylcholine receptor signaling pathway
GO:0001578	1	1	0	18	527	9215	GO:0001578	microtubule bundle formation
GO:0007094	1	1	0	15	527	9218	GO:0007094	mitotic spindle assembly checkpoint signaling
GO:0008608	1	1	0	9	527	9224	GO:0008608	attachment of spindle microtubules to kinetochore
GO:0000070	1	1	0	13	527	9220	GO:0000070	mitotic sister chromatid segregation
GO:0046785	0.426127	1	1	9	526	9224	GO:0046785	microtubule polymerization
GO:0051983	1	1	0	3	527	9230	GO:0051983	regulation of chromosome segregation
GO:0043130	1	1	0	56	527	9177	GO:0043130	ubiquitin binding
GO:0034501	1	1	0	9	527	9224	GO:0034501	protein localization to kinetochore
GO:0140463	1	1	0	7	527	9226	GO:0140463	chromatin-protein adaptor activity
GO:0160004	1	1	0	4	527	9229	GO:0160004	poly-ADP-D-ribose modification-dependent protein binding
GO:1903241	1	1	0	19	527	9214	GO:1903241	U2-type prespliceosome assembly
GO:1990166	1	1	0	10	527	9223	GO:1990166	protein localization to site of double-strand break
GO:0042985	0.2424	1	1	4	526	9229	GO:0042985	negative regulation of amyloid precursor protein biosynthetic process
GO:0004679	1	1	0	3	527	9230	GO:0004679	AMP-activated protein kinase activity
GO:0031669	0.777044	1	1	26	526	9207	GO:0031669	cellular response to nutrient levels
GO:0090160	1	1	0	8	527	9225	GO:0090160	Golgi to lysosome transport
GO:0060155	0.670863	1	1	19	526	9214	GO:0060155	platelet dense granule organization
GO:1903232	1	1	0	17	527	9216	GO:1903232	melanosome assembly
GO:0035615	1	1	0	10	527	9223	GO:0035615	clathrin adaptor activity
GO:0006896	1	1	0	5	527	9228	GO:0006896	Golgi to vacuole transport
GO:0035646	1	1	0	5	527	9228	GO:0035646	endosome to melanosome transport
GO:0043323	1	1	0	2	527	9231	GO:0043323	positive regulation of natural killer cell degranulation
GO:0045954	1	1	0	4	527	9229	GO:0045954	positive regulation of natural killer cell mediated cytotoxicity
GO:0110010	1	1	0	2	527	9231	GO:0110010	basolateral protein secretion
GO:0032411	0.2424	1	1	4	526	9229	GO:0032411	positive regulation of transporter activity
GO:0045055	0.00711955	0.482898	4	11	523	9222	GO:0045055	regulated exocytosis
GO:0019888	0.736531	1	1	23	526	9210	GO:0019888	protein phosphatase regulator activity
GO:0000278	1	1	0	68	527	9165	GO:0000278	mitotic cell cycle
GO:0004864	1	1	0	9	527	9224	GO:0004864	protein phosphatase inhibitor activity
GO:0007584	0.39334	1	1	8	526	9225	GO:0007584	response to nutrient
GO:0008200	1	1	0	6	527	9227	GO:0008200	ion channel inhibitor activity
GO:0019212	1	1	0	4	527	9229	GO:0019212	phosphatase inhibitor activity
GO:0019870	0.19914	1	1	3	526	9230	GO:0019870	potassium channel inhibitor activity
GO:0051721	0.632138	1	1	17	526	9216	GO:0051721	protein phosphatase 2A binding
GO:0000086	0.777044	1	1	26	526	9207	GO:0000086	G2/M transition of mitotic cell cycle
GO:0035308	1	1	0	7	527	9226	GO:0035308	negative regulation of protein dephosphorylation
GO:0080135	0.00714748	0.482898	3	5	524	9228	GO:0080135	regulation of cellular response to stress
GO:0035063	1	1	0	4	527	9229	GO:0035063	nuclear speck organization
GO:0035617	1	1	0	5	527	9228	GO:0035617	stress granule disassembly
GO:1902751	1	1	0	2	527	9231	GO:1902751	positive regulation of cell cycle G2/M phase transition
GO:1903008	1	1	0	2	527	9231	GO:1903008	organelle disassembly
GO:1903432	1	1	0	8	527	9225	GO:1903432	regulation of TORC1 signaling
GO:0007015	0.549881	1	4	68	523	9165	GO:0007015	actin filament organization
GO:0000146	0.670863	1	1	19	526	9214	GO:0000146	microfilament motor activity
GO:0005546	0.0170808	0.799024	7	43	520	9190	GO:0005546	phosphatidylinositol-4,5-bisphosphate binding
GO:0005547	0.789117	1	1	27	526	9206	GO:0005547	phosphatidylinositol-3,4,5-trisphosphate binding
GO:0030050	0.486491	1	1	11	526	9222	GO:0030050	vesicle transport along actin filament
GO:0051017	0.721455	1	1	22	526	9211	GO:0051017	actin filament bundle assembly
GO:0010765	0.283329	1	1	5	526	9228	GO:0010765	positive regulation of sodium ion transport
GO:0031440	1	1	0	3	527	9230	GO:0031440	regulation of mRNA 3'-end processing
GO:0032412	1	1	0	2	527	9231	GO:0032412	regulation of monoatomic ion transmembrane transporter activity
GO:0033353	1	1	0	4	527	9229	GO:0033353	S-adenosylmethionine cycle
GO:0038166	1	1	0	5	527	9228	GO:0038166	angiotensin-activated signaling pathway
GO:0051592	1	1	0	25	527	9208	GO:0051592	response to calcium ion
GO:1990456	1	1	0	6	527	9227	GO:1990456	mitochondrion-endoplasmic reticulum membrane tethering
GO:0006351	1	1	0	27	527	9206	GO:0006351	DNA-templated transcription
GO:0000977	0.852246	1	4	106	523	9127	GO:0000977	RNA polymerase II transcription regulatory region sequence-specific DNA binding
GO:0045786	0.750792	1	1	24	526	9209	GO:0045786	negative regulation of cell cycle
GO:0046983	0.632138	1	1	17	526	9216	GO:0046983	protein dimerization activity
GO:0051928	0.0238941	1	3	9	524	9224	GO:0051928	positive regulation of calcium ion transport
GO:0042127	0.960411	1	1	57	526	9176	GO:0042127	regulation of cell population proliferation
GO:0001558	0.908568	1	1	42	526	9191	GO:0001558	regulation of cell growth
GO:0002230	1	1	0	13	527	9220	GO:0002230	positive regulation of defense response to virus by host
GO:0090026	1	1	0	7	527	9226	GO:0090026	positive regulation of monocyte chemotaxis
GO:0140467	1	1	0	15	527	9218	GO:0140467	integrated stress response signaling
GO:1902236	1	1	0	13	527	9220	GO:1902236	negative regulation of endoplasmic reticulum stress-induced intrinsic apoptotic signaling pathway
GO:0031726	1	1	0	1	527	9232	GO:0031726	CCR1 chemokine receptor binding
GO:0019043	1	1	0	2	527	9231	GO:0019043	establishment of viral latency
GO:0019046	1	1	0	2	527	9231	GO:0019046	release from viral latency
GO:0042994	1	1	0	2	527	9231	GO:0042994	cytoplasmic sequestering of transcription factor
GO:0050930	0.39334	1	1	8	526	9225	GO:0050930	induction of positive chemotaxis
GO:0051764	1	1	0	7	527	9226	GO:0051764	actin crosslink formation
GO:0001666	0.947662	1	1	52	526	9181	GO:0001666	response to hypoxia
GO:0002040	1	1	0	22	527	9211	GO:0002040	sprouting angiogenesis
GO:0048010	1	1	0	21	527	9212	GO:0048010	vascular endothelial growth factor receptor signaling pathway
GO:0042056	0.611102	1	1	16	526	9217	GO:0042056	chemoattractant activity
GO:0005161	1	1	0	9	527	9224	GO:0005161	platelet-derived growth factor receptor binding
GO:0005172	1	1	0	3	527	9230	GO:0005172	vascular endothelial growth factor receptor binding
GO:0043185	1	1	0	2	527	9231	GO:0043185	vascular endothelial growth factor receptor 3 binding
GO:0001938	0.644123	1	2	38	525	9195	GO:0001938	positive regulation of endothelial cell proliferation
GO:0038084	1	1	0	9	527	9224	GO:0038084	vascular endothelial growth factor signaling pathway
GO:0060754	1	1	0	4	527	9229	GO:0060754	positive regulation of mast cell chemotaxis
GO:0006302	1	1	0	54	527	9179	GO:0006302	double-strand break repair
GO:0007062	1	1	0	14	527	9219	GO:0007062	sister chromatid cohesion
GO:0034087	1	1	0	6	527	9227	GO:0034087	establishment of mitotic sister chromatid cohesion
GO:0034089	1	1	0	2	527	9231	GO:0034089	establishment of meiotic sister chromatid cohesion
GO:0045876	1	1	0	3	527	9230	GO:0045876	positive regulation of sister chromatid cohesion
GO:0071168	0.486491	1	1	11	526	9222	GO:0071168	protein localization to chromatin
GO:1990414	1	1	0	4	527	9229	GO:1990414	replication-born double-strand break repair via sister chromatid exchange
GO:0004930	1.26851e-05	0.0026724	17	79	510	9154	GO:0004930	G protein-coupled receptor activity
GO:0007422	0.192673	1	2	13	525	9220	GO:0007422	peripheral nervous system development
GO:0033173	0.358683	1	1	7	526	9226	GO:0033173	calcineurin-NFAT signaling cascade
GO:0048666	0.721455	1	1	22	526	9211	GO:0048666	neuron development
GO:0015015	0.32205	1	1	6	526	9227	GO:0015015	heparan sulfate proteoglycan biosynthetic process, enzymatic modification
GO:0017095	1	1	0	2	527	9231	GO:0017095	heparan sulfate 6-O-sulfotransferase activity
GO:0051123	1	1	0	37	527	9196	GO:0051123	RNA polymerase II preinitiation complex assembly
GO:0060261	1	1	0	39	527	9194	GO:0060261	positive regulation of transcription initiation by RNA polymerase II
GO:0030374	0.913527	1	1	43	526	9190	GO:0030374	nuclear receptor coactivator activity
GO:0042809	1	1	0	11	527	9222	GO:0042809	nuclear vitamin D receptor binding
GO:0005078	0.426127	1	1	9	526	9224	GO:0005078	MAP-kinase scaffold activity
GO:0008432	0.39334	1	1	8	526	9225	GO:0008432	JUN kinase binding
GO:0032418	0.652037	1	1	18	526	9215	GO:0032418	lysosome localization
GO:0000463	1	1	0	14	527	9219	GO:0000463	maturation of LSU-rRNA from tricistronic rRNA transcript (SSU-rRNA, 5.8S rRNA, LSU-rRNA)
GO:0000466	1	1	0	4	527	9229	GO:0000466	maturation of 5.8S rRNA from tricistronic rRNA transcript (SSU-rRNA, 5.8S rRNA, LSU-rRNA)
GO:0043951	1	1	0	7	527	9226	GO:0043951	negative regulation of cAMP-mediated signaling
GO:0045744	0.358683	1	1	7	526	9226	GO:0045744	negative regulation of G protein-coupled receptor signaling pathway
GO:0006513	1	1	0	28	527	9205	GO:0006513	protein monoubiquitination
GO:0045879	1	1	0	19	527	9214	GO:0045879	negative regulation of smoothened signaling pathway
GO:0047496	0.486491	1	1	11	526	9222	GO:0047496	vesicle transport along microtubule
GO:0006605	0.0797252	1	3	16	524	9217	GO:0006605	protein targeting
GO:0017022	0.565361	1	1	14	526	9219	GO:0017022	myosin binding
GO:0050811	0.39334	1	1	8	526	9225	GO:0050811	GABA receptor binding
GO:0022008	0.764283	1	1	25	526	9208	GO:0022008	neurogenesis
GO:0048311	0.051002	1	2	5	525	9228	GO:0048311	mitochondrion distribution
GO:0098957	0.153413	1	1	2	526	9231	GO:0098957	anterograde axonal transport of mitochondrion
GO:0140326	0.426127	1	1	9	526	9224	GO:0140326	ATPase-coupled intramembrane lipid transporter activity
GO:0008360	0.89364	1	2	67	525	9166	GO:0008360	regulation of cell shape
GO:0034220	0.0342889	1	5	29	522	9204	GO:0034220	monoatomic ion transmembrane transport
GO:0140345	1	1	0	3	527	9230	GO:0140345	phosphatidylcholine flippase activity
GO:0045332	0.611102	1	1	16	526	9217	GO:0045332	phospholipid translocation
GO:0140351	1	1	0	2	527	9231	GO:0140351	glycosylceramide flippase activity
GO:1903527	1	1	0	3	527	9230	GO:1903527	positive regulation of membrane tubulation
GO:0010484	1	1	0	5	527	9228	GO:0010484	histone H3 acetyltransferase activity
GO:0016446	1	1	0	8	527	9225	GO:0016446	somatic hypermutation of immunoglobulin genes
GO:0016973	1	1	0	13	527	9220	GO:0016973	poly(A)+ mRNA export from nucleus
GO:0034728	1	1	0	5	527	9228	GO:0034728	nucleosome organization
GO:0016491	0.864934	1	1	35	526	9198	GO:0016491	oxidoreductase activity
GO:0050660	1	1	0	25	527	9208	GO:0050660	flavin adenine dinucleotide binding
GO:0032454	1	1	0	8	527	9225	GO:0032454	histone H3K9 demethylase activity
GO:0140682	1	1	0	2	527	9231	GO:0140682	FAD-dependent H3K4me/H3K4me3 demethylase activity
GO:0043426	1	1	0	4	527	9229	GO:0043426	MRF binding
GO:0032452	1	1	0	11	527	9222	GO:0032452	histone demethylase activity
GO:0050681	0.632138	1	1	17	526	9216	GO:0050681	nuclear androgen receptor binding
GO:0043518	1	1	0	12	527	9221	GO:0043518	negative regulation of DNA damage response, signal transduction by p53 class mediator
GO:1902166	1	1	0	10	527	9223	GO:1902166	negative regulation of intrinsic apoptotic signaling pathway in response to DNA damage by p53 class mediator
GO:0010569	1	1	0	11	527	9222	GO:0010569	regulation of double-strand break repair via homologous recombination
GO:0032880	0.0681358	1	5	36	522	9197	GO:0032880	regulation of protein localization
GO:0071480	1	1	0	14	527	9219	GO:0071480	cellular response to gamma radiation
GO:0032451	1	1	0	3	527	9230	GO:0032451	demethylase activity
GO:0032453	1	1	0	4	527	9229	GO:0032453	histone H3K4 demethylase activity
GO:0061752	1	1	0	1	527	9232	GO:0061752	telomeric repeat-containing RNA binding
GO:1990841	1	1	0	27	527	9206	GO:1990841	promoter-specific chromatin binding
GO:0002052	0.029843	1	3	10	524	9223	GO:0002052	positive regulation of neuroblast proliferation
GO:0006482	1	1	0	4	527	9229	GO:0006482	protein demethylation
GO:0032091	1	1	0	29	527	9204	GO:0032091	negative regulation of protein binding
GO:0043392	0.486491	1	1	11	526	9222	GO:0043392	negative regulation of DNA binding
GO:0055001	1	1	0	5	527	9228	GO:0055001	muscle cell development
GO:0060765	1	1	0	8	527	9225	GO:0060765	regulation of androgen receptor signaling pathway
GO:0090308	1	1	0	2	527	9231	GO:0090308	regulation of DNA methylation-dependent heterochromatin formation
GO:2000179	0.358683	1	1	7	526	9226	GO:2000179	positive regulation of neural precursor cell proliferation
GO:2000648	0.283329	1	1	5	526	9228	GO:2000648	positive regulation of stem cell proliferation
GO:0032869	0.707151	1	2	43	525	9190	GO:0032869	cellular response to insulin stimulus
GO:0006816	0.0425738	1	5	31	522	9202	GO:0006816	calcium ion transport
GO:0005245	6.94995e-08	3.26621e-05	10	12	517	9221	GO:0005245	voltage-gated calcium channel activity
GO:0008104	0.0600533	1	7	58	520	9175	GO:0008104	protein localization
GO:0098943	4.02428e-05	0.00723128	4	1	523	9232	GO:0098943	neurotransmitter receptor transport, postsynaptic endosome to lysosome
GO:0016247	4.02428e-05	0.00723128	4	1	523	9232	GO:0016247	channel regulator activity
GO:0019226	4.73437e-05	0.00826418	5	4	522	9229	GO:0019226	transmission of nerve impulse
GO:0051968	3.15074e-07	0.000123481	8	7	519	9226	GO:0051968	positive regulation of synaptic transmission, glutamatergic
GO:0098970	4.02428e-05	0.00723128	4	1	523	9232	GO:0098970	postsynaptic neurotransmitter receptor diffusion trapping
GO:0099590	8.4092e-06	0.00186822	4	0	523	9233	GO:0099590	neurotransmitter receptor internalization
GO:2000311	4.21602e-08	2.45312e-05	7	2	520	9231	GO:2000311	regulation of AMPA receptor activity
GO:0009612	1	1	0	6	527	9227	GO:0009612	response to mechanical stimulus
GO:0005021	1	1	0	5	527	9228	GO:0005021	vascular endothelial growth factor receptor activity
GO:0010595	1	1	0	47	527	9186	GO:0010595	positive regulation of endothelial cell migration
GO:0017154	0.39334	1	1	8	526	9225	GO:0017154	semaphorin receptor activity
GO:0019838	1	1	0	17	527	9216	GO:0019838	growth factor binding
GO:0019955	1	1	0	23	527	9210	GO:0019955	cytokine binding
GO:0003148	1	1	0	14	527	9219	GO:0003148	outflow tract septum morphogenesis
GO:0021612	1	1	0	6	527	9227	GO:0021612	facial nerve structural organization
GO:0021637	1	1	0	6	527	9227	GO:0021637	trigeminal nerve structural organization
GO:0021785	1	1	0	6	527	9227	GO:0021785	branchiomotor neuron axon guidance
GO:0048846	1	1	0	8	527	9225	GO:0048846	axon extension involved in axon guidance
GO:0061549	1	1	0	6	527	9227	GO:0061549	sympathetic ganglion development
GO:0071526	0.504788	1	2	29	525	9204	GO:0071526	semaphorin-plexin signaling pathway
GO:0097490	0.283329	1	1	5	526	9228	GO:0097490	sympathetic neuron projection extension
GO:0097491	1	1	0	4	527	9229	GO:0097491	sympathetic neuron projection guidance
GO:0021675	1	1	0	7	527	9226	GO:0021675	nerve development
GO:0045930	0.134351	1	2	10	525	9223	GO:0045930	negative regulation of mitotic cell cycle
GO:0007417	1.13994e-06	0.000366552	18	72	509	9161	GO:0007417	central nervous system development
GO:0030324	0.588866	1	1	15	526	9218	GO:0030324	lung development
GO:0035469	1	1	0	4	527	9229	GO:0035469	determination of pancreatic left/right asymmetry
GO:0071907	1	1	0	5	527	9228	GO:0071907	determination of digestive tract left/right asymmetry
GO:0071910	1	1	0	5	527	9228	GO:0071910	determination of liver left/right asymmetry
GO:0001676	1	1	0	10	527	9223	GO:0001676	long-chain fatty acid metabolic process
GO:0035338	1	1	0	15	527	9218	GO:0035338	long-chain fatty-acyl-CoA biosynthetic process
GO:0004467	1	1	0	8	527	9225	GO:0004467	long-chain fatty acid-CoA ligase activity
GO:0031957	1	1	0	5	527	9228	GO:0031957	very long-chain fatty acid-CoA ligase activity
GO:0047676	1	1	0	4	527	9229	GO:0047676	arachidonate-CoA ligase activity
GO:0090433	1	1	0	3	527	9230	GO:0090433	palmitoyl-CoA ligase activity
GO:0032024	0.565361	1	1	14	526	9219	GO:0032024	positive regulation of insulin secretion
GO:0035336	1	1	0	5	527	9228	GO:0035336	long-chain fatty-acyl-CoA metabolic process
GO:0030307	0.930818	1	1	47	526	9186	GO:0030307	positive regulation of cell growth
GO:0032307	1	1	0	1	527	9232	GO:0032307	negative regulation of prostaglandin secretion
GO:0071880	0.514252	1	1	12	526	9221	GO:0071880	adenylate cyclase-activating adrenergic receptor signaling pathway
GO:0017166	0.457146	1	1	10	526	9223	GO:0017166	vinculin binding
GO:0031589	1	1	0	9	527	9224	GO:0031589	cell-substrate adhesion
GO:0051495	1	1	0	4	527	9229	GO:0051495	positive regulation of cytoskeleton organization
GO:0070934	1	1	0	9	527	9224	GO:0070934	CRD-mediated mRNA stabilization
GO:0006396	0.718579	1	2	44	525	9189	GO:0006396	RNA processing
GO:0001649	0.960411	1	1	57	526	9176	GO:0001649	osteoblast differentiation
GO:0048027	1	1	0	20	527	9213	GO:0048027	mRNA 5'-UTR binding
GO:1900152	1	1	0	7	527	9226	GO:1900152	negative regulation of nuclear-transcribed mRNA catabolic process, deadenylation-dependent decay
GO:2000767	1	1	0	11	527	9222	GO:2000767	positive regulation of cytoplasmic translation
GO:0016556	1	1	0	2	527	9231	GO:0016556	mRNA modification
GO:1901537	1	1	0	2	527	9231	GO:1901537	positive regulation of DNA demethylation
GO:2000623	1	1	0	3	527	9230	GO:2000623	negative regulation of nuclear-transcribed mRNA catabolic process, nonsense-mediated decay
GO:0045600	0.750792	1	1	24	526	9209	GO:0045600	positive regulation of fat cell differentiation
GO:0046326	1	1	0	17	527	9216	GO:0046326	positive regulation of glucose import
GO:0046889	1	1	0	12	527	9221	GO:0046889	positive regulation of lipid biosynthetic process
GO:0034587	1	1	0	9	527	9224	GO:0034587	piRNA processing
GO:0030719	1	1	0	4	527	9229	GO:0030719	P granule organization
GO:0072344	1	1	0	25	527	9208	GO:0072344	rescue of stalled ribosome
GO:0043023	1	1	0	10	527	9223	GO:0043023	ribosomal large subunit binding
GO:1990116	1	1	0	6	527	9227	GO:1990116	ribosome-associated ubiquitin-dependent protein catabolic process
GO:1904678	1	1	0	1	527	9232	GO:1904678	alpha-aminoacyl-tRNA binding
GO:0051168	1	1	0	9	527	9224	GO:0051168	nuclear export
GO:0140708	1	1	0	1	527	9232	GO:0140708	CAT tailing
GO:0061575	1	1	0	9	527	9224	GO:0061575	cyclin-dependent protein serine/threonine kinase activator activity
GO:0097322	1	1	0	4	527	9229	GO:0097322	7SK snRNA binding
GO:0140693	1	1	0	16	527	9217	GO:0140693	molecular condensate scaffold activity
GO:0000079	1	1	0	15	527	9218	GO:0000079	regulation of cyclin-dependent protein serine/threonine kinase activity
GO:0032786	1	1	0	11	527	9222	GO:0032786	positive regulation of DNA-templated transcription, elongation
GO:0043923	0.565361	1	1	14	526	9219	GO:0043923	positive regulation by host of viral transcription
GO:2000369	0.051002	1	2	5	525	9228	GO:2000369	regulation of clathrin-dependent endocytosis
GO:0005545	0.457146	1	1	10	526	9223	GO:0005545	1-phosphatidylinositol binding
GO:0032050	0.0982529	1	2	8	525	9225	GO:0032050	clathrin heavy chain binding
GO:0016185	0.105081	1	1	1	526	9232	GO:0016185	synaptic vesicle budding from presynaptic endocytic zone membrane
GO:0051601	1	1	0	3	527	9230	GO:0051601	exocyst localization
GO:0003684	1	1	0	37	527	9196	GO:0003684	damaged DNA binding
GO:0008408	1	1	0	11	527	9222	GO:0008408	3'-5' exonuclease activity
GO:0051598	1	1	0	3	527	9230	GO:0051598	meiotic recombination checkpoint signaling
GO:0008168	1	1	0	12	527	9221	GO:0008168	methyltransferase activity
GO:0016274	1	1	0	3	527	9230	GO:0016274	protein-arginine N-methyltransferase activity
GO:1900053	1	1	0	1	527	9232	GO:1900053	negative regulation of retinoic acid biosynthetic process
GO:0075506	1	1	0	2	527	9231	GO:0075506	entry of viral genome into host nucleus through nuclear pore complex via importin
GO:1903902	1	1	0	3	527	9230	GO:1903902	positive regulation of viral life cycle
GO:0042325	1	1	0	6	527	9227	GO:0042325	regulation of phosphorylation
GO:0098609	0.0785044	1	8	75	519	9158	GO:0098609	cell-cell adhesion
GO:0005201	0.966518	1	1	60	526	9173	GO:0005201	extracellular matrix structural constituent
GO:0051965	8.20351e-11	3.34129e-07	13	12	514	9221	GO:0051965	positive regulation of synapse assembly
GO:0036458	1	1	0	1	527	9232	GO:0036458	hepatocyte growth factor binding
GO:0048870	0.670863	1	1	19	526	9214	GO:0048870	cell motility
GO:0044325	0.00193669	0.200546	11	63	516	9170	GO:0044325	transmembrane transporter binding
GO:0005261	0.565361	1	1	14	526	9219	GO:0005261	monoatomic cation channel activity
GO:0005267	0.0438395	1	3	12	524	9221	GO:0005267	potassium channel activity
GO:0015272	1	1	0	5	527	9228	GO:0015272	ATP-activated inward rectifier potassium channel activity
GO:0008281	1	1	0	1	527	9232	GO:0008281	sulfonylurea receptor activity
GO:0015459	0.00176757	0.189455	6	19	521	9214	GO:0015459	potassium channel regulator activity
GO:0019829	0.358683	1	1	7	526	9226	GO:0019829	ATPase-coupled monoatomic cation transmembrane transporter activity
GO:0033198	1	1	0	8	527	9225	GO:0033198	response to ATP
GO:0061337	1	1	0	6	527	9227	GO:0061337	cardiac conduction
GO:0098655	0.00293805	0.234641	4	8	523	9225	GO:0098655	monoatomic cation transmembrane transport
GO:0098662	1	1	0	9	527	9224	GO:0098662	inorganic cation transmembrane transport
GO:1990573	0.0377919	1	4	20	523	9213	GO:1990573	potassium ion import across plasma membrane
GO:0006096	0.611102	1	1	16	526	9217	GO:0006096	glycolytic process
GO:0003873	1	1	0	3	527	9230	GO:0003873	6-phosphofructo-2-kinase activity
GO:0006000	1	1	0	4	527	9229	GO:0006000	fructose metabolic process
GO:0004331	1	1	0	4	527	9229	GO:0004331	fructose-2,6-bisphosphate 2-phosphatase activity
GO:0006003	1	1	0	3	527	9230	GO:0006003	fructose 2,6-bisphosphate metabolic process
GO:0006260	1	1	0	34	527	9199	GO:0006260	DNA replication
GO:0007292	1	1	0	5	527	9228	GO:0007292	female gamete generation
GO:0008528	0.153352	1	2	11	525	9222	GO:0008528	G protein-coupled peptide receptor activity
GO:0036505	0.105081	1	1	1	526	9232	GO:0036505	prosaposin receptor activity
GO:0034614	0.864934	1	1	35	526	9198	GO:0034614	cellular response to reactive oxygen species
GO:0043410	0.623956	1	4	75	523	9158	GO:0043410	positive regulation of MAPK cascade
GO:0003085	0.19914	1	1	3	526	9230	GO:0003085	negative regulation of systemic arterial blood pressure
GO:0042026	1	1	0	14	527	9219	GO:0042026	protein refolding
GO:0034329	1	1	0	6	527	9227	GO:0034329	cell junction assembly
GO:0045198	1	1	0	5	527	9228	GO:0045198	establishment of epithelial cell apical/basal polarity
GO:0051966	2.21049e-09	2.72263e-06	11	10	516	9223	GO:0051966	regulation of synaptic transmission, glutamatergic
GO:0021707	1	1	0	5	527	9228	GO:0021707	cerebellar granule cell differentiation
GO:0021895	0.2424	1	1	4	526	9229	GO:0021895	cerebral cortex neuron differentiation
GO:0030100	0.314691	1	2	19	525	9214	GO:0030100	regulation of endocytosis
GO:0035023	1	1	0	14	527	9219	GO:0035023	regulation of Rho protein signal transduction
GO:0048667	1	1	0	5	527	9228	GO:0048667	cell morphogenesis involved in neuron differentiation
GO:0099149	1	1	0	2	527	9231	GO:0099149	regulation of postsynaptic neurotransmitter receptor internalization
GO:1901799	1	1	0	7	527	9226	GO:1901799	negative regulation of proteasomal protein catabolic process
GO:0007507	0.918637	1	2	73	525	9160	GO:0007507	heart development
GO:0031623	0.601415	1	2	35	525	9198	GO:0031623	receptor internalization
GO:0043116	1	1	0	10	527	9223	GO:0043116	negative regulation of vascular permeability
GO:2000352	0.611102	1	1	16	526	9217	GO:2000352	negative regulation of endothelial cell apoptotic process
GO:0035924	1	1	0	23	527	9210	GO:0035924	cellular response to vascular endothelial growth factor stimulus
GO:0070830	1	1	0	21	527	9212	GO:0070830	bicellular tight junction assembly
GO:0034333	1	1	0	8	527	9225	GO:0034333	adherens junction assembly
GO:0015026	1	1	0	27	527	9206	GO:0015026	coreceptor activity
GO:0001605	1	1	0	3	527	9230	GO:0001605	adrenomedullin receptor activity
GO:1990409	1	1	0	2	527	9231	GO:1990409	adrenomedullin binding
GO:0001570	1	1	0	15	527	9218	GO:0001570	vasculogenesis
GO:0070831	1	1	0	3	527	9230	GO:0070831	basement membrane assembly
GO:0097084	1	1	0	4	527	9229	GO:0097084	vascular associated smooth muscle cell development
GO:1990410	1	1	0	3	527	9230	GO:1990410	adrenomedullin receptor signaling pathway
GO:0002027	0.134351	1	2	10	525	9223	GO:0002027	regulation of heart rate
GO:0060931	1	1	0	3	527	9230	GO:0060931	sinoatrial node cell development
GO:0003172	1	1	0	1	527	9232	GO:0003172	sinoatrial valve development
GO:0003213	1	1	0	2	527	9231	GO:0003213	cardiac right atrium morphogenesis
GO:0060920	1	1	0	1	527	9232	GO:0060920	cardiac pacemaker cell differentiation
GO:0004767	0.153413	1	1	2	526	9231	GO:0004767	sphingomyelin phosphodiesterase activity
GO:0008081	0.426127	1	1	9	526	9224	GO:0008081	phosphoric diester hydrolase activity
GO:0006684	0.19914	1	1	3	526	9230	GO:0006684	sphingomyelin metabolic process
GO:0006685	0.19914	1	1	3	526	9230	GO:0006685	sphingomyelin catabolic process
GO:0030149	1	1	0	4	527	9229	GO:0030149	sphingolipid catabolic process
GO:0006370	1	1	0	4	527	9229	GO:0006370	7-methylguanosine mRNA capping
GO:0004484	1	1	0	1	527	9232	GO:0004484	mRNA guanylyltransferase activity
GO:0004651	1	1	0	2	527	9231	GO:0004651	polynucleotide 5'-phosphatase activity
GO:0008192	1	1	0	1	527	9232	GO:0008192	RNA guanylyltransferase activity
GO:0050355	1	1	0	1	527	9232	GO:0050355	inorganic triphosphate phosphatase activity
GO:0003777	0.764283	1	1	25	526	9208	GO:0003777	microtubule motor activity
GO:0007018	0.811338	1	1	29	526	9204	GO:0007018	microtubule-based movement
GO:0030334	0.538233	1	3	49	524	9184	GO:0030334	regulation of cell migration
GO:0007162	0.163088	1	3	23	524	9210	GO:0007162	negative regulation of cell adhesion
GO:0050772	0.0170372	0.799024	4	15	523	9218	GO:0050772	positive regulation of axonogenesis
GO:1902287	0.32205	1	1	6	526	9227	GO:1902287	semaphorin-plexin signaling pathway involved in axon guidance
GO:0032808	1	1	0	3	527	9230	GO:0032808	lacrimal gland development
GO:0042982	0.2424	1	1	4	526	9229	GO:0042982	amyloid precursor protein metabolic process
GO:0035269	1	1	0	14	527	9219	GO:0035269	protein O-linked mannosylation
GO:0016780	1	1	0	2	527	9231	GO:0016780	phosphotransferase activity, for other substituted phosphate groups
GO:0060049	1	1	0	3	527	9230	GO:0060049	regulation of protein glycosylation
GO:0005178	0.739462	1	4	88	523	9145	GO:0005178	integrin binding
GO:0045820	1	1	0	8	527	9225	GO:0045820	negative regulation of glycolytic process
GO:0030851	1	1	0	3	527	9230	GO:0030851	granulocyte differentiation
GO:1903715	1	1	0	4	527	9229	GO:1903715	regulation of aerobic respiration
GO:0045071	1	1	0	16	527	9217	GO:0045071	negative regulation of viral genome replication
GO:0004540	1	1	0	5	527	9228	GO:0004540	ribonuclease activity
GO:0001818	0.153352	1	2	11	525	9222	GO:0001818	negative regulation of cytokine production
GO:0045088	1	1	0	14	527	9219	GO:0045088	regulation of innate immune response
GO:0003730	0.953191	1	1	54	526	9179	GO:0003730	mRNA 3'-UTR binding
GO:0061512	1	1	0	22	527	9211	GO:0061512	protein localization to cilium
GO:1902017	1	1	0	17	527	9216	GO:1902017	regulation of cilium assembly
GO:0032465	1	1	0	25	527	9208	GO:0032465	regulation of cytokinesis
GO:2001135	0.2424	1	1	4	526	9229	GO:2001135	regulation of endocytic recycling
GO:0051959	1	1	0	10	527	9223	GO:0051959	dynein light intermediate chain binding
GO:0060627	1	1	0	9	527	9224	GO:0060627	regulation of vesicle-mediated transport
GO:0070164	1	1	0	3	527	9230	GO:0070164	negative regulation of adiponectin secretion
GO:1902954	1	1	0	3	527	9230	GO:1902954	regulation of early endosome to recycling endosome transport
GO:1904779	1	1	0	2	527	9231	GO:1904779	regulation of protein localization to centrosome
GO:1900745	1	1	0	16	527	9217	GO:1900745	positive regulation of p38MAPK cascade
GO:0042063	1	1	0	4	527	9229	GO:0042063	gliogenesis
GO:0019826	1	1	0	3	527	9230	GO:0019826	oxygen sensor activity
GO:0042775	1	1	0	6	527	9227	GO:0042775	mitochondrial ATP synthesis coupled electron transport
GO:0061351	1	1	0	2	527	9231	GO:0061351	neural precursor cell proliferation
GO:0071453	1	1	0	1	527	9232	GO:0071453	cellular response to oxygen levels
GO:0004725	0.828535	1	2	56	525	9177	GO:0004725	protein tyrosine phosphatase activity
GO:0016791	0.811338	1	1	29	526	9204	GO:0016791	phosphatase activity
GO:0070374	0.871367	1	3	87	524	9146	GO:0070374	positive regulation of ERK1 and ERK2 cascade
GO:0001755	0.789117	1	1	27	526	9206	GO:0001755	neural crest cell migration
GO:0030215	0.273942	1	2	17	525	9216	GO:0030215	semaphorin receptor binding
GO:0045499	0.314691	1	2	19	525	9214	GO:0045499	chemorepellent activity
GO:0048843	0.611102	1	1	16	526	9217	GO:0048843	negative regulation of axon extension involved in axon guidance
GO:0050919	0.394258	1	2	23	525	9210	GO:0050919	negative chemotaxis
GO:0060907	0.358683	1	1	7	526	9226	GO:0060907	positive regulation of macrophage cytokine production
GO:0050808	7.09123e-07	0.000234183	10	17	517	9216	GO:0050808	synapse organization
GO:0048306	0.11787	1	4	31	523	9202	GO:0048306	calcium-dependent protein binding
GO:0030674	0.527361	1	4	66	523	9167	GO:0030674	protein-macromolecule adaptor activity
GO:0034605	1	1	0	21	527	9212	GO:0034605	cellular response to heat
GO:0032007	1	1	0	23	527	9210	GO:0032007	negative regulation of TOR signaling
GO:0036324	1	1	0	5	527	9228	GO:0036324	vascular endothelial growth factor receptor-2 signaling pathway
GO:0043495	1	1	0	18	527	9215	GO:0043495	protein-membrane adaptor activity
GO:0014029	1	1	0	6	527	9227	GO:0014029	neural crest formation
GO:0014032	1	1	0	9	527	9224	GO:0014032	neural crest cell development
GO:0030948	1	1	0	9	527	9224	GO:0030948	negative regulation of vascular endothelial growth factor receptor signaling pathway
GO:1902527	1	1	0	3	527	9230	GO:1902527	positive regulation of protein monoubiquitination
GO:0004382	0.358683	1	1	7	526	9226	GO:0004382	GDP phosphatase activity
GO:0017110	0.19914	1	1	3	526	9230	GO:0017110	nucleoside diphosphate phosphatase activity
GO:0036384	1	1	0	3	527	9230	GO:0036384	CDP phosphatase activity
GO:0045134	0.358683	1	1	7	526	9226	GO:0045134	UDP phosphatase activity
GO:1990003	1	1	0	2	527	9231	GO:1990003	IDP phosphatase activity
GO:0009134	0.2424	1	1	4	526	9229	GO:0009134	nucleoside diphosphate catabolic process
GO:0043542	0.565361	1	1	14	526	9219	GO:0043542	endothelial cell migration
GO:0004727	1	1	0	2	527	9231	GO:0004727	prenylated protein tyrosine phosphatase activity
GO:1904951	0.283329	1	1	5	526	9228	GO:1904951	positive regulation of establishment of protein localization
GO:0140517	1	1	0	3	527	9230	GO:0140517	protein-RNA adaptor activity
GO:1904690	1	1	0	2	527	9231	GO:1904690	positive regulation of cytoplasmic translational initiation
GO:0044877	0.498993	1	7	116	520	9117	GO:0044877	protein-containing complex binding
GO:0001664	0.247895	1	3	29	524	9204	GO:0001664	G protein-coupled receptor binding
GO:0120160	1	1	0	3	527	9230	GO:0120160	intraciliary transport particle A binding
GO:0006099	1	1	0	21	527	9212	GO:0006099	tricarboxylic acid cycle
GO:0004108	1	1	0	1	527	9232	GO:0004108	citrate (Si)-synthase activity
GO:0006890	0.864934	1	1	35	526	9198	GO:0006890	retrograde vesicle-mediated transport, Golgi to endoplasmic reticulum
GO:0048280	1	1	0	6	527	9227	GO:0048280	vesicle fusion with Golgi apparatus
GO:1902902	0.426127	1	1	9	526	9224	GO:1902902	negative regulation of autophagosome assembly
GO:0007007	1	1	0	18	527	9215	GO:0007007	inner mitochondrial membrane organization
GO:0006839	1	1	0	10	527	9223	GO:0006839	mitochondrial transport
GO:0045040	1	1	0	10	527	9223	GO:0045040	protein insertion into mitochondrial outer membrane
GO:0046966	1	1	0	22	527	9211	GO:0046966	nuclear thyroid hormone receptor binding
GO:1904707	0.294359	1	2	18	525	9215	GO:1904707	positive regulation of vascular associated smooth muscle cell proliferation
GO:0004521	1	1	0	21	527	9212	GO:0004521	endoribonuclease activity
GO:0070059	1	1	0	19	527	9214	GO:0070059	intrinsic apoptotic signaling pathway in response to endoplasmic reticulum stress
GO:0001935	1	1	0	10	527	9223	GO:0001935	endothelial cell proliferation
GO:0071333	0.273942	1	2	17	525	9216	GO:0071333	cellular response to glucose stimulus
GO:0016241	1	1	0	39	527	9194	GO:0016241	regulation of macroautophagy
GO:0030544	0.721455	1	1	22	526	9211	GO:0030544	Hsp70 protein binding
GO:0034620	1	1	0	13	527	9220	GO:0034620	cellular response to unfolded protein
GO:0033120	1	1	0	10	527	9223	GO:0033120	positive regulation of RNA splicing
GO:0043531	1	1	0	20	527	9213	GO:0043531	ADP binding
GO:0051879	1	1	0	23	527	9210	GO:0051879	Hsp90 protein binding
GO:0006402	1	1	0	13	527	9220	GO:0006402	mRNA catabolic process
GO:0036289	1	1	0	7	527	9226	GO:0036289	peptidyl-serine autophosphorylation
GO:0036498	1	1	0	7	527	9226	GO:0036498	IRE1-mediated unfolded protein response
GO:0070054	1	1	0	1	527	9232	GO:0070054	mRNA splicing, via endonucleolytic cleavage and ligation
GO:1900103	1	1	0	4	527	9229	GO:1900103	positive regulation of endoplasmic reticulum unfolded protein response
GO:1901142	1	1	0	2	527	9231	GO:1901142	insulin metabolic process
GO:1990579	1	1	0	1	527	9232	GO:1990579	peptidyl-serine trans-autophosphorylation
GO:0016055	0.652037	1	1	18	526	9215	GO:0016055	Wnt signaling pathway
GO:0098696	1	1	0	4	527	9229	GO:0098696	regulation of neurotransmitter receptor localization to postsynaptic specialization membrane
GO:0099560	0.0013592	0.153778	4	6	523	9227	GO:0099560	synaptic membrane adhesion
GO:1905606	3.16738e-06	0.000823452	7	7	520	9226	GO:1905606	regulation of presynapse assembly
GO:0048025	1	1	0	9	527	9224	GO:0048025	negative regulation of mRNA splicing, via spliceosome
GO:0000375	1	1	0	19	527	9214	GO:0000375	RNA splicing, via transesterification reactions
GO:0000244	1	1	0	8	527	9225	GO:0000244	spliceosomal tri-snRNP complex assembly
GO:0006376	0.153352	1	2	11	525	9222	GO:0006376	mRNA splice site selection
GO:0050733	1	1	0	1	527	9232	GO:0050733	RS domain binding
GO:0048024	1	1	0	17	527	9216	GO:0048024	regulation of mRNA splicing, via spliceosome
GO:0008156	1	1	0	8	527	9225	GO:0008156	negative regulation of DNA replication
GO:0030174	1	1	0	9	527	9224	GO:0030174	regulation of DNA-templated DNA replication initiation
GO:0006275	1	1	0	34	527	9199	GO:0006275	regulation of DNA replication
GO:0035563	1	1	0	6	527	9227	GO:0035563	positive regulation of chromatin binding
GO:0071163	1	1	0	1	527	9232	GO:0071163	DNA replication preinitiation complex assembly
GO:2000104	1	1	0	1	527	9232	GO:2000104	negative regulation of DNA-templated DNA replication
GO:0002250	0.540515	1	1	13	526	9220	GO:0002250	adaptive immune response
GO:0032696	0.105081	1	1	1	526	9232	GO:0032696	negative regulation of interleukin-13 production
GO:0048713	1	1	0	2	527	9231	GO:0048713	regulation of oligodendrocyte differentiation
GO:0051402	0.565361	1	1	14	526	9219	GO:0051402	neuron apoptotic process
GO:0030889	1	1	0	4	527	9229	GO:0030889	negative regulation of B cell proliferation
GO:0006959	1	1	0	15	527	9218	GO:0006959	humoral immune response
GO:0042552	0.0283084	1	4	18	523	9215	GO:0042552	myelination
GO:0001783	1	1	0	1	527	9232	GO:0001783	B cell apoptotic process
GO:0031642	1	1	0	3	527	9230	GO:0031642	negative regulation of myelination
GO:0032714	0.105081	1	1	1	526	9232	GO:0032714	negative regulation of interleukin-5 production
GO:0042130	1	1	0	5	527	9228	GO:0042130	negative regulation of T cell proliferation
GO:0097252	1	1	0	1	527	9232	GO:0097252	oligodendrocyte apoptotic process
GO:0019904	0.912421	1	3	97	524	9136	GO:0019904	protein domain specific binding
GO:0000381	0.0519638	1	5	33	522	9200	GO:0000381	regulation of alternative mRNA splicing, via spliceosome
GO:0006282	1	1	0	48	527	9185	GO:0006282	regulation of DNA repair
GO:0043484	1	1	0	50	527	9183	GO:0043484	regulation of RNA splicing
GO:1904672	1	1	0	2	527	9231	GO:1904672	regulation of somatic stem cell population maintenance
GO:0035066	1	1	0	10	527	9223	GO:0035066	positive regulation of histone acetylation
GO:0045943	1	1	0	20	527	9213	GO:0045943	positive regulation of transcription by RNA polymerase I
GO:0045945	1	1	0	14	527	9219	GO:0045945	positive regulation of transcription by RNA polymerase III
GO:1990935	1	1	0	3	527	9230	GO:1990935	splicing factor binding
GO:0000245	1	1	0	17	527	9216	GO:0000245	spliceosomal complex assembly
GO:0034063	1	1	0	20	527	9213	GO:0034063	stress granule assembly
GO:0035613	1	1	0	11	527	9222	GO:0035613	RNA stem-loop binding
GO:1905172	1	1	0	3	527	9230	GO:1905172	RISC complex binding
GO:0070966	1	1	0	4	527	9229	GO:0070966	nuclear-transcribed mRNA catabolic process, no-go decay
GO:0075522	1	1	0	9	527	9224	GO:0075522	IRES-dependent viral translational initiation
GO:0017147	1	1	0	23	527	9210	GO:0017147	Wnt-protein binding
GO:0042813	1	1	0	14	527	9219	GO:0042813	Wnt receptor activity
GO:0051091	0.61311	1	3	55	524	9178	GO:0051091	positive regulation of DNA-binding transcription factor activity
GO:1904948	1	1	0	8	527	9225	GO:1904948	midbrain dopaminergic neuron differentiation
GO:0071542	0.283329	1	1	5	526	9228	GO:0071542	dopaminergic neuron differentiation
GO:0071901	0.426127	1	1	9	526	9224	GO:0071901	negative regulation of protein serine/threonine kinase activity
GO:0005041	1	1	0	9	527	9224	GO:0005041	low-density lipoprotein particle receptor activity
GO:0019210	1	1	0	3	527	9230	GO:0019210	kinase inhibitor activity
GO:0019534	1	1	0	4	527	9229	GO:0019534	toxin transmembrane transporter activity
GO:0014033	1	1	0	4	527	9229	GO:0014033	neural crest cell differentiation
GO:0034392	0.32205	1	1	6	526	9227	GO:0034392	negative regulation of smooth muscle cell apoptotic process
GO:0045787	1	1	0	18	527	9215	GO:0045787	positive regulation of cell cycle
GO:0071397	0.358683	1	1	7	526	9226	GO:0071397	cellular response to cholesterol
GO:0090118	1	1	0	2	527	9231	GO:0090118	receptor-mediated endocytosis involved in cholesterol transport
GO:0090244	1	1	0	1	527	9232	GO:0090244	Wnt signaling pathway involved in somitogenesis
GO:0001223	1	1	0	24	527	9209	GO:0001223	transcription coactivator binding
GO:0070936	1	1	0	57	527	9176	GO:0070936	protein K48-linked ubiquitination
GO:0008582	1	1	0	1	527	9232	GO:0008582	regulation of synaptic assembly at neuromuscular junction
GO:0021952	1	1	0	5	527	9228	GO:0021952	central nervous system projection neuron axonogenesis
GO:0050905	0.19914	1	1	3	526	9230	GO:0050905	neuromuscular process
GO:1902667	1	1	0	2	527	9231	GO:1902667	regulation of axon guidance
GO:0003724	1	1	0	31	527	9202	GO:0003724	RNA helicase activity
GO:0004386	1	1	0	20	527	9213	GO:0004386	helicase activity
GO:0000354	1	1	0	2	527	9231	GO:0000354	cis assembly of pre-catalytic spliceosome
GO:0000388	1	1	0	1	527	9232	GO:0000388	spliceosome conformational change to release U4 (or U4atac) and U1 (or U11)
GO:0060287	1	1	0	8	527	9225	GO:0060287	epithelial cilium movement involved in determination of left/right asymmetry
GO:0031954	0.540515	1	1	13	526	9220	GO:0031954	positive regulation of protein autophosphorylation
GO:0045839	1	1	0	7	527	9226	GO:0045839	negative regulation of mitotic nuclear division
GO:0043162	1	1	0	23	527	9210	GO:0043162	ubiquitin-dependent protein catabolic process via the multivesicular body sorting pathway
GO:0042273	1	1	0	28	527	9205	GO:0042273	ribosomal large subunit biogenesis
GO:0042274	1	1	0	51	527	9182	GO:0042274	ribosomal small subunit biogenesis
GO:0017056	1	1	0	18	527	9215	GO:0017056	structural constituent of nuclear pore
GO:0006405	1	1	0	9	527	9224	GO:0006405	RNA export from nucleus
GO:0006913	1	1	0	32	527	9201	GO:0006913	nucleocytoplasmic transport
GO:0000972	1	1	0	4	527	9229	GO:0000972	transcription-dependent tethering of RNA polymerase II gene DNA at nuclear periphery
GO:0036228	1	1	0	2	527	9231	GO:0036228	protein localization to nuclear inner membrane
GO:0006261	1	1	0	21	527	9212	GO:0006261	DNA-templated DNA replication
GO:0015813	0.0982529	1	2	8	525	9225	GO:0015813	L-glutamate transmembrane transport
GO:0005313	0.0102954	0.561603	3	6	524	9227	GO:0005313	L-glutamate transmembrane transporter activity
GO:0000514	1	1	0	2	527	9231	GO:0000514	3-sulfino-L-alanine: proton, glutamate antiporter activity
GO:0000515	1	1	0	2	527	9231	GO:0000515	aspartate:glutamate, proton antiporter activity
GO:0015172	1	1	0	3	527	9230	GO:0015172	acidic amino acid transmembrane transporter activity
GO:0015183	1	1	0	6	527	9227	GO:0015183	L-aspartate transmembrane transporter activity
GO:0009066	1	1	0	4	527	9229	GO:0009066	aspartate family amino acid metabolic process
GO:0015810	1	1	0	5	527	9228	GO:0015810	aspartate transmembrane transport
GO:0043490	1	1	0	3	527	9230	GO:0043490	malate-aspartate shuttle
GO:0008499	0.358683	1	1	7	526	9226	GO:0008499	UDP-galactose:beta-N-acetylglucosamine beta-1,3-galactosyltransferase activity
GO:0047273	1	1	0	1	527	9232	GO:0047273	galactosylgalactosylglucosylceramide beta-D-acetylgalactosaminyltransferase activity
GO:0006688	0.540515	1	1	13	526	9220	GO:0006688	glycosphingolipid biosynthetic process
GO:0004252	0.337679	1	3	35	524	9198	GO:0004252	serine-type endopeptidase activity
GO:0007042	1	1	0	14	527	9219	GO:0007042	lysosomal lumen acidification
GO:0002003	1	1	0	2	527	9231	GO:0002003	angiotensin maturation
GO:0007035	1	1	0	14	527	9219	GO:0007035	vacuolar acidification
GO:0021626	1	1	0	2	527	9231	GO:0021626	central nervous system maturation
GO:0021903	1	1	0	1	527	9232	GO:0021903	rostrocaudal neural tube patterning
GO:0030177	1	1	0	24	527	9209	GO:0030177	positive regulation of Wnt signaling pathway
GO:0032914	1	1	0	2	527	9231	GO:0032914	positive regulation of transforming growth factor beta1 production
GO:0043408	0.721455	1	1	22	526	9211	GO:0043408	regulation of MAPK cascade
GO:0048069	1	1	0	1	527	9232	GO:0048069	eye pigmentation
GO:0048388	1	1	0	8	527	9225	GO:0048388	endosomal lumen acidification
GO:0051452	1	1	0	5	527	9228	GO:0051452	intracellular pH reduction
GO:0060323	1	1	0	1	527	9232	GO:0060323	head morphogenesis
GO:0061795	1	1	0	6	527	9227	GO:0061795	Golgi lumen acidification
GO:1902600	0.800536	1	1	28	526	9205	GO:1902600	proton transmembrane transport
GO:1905143	1	1	0	1	527	9232	GO:1905143	eukaryotic translation initiation factor 2 complex assembly
GO:0004198	1	1	0	6	527	9227	GO:0004198	calcium-dependent cysteine-type endopeptidase activity
GO:0019900	0.934572	1	1	48	526	9185	GO:0019900	kinase binding
GO:0009410	0.857196	1	1	34	526	9199	GO:0009410	response to xenobiotic stimulus
GO:0086100	1	1	0	5	527	9228	GO:0086100	endothelin receptor signaling pathway
GO:0070682	1	1	0	2	527	9231	GO:0070682	proteasome regulatory particle assembly
GO:0043409	1	1	0	18	527	9215	GO:0043409	negative regulation of MAPK cascade
GO:0090201	1	1	0	14	527	9219	GO:0090201	negative regulation of release of cytochrome c from mitochondria
GO:0007253	1	1	0	3	527	9230	GO:0007253	cytoplasmic sequestering of NF-kappaB
GO:0045737	1	1	0	10	527	9223	GO:0045737	positive regulation of cyclin-dependent protein serine/threonine kinase activity
GO:0042593	0.469945	1	3	44	524	9189	GO:0042593	glucose homeostasis
GO:0048813	0.0438395	1	3	12	524	9221	GO:0048813	dendrite morphogenesis
GO:0045604	1	1	0	3	527	9230	GO:0045604	regulation of epidermal cell differentiation
GO:0061179	1	1	0	3	527	9230	GO:0061179	negative regulation of insulin secretion involved in cellular response to glucose stimulus
GO:1904178	1	1	0	3	527	9230	GO:1904178	negative regulation of adipose tissue development
GO:0050688	1	1	0	3	527	9230	GO:0050688	regulation of defense response to virus
GO:0008235	1	1	0	6	527	9227	GO:0008235	metalloexopeptidase activity
GO:0071586	1	1	0	1	527	9232	GO:0071586	CAAX-box protein processing
GO:0004450	1	1	0	2	527	9231	GO:0004450	isocitrate dehydrogenase (NADP+) activity
GO:0006102	1	1	0	4	527	9229	GO:0006102	isocitrate metabolic process
GO:0006739	1	1	0	8	527	9225	GO:0006739	NADP metabolic process
GO:0050567	1	1	0	2	527	9231	GO:0050567	glutaminyl-tRNA synthase (glutamine-hydrolyzing) activity
GO:0032543	1	1	0	65	527	9168	GO:0032543	mitochondrial translation
GO:0070681	1	1	0	2	527	9231	GO:0070681	glutaminyl-tRNAGln biosynthesis via transamidation
GO:0008353	1	1	0	8	527	9225	GO:0008353	RNA polymerase II CTD heptapeptide repeat kinase activity
GO:0004693	1	1	0	12	527	9221	GO:0004693	cyclin-dependent protein serine/threonine kinase activity
GO:0009966	1	1	0	21	527	9212	GO:0009966	regulation of signal transduction
GO:0044828	1	1	0	8	527	9225	GO:0044828	negative regulation by host of viral genome replication
GO:0030168	0.190398	1	3	25	524	9208	GO:0030168	platelet activation
GO:0004143	0.0102954	0.561603	3	6	524	9227	GO:0004143	diacylglycerol kinase activity
GO:0046339	0.0141252	0.72519	3	7	524	9226	GO:0046339	diacylglycerol metabolic process
GO:0046834	0.00714748	0.482898	3	5	524	9228	GO:0046834	lipid phosphorylation
GO:0046933	1	1	0	8	527	9225	GO:0046933	proton-transporting ATP synthase activity, rotational mechanism
GO:0015986	1	1	0	9	527	9224	GO:0015986	proton motive force-driven ATP synthesis
GO:0015275	1	1	0	1	527	9232	GO:0015275	stretch-activated, monoatomic cation-selective, calcium channel activity
GO:0097428	1	1	0	6	527	9227	GO:0097428	protein maturation by iron-sulfur cluster transfer
GO:0006879	1	1	0	31	527	9202	GO:0006879	cellular iron ion homeostasis
GO:0002026	0.2424	1	1	4	526	9229	GO:0002026	regulation of the force of heart contraction
GO:0010614	1	1	0	4	527	9229	GO:0010614	negative regulation of cardiac muscle hypertrophy
GO:0045454	1	1	0	25	527	9208	GO:0045454	cell redox homeostasis
GO:2000772	1	1	0	8	527	9225	GO:2000772	regulation of cellular senescence
GO:0000470	1	1	0	9	527	9224	GO:0000470	maturation of LSU-rRNA
GO:0099509	0.153413	1	1	2	526	9231	GO:0099509	regulation of presynaptic cytosolic calcium ion concentration
GO:1900271	0.00714748	0.482898	3	5	524	9228	GO:1900271	regulation of long-term synaptic potentiation
GO:0001764	0.00761398	0.482898	7	36	520	9197	GO:0001764	neuron migration
GO:0050773	0.115941	1	2	9	525	9224	GO:0050773	regulation of dendrite development
GO:0050775	0.358683	1	1	7	526	9226	GO:0050775	positive regulation of dendrite morphogenesis
GO:0050804	3.2338e-07	0.000123481	11	20	516	9213	GO:0050804	modulation of chemical synaptic transmission
GO:0099175	0.32205	1	1	6	526	9227	GO:0099175	regulation of postsynapse organization
GO:0030553	0.19914	1	1	3	526	9230	GO:0030553	cGMP binding
GO:0004114	1	1	0	8	527	9225	GO:0004114	3',5'-cyclic-nucleotide phosphodiesterase activity
GO:0047555	0.32205	1	1	6	526	9227	GO:0047555	3',5'-cyclic-GMP phosphodiesterase activity
GO:0046069	1	1	0	2	527	9231	GO:0046069	cGMP catabolic process
GO:0010613	1	1	0	12	527	9221	GO:0010613	positive regulation of cardiac muscle hypertrophy
GO:0046068	1	1	0	1	527	9232	GO:0046068	cGMP metabolic process
GO:0007267	0.0740808	1	9	87	518	9146	GO:0007267	cell-cell signaling
GO:0009653	0.624768	1	3	56	524	9177	GO:0009653	anatomical structure morphogenesis
GO:0005111	1	1	0	2	527	9231	GO:0005111	type 2 fibroblast growth factor receptor binding
GO:0043536	1	1	0	30	527	9203	GO:0043536	positive regulation of blood vessel endothelial cell migration
GO:2000546	1	1	0	4	527	9229	GO:2000546	positive regulation of endothelial cell chemotaxis to fibroblast growth factor
GO:0005105	1	1	0	2	527	9231	GO:0005105	type 1 fibroblast growth factor receptor binding
GO:0043406	0.864934	1	1	35	526	9198	GO:0043406	positive regulation of MAP kinase activity
GO:0071577	0.514252	1	1	12	526	9221	GO:0071577	zinc ion transmembrane transport
GO:0051209	0.0550318	1	4	23	523	9210	GO:0051209	release of sequestered calcium ion into cytosol
GO:0051289	0.11787	1	4	31	523	9202	GO:0051289	protein homotetramerization
GO:0097553	0.0027692	0.234641	3	3	524	9230	GO:0097553	calcium ion transmembrane import into cytosol
GO:0071277	4.15307e-08	2.45312e-05	15	36	512	9197	GO:0071277	cellular response to calcium ion
GO:0005262	0.0117614	0.633095	6	30	521	9203	GO:0005262	calcium channel activity
GO:0015278	0.283329	1	1	5	526	9228	GO:0015278	calcium-release channel activity
GO:0072571	0.0539959	1	1	0	526	9233	GO:0072571	mono-ADP-D-ribose binding
GO:0099604	0.153413	1	1	2	526	9231	GO:0099604	ligand-gated calcium channel activity
GO:0001659	0.0814273	1	2	7	525	9226	GO:0001659	temperature homeostasis
GO:0002407	0.19914	1	1	3	526	9230	GO:0002407	dendritic cell chemotaxis
GO:0014074	0.283329	1	1	5	526	9228	GO:0014074	response to purine-containing compound
GO:0035584	0.0238941	1	3	9	524	9224	GO:0035584	calcium-mediated signaling using intracellular calcium source
GO:0051489	0.115941	1	2	9	525	9224	GO:0051489	regulation of filopodium assembly
GO:0071415	0.153413	1	1	2	526	9231	GO:0071415	cellular response to purine-containing compound
GO:0071502	0.105081	1	1	1	526	9232	GO:0071502	cellular response to temperature stimulus
GO:0097028	0.283329	1	1	5	526	9228	GO:0097028	dendritic cell differentiation
GO:0006259	1	1	0	6	527	9227	GO:0006259	DNA metabolic process
GO:0000993	1	1	0	23	527	9210	GO:0000993	RNA polymerase II complex binding
GO:0003678	1	1	0	23	527	9210	GO:0003678	DNA helicase activity
GO:0009378	1	1	0	4	527	9229	GO:0009378	four-way junction helicase activity
GO:0006268	1	1	0	14	527	9219	GO:0006268	DNA unwinding involved in DNA replication
GO:0043138	1	1	0	9	527	9224	GO:0043138	3'-5' DNA helicase activity
GO:0051304	1	1	0	4	527	9229	GO:0051304	chromosome separation
GO:1990506	1	1	0	1	527	9232	GO:1990506	mitotic DNA-templated DNA replication
GO:2001243	1	1	0	12	527	9221	GO:2001243	negative regulation of intrinsic apoptotic signaling pathway
GO:0071363	1	1	0	25	527	9208	GO:0071363	cellular response to growth factor stimulus
GO:0010923	1	1	0	3	527	9230	GO:0010923	negative regulation of phosphatase activity
GO:0071383	0.426127	1	1	9	526	9224	GO:0071383	cellular response to steroid hormone stimulus
GO:2000271	1	1	0	5	527	9228	GO:2000271	positive regulation of fibroblast apoptotic process
GO:0006506	1	1	0	22	527	9211	GO:0006506	GPI anchor biosynthetic process
GO:0019348	1	1	0	3	527	9230	GO:0019348	dolichol metabolic process
GO:0030234	0.39334	1	1	8	526	9225	GO:0030234	enzyme regulator activity
GO:0098632	5.382e-05	0.0091337	7	13	520	9220	GO:0098632	cell-cell adhesion mediator activity
GO:0031681	0.029843	1	3	10	524	9223	GO:0031681	G-protein beta-subunit binding
GO:0044804	1	1	0	11	527	9222	GO:0044804	autophagy of nucleus
GO:0016236	1	1	0	54	527	9179	GO:0016236	macroautophagy
GO:0050687	1	1	0	7	527	9226	GO:0050687	negative regulation of defense response to virus
GO:1901096	1	1	0	4	527	9229	GO:1901096	regulation of autophagosome maturation
GO:1904973	1	1	0	3	527	9230	GO:1904973	positive regulation of viral translation
GO:0090110	1	1	0	12	527	9221	GO:0090110	COPII-coated vesicle cargo loading
GO:0030316	1	1	0	15	527	9218	GO:0030316	osteoclast differentiation
GO:0071800	1	1	0	3	527	9230	GO:0071800	podosome assembly
GO:0016322	0.32205	1	1	6	526	9227	GO:0016322	neuron remodeling
GO:0016601	1	1	0	15	527	9218	GO:0016601	Rac protein signal transduction
GO:0033623	1	1	0	1	527	9232	GO:0033623	regulation of integrin activation
GO:1901992	1	1	0	2	527	9231	GO:1901992	positive regulation of mitotic cell cycle phase transition
GO:0090129	0.000851713	0.10304	4	5	523	9228	GO:0090129	positive regulation of synapse maturation
GO:0016524	0.105081	1	1	1	526	9232	GO:0016524	latrotoxin receptor activity
GO:0050839	0.00321541	0.255124	7	30	520	9203	GO:0050839	cell adhesion molecule binding
GO:0007157	0.0431367	1	4	21	523	9212	GO:0007157	heterophilic cell-cell adhesion via plasma membrane cell adhesion molecules
GO:0000902	0.0171981	0.799024	6	33	521	9200	GO:0000902	cell morphogenesis
GO:0062176	1	1	0	5	527	9228	GO:0062176	R-loop processing
GO:0071345	0.540515	1	1	13	526	9220	GO:0071345	cellular response to cytokine stimulus
GO:0071474	1	1	0	6	527	9227	GO:0071474	cellular hyperosmotic response
GO:1904996	1	1	0	7	527	9226	GO:1904996	positive regulation of leukocyte adhesion to vascular endothelial cell
GO:0004359	1	1	0	2	527	9231	GO:0004359	glutaminase activity
GO:0006537	1	1	0	1	527	9232	GO:0006537	glutamate biosynthetic process
GO:0006543	1	1	0	1	527	9232	GO:0006543	glutamine catabolic process
GO:0090461	1	1	0	2	527	9231	GO:0090461	cellular glutamate homeostasis
GO:0140684	1	1	0	2	527	9231	GO:0140684	histone H3K9me2/H3K9me3 demethylase activity
GO:0010468	0.315972	1	5	64	522	9169	GO:0010468	regulation of gene expression
GO:0051864	1	1	0	8	527	9225	GO:0051864	histone H3K36 demethylase activity
GO:0043621	0.831223	1	1	31	526	9202	GO:0043621	protein self-association
GO:0002098	1	1	0	10	527	9223	GO:0002098	tRNA wobble uridine modification
GO:0002926	1	1	0	3	527	9230	GO:0002926	tRNA wobble base 5-methoxycarbonylmethyl-2-thiouridinylation
GO:0006417	0.750792	1	1	24	526	9209	GO:0006417	regulation of translation
GO:0046907	0.204461	1	3	26	524	9207	GO:0046907	intracellular transport
GO:0048858	0.105081	1	1	1	526	9232	GO:0048858	cell projection morphogenesis
GO:0106091	0.153413	1	1	2	526	9231	GO:0106091	glial cell projection elongation
GO:1900026	0.800536	1	1	28	526	9205	GO:1900026	positive regulation of substrate adhesion-dependent cell spreading
GO:0001530	0.426127	1	1	9	526	9224	GO:0001530	lipopolysaccharide binding
GO:0004057	1	1	0	1	527	9232	GO:0004057	arginyltransferase activity
GO:0010498	1	1	0	19	527	9214	GO:0010498	proteasomal protein catabolic process
GO:0016598	1	1	0	1	527	9232	GO:0016598	protein arginylation
GO:0003755	1	1	0	18	527	9215	GO:0003755	peptidyl-prolyl cis-trans isomerase activity
GO:0008016	0.153352	1	2	11	525	9222	GO:0008016	regulation of heart contraction
GO:0036002	0.0814273	1	2	7	525	9226	GO:0036002	pre-mRNA binding
GO:0055091	1	1	0	10	527	9223	GO:0055091	phospholipid homeostasis
GO:0006699	1	1	0	18	527	9215	GO:0006699	bile acid biosynthetic process
GO:0008206	1	1	0	5	527	9228	GO:0008206	bile acid metabolic process
GO:0008559	1	1	0	5	527	9228	GO:0008559	ABC-type xenobiotic transporter activity
GO:0015125	1	1	0	4	527	9229	GO:0015125	bile acid transmembrane transporter activity
GO:0015126	1	1	0	1	527	9232	GO:0015126	canalicular bile acid transmembrane transporter activity
GO:0015722	1	1	0	1	527	9232	GO:0015722	canalicular bile acid transport
GO:0031998	1	1	0	3	527	9230	GO:0031998	regulation of fatty acid beta-oxidation
GO:0046618	1	1	0	2	527	9231	GO:0046618	xenobiotic export from cell
GO:0120189	1	1	0	1	527	9232	GO:0120189	positive regulation of bile acid secretion
GO:1904251	1	1	0	2	527	9231	GO:1904251	regulation of bile acid metabolic process
GO:0006914	0.922653	1	1	45	526	9188	GO:0006914	autophagy
GO:0032446	1	1	0	3	527	9230	GO:0032446	protein modification by small protein conjugation
GO:0006995	1	1	0	6	527	9227	GO:0006995	cellular response to nitrogen starvation
GO:0009267	1	1	0	46	527	9187	GO:0009267	cellular response to starvation
GO:0034727	1	1	0	9	527	9224	GO:0034727	piecemeal microautophagy of the nucleus
GO:0006497	1	1	0	5	527	9228	GO:0006497	protein lipidation
GO:0031401	1	1	0	3	527	9230	GO:0031401	positive regulation of protein modification process
GO:0019778	1	1	0	1	527	9232	GO:0019778	Atg12 activating enzyme activity
GO:0019779	1	1	0	1	527	9232	GO:0019779	Atg8 activating enzyme activity
GO:0071455	1	1	0	4	527	9229	GO:0071455	cellular response to hyperoxia
GO:0008283	0.947662	1	1	52	526	9181	GO:0008283	cell population proliferation
GO:0021987	0.137098	1	3	21	524	9212	GO:0021987	cerebral cortex development
GO:0045444	1	1	0	32	527	9201	GO:0045444	fat cell differentiation
GO:0051090	1	1	0	9	527	9224	GO:0051090	regulation of DNA-binding transcription factor activity
GO:0030512	0.960411	1	1	57	526	9176	GO:0030512	negative regulation of transforming growth factor beta receptor signaling pathway
GO:0006110	1	1	0	8	527	9225	GO:0006110	regulation of glycolytic process
GO:0060766	1	1	0	11	527	9222	GO:0060766	negative regulation of androgen receptor signaling pathway
GO:0030183	1	1	0	30	527	9203	GO:0030183	B cell differentiation
GO:0035035	0.540515	1	1	13	526	9220	GO:0035035	histone acetyltransferase binding
GO:0097680	1	1	0	9	527	9224	GO:0097680	double-strand break repair via classical nonhomologous end joining
GO:2000677	1	1	0	4	527	9229	GO:2000677	regulation of transcription regulatory region DNA binding
GO:0008474	1	1	0	9	527	9224	GO:0008474	palmitoyl-(protein) hydrolase activity
GO:0004622	1	1	0	13	527	9220	GO:0004622	lysophospholipase activity
GO:0052689	1	1	0	6	527	9227	GO:0052689	carboxylic ester hydrolase activity
GO:0002084	1	1	0	7	527	9226	GO:0002084	protein depalmitoylation
GO:0046464	1	1	0	5	527	9228	GO:0046464	acylglycerol catabolic process
GO:1905344	1	1	0	1	527	9232	GO:1905344	prostaglandin catabolic process
GO:0030695	0.051002	1	2	5	525	9228	GO:0030695	GTPase regulator activity
GO:0045668	1	1	0	25	527	9208	GO:0045668	negative regulation of osteoblast differentiation
GO:1901331	0.2424	1	1	4	526	9229	GO:1901331	positive regulation of odontoblast differentiation
GO:0001817	1	1	0	26	527	9207	GO:0001817	regulation of cytokine production
GO:0048661	1	1	0	22	527	9211	GO:0048661	positive regulation of smooth muscle cell proliferation
GO:0014911	1	1	0	6	527	9227	GO:0014911	positive regulation of smooth muscle cell migration
GO:0045669	0.903325	1	1	41	526	9192	GO:0045669	positive regulation of osteoblast differentiation
GO:0004610	1	1	0	1	527	9232	GO:0004610	phosphoacetylglucosamine mutase activity
GO:0006048	1	1	0	8	527	9225	GO:0006048	UDP-N-acetylglucosamine biosynthetic process
GO:0006041	1	1	0	1	527	9232	GO:0006041	glucosamine metabolic process
GO:0004535	1	1	0	13	527	9220	GO:0004535	poly(A)-specific ribonuclease activity
GO:0032212	1	1	0	26	527	9207	GO:0032212	positive regulation of telomere maintenance via telomerase
GO:0051973	1	1	0	24	527	9209	GO:0051973	positive regulation of telomerase activity
GO:0070034	1	1	0	16	527	9217	GO:0070034	telomerase RNA binding
GO:0090669	1	1	0	4	527	9229	GO:0090669	telomerase RNA stabilization
GO:1904872	1	1	0	4	527	9229	GO:1904872	regulation of telomerase RNA localization to Cajal body
GO:0000289	1	1	0	16	527	9217	GO:0000289	nuclear-transcribed mRNA poly(A) tail shortening
GO:0004518	1	1	0	5	527	9228	GO:0004518	nuclease activity
GO:0043169	1	1	0	1	527	9232	GO:0043169	cation binding
GO:0000495	1	1	0	2	527	9231	GO:0000495	box H/ACA RNA 3'-end processing
GO:0009451	1	1	0	1	527	9232	GO:0009451	RNA modification
GO:0010587	1	1	0	6	527	9227	GO:0010587	miRNA catabolic process
GO:0071051	1	1	0	5	527	9228	GO:0071051	polyadenylation-dependent snoRNA 3'-end processing
GO:0110008	1	1	0	1	527	9232	GO:0110008	ncRNA deadenylation
GO:0008460	1	1	0	1	527	9232	GO:0008460	dTDP-glucose 4,6-dehydratase activity
GO:0051117	0.941481	1	1	50	526	9183	GO:0051117	ATPase binding
GO:0032489	0.283329	1	1	5	526	9228	GO:0032489	regulation of Cdc42 protein signal transduction
GO:0034616	1	1	0	3	527	9230	GO:0034616	response to laminar fluid shear stress
GO:0033344	0.426127	1	1	9	526	9224	GO:0033344	cholesterol efflux
GO:0015485	1	1	0	39	527	9194	GO:0015485	cholesterol binding
GO:0034380	1	1	0	3	527	9230	GO:0034380	high-density lipoprotein particle assembly
GO:0043691	1	1	0	8	527	9225	GO:0043691	reverse cholesterol transport
GO:0005548	1	1	0	6	527	9227	GO:0005548	phospholipid transporter activity
GO:0008320	1	1	0	17	527	9216	GO:0008320	protein transmembrane transporter activity
GO:0034185	1	1	0	10	527	9223	GO:0034185	apolipoprotein binding
GO:0034186	1	1	0	5	527	9228	GO:0034186	apolipoprotein A-I binding
GO:0034188	1	1	0	1	527	9232	GO:0034188	apolipoprotein A-I receptor activity
GO:0046623	1	1	0	1	527	9232	GO:0046623	sphingolipid floppase activity
GO:0090554	1	1	0	4	527	9229	GO:0090554	phosphatidylcholine floppase activity
GO:0090556	1	1	0	1	527	9232	GO:0090556	phosphatidylserine floppase activity
GO:0120020	1	1	0	12	527	9221	GO:0120020	cholesterol transfer activity
GO:0140328	1	1	0	3	527	9230	GO:0140328	floppase activity
GO:0007040	0.487269	1	2	28	525	9205	GO:0007040	lysosome organization
GO:0010745	1	1	0	7	527	9226	GO:0010745	negative regulation of macrophage derived foam cell differentiation
GO:0010887	1	1	0	8	527	9225	GO:0010887	negative regulation of cholesterol storage
GO:0023061	1	1	0	1	527	9232	GO:0023061	signal release
GO:0032367	1	1	0	10	527	9223	GO:0032367	intracellular cholesterol transport
GO:0033700	1	1	0	3	527	9230	GO:0033700	phospholipid efflux
GO:0071404	1	1	0	9	527	9224	GO:0071404	cellular response to low-density lipoprotein particle stimulus
GO:0071806	1	1	0	1	527	9232	GO:0071806	protein transmembrane transport
GO:0090107	1	1	0	1	527	9232	GO:0090107	regulation of high-density lipoprotein particle assembly
GO:0090108	1	1	0	1	527	9232	GO:0090108	positive regulation of high-density lipoprotein particle assembly
GO:0030145	1	1	0	39	527	9194	GO:0030145	manganese ion binding
GO:0003697	1	1	0	65	527	9168	GO:0003697	single-stranded DNA binding
GO:0007166	0.283923	1	5	61	522	9172	GO:0007166	cell surface receptor signaling pathway
GO:0036317	1	1	0	1	527	9232	GO:0036317	tyrosyl-RNA phosphodiesterase activity
GO:0070260	1	1	0	1	527	9232	GO:0070260	5'-tyrosyl-DNA phosphodiesterase activity
GO:0006850	1	1	0	2	527	9231	GO:0006850	mitochondrial pyruvate transmembrane transport
GO:0050833	1	1	0	4	527	9229	GO:0050833	pyruvate transmembrane transporter activity
GO:0007259	1	1	0	19	527	9214	GO:0007259	receptor signaling pathway via JAK-STAT
GO:0046580	0.486491	1	1	11	526	9222	GO:0046580	negative regulation of Ras protein signal transduction
GO:0016579	1	1	0	40	527	9193	GO:0016579	protein deubiquitination
GO:0101005	1	1	0	12	527	9221	GO:0101005	deubiquitinase activity
GO:0047429	1	1	0	5	527	9228	GO:0047429	nucleoside triphosphate diphosphatase activity
GO:0140042	1	1	0	9	527	9224	GO:0140042	lipid droplet formation
GO:0004605	1	1	0	3	527	9230	GO:0004605	phosphatidate cytidylyltransferase activity
GO:0016024	1	1	0	3	527	9230	GO:0016024	CDP-diacylglycerol biosynthetic process
GO:0006655	1	1	0	3	527	9230	GO:0006655	phosphatidylglycerol biosynthetic process
GO:0004526	1	1	0	8	527	9225	GO:0004526	ribonuclease P activity
GO:0006364	1	1	0	52	527	9181	GO:0006364	rRNA processing
GO:0033204	1	1	0	8	527	9225	GO:0033204	ribonuclease P RNA binding
GO:0001682	1	1	0	10	527	9223	GO:0001682	tRNA 5'-leader removal
GO:0032183	1	1	0	7	527	9226	GO:0032183	SUMO binding
GO:0070858	1	1	0	2	527	9231	GO:0070858	negative regulation of bile acid biosynthetic process
GO:0033119	1	1	0	5	527	9228	GO:0033119	negative regulation of RNA splicing
GO:0008015	1	1	0	14	527	9219	GO:0008015	blood circulation
GO:0030301	1	1	0	13	527	9220	GO:0030301	cholesterol transport
GO:0099044	1	1	0	2	527	9231	GO:0099044	vesicle tethering to endoplasmic reticulum
GO:0045087	1	1	0	68	527	9165	GO:0045087	innate immune response
GO:0032760	0.821557	1	1	30	526	9203	GO:0032760	positive regulation of tumor necrosis factor production
GO:0032728	1	1	0	19	527	9214	GO:0032728	positive regulation of interferon-beta production
GO:0032727	1	1	0	14	527	9219	GO:0032727	positive regulation of interferon-alpha production
GO:0038187	1	1	0	5	527	9228	GO:0038187	pattern recognition receptor activity
GO:0140374	1	1	0	27	527	9206	GO:0140374	antiviral innate immune response
GO:0003725	1	1	0	48	527	9185	GO:0003725	double-stranded RNA binding
GO:0071360	1	1	0	9	527	9224	GO:0071360	cellular response to exogenous dsRNA
GO:0043330	1	1	0	3	527	9230	GO:0043330	response to exogenous dsRNA
GO:0003727	1	1	0	22	527	9211	GO:0003727	single-stranded RNA binding
GO:0002735	1	1	0	1	527	9232	GO:0002735	positive regulation of myeloid dendritic cell cytokine production
GO:0009597	1	1	0	5	527	9228	GO:0009597	detection of virus
GO:0032725	1	1	0	4	527	9229	GO:0032725	positive regulation of granulocyte macrophage colony-stimulating factor production
GO:0034344	1	1	0	2	527	9231	GO:0034344	regulation of type III interferon production
GO:0039529	1	1	0	4	527	9229	GO:0039529	RIG-I signaling pathway
GO:0060760	1	1	0	5	527	9228	GO:0060760	positive regulation of response to cytokine stimulus
GO:0015012	1	1	0	8	527	9225	GO:0015012	heparan sulfate proteoglycan biosynthetic process
GO:0019213	1	1	0	7	527	9226	GO:0019213	deacetylase activity
GO:0015016	1	1	0	3	527	9230	GO:0015016	[heparan sulfate]-glucosamine N-sulfotransferase activity
GO:0102140	1	1	0	2	527	9231	GO:0102140	heparan sulfate N-deacetylase activity
GO:0015014	1	1	0	6	527	9227	GO:0015014	heparan sulfate proteoglycan biosynthetic process, polysaccharide chain biosynthetic process
GO:0032511	1	1	0	10	527	9223	GO:0032511	late endosome to vacuole transport via multivesicular body sorting pathway
GO:0000774	1	1	0	12	527	9221	GO:0000774	adenyl-nucleotide exchange factor activity
GO:0019538	1	1	0	9	527	9224	GO:0019538	protein metabolic process
GO:0010954	1	1	0	4	527	9229	GO:0010954	positive regulation of protein processing
GO:1901800	1	1	0	12	527	9221	GO:1901800	positive regulation of proteasomal protein catabolic process
GO:1904667	1	1	0	9	527	9224	GO:1904667	negative regulation of ubiquitin protein ligase activity
GO:0046827	1	1	0	10	527	9223	GO:0046827	positive regulation of protein export from nucleus
GO:0098840	1	1	0	1	527	9232	GO:0098840	protein transport along microtubule
GO:0008625	1	1	0	13	527	9220	GO:0008625	extrinsic apoptotic signaling pathway via death domain receptors
GO:0045505	1	1	0	11	527	9222	GO:0045505	dynein intermediate chain binding
GO:0140597	1	1	0	4	527	9229	GO:0140597	protein carrier chaperone
GO:0010664	1	1	0	2	527	9231	GO:0010664	negative regulation of striated muscle cell apoptotic process
GO:0070842	1	1	0	3	527	9230	GO:0070842	aggresome assembly
GO:1905337	1	1	0	3	527	9230	GO:1905337	positive regulation of aggrephagy
GO:0046328	0.514252	1	1	12	526	9221	GO:0046328	regulation of JNK cascade
GO:0004111	1	1	0	2	527	9231	GO:0004111	creatine kinase activity
GO:0032014	1	1	0	2	527	9231	GO:0032014	positive regulation of ARF protein signal transduction
GO:0051549	1	1	0	9	527	9224	GO:0051549	positive regulation of keratinocyte migration
GO:0051894	0.540515	1	1	13	526	9220	GO:0051894	positive regulation of focal adhesion assembly
GO:0120183	1	1	0	5	527	9228	GO:0120183	positive regulation of focal adhesion disassembly
GO:0050661	1	1	0	14	527	9219	GO:0050661	NADP binding
GO:0003960	1	1	0	3	527	9230	GO:0003960	NADPH:quinone reductase activity
GO:1901661	1	1	0	1	527	9232	GO:1901661	quinone metabolic process
GO:0006821	0.35491	1	2	21	525	9212	GO:0006821	chloride transport
GO:0015108	0.486491	1	1	11	526	9222	GO:0015108	chloride transmembrane transporter activity
GO:0015078	1	1	0	7	527	9226	GO:0015078	proton transmembrane transporter activity
GO:0009409	1	1	0	9	527	9224	GO:0009409	response to cold
GO:0018279	1	1	0	20	527	9213	GO:0018279	protein N-linked glycosylation via asparagine
GO:0008768	1	1	0	1	527	9232	GO:0008768	UDP-sugar diphosphatase activity
GO:0006753	1	1	0	2	527	9231	GO:0006753	nucleoside phosphate metabolic process
GO:0019693	1	1	0	2	527	9231	GO:0019693	ribose phosphate metabolic process
GO:0009982	1	1	0	12	527	9221	GO:0009982	pseudouridine synthase activity
GO:0070131	1	1	0	13	527	9220	GO:0070131	positive regulation of mitochondrial translation
GO:1990481	1	1	0	9	527	9224	GO:1990481	mRNA pseudouridine synthesis
GO:0001708	0.0814273	1	2	7	525	9226	GO:0001708	cell fate specification
GO:0098907	0.153413	1	1	2	526	9231	GO:0098907	regulation of SA node cell action potential
GO:0051145	1	1	0	6	527	9227	GO:0051145	smooth muscle cell differentiation
GO:0090103	1	1	0	4	527	9229	GO:0090103	cochlea morphogenesis
GO:0016331	1	1	0	2	527	9231	GO:0016331	morphogenesis of embryonic epithelium
GO:0021999	1	1	0	3	527	9230	GO:0021999	neural plate anterior/posterior regionalization
GO:0060930	1	1	0	1	527	9232	GO:0060930	sinoatrial node cell fate commitment
GO:0072189	1	1	0	1	527	9232	GO:0072189	ureter development
GO:0000298	1	1	0	1	527	9232	GO:0000298	endopolyphosphatase activity
GO:0008486	1	1	0	1	527	9232	GO:0008486	diphosphoinositol-polyphosphate diphosphatase activity
GO:0034431	1	1	0	1	527	9232	GO:0034431	bis(5'-adenosyl)-hexaphosphatase activity
GO:0034432	1	1	0	1	527	9232	GO:0034432	bis(5'-adenosyl)-pentaphosphatase activity
GO:0071543	1	1	0	1	527	9232	GO:0071543	diphosphoinositol polyphosphate metabolic process
GO:1901907	1	1	0	1	527	9232	GO:1901907	diadenosine pentaphosphate catabolic process
GO:1901909	1	1	0	1	527	9232	GO:1901909	diadenosine hexaphosphate catabolic process
GO:1901911	1	1	0	1	527	9232	GO:1901911	adenosine 5'-(hexahydrogen pentaphosphate) catabolic process
GO:0140932	1	1	0	2	527	9231	GO:0140932	5'-(N(7)-methyl 5'-triphosphoguanosine)-[mRNA] diphosphatase activity
GO:0052840	1	1	0	1	527	9232	GO:0052840	inositol diphosphate tetrakisphosphate diphosphatase activity
GO:0052842	1	1	0	1	527	9232	GO:0052842	inositol diphosphate pentakisphosphate diphosphatase activity
GO:0140933	1	1	0	2	527	9231	GO:0140933	5'-(N(7)-methylguanosine 5'-triphospho)-[mRNA] hydrolase activity
GO:0015961	1	1	0	1	527	9232	GO:0015961	diadenosine polyphosphate catabolic process
GO:0071544	1	1	0	1	527	9232	GO:0071544	diphosphoinositol polyphosphate catabolic process
GO:0110154	1	1	0	1	527	9232	GO:0110154	RNA decapping
GO:0030317	1	1	0	22	527	9211	GO:0030317	flagellated sperm motility
GO:0035082	1	1	0	13	527	9220	GO:0035082	axoneme assembly
GO:0045880	1	1	0	19	527	9214	GO:0045880	positive regulation of smoothened signaling pathway
GO:0060294	1	1	0	7	527	9226	GO:0060294	cilium movement involved in cell motility
GO:1903566	1	1	0	4	527	9229	GO:1903566	positive regulation of protein localization to cilium
GO:1904526	1	1	0	2	527	9231	GO:1904526	regulation of microtubule binding
GO:0004129	1	1	0	5	527	9228	GO:0004129	cytochrome-c oxidase activity
GO:0004128	1	1	0	4	527	9229	GO:0004128	cytochrome-b5 reductase activity, acting on NAD(P)H
GO:0006164	1	1	0	9	527	9224	GO:0006164	purine nucleotide biosynthetic process
GO:0006166	1	1	0	2	527	9231	GO:0006166	purine ribonucleoside salvage
GO:0004422	1	1	0	1	527	9232	GO:0004422	hypoxanthine phosphoribosyltransferase activity
GO:0052657	1	1	0	1	527	9232	GO:0052657	guanine phosphoribosyltransferase activity
GO:0006178	1	1	0	1	527	9232	GO:0006178	guanine salvage
GO:0032263	1	1	0	1	527	9232	GO:0032263	GMP salvage
GO:0032264	1	1	0	1	527	9232	GO:0032264	IMP salvage
GO:0043103	1	1	0	2	527	9231	GO:0043103	hypoxanthine salvage
GO:0045964	1	1	0	1	527	9232	GO:0045964	positive regulation of dopamine metabolic process
GO:0046038	1	1	0	1	527	9232	GO:0046038	GMP catabolic process
GO:0046040	1	1	0	3	527	9230	GO:0046040	IMP metabolic process
GO:0046100	1	1	0	1	527	9232	GO:0046100	hypoxanthine metabolic process
GO:0004713	0.947662	1	1	52	526	9181	GO:0004713	protein tyrosine kinase activity
GO:0004715	1	1	0	21	527	9212	GO:0004715	non-membrane spanning protein tyrosine kinase activity
GO:0004515	1	1	0	4	527	9229	GO:0004515	nicotinate-nucleotide adenylyltransferase activity
GO:2000042	1	1	0	16	527	9217	GO:2000042	negative regulation of double-strand break repair via homologous recombination
GO:0070064	1	1	0	14	527	9219	GO:0070064	proline-rich region binding
GO:0042770	1	1	0	11	527	9222	GO:0042770	signal transduction in response to DNA damage
GO:0038189	1	1	0	3	527	9230	GO:0038189	neuropilin signaling pathway
GO:0038096	0.212789	1	2	14	525	9219	GO:0038096	Fc-gamma receptor signaling pathway involved in phagocytosis
GO:0006298	1	1	0	15	527	9218	GO:0006298	mismatch repair
GO:0008630	1	1	0	16	527	9217	GO:0008630	intrinsic apoptotic signaling pathway in response to DNA damage
GO:0050731	1	1	0	38	527	9195	GO:0050731	positive regulation of peptidyl-tyrosine phosphorylation
GO:1900272	1	1	0	6	527	9227	GO:1900272	negative regulation of long-term synaptic potentiation
GO:1903351	1	1	0	4	527	9229	GO:1903351	cellular response to dopamine
GO:0018108	0.879178	1	1	37	526	9196	GO:0018108	peptidyl-tyrosine phosphorylation
GO:0030516	0.0656202	1	2	6	525	9227	GO:0030516	regulation of axon extension
GO:0031113	0.32205	1	1	6	526	9227	GO:0031113	regulation of microtubule polymerization
GO:0045580	1	1	0	2	527	9231	GO:0045580	regulation of T cell differentiation
GO:0007204	0.644123	1	2	38	525	9195	GO:0007204	positive regulation of cytosolic calcium ion concentration
GO:0051444	1	1	0	7	527	9226	GO:0051444	negative regulation of ubiquitin-protein transferase activity
GO:1900275	1	1	0	2	527	9231	GO:1900275	negative regulation of phospholipase C activity
GO:0000405	1	1	0	4	527	9229	GO:0000405	bubble DNA binding
GO:0038191	1	1	0	4	527	9229	GO:0038191	neuropilin binding
GO:0042169	1	1	0	22	527	9211	GO:0042169	SH2 domain binding
GO:0046875	0.611102	1	1	16	526	9217	GO:0046875	ephrin receptor binding
GO:0051019	1	1	0	15	527	9218	GO:0051019	mitogen-activated protein kinase binding
GO:0035791	1	1	0	3	527	9230	GO:0035791	platelet-derived growth factor receptor-beta signaling pathway
GO:0038083	1	1	0	8	527	9225	GO:0038083	peptidyl-tyrosine autophosphorylation
GO:0051353	1	1	0	2	527	9231	GO:0051353	positive regulation of oxidoreductase activity
GO:0051882	1	1	0	2	527	9231	GO:0051882	mitochondrial depolarization
GO:0071103	1	1	0	2	527	9231	GO:0071103	DNA conformation change
GO:1902036	1	1	0	6	527	9227	GO:1902036	regulation of hematopoietic stem cell differentiation
GO:1903905	1	1	0	4	527	9229	GO:1903905	positive regulation of establishment of T cell polarity
GO:1904518	1	1	0	1	527	9232	GO:1904518	protein localization to cytoplasmic microtubule plus-end
GO:1904528	1	1	0	2	527	9231	GO:1904528	positive regulation of microtubule binding
GO:1904531	1	1	0	1	527	9232	GO:1904531	positive regulation of actin filament binding
GO:1905244	1	1	0	2	527	9231	GO:1905244	regulation of modification of synaptic structure
GO:1990051	1	1	0	3	527	9230	GO:1990051	activation of protein kinase C activity
GO:2000406	1	1	0	6	527	9227	GO:2000406	positive regulation of T cell migration
GO:0004550	0.426127	1	1	9	526	9224	GO:0004550	nucleoside diphosphate kinase activity
GO:0004017	0.32205	1	1	6	526	9227	GO:0004017	adenylate kinase activity
GO:0015949	1	1	0	6	527	9227	GO:0015949	nucleobase-containing small molecule interconversion
GO:0007596	1	1	0	24	527	9209	GO:0007596	blood coagulation
GO:0051453	0.314691	1	2	19	525	9214	GO:0051453	regulation of intracellular pH
GO:0004089	1	1	0	7	527	9226	GO:0004089	carbonate dehydratase activity
GO:0006730	1	1	0	13	527	9220	GO:0006730	one-carbon metabolic process
GO:0004064	1	1	0	2	527	9231	GO:0004064	arylesterase activity
GO:0015670	1	1	0	1	527	9232	GO:0015670	carbon dioxide transport
GO:0044070	1	1	0	3	527	9230	GO:0044070	regulation of monoatomic anion transport
GO:2001150	1	1	0	1	527	9232	GO:2001150	positive regulation of dipeptide transmembrane transport
GO:0000050	1	1	0	2	527	9231	GO:0000050	urea cycle
GO:0006526	1	1	0	1	527	9232	GO:0006526	arginine biosynthetic process
GO:0045429	1	1	0	19	527	9214	GO:0045429	positive regulation of nitric oxide biosynthetic process
GO:0071499	1	1	0	6	527	9227	GO:0071499	cellular response to laminar fluid shear stress
GO:0004055	1	1	0	1	527	9232	GO:0004055	argininosuccinate synthase activity
GO:0016597	1	1	0	3	527	9230	GO:0016597	amino acid binding
GO:0000052	1	1	0	2	527	9231	GO:0000052	citrulline metabolic process
GO:0000053	1	1	0	1	527	9232	GO:0000053	argininosuccinate metabolic process
GO:0006531	1	1	0	3	527	9230	GO:0006531	aspartate metabolic process
GO:1903038	1	1	0	5	527	9228	GO:1903038	negative regulation of leukocyte cell-cell adhesion
GO:0005179	0.00711955	0.482898	4	11	523	9222	GO:0005179	hormone activity
GO:0061098	0.0605286	1	3	14	524	9219	GO:0061098	positive regulation of protein tyrosine kinase activity
GO:0051897	0.676507	1	5	100	522	9133	GO:0051897	positive regulation of protein kinase B signaling
GO:0010718	0.504788	1	2	29	525	9204	GO:0010718	positive regulation of epithelial to mesenchymal transition
GO:1902895	0.840366	1	1	32	526	9201	GO:1902895	positive regulation of miRNA transcription
GO:0004867	1	1	0	14	527	9219	GO:0004867	serine-type endopeptidase inhibitor activity
GO:0001822	1	1	0	36	527	9197	GO:0001822	kidney development
GO:1901203	1	1	0	4	527	9229	GO:1901203	positive regulation of extracellular matrix assembly
GO:1990776	1	1	0	3	527	9230	GO:1990776	response to angiotensin
GO:0031702	1	1	0	1	527	9232	GO:0031702	type 1 angiotensin receptor binding
GO:0031703	1	1	0	1	527	9232	GO:0031703	type 2 angiotensin receptor binding
GO:0001974	1	1	0	9	527	9224	GO:0001974	blood vessel remodeling
GO:0002016	1	1	0	1	527	9232	GO:0002016	regulation of blood volume by renin-angiotensin
GO:0002018	1	1	0	1	527	9232	GO:0002018	renin-angiotensin regulation of aldosterone production
GO:0002019	1	1	0	1	527	9232	GO:0002019	regulation of renal output by angiotensin
GO:0002034	1	1	0	1	527	9232	GO:0002034	maintenance of blood vessel diameter homeostasis by renin-angiotensin
GO:0003014	1	1	0	4	527	9229	GO:0003014	renal system process
GO:0007199	1	1	0	2	527	9231	GO:0007199	G protein-coupled receptor signaling pathway coupled to cGMP nucleotide second messenger
GO:0007200	0.00761398	0.482898	7	36	520	9197	GO:0007200	phospholipase C-activating G protein-coupled receptor signaling pathway
GO:0007263	1	1	0	11	527	9222	GO:0007263	nitric oxide mediated signal transduction
GO:0010536	1	1	0	2	527	9231	GO:0010536	positive regulation of activation of Janus kinase activity
GO:0014873	1	1	0	1	527	9232	GO:0014873	response to muscle activity involved in regulation of muscle adaptation
GO:0033864	1	1	0	3	527	9230	GO:0033864	positive regulation of NAD(P)H oxidase activity
GO:0035813	1	1	0	2	527	9231	GO:0035813	regulation of renal sodium excretion
GO:0043407	1	1	0	19	527	9214	GO:0043407	negative regulation of MAP kinase activity
GO:0045742	0.652037	1	1	18	526	9215	GO:0045742	positive regulation of epidermal growth factor receptor signaling pathway
GO:0048146	1	1	0	21	527	9212	GO:0048146	positive regulation of fibroblast proliferation
GO:0051387	1	1	0	2	527	9231	GO:0051387	negative regulation of neurotrophin TRK receptor signaling pathway
GO:0090190	1	1	0	9	527	9224	GO:0090190	positive regulation of branching involved in ureteric bud morphogenesis
GO:1901201	1	1	0	3	527	9230	GO:1901201	regulation of extracellular matrix assembly
GO:1901394	1	1	0	2	527	9231	GO:1901394	positive regulation of transforming growth factor beta1 activation
GO:1903598	0.153413	1	1	2	526	9231	GO:1903598	positive regulation of gap junction assembly
GO:1903779	0.0238941	1	3	9	524	9224	GO:1903779	regulation of cardiac conduction
GO:1905920	1	1	0	3	527	9230	GO:1905920	positive regulation of CoA-transferase activity
GO:2001238	1	1	0	13	527	9220	GO:2001238	positive regulation of extrinsic apoptotic signaling pathway
GO:0004869	1	1	0	8	527	9225	GO:0004869	cysteine-type endopeptidase inhibitor activity
GO:0018149	1	1	0	7	527	9226	GO:0018149	peptide cross-linking
GO:0010466	1	1	0	3	527	9230	GO:0010466	negative regulation of peptidase activity
GO:0045861	1	1	0	9	527	9224	GO:0045861	negative regulation of proteolysis
GO:0010332	1	1	0	5	527	9228	GO:0010332	response to gamma radiation
GO:0071466	0.273942	1	2	17	525	9216	GO:0071466	cellular response to xenobiotic stimulus
GO:0050679	1	1	0	23	527	9210	GO:0050679	positive regulation of epithelial cell proliferation
GO:0002053	1	1	0	7	527	9226	GO:0002053	positive regulation of mesenchymal cell proliferation
GO:0051782	1	1	0	3	527	9230	GO:0051782	negative regulation of cell division
GO:0044027	1	1	0	7	527	9226	GO:0044027	hypermethylation of CpG island
GO:0001046	1	1	0	10	527	9223	GO:0001046	core promoter sequence-specific DNA binding
GO:1905761	1	1	0	1	527	9232	GO:1905761	SCF ubiquitin ligase complex binding
GO:0001658	1	1	0	9	527	9224	GO:0001658	branching involved in ureteric bud morphogenesis
GO:0032204	1	1	0	15	527	9218	GO:0032204	regulation of telomere maintenance
GO:0032873	1	1	0	3	527	9230	GO:0032873	negative regulation of stress-activated MAPK cascade
GO:0032986	1	1	0	2	527	9231	GO:0032986	protein-DNA complex disassembly
GO:0044346	1	1	0	1	527	9232	GO:0044346	fibroblast apoptotic process
GO:0045656	1	1	0	2	527	9231	GO:0045656	negative regulation of monocyte differentiation
GO:0048147	1	1	0	10	527	9223	GO:0048147	negative regulation of fibroblast proliferation
GO:0060633	1	1	0	4	527	9229	GO:0060633	negative regulation of transcription initiation by RNA polymerase II
GO:0070371	1	1	0	16	527	9217	GO:0070371	ERK1 and ERK2 cascade
GO:0070848	1	1	0	6	527	9227	GO:0070848	response to growth factor
GO:0090096	1	1	0	1	527	9232	GO:0090096	positive regulation of metanephric cap mesenchymal cell proliferation
[truncated: 10,220 more rows]
