# Supplementary material for: Divergence in expression of a singing-related neuroplasticity gene in the brains of 2 Ficedula flycatchers and their hybrids
Source: G3 (Bethesda). 2024 Dec 13;15(2):jkae293. doi: 10.1093/g3journal/jkae293 (PMC11797017; doi:10.1093/g3journal/jkae293)
Supplement: jkae293_Supplementary_Data [file jkae293_supplementary_data.zip › Table_S3_G3-2024-405380.csv]

gene	CP_2fold.brain	HC_2fold.brain	HP_2fold.brain	CP_padj.brain	HC_padj.brain	HP_padj.brain	CP_2fold.heart	CP_padj.heart	HP_2fold.heart	HP_padj.heart	HC_2fold.heart	HC_padj.heart	CP_2fold.kidney	CP_padj.kidney	HP_2fold.kidney	HP_padj.kidney	HC_2fold.kidney	HC_padj.kidney	CP_2fold.liver	CP_padj.liver	HP_2fold.liver	HP_padj.liver	HC_2fold.liver	HC_padj.liver	CP_2fold.testis	CP_padj.testis	HP_2fold.testis	HP_padj.testis	HC_2fold.testis	HC_padj.testis	chr	chr.start	chr.end	ppi	num.syn	num.nonsyn	tau_collared	tau_pied	tau_hybrid	mean_CP_2fold	mean_HC_2fold	mean_HP_2fold	min_CP_padj	min_HC_padj	min_HP_padj	ASE.bio.hy	ASE.bio.all.tis.hy	ASE.bio.coll	ASE.bio.all.tis.coll
ENSFALG00000000001	-0,102684259	-0,115542554	-0,218226813	0,999947355	1	0,999824215	0,1596842	0,906820967	-1,109509803	0,02761777	-1,269194003	0,015375692	0,133294162	0,874169353	-0,084939995	0,862171012	-0,218234157	0,669858174	-0,154352912	0,920378849	0,004999201	0,992690243	0,159352113	0,781119363	-0,798410053	0,000786254	-0,466391072	0,355023991	0,33201898	0,76517676	Chr26	2928213	2934742	3	0	0	0,42609338	0,370387822	0,239357806	-0,1524938	-0,22231898	-0,374812712	0,000816924	0,01533035	0,02742188	NA	yes	NA	NA
ENSFALG00000000002	0,050561807	-0,061687233	-0,011125426	0,999947355	1	0,999824215	NA	NA	NA	NA	NA	NA	NA	NA	NA	NA	NA	NA	NA	NA	NA	NA	NA	NA	0,383390118	NA	0,019777158	NA	-0,36361296	NA	Chr26	2905595	2919639	0	0	0	0,96357411	0,950088023	1	0,216976055	-0,212650215	0,004325865	0,1663774	1	0,9998242	NA	NA	NA	NA
ENSFALG00000000004	0,027416714	-0,040734272	-0,013317558	0,999947355	1	0,999824215	0,514585371	0,692661417	0,053386866	0,970765222	-0,461198505	0,68551132	0,371066853	0,51461462	-0,63752835	0,080761276	-1,008595203	0,008270713	-0,777440033	0,464283545	-1,07411216	0,076442279	-0,296672128	0,745880245	-0,096464508	0,841734826	0,21870767	0,840136712	0,315172178	0,836080566	Chr12	2743684	2837106	1	0	0	0,676416837	0,66910542	0,716655258	0,007831612	-0,298404834	-0,290573144	0,5147065	0,008107467	0,0810225	NA	NA	NA	NA
ENSFALG00000000005	-0,02924154	0,025274471	-0,003967069	0,999947355	1	0,999824215	0,380069061	NA	0,089320065	NA	-0,290748997	NA	-0,042938774	0,976068556	-0,002785979	0,99621829	0,040152795	0,958488344	-0,25072739	0,88221134	-0,342656493	0,449816084	-0,091929103	0,889168023	-0,318367914	NA	-0,217848422	NA	0,100519492	NA	Chr12	2583776	2654495	21	0	0	0,938166962	0,911850323	0,963470618	-0,052238078	-0,04334865	-0,09558675	0,2829405	0,9577165	0,9962381	NA	NA	NA	NA
ENSFALG00000000006	0,292229282	-0,126284244	0,165945038	0,012698991	1	0,999824215	0,082923419	0,898830182	-0,034321254	0,949371466	-0,117244674	0,841425083	0,023934045	0,958928595	0,059862012	0,772961135	0,035927967	0,891441482	0,076845114	0,931139698	0,019976988	0,949996764	-0,056868126	0,867653365	0,021584521	0,958771866	0,099353141	0,928161139	0,07776862	0,996810016	Chr12	2416273	2490447	87	0	0	0,184705851	0,194328207	0,224897684	0,099503346	-0,037340172	0,062163164	0,01269899	0,8462617	0,7728955	NA	NA	NA	NA
ENSFALG00000000007	0,118830908	-0,102960764	0,015870144	0,999947355	1	0,999824215	-0,198876437	0,902931146	-0,020618238	0,988944932	0,178258198	0,89909934	0,467989834	0,445833586	0,852320061	0,033003178	0,384330227	0,481244886	0,689283336	0,430614022	0,548867829	0,384073901	-0,140415507	0,879298557	0,522621231	0,092104642	0,305372435	0,732733011	-0,217248797	0,969020517	Chr12	2344255	2395881	0	0	0	0,397950097	0,262814686	0,278881358	0,3199694	0,02039262	0,340362062	0,09610489	0,4780544	0,03301371	NA	NA	NA	NA
ENSFALG00000000008	0,054837566	-0,141473109	-0,086635542	0,999947355	1	0,999824215	0,261262177	0,617773861	-0,077577736	0,886115263	-0,338839913	0,432379381	-0,098619572	0,855629742	-0,320712716	0,191823476	-0,222093144	0,485182924	-0,18507403	0,877020677	-0,139875726	0,763690197	0,045198304	0,942017154	0,042716749	0,839652448	-0,011747135	0,992437714	-0,054463884	0,996810016	Chr12	2283199	2301987	711	0	0	0,301986488	0,29489135	0,33231134	0,015024736	-0,1423346	-0,12730986	0,6319715	0,4411394	0,1921829	NA	NA	NA	NA
ENSFALG00000000009	0,025190092	-0,01973595	0,005454142	0,999947355	1	0,999824215	-0,178268705	0,914147032	-0,459635075	0,524822303	-0,28136637	0,794842849	-0,028028771	0,984092629	0,288139496	0,552208874	0,316168267	0,582126153	-0,057253072	0,989401809	-0,584977709	0,35062135	-0,527724637	0,480083701	-0,756393693	0,006134633	-0,203895891	0,86098974	0,552497802	0,29794082	Chr12	2052350	2152172	0	0	0	0,78401038	0,747972998	0,845659047	-0,198950736	0,00796783	-0,190982912	0,006362838	0,3014718	0,3505881	NA	NA	NA	NA
ENSFALG00000000010	0,063743465	-0,054279061	0,009464404	0,999947355	1	0,999824215	0,353172569	0,749559864	-0,700408892	0,265534649	-1,053581461	0,069840867	0,38642856	0,618634738	0,795969928	0,055035517	0,409541367	0,46412806	0,189436889	0,951789335	1,028847648	0,064059558	0,839410759	0,193278561	-0,294762063	0,395186907	0,160361391	0,882819808	0,455123455	0,382291725	Chr12	2121097	2129552	1	0	0	0,596571205	0,591211296	0,351697211	0,139603832	0,119243628	0,258847601	0,4064678	0,07057671	0,05518779	NA	NA	NA	NA
ENSFALG00000000011	-0,125867668	0,122558664	-0,003309004	0,999947355	1	0,999824215	0,283919565	0,87396582	-0,416762468	0,670087767	-0,700682033	0,461453343	-0,038072473	0,9603975	-0,32742437	0,224947084	-0,289351897	0,380032047	0,777900375	0,151288473	-0,393103308	0,467953957	-1,171003683	0,011188866	-0,183917405	0,594676712	-0,044185957	0,980737943	0,139731448	0,996810016	Chr12	1961961	1985782	2	0	0	0,684540183	0,690533465	0,729404463	0,142791346	-0,37974574	-0,236954337	0,1554896	0,01124929	0,225277	NA	no	NA	no
ENSFALG00000000012	-0,091593424	-0,197204327	-0,288797751	0,999947355	1	0,999824215	-0,342847634	0,632527803	-0,597023795	0,200872537	-0,254176161	0,752514487	-0,051355671	0,952796614	-0,743398833	0,006573042	-0,692043162	0,027028284	-0,237157014	0,869699419	-0,750906166	0,086922182	-0,513749152	0,345584218	-0,214247124	0,183680899	-0,232114011	0,513732753	-0,017866886	0,996810016	Chr12	1913510	1926491	18	0	0	0,345086096	0,381216571	0,424870484	-0,187440354	-0,33500812	-0,52244846	0,1907367	0,02649002	0,006576701	NA	no	NA	NA
ENSFALG00000000013	0,031518086	0,045344913	0,076862999	0,999947355	1	0,999824215	0,402286331	0,655091122	0,591988008	0,32153809	0,189701677	0,858020008	0,375812193	0,309088542	0,734777919	0,008082794	0,358965727	0,32531915	0,253308682	0,853609479	0,256920052	0,63577863	0,00361137	0,996491616	0,103323681	0,773510153	-0,003151012	0,998594849	-0,106474694	0,996810016	NA	NA	NA	NA	0	0	0,419761818	0,440076623	0,401409129	0,233249738	0,098229736	0,331479478	0,3087085	0,3228851	0,008082061	NA	NA	NA	NA
ENSFALG00000000014	-0,041188419	0,002915045	-0,038273374	0,999947355	1	0,999824215	0,432881359	0,572669328	0,401713055	0,518531258	-0,031168304	0,979497474	0,36257644	0,534821882	0,082441008	0,876323425	-0,280135431	0,591986992	0,57495046	0,475591861	0,354550756	0,555280208	-0,220399704	0,771989366	0,286868101	0,374008339	0,095640743	0,940882985	-0,191227358	0,971766588	Chr12	1912058	1916018	0	0	0	0,346270138	0,354734029	0,351688412	0,323217796	-0,144003121	0,179214706	0,3848509	0,5888432	0,5185256	NA	NA	NA	NA
ENSFALG00000000015	0,047681573	-0,084163483	-0,036481909	0,999947355	1	0,999824215	-0,192492513	0,837735654	-0,061861584	0,940749805	0,13063093	0,890634867	0,071128512	0,938589696	0,153642163	0,68718273	0,082513651	0,868097045	0,04792658	0,978300403	0,445129088	0,148086933	0,397202508	0,259622074	0,00591582	0,983849162	0,103586674	0,881653162	0,097670853	0,996810016	Chr12	1905059	1910419	6	0	0	0,328259511	0,318266824	0,34648885	-0,003968138	0,124771	0,12080287	0,8435025	0,2613794	0,1483955	NA	NA	NA	NA
ENSFALG00000000017	-0,013535455	0,036590561	0,023055106	0,999947355	1	0,999824215	0,798196649	0,437104267	0,082911029	0,943142292	-0,71528562	0,35452396	-0,216029194	0,788953366	0,047261028	0,923919145	0,263290222	0,560037917	-0,205516699	0,937584008	-0,428896486	NA	-0,223379786	NA	0,206952215	0,577877514	0,194490613	0,833433191	-0,012461602	0,996810016	NA	NA	NA	NA	0	0	0,898482408	0,96048251	0,954202174	0,11401355	-0,130249308	-0,01623574	0,4479418	0,3636484	0,8428638	yes	yes	NA	NA
ENSFALG00000000018	0,129738847	0,006708418	0,136447266	0,999947355	1	0,999824215	-0,064360497	0,954014106	0,011545714	0,990465326	0,075906211	0,937285254	0,003255201	0,996085423	0,113760713	0,651041944	0,110505512	0,719401464	0,456104874	0,229334495	0,685153657	0,020685875	0,229048783	0,600320004	0,025202541	0,92590283	-0,048708978	0,955386321	-0,073911519	0,996810016	Chr12	1872541	1900957	125	0	0	0,077142165	0,122718084	0,067740695	0,10998815	0,069651506	0,179639674	0,2366072	0,6012106	0,02061526	NA	NA	NA	NA
ENSFALG00000000019	0,030168963	-0,061712026	-0,031543064	0,999947355	1	0,999824215	0,26569453	0,78155717	0,27757808	0,681838734	0,01188355	0,992064693	0,269514282	0,563033163	0,027118862	0,954552999	-0,24239542	0,55729336	0,044386282	0,986101563	-0,465371453	0,255509315	-0,509757735	0,259133836	0,003803829	0,993777142	-0,091746233	0,939339412	-0,095550063	0,996810016	NA	NA	NA	NA	0	0	0,234541784	0,255907372	0,264104048	0,122713594	-0,179506322	-0,056792724	0,562831	0,2608959	0,25575	NA	NA	NA	NA
ENSFALG00000000020	-0,104705416	0,027757137	-0,076948279	0,999947355	1	0,999824215	-0,066789173	0,952289996	0,203516756	0,73745509	0,270305929	0,714780561	0,085037168	0,712554867	0,061672066	0,705129869	-0,023365101	0,917564819	0,20743972	0,796851437	0,28690221	0,414269073	0,07946249	0,877701786	-0,170249398	0,501853942	-0,123098891	0,889061209	0,047150507	0,996810016	Chr12	1789680	1793627	627	0	0	0,152315926	0,156097564	0,158970586	-0,009853444	0,080262306	0,070408854	0,5124297	0,722369	0,4140786	NA	NA	NA	NA
ENSFALG00000000021	0,108685397	-0,097608373	0,011077025	0,999947355	1	0,999824215	0,136921881	0,932733544	-0,344596204	0,693857699	-0,481518085	0,616748106	0,456192891	0,461465204	0,367951259	0,422821442	-0,088241632	0,899995815	0,326801692	0,802098661	0,154187	0,810769435	-0,172614693	0,820720939	0,010207548	0,98396374	-0,051209714	0,974517366	-0,061417262	0,996810016	NA	NA	NA	NA	0	0	0,623447699	0,629708663	0,651303902	0,20776179	-0,180279546	0,027482224	0,4612153	0,6254229	0,4230039	NA	NA	NA	NA
ENSFALG00000000022	-0,021559344	-0,135770902	-0,157330246	0,999947355	1	0,999824215	0,483800835	0,680099003	0,031696883	0,98254887	-0,452103952	0,660989447	0,541856299	0,328442106	0,441560499	0,316872116	-0,100295801	0,882378739	0,120770379	0,973887249	-0,022126148	0,981113388	-0,142896527	0,886064827	0,48052005	0,145755674	0,063325095	0,97021654	-0,417194955	0,620845011	NA	NA	NA	NA	0	0	0,786917032	0,832116616	0,829802955	0,321077692	-0,24965292	0,071424816	0,1513734	0,6232799	0,317243	no	no	yes	yes
ENSFALG00000000023	-0,054613409	-0,063288588	-0,117901997	0,999947355	1	0,999824215	-0,256284255	0,701410885	-0,403284294	0,364273432	-0,147000039	0,849430732	-0,089371735	0,822079824	-0,145259545	0,504690552	-0,05588781	0,853342193	-0,025516998	0,988874017	-0,281699478	0,389314174	-0,25618248	0,508202258	-0,063114048	0,770492824	-0,202325754	0,6117154	-0,139211706	0,944821623	Chr12	1782561	1789588	0	0	0	0,20869289	0,196010307	0,22749536	-0,09778022	-0,13231423	-0,23009446	0,7111816	0,5095312	0,3633468	NA	NA	NA	NA
ENSFALG00000000024	-0,042543378	0,019512627	-0,023030751	0,999947355	1	0,999824215	-0,048222061	0,980204167	-0,42546776	0,584655363	-0,377245699	0,706834725	-0,460953424	0,335626492	-0,519074924	0,159958963	-0,0581215	0,927755973	-0,833841556	0,371593064	-1,032863437	0,086994896	-0,199021881	0,836855787	-0,012031338	0,982435012	-0,130615901	0,913600792	-0,118584563	0,996810016	Chr12	1764749	1776689	6	0	0	0,346977246	0,269620398	0,445776642	-0,27951818	-0,146692162	-0,42621041	0,3352757	0,7142787	0,08701363	NA	NA	NA	NA
ENSFALG00000000026	-0,119660847	-0,064209303	-0,183870151	0,999947355	1	0,999824215	-0,166617967	0,918287691	-0,104060557	0,931904747	0,062557411	0,968030048	-0,129105259	0,896404132	0,269329007	0,534195708	0,398434266	0,400381078	-0,111005578	0,969191938	0,378798872	0,478785801	0,48980445	0,402994796	-0,277206374	0,188937073	-0,103129158	0,912127898	0,174077216	0,947196914	Chr12	1744625	1754676	0	0	0	0,38421331	0,365270788	0,35314788	-0,16071962	0,212132964	0,0514133	0,196266	0,3971209	0,4785919	NA	NA	NA	NA
ENSFALG00000000028	-0,042536583	-0,064540459	-0,107077042	0,999947355	1	0,999824215	-0,378491602	0,769083688	-0,423743026	0,626098636	-0,045251423	0,977100114	0,078850307	0,951542113	0,342906255	0,458231436	0,264055947	0,656989744	0,172577953	NA	0,067948262	NA	-0,104629692	NA	0,810371282	0,000420111	0,497586235	0,286011444	-0,312785047	0,800527525	Chr12	1700440	1708006	0	0	0	0,53080329	0,369241404	0,486308698	0,12815433	-0,052629882	0,075524472	0,000436834	0,6542762	0,2891434	NA	NA	NA	NA
ENSFALG00000000029	-0,046884314	-0,21864004	-0,265524353	0,999947355	1	0,999824215	-0,371199099	0,81514727	-0,264545699	0,801776211	0,1066534	0,947089384	0,129018675	0,919165946	0,284391568	0,568816429	0,155372893	0,815948247	-0,017222975	NA	-0,024096209	NA	-0,006873234	NA	0,616555576	0,013505678	0,322736243	0,651663351	-0,293819332	0,833319394	Chr12	1677786	1679909	0	0	0	0,565227779	0,454896193	0,571944287	0,062054384	-0,051461447	0,010592878	0,01397599	0,813003	0,5690261	NA	NA	NA	NA
ENSFALG00000000030	-0,091710481	-0,00161317	-0,093323651	0,999947355	1	0,999824215	0,245931406	0,839521043	0,404409364	0,579581039	0,158477958	0,893086568	0,059601797	0,955380088	-0,102492644	0,825907079	-0,162094441	0,759218821	-0,081630663	0,973496117	-0,463839434	0,280894531	-0,382208771	0,464333261	0,041146771	0,913162934	-0,202115331	0,803958197	-0,243262103	0,867877967	Chr28	4044898	4049642	0	0	0	0,226869849	0,190269803	0,265710342	0,03466765	-0,126140254	-0,09147259	0,8453541	0,4659582	0,2811111	NA	NA	NA	NA
ENSFALG00000000031	-0,14447457	0,064705373	-0,079769197	0,999947355	1	0,999824215	0,191233714	0,871206075	0,172843831	0,828802357	-0,018389882	0,988107872	0,047657044	0,942925586	-0,196981317	0,429161178	-0,244638361	0,388360913	0,227488252	0,792374712	-0,343323932	0,35694179	-0,570812184	0,120718151	0,032077541	0,922388681	-0,066027946	0,947828623	-0,098105487	0,996810016	Chr12	1612874	1630541	43	0	0	0,247346348	0,235536234	0,255277957	0,070796338	-0,173448104	-0,102651732	0,8065477	0,1213808	0,3568818	NA	NA	NA	NA
ENSFALG00000000033	0,089674685	-0,081289281	0,008385404	0,999947355	1	0,999824215	1,692042961	0,006856017	0,941021829	0,210152881	-0,751021132	0,412093608	0,708025547	0,156084344	0,490363644	0,266443588	-0,217661902	0,731311779	-0,095880218	0,978300403	0,033770262	0,96426841	0,129650479	0,872337468	-0,202924548	NA	-0,172886425	NA	0,030038123	NA	NA	NA	NA	NA	0	0	0,840682897	0,870995244	0,864577026	0,43818455	-0,178055552	0,260128975	0,006894554	0,4213551	0,2091693	NA	NA	NA	NA
ENSFALG00000000034	-0,009336853	0,023069975	0,013733122	0,999947355	1	0,999824215	-0,225020235	0,838611308	-0,136887313	0,866829875	0,088132923	0,937845364	0,078455813	0,913062864	0,367382896	0,173839501	0,288927084	0,391787902	-0,222399472	0,825872931	0,089294599	0,855995645	0,31169407	0,521334559	-0,106799845	0,633073429	0,110566465	0,880595797	0,217366309	0,742438934	Chr12	1562353	1599763	0	0	0	0,408948813	0,388967732	0,387227564	-0,097020127	0,185838096	0,088817964	0,6434045	0,3885751	0,1740876	NA	NA	NA	NA
ENSFALG00000000035	-0,245382347	0,194275028	-0,051107319	0,999947355	1	0,999824215	-0,453342574	0,684614376	-0,162117622	0,869777569	0,291224952	0,805776129	-0,006028358	0,996645523	0,089705528	0,8654212	0,095733886	0,878279523	-0,328344781	0,865581687	-0,279638211	NA	0,048706569	NA	0,148112904	NA	0,158807927	NA	0,010695023	NA	Chr12	1317488	1438679	NA	0	0	0,77398686	0,758948926	0,752554379	-0,176996603	0,128126816	-0,048869798	0,6954968	0,8115778	0,8654763	NA	NA	NA	NA
ENSFALG00000000036	-0,230251889	0,144060656	-0,086191233	0,999947355	1	0,999824215	0,030914005	0,98942497	0,112363456	0,904765156	0,081449451	0,949673576	0,724997206	0,040680099	0,61538964	0,078717414	-0,109607567	0,846405651	0,411772512	0,811616295	-0,016184048	0,985448307	-0,42795656	0,610355101	0,105910801	0,695013079	0,082539049	0,929765363	-0,023371752	0,996810016	Chr12	1214701	1268804	83	0	0	0,61505597	0,632671178	0,635050996	0,208668646	-0,067085268	0,141583364	0,04042901	0,6112689	0,0789836	NA	NA	NA	NA
ENSFALG00000000037	0,212679585	-0,037408211	0,175271375	0,664993845	1	0,999824215	0,221535128	0,770527179	0,268329709	0,618884664	0,046794581	0,96159873	0,163740106	0,711720576	-0,109217835	0,726106023	-0,272957941	0,375753274	0,178110411	0,920378849	0,145860235	0,801973614	-0,032250176	0,966751051	0,101102456	0,774297792	0,112164635	0,918058129	0,011062178	0,996810016	Chr12	1169394	1188644	0	0	0	0,382864655	0,382896491	0,389497836	0,17543366	-0,056951856	0,11848178	0,6649938	0,3725071	0,6185747	NA	NA	NA	NA
ENSFALG00000000039	0,041010058	-0,042831516	-0,001821458	0,999947355	1	0,999824215	-0,138329687	NA	-0,061375984	NA	0,076953703	NA	0,214835836	0,822079824	-0,122715619	0,805807015	-0,337551455	0,500568913	-0,255280333	0,935849395	-0,455677271	0,51381318	-0,200396938	0,830826904	-0,086120554	0,827989493	-0,12278204	0,900765874	-0,036661487	NA	ChrFal34	207376	230969	6	0	0	0,9453944	0,921707053	0,961685487	-0,044778194	-0,108096354	-0,152874536	0,8224548	0,8308153	0,5137762	NA	NA	NA	NA
ENSFALG00000000040	-0,188920404	0,121253544	-0,067666859	0,999947355	1	0,999824215	-0,039141022	0,990648785	-0,587916658	0,509705282	-0,548775636	0,61061963	-0,049122102	0,959045405	0,10887407	0,79646556	0,157996172	0,741393996	-0,552641178	0,718366119	-0,344007212	NA	0,208633966	NA	0,113994627	0,401814338	0,075358511	0,884150485	-0,038636116	0,996810016	NA	NA	NA	NA	7	0	0,886560308	0,867676718	0,880352754	-0,143165708	-0,019904344	-0,163070026	0,4132109	0,6193565	0,5097772	NA	NA	NA	NA
ENSFALG00000000042	-0,010402945	0,050337702	0,039934757	0,999947355	1	0,999824215	-0,112264385	0,929013159	-0,291766162	0,68225137	-0,179501776	0,865239628	-0,248610444	0,420893614	-0,419856915	0,063638316	-0,171246471	0,597905072	-0,296160899	0,811007207	-0,237950571	0,675450794	0,058210328	0,940962988	0,106914961	0,778998666	0,004183895	0,998594849	-0,102731066	0,996810016	NA	NA	NA	NA	2	0	0,31822714	0,262497135	0,317689191	-0,112104748	-0,068986234	-0,181090988	0,4209469	0,5949427	0,06391248	NA	NA	NA	NA
ENSFALG00000000043	0,007833449	0,009210752	0,017044201	0,999947355	1	0,999824215	-0,359059743	0,749559864	-0,148318833	0,873144556	0,21074091	0,857175465	-0,048214124	0,958834628	-0,203648926	0,568816429	-0,155434802	0,733926628	-0,203201326	0,864564961	0,304807724	0,473720849	0,50800905	0,235227053	-0,444188074	0,010386681	-0,094483584	0,916912373	0,349704489	0,377838422	NA	NA	NA	NA	0	0	0,326445316	0,363601237	0,361014752	-0,209365912	0,18444603	-0,024919858	0,01074827	0,2367444	0,473481	NA	NA	NA	NA
ENSFALG00000000044	0,00017104	0,123449676	0,123620716	0,999947355	1	0,999824215	0,028009801	0,981952806	-0,31181752	0,50921154	-0,339827321	0,51604267	-0,239318072	0,158234158	-0,413600221	0,005123323	-0,174282149	0,383348108	-0,445110306	0,529440203	-0,61292247	0,160324579	-0,167812164	0,794470345	-0,508692723	0,039843558	-0,236483663	0,794682384	0,27220906	0,860391873	NA	NA	NA	NA	0	0	0,403732451	0,369726056	0,43330287	-0,232988018	-0,0572528	-0,29024082	0,04136112	0,3800989	0,005132246	NA	NA	NA	NA
ENSFALG00000000047	0,047653582	-0,032890963	0,014762619	0,999947355	1	0,999824215	-0,197663742	0,837735654	-0,010974833	0,99133369	0,186688909	0,838214159	-0,06300537	0,917148971	-0,047938893	0,879696705	0,015066477	0,973036182	-0,304991316	0,752563394	-0,636687764	0,126438636	-0,331696448	0,55574668	-0,387808594	0,000931609	-0,111697551	0,833161631	0,276111044	0,290479965	NA	NA	NA	NA	1	0	0,392985306	0,352125395	0,38890533	-0,181163156	0,022655864	-0,158507294	0,000967679	0,2944043	0,1265595	NA	NA	NA	NA
ENSFALG00000000048	-0,077063075	-0,022641564	-0,09970464	0,999947355	1	0,999824215	0,617004005	0,411990558	0,181068777	0,828389978	-0,435935228	0,59884283	0,040742837	0,960212298	-0,242811769	0,426473901	-0,283554606	0,423100997	-0,263035174	0,718366119	-0,598607368	0,066623215	-0,335572194	0,434575222	0,001033523	0,996034496	-0,059299214	0,917890558	-0,060332738	0,996810016	Chr22	38138	41032	0	1	0	0,150921662	0,162895041	0,184104505	0,063736197	-0,227607122	-0,163870914	0,4223698	0,4199612	0,0665766	NA	NA	NA	NA
ENSFALG00000000049	0,160676378	-0,113089375	0,047587002	0,999947355	1	0,999824215	0,093326586	0,92777816	0,288744965	0,612033883	0,195418379	0,813155997	0,341522429	0,350764092	0,261661352	0,405491222	-0,079861077	0,860969944	-0,128784048	0,968503571	0,027378548	0,973507688	0,156162597	0,84821901	0,336876655	0,252745209	0,224054893	0,809721708	-0,112821762	0,996810016	Chr22	41462	48251	0	0	0	0,292542708	0,266343304	0,286234028	0,160723616	0,009161866	0,169885472	0,2624519	0,8186048	0,4056732	NA	NA	NA	NA
ENSFALG00000000050	-0,104088723	0,126639709	0,022550986	0,999947355	1	0,999824215	0,183640034	0,849107443	0,492493523	0,337200051	0,308853489	0,669250687	0,216143908	0,543599796	-0,020234861	0,957882987	-0,23637877	0,447270399	0,288792588	0,653635444	-0,082630895	0,853233787	-0,371423484	0,362542334	0,018284039	0,932670655	-0,021316362	0,98263431	-0,0396004	0,996810016	Chr22	54266	81361	4	0	0	0,165650075	0,161102592	0,196115913	0,120554408	-0,042381802	0,078172634	0,5435463	0,3640478	0,3360958	NA	NA	NA	NA
ENSFALG00000000052	-0,016544219	-0,076696653	-0,093240872	0,999947355	1	0,999824215	0,430460285	0,762120579	0,464382662	0,619125407	0,033922377	0,985556635	-0,18099317	0,809777231	-0,795897104	0,015805508	-0,614903934	0,118763765	-0,324763018	0,801761674	-0,625048306	0,217931039	-0,300285287	0,663787827	-0,277628887	0,406769211	-0,265479004	0,711385914	0,012149883	0,996810016	Chr22	100326	103959	0	0	0	0,689976652	0,696374052	0,724893503	-0,073894884	-0,18916307	-0,263057934	0,4182502	0,1166936	0,01577527	NA	NA	NA	NA
ENSFALG00000000053	-0,030389603	-0,035511022	-0,065900625	0,999947355	1	0,999824215	0,263004939	0,845879611	0,156654324	0,873144556	-0,106350615	0,937240366	0,376660607	0,540204244	-0,427025382	0,302893903	-0,803685989	0,060353713	-0,274753635	0,802098661	-0,289051729	0,556245338	-0,014298094	0,985555636	-0,121473007	0,612702361	-0,274398832	0,525879735	-0,152925825	0,957317831	Chr22	105325	114587	1	0	0	0,434168282	0,391135357	0,375453958	0,0426097	-0,222554524	-0,179944846	0,5402195	0,05932903	0,3032985	NA	NA	NA	NA
ENSFALG00000000054	-0,010289026	0,02636306	0,016074034	0,999947355	1	0,999824215	-0,033125826	0,977490522	0,180851188	0,725489802	0,213977014	0,746809259	0,127421097	0,695689904	0,283432107	0,127660144	0,15601101	0,535719096	0,111910498	0,923227694	-0,171791715	0,622061847	-0,283702213	0,442883419	0,010128077	0,979028604	-0,00397138	0,998594849	-0,014099457	0,996810016	Chr22	123781	153230	1	0	0	0,191553835	0,196882717	0,200642841	0,04120895	0,01971002	0,06091895	0,6954086	0,4444219	0,1278489	NA	no	NA	NA
ENSFALG00000000055	0,058316683	-0,055023798	0,003292885	0,999947355	1	0,999824215	0,580254631	0,673746712	-0,128812926	0,916192252	-0,709067558	0,451477606	0,513117636	0,402161464	0,296967764	0,505383826	-0,216149872	0,711255063	-0,033265235	0,99425819	-0,74233437	0,249955411	-0,709069134	0,339494898	-0,057840866	0,911466172	-0,112691329	0,933820462	-0,054850463	0,996810016	Chr22	158026	178221	0	0	0	0,785116736	0,789306741	0,797153909	0,212116406	-0,348832416	-0,136716003	0,4020632	0,3409397	0,2502279	NA	NA	NA	NA
ENSFALG00000000056	0,006483726	-0,059289756	-0,05280603	0,999947355	1	0,999824215	0,087164092	0,929653705	0,302613745	0,573632576	0,215449653	0,776025845	0,041816992	0,957131063	0,018177662	0,964574181	-0,02363933	0,959119266	0,065629522	0,973496117	0,047109811	0,9239648	-0,018519711	0,977508555	0,084966559	0,812294109	0,174086272	0,854911906	0,089119713	0,996810016	Chr22	178773	186753	479	0	0	0,086095719	0,091281561	0,08071695	0,057212219	0,040624242	0,097836468	0,8174379	0,7826761	0,5733666	NA	NA	NA	NA
ENSFALG00000000058	-0,202747385	0,092256591	-0,110490794	0,999947355	1	0,999824215	0,231611757	NA	0,144116755	NA	-0,087495002	NA	0,124322515	0,879050098	0,518290435	0,054683305	0,39396792	0,240018895	0,058659691	NA	0,001852912	NA	-0,056806779	NA	-0,058919887	0,863879951	-0,065970779	0,954999058	-0,007050892	0,997167052	Chr22	187810	195734	0	0	0	0,936128104	0,938709868	0,913762953	0,030583196	0,066975187	0,097558386	0,8681912	0,2367699	0,05483713	NA	NA	NA	NA
ENSFALG00000000062	-0,019165381	-0,036584268	-0,055749648	0,999947355	1	0,999824215	0,334724023	0,580501409	0,269801176	0,6019442	-0,064922847	0,940748092	0,279302418	0,306155264	0,114084481	0,681103834	-0,165217937	0,597826284	0,160539251	0,887211525	-0,314586995	0,383430452	-0,475126246	0,196137077	-0,01740535	0,955307014	-0,05022365	0,95831709	-0,0328183	0,996810016	Chr22	200127	249051	NA	0	0	0,137183491	0,163012515	0,179842535	0,147599114	-0,154933928	-0,007334762	0,3057848	0,1974611	0,3833127	NA	NA	NA	NA
ENSFALG00000000064	0,300410535	-0,194700609	0,105709926	0,999947355	1	0,999824215	0,400826434	NA	-0,55691058	NA	-0,957737015	NA	0,303356904	0,550710838	0,013513632	0,981844493	-0,289843272	0,510751686	0,246803303	0,914789432	-0,130573115	0,85731249	-0,377376418	0,616307348	0,043768721	0,929577747	-0,013991455	0,995299001	-0,057760176	0,996810016	Chr22	206908	214545	NA	0	0	0,350265166	0,336567332	0,231777754	0,259032442	-0,37548103	-0,1164486	0,5506199	0,5071308	0,8567117	NA	NA	NA	NA
ENSFALG00000000066	0,107291331	0,019110318	0,126401649	0,999947355	1	0,999824215	0,298845423	0,768186676	0,600573269	0,313926842	0,301727845	0,751356557	0,169154298	0,730221291	0,315148586	0,25648949	0,145994288	0,71221013	0,068128599	0,985257391	-0,183771966	0,778273765	-0,251900565	0,732416202	-0,071639638	0,871254857	-0,026865873	0,99034121	0,044773764	0,996810016	NA	NA	NA	NA	0	0	0,296891644	0,271377358	0,316374124	0,114355942	0,051941014	0,166296988	0,7306094	0,7101481	0,2568478	NA	NA	NA	NA
ENSFALG00000000067	-0,050956825	0,143120597	0,092163772	0,999947355	1	0,999824215	0,191493154	0,875449319	0,399310079	0,567317714	0,207816925	0,848456914	0,210202789	0,655048366	0,172577509	0,602305554	-0,037625281	0,938734276	0,141340862	0,938988421	0,01127099	0,984538238	-0,130069872	0,832567869	0,189672237	0,625174029	-0,063227539	0,969442605	-0,252899776	0,939076855	NA	NA	NA	NA	0	0	0,142798052	0,102834401	0,176384607	0,136350374	-0,013931516	0,122418894	0,635413	0,8325441	0,56678	no	yes	no	no
ENSFALG00000000069	-0,169932686	0,015129792	-0,154802894	0,999947355	1	0,999824215	0,246344378	0,858806802	0,004536646	0,996792563	-0,241807732	0,845817724	0,231031903	0,547833171	0,226527681	0,423643006	-0,004504222	0,993180568	-0,03033551	0,989647422	-0,117090351	0,808914326	-0,086754841	0,885884774	-0,23281167	0,3620496	-0,271460364	0,646295684	-0,038648694	0,996810016	Chr22	216879	230430	NA	0	0	0,340682704	0,374767922	0,37500073	0,008859058	-0,071316874	-0,062457834	0,3728472	0,8505228	0,4238897	NA	NA	NA	NA
ENSFALG00000000072	-0,022423013	0,160227884	0,137804872	0,999947355	1	0,999824215	1,155886954	0,142186732	1,981186256	0,000325557	0,825299302	0,330898525	0,226464014	0,69468012	0,247339227	0,500748805	0,020875212	0,973491141	-0,773813064	0,405771051	-0,707192517	0,270477132	0,066620547	0,9490713	0,052916142	0,911870473	0,233156325	0,81332521	0,180240184	0,98683539	Chr11	11619165	11697069	1	0	0	0,656356369	0,68967955	0,627432203	0,12780313	0,25065063	0,37845374	0,1435144	0,3392281	0,000321562	NA	NA	NA	NA
ENSFALG00000000073	-0,038959153	-0,030110452	-0,069069605	0,999947355	1	0,999824215	0,277613084	0,617773861	-0,099687265	0,853897469	-0,377300349	0,395763928	0,002807278	0,996085423	-0,169351331	0,350404547	-0,172158609	0,422102152	0,388311152	0,061358866	0,030086722	0,920584505	-0,35822443	0,113576445	-0,009516486	0,976187394	0,031162591	0,975865948	0,040679077	0,996810016	Chr22	259473	265714	0	0	0	0,138634902	0,101776682	0,108334915	0,124051308	-0,179423192	-0,055371878	0,06283909	0,1142642	0,3506868	yes	yes	yes	yes
ENSFALG00000000074	0,0037246	-0,322100148	-0,318375548	0,999947355	1	0,999824215	-0,703406979	0,538372293	0,114327493	0,916221712	0,817734472	0,265590615	-0,126000476	0,827125035	0,300969168	0,290431392	0,426969644	0,171371007	-0,150854902	0,965935334	1,120548483	0,032337413	1,271403386	0,019520498	-0,474483055	0,12041058	-0,089882663	0,942279571	0,384600392	0,589950643	Chr11	12288603	12305013	0	2	0	0,564302643	0,533756386	0,5256157	-0,29020204	0,51571928	0,225517248	0,1254139	0,01972754	0,03227832	NA	no	NA	NA
ENSFALG00000000075	0,044593941	-0,082817463	-0,038223522	0,999947355	1	0,999824215	-0,072705237	0,944260547	-0,149358182	0,80627341	-0,076652945	0,934423099	-0,192608419	0,566522496	-0,266415478	0,248586923	-0,073807059	0,834176284	0,478133253	0,053712663	0,506256248	0,035688003	0,028122995	0,948458172	0,239648563	0,150405507	0,183008203	0,705557343	-0,056640361	0,996810016	Chr11	12499909	12524654	5	0	0	0,291145133	0,269742676	0,302132704	0,099412392	-0,052359014	0,047053376	0,05506756	0,8314219	0,03561404	no	no	NA	NA
ENSFALG00000000076	0,035686543	0,002522101	0,038208644	0,999947355	1	0,999824215	0,369069052	0,618935063	0,486033634	0,366116916	0,116964582	0,905258394	0,015204345	0,983488764	0,07291166	0,818624487	0,057707314	0,8832938	0,338114258	0,662050005	0,143000337	0,777795158	-0,195113921	0,73277767	-0,77907728	0,001369806	-0,286938378	0,735059411	0,492138902	0,373351887	Chr22	266149	275465	0	0	0	0,421292244	0,412152274	0,417951836	-0,004200464	0,094843802	0,09064332	0,001422641	0,3762601	0,3651597	NA	NA	NA	NA
ENSFALG00000000077	0,114283273	-0,32099156	-0,206708287	0,999947355	1	0,999824215	-0,166067092	NA	-0,138179882	NA	0,02788721	NA	0,098751033	0,944349699	0,084403525	0,88474749	-0,014347508	0,985198474	-0,299710451	0,916356423	-0,495761665	NA	-0,196051213	NA	-0,476035489	0,132411934	-0,442944973	0,482787114	0,033090516	0,996810016	Chr11	12536613	12541707	8	2	0	0,668256248	0,698754921	0,799996963	-0,145756348	-0,094082332	-0,239838688	0,1376341	0,9846971	0,4894562	NA	NA	NA	NA
ENSFALG00000000078	0,089529379	-0,176063496	-0,086534117	0,999947355	1	0,999824215	-0,277263736	0,878622448	-0,140821743	0,904557042	0,136441993	0,933924235	-0,001541995	0,998933836	0,252505309	0,621251456	0,254047305	0,683995593	0,434566991	0,785699614	0,804468572	0,187877045	0,369901581	0,658939072	0,010220909	0,985322028	-0,086852119	0,954440465	-0,097073029	0,996810016	Chr11	12600261	12707794	2	0	0	0,727247892	0,706903991	0,688494565	0,051101837	0,097450832	0,14855267	0,8003243	0,6597331	0,1881159	NA	NA	NA	NA
ENSFALG00000000079	-0,125763964	0,106883749	-0,018880215	0,999947355	1	0,999824215	-0,532034209	0,36934867	-0,075257441	0,926453862	0,456776768	0,451450059	-0,263473147	0,370944901	0,102048607	0,725242286	0,365521754	0,1673129	-0,146413626	0,954609467	0,047497547	0,948074139	0,193911173	0,787570518	0,354225101	0,098348145	0,111900232	0,910275418	-0,24232487	0,819750231	Chr22	276396	282614	0	0	0	0,257416005	0,17225968	0,211773367	-0,14269218	0,17615386	0,033461708	0,1026577	0,164436	0,7250715	no	no	NA	NA
ENSFALG00000000080	0,033437753	-0,052442863	-0,019005111	0,999947355	1	0,999824215	-0,13804136	0,809157277	-0,141784623	0,724057788	-0,003743263	0,995676874	-0,147832956	0,424302469	-0,208252943	0,13960749	-0,060419987	0,780803782	-0,021863636	0,986121195	-0,303189503	0,169674302	-0,281325868	0,264490264	-0,184144126	0,239002826	-0,058179777	0,93465963	0,125964349	0,947806454	Chr11	12876693	12889531	80	0	0	0,309311031	0,310904739	0,341102	-0,091688936	-0,054393514	-0,146082478	0,2483161	0,2662463	0,1398154	NA	NA	NA	NA
ENSFALG00000000081	0,023708447	0,027275945	0,050984392	0,999947355	1	0,999824215	-0,579885158	0,658108876	-0,116831971	0,926453862	0,463053187	0,69736321	0,017034817	0,989129664	0,589430121	0,130730596	0,572395304	0,216802696	0,570560417	0,603850225	0,748760122	0,209089198	0,178199705	0,842788581	-0,086547405	0,826473574	0,189740336	0,848773144	0,276287741	0,855988986	NA	NA	NA	NA	0	0	0,545861906	0,531649742	0,505153811	-0,01102707	0,303443208	0,292416138	0,6197278	0,2137324	0,1309111	NA	NA	NA	NA
ENSFALG00000000082	0,150232718	-0,145122708	0,005110011	0,999947355	1	0,999824215	0,058705595	0,953861317	-0,177648689	0,757733387	-0,236354284	0,740135545	0,177795111	0,652286273	0,218378682	0,401507391	0,040583572	0,921367431	0,127220176	0,937584008	-0,200686879	0,641760203	-0,327907055	0,475337636	0,153368119	0,593323669	-0,031302627	0,98425733	-0,184670746	0,953726196	NA	NA	NA	NA	0	0	0,33235084	0,347841132	0,361869754	0,133464364	-0,170694452	-0,037230064	0,6043135	0,4768508	0,4017121	NA	NA	NA	NA
ENSFALG00000000085	-0,314193333	0,235156971	-0,079036362	0,999947355	1	0,999824215	-0,12165309	0,904375196	0,106144496	0,881846502	0,227797586	0,776988975	-0,604080575	0,021870393	-0,824574838	0,001769781	-0,220494263	0,573418778	-0,550122436	0,18604843	-0,042065315	0,936409466	0,508057121	0,212977795	-0,501940213	0,085949773	-0,095744698	0,944119248	0,406195516	0,608865099	NA	NA	NA	NA	0	0	0,333000855	0,339822589	0,288416422	-0,41839788	0,23134266	-0,187055218	0,02173558	0,2143542	0,001777252	NA	NA	NA	NA
ENSFALG00000000086	-0,043254552	-0,156356838	-0,19961139	0,999947355	1	0,999824215	0,009382244	0,998311025	-0,431716176	0,630406644	-0,441098419	0,69069769	-1,078755337	0,002181233	-0,321191675	0,466145266	0,757563663	0,081318008	0,037409396	0,99199763	0,317238289	0,640687565	0,279828892	0,731934227	0,083307166	0,857623053	-0,170917971	0,888993408	-0,254225137	0,945555667	Chr11	12890591	12954274	0	0	0	0,266733455	0,370000102	0,379660727	-0,198382377	0,03714362	-0,16123886	0,002167626	0,07985002	0,4663909	NA	NA	NA	NA
ENSFALG00000000087	0,035527496	0,028468834	0,06399633	0,999947355	1	0,999824215	0,156913163	0,781823658	0,282884019	0,438292698	0,125970856	0,833905325	0,134300884	0,795965583	0,403148379	0,110971143	0,268847495	0,408140938	0,158954736	0,909861816	0,600528948	0,083704599	0,441574212	0,295931895	0,060843875	0,702875518	0,016133179	0,98444985	-0,044710696	0,996810016	Chr11	12968708	12986695	234	0	0	0,209569973	0,212363523	0,178488315	0,109308118	0,164030244	0,273338384	0,7111195	0,2975368	0,08373607	NA	NA	NA	NA
ENSFALG00000000088	-0,015054725	0,044109289	0,029054564	0,999947355	1	0,999824215	0,30958569	0,700532333	0,58954637	0,221468955	0,279960681	0,722491887	0,378547826	0,354619067	0,272166056	0,439433413	-0,10638177	0,83172868	0,363789886	0,726367081	0,128466027	0,836122659	-0,235323859	0,728447469	-0,097339041	0,823986121	-0,031173567	0,987940849	0,066165475	0,996810016	Chr22	293123	295610	13	0	0	0,283620371	0,285786648	0,301330372	0,187906014	0,00970605	0,19761206	0,3542795	0,728743	0,2203313	NA	NA	NA	NA
ENSFALG00000000089	0,080406717	-0,204968386	-0,124561669	0,999947355	1	0,999824215	-0,112529669	0,929858696	0,429843057	0,514912861	0,542372726	0,424573941	-0,151628742	0,711720576	-0,136359842	0,617798833	0,015268899	0,973048515	-0,473390597	0,076118178	0,085622713	0,804765301	0,55901331	0,035875032	-0,069888282	0,797853405	0,002721992	0,998594849	0,072610274	0,996810016	Chr11	13016270	13034215	4	0	0	0,083418374	0,066913565	0,071015346	-0,145406074	0,19685928	0,051453197	0,07821325	0,03634578	0,5149737	NA	NA	NA	NA
ENSFALG00000000091	0,01842817	-0,099630597	-0,081202427	0,999947355	1	0,999824215	0,233026715	0,802633297	0,598745934	0,21863634	0,365719218	0,59884283	0,118862636	0,705235146	0,218877367	0,232597356	0,10001473	0,701169778	0,068703637	0,969909128	0,659003992	0,022175664	0,590300355	0,06257768	-0,048384272	0,847856761	-0,122313753	0,860531577	-0,073929481	0,996810016	Chr11	13035485	13037890	3	0	0	0,142030094	0,130413693	0,181807268	0,078127402	0,176494938	0,254622354	0,7050296	0,06312651	0,02209801	NA	NA	NA	NA
ENSFALG00000000092	0,00680767	0,045225634	0,052033304	0,999947355	1	0,999824215	0,210220204	0,858806802	0,567999101	0,354832202	0,357778897	0,683471053	0,082222417	0,925202528	-0,036835277	0,938507919	-0,119057693	0,806659285	0,06080445	0,983792603	-0,181911957	0,734313043	-0,242716407	0,69021226	-0,067883761	0,859511554	-0,112255961	0,919824781	-0,0443722	0,996810016	Chr22	300930	302067	0	0	0	0,20112711	0,183795763	0,220186436	0,058434164	-0,000628472	0,05780568	0,8637666	0,690812	0,3540195	NA	NA	NA	NA
ENSFALG00000000094	-0,080358518	0,110201384	0,029842866	0,999947355	1	0,999824215	0,132331241	0,917369182	-0,497915383	0,457752615	-0,630246624	0,348335051	0,303586596	0,510011203	0,225186535	0,53071878	-0,078400061	0,877761915	0,116625666	0,973104418	0,319794112	0,632665099	0,203168446	0,809806921	-0,379088713	0,285500042	-0,229282211	0,828231142	0,149806502	0,996810016	ChrLGE22	1444667	1460086	0	0	0	0,420541998	0,388624863	0,403090537	0,018619276	-0,049093872	-0,030474586	0,2956263	0,3575752	0,4570011	NA	NA	NA	NA
ENSFALG00000000095	-0,128401842	0,168469962	0,04006812	0,999947355	1	0,999824215	0,262326771	0,749635274	0,210503806	0,732407016	-0,051822965	0,960472067	0,116020098	0,839203963	-0,052870565	0,886848008	-0,168890663	0,652404798	0,052411345	0,973496117	-0,179495564	0,577669173	-0,231906908	0,520549534	0,011949933	0,976187394	-0,034689327	0,982770203	-0,04663926	0,996810016	Chr22	316847	318026	0	0	0	0,147724143	0,14381768	0,148406268	0,062861374	-0,066157974	-0,003296594	0,7584796	0,5218205	0,5776364	NA	NA	NA	NA
ENSFALG00000000096	0,047867017	0,163811943	0,21167896	0,999947355	1	0,999824215	-0,073247077	0,94722693	0,375812274	0,474726013	0,449059352	0,414522438	0,08629812	0,913277496	0,644833678	0,020209636	0,558535558	0,086835199	0,138917127	0,929433267	0,692121765	0,048230716	0,553204638	0,173748634	0,012802782	0,975089095	0,00330876	0,998594849	-0,009494022	0,996810016	ChrLGE22	1416333	1425609	7	0	0	0,227722518	0,231118684	0,163053367	0,042527558	0,343023735	0,385551332	0,9136592	0,08523474	0,02016325	NA	NA	NA	NA
ENSFALG00000000097	0,024556818	-0,083326876	-0,058770058	0,999947355	1	0,999824215	0,433430727	0,612307008	-0,305491256	0,672023633	-0,738921983	0,207367988	0,060949224	0,952796614	0,020405322	0,969618496	-0,040543902	0,947515102	-0,549627885	0,469652459	-0,252583315	0,677833217	0,297044569	0,672976615	0,308295205	0,045676965	0,12747087	0,840136712	-0,180824336	0,845383044	Chr11	13101368	13336187	2	0	0	0,455491143	0,467744808	0,472863813	0,055520868	-0,149314496	-0,093793628	0,04754903	0,2132174	0,6713975	NA	NA	NA	NA
ENSFALG00000000098	-0,017163726	0,029261429	0,012097703	0,999947355	1	0,999824215	0,231272527	0,900391763	0,050062588	0,973409646	-0,18120994	0,904900799	0,029663025	NA	0,337311941	NA	0,307648916	NA	-0,274496011	0,908954816	-0,074422949	0,92940362	0,200073062	0,824109094	-0,016255238	0,976187394	-0,055911894	0,971174845	-0,039656656	0,996810016	Chr11	13491423	13493695	1	0	0	0,819953914	0,796272259	0,806615725	-0,009395464	0,063222416	0,05382694	0,9052773	0,8240895	0,9288801	NA	NA	NA	NA
ENSFALG00000000099	-0,072537613	0,062555084	-0,00998253	0,999947355	1	0,999824215	0,389173119	0,755385344	-0,16485096	0,872617532	-0,554024079	0,546875678	0,5506252	0,314915772	0,416635062	0,353094915	-0,133990137	0,837003442	-0,263808461	0,931231537	-0,606514696	0,373088301	-0,342706235	0,702840134	-0,199342365	NA	-0,047002436	NA	0,152339929	NA	ChrLGE22	1395213	1400161	0	0	0	0,697943003	0,67149804	0,645940314	0,080821398	-0,163164044	-0,082342674	0,3144876	0,5566203	0,3533606	NA	NA	NA	NA
ENSFALG00000000100	-0,006895425	-0,01532928	-0,022224705	0,999947355	1	0,999824215	0,092761824	0,914792999	-0,174580695	0,740977175	-0,26734252	0,646341037	0,264558276	0,423663114	0,166733329	0,565478549	-0,097824946	0,79805613	-0,005067563	0,997802952	0,210488316	0,545126838	0,21555588	0,600256484	0,050502265	0,861358842	0,014393101	0,993129535	-0,036109164	0,996810016	Chr22	319189	327104	0	0	0	0,203082917	0,220659953	0,216072349	0,079171928	-0,040210178	0,03896174	0,4236953	0,6011482	0,5450233	NA	NA	NA	NA
ENSFALG00000000101	-0,012415175	0,031403786	0,018988611	0,999947355	1	0,999824215	-0,087794926	0,935191516	0,304518438	0,594587932	0,392313364	0,51604267	-0,056600475	0,944349699	0,56673033	0,029671883	0,623330805	0,032950196	0,035500016	0,988890327	0,714694467	0,069807775	0,679194451	0,122443721	0,110410035	0,493207005	0,135770494	0,759992709	0,025360459	0,996810016	Chr11	13751049	13768831	2	0	0	0,157860179	0,131798723	0,092168354	-0,002180122	0,350320752	0,348140622	0,5038685	0,03226167	0,02963952	NA	NA	no	no
ENSFALG00000000102	-0,058184874	0,133611809	0,075426934	0,999947355	1	0,999824215	-0,130113785	0,914792999	0,193533497	0,802414312	0,323647282	0,716837814	0,161672971	0,812836194	0,28970938	0,413475318	0,128036409	0,797235808	0,232312259	0,809691064	0,028828065	0,958502595	-0,203484194	0,701305925	0,180195177	0,630912213	0,097172566	0,940783246	-0,083022611	0,996810016	ChrLGE22	1391659	1393623	0	0	0	0,136977754	0,111873176	0,124431953	0,077176326	0,059757722	0,136934084	0,6411544	0,7019172	0,4136207	NA	NA	NA	NA
ENSFALG00000000103	0,024900523	-0,012613838	0,012286685	0,999947355	1	0,999824215	-0,147649646	0,918502101	0,051199079	0,967460399	0,198848726	0,873847978	-0,030424677	0,962446015	0,035947777	0,917523716	0,066372454	0,858353008	0,210283398	0,74636307	-0,060214007	0,878547088	-0,270497405	0,467945136	-0,026359342	0,913118975	0,053084099	0,942279571	0,079443442	0,996810016	Chr11	13831584	13879110	NA	0	0	0,302370046	0,299382879	0,314983747	0,00615018	0,012310454	0,018460644	0,761413	0,469538	0,8778097	NA	NA	NA	NA
ENSFALG00000000104	-0,019187692	-0,000381475	-0,019569167	0,999947355	1	0,999824215	0,109271604	0,883506908	0,10881437	0,829739636	-0,000457234	0,999598594	-0,168979058	0,531842697	0,011819468	0,96773847	0,180798526	0,450390828	-0,151751726	0,916356423	0,656834357	0,056162857	0,808586083	0,022060673	-0,179072009	0,062409681	-0,138888781	0,580012752	0,040183229	0,996810016	Chr11	13831584	13835737	NA	0	0	0,215377348	0,207459379	0,168396638	-0,081943698	0,205745782	0,123802096	0,06496162	0,02226454	0,05607689	NA	NA	NA	NA
ENSFALG00000000105	0,124196619	-0,177776657	-0,053580038	0,999947355	1	0,999824215	0,160984981	0,887977126	-0,46987067	0,431401384	-0,630855651	0,281273001	0,330913009	0,428110366	0,021536936	0,964930681	-0,309376073	0,431702986	0,096349058	0,973887249	-0,017077503	0,982079179	-0,113426562	0,892516001	-0,11805277	0,798969224	-0,166059685	0,894847799	-0,048006915	0,996810016	ChrLGE22	1372989	1389416	0	0	0	0,322656303	0,33582321	0,277263678	0,118878208	-0,255888474	-0,13701028	0,4281151	0,2884912	0,4303745	NA	NA	NA	NA
ENSFALG00000000106	0,043738447	-0,04626004	-0,002521593	0,999947355	1	0,999824215	0,294783724	0,786838638	0,194630023	0,815803136	-0,100153701	0,936372478	0,274373944	0,539064011	0,139273273	0,707615967	-0,135100671	0,764603166	-0,061306618	0,986101563	-0,152648703	0,812221661	-0,091342084	0,91163738	0,202311146	0,554950664	-0,104372606	0,93465963	-0,306683752	0,811591443	Chr22	327866	334482	0	0	0	0,489456251	0,515729978	0,504134347	0,150780084	-0,135908032	0,014872061	0,5391049	0,7619744	0,7075227	NA	NA	NA	NA
ENSFALG00000000107	0,244895375	-0,223936333	0,020959042	0,470950151	1	0,999824215	-0,073872155	0,933335312	0,051907266	0,938915698	0,125779421	0,865239628	-0,155163414	0,592148891	0,162621582	0,435827922	0,317784996	0,135703045	-0,03982763	0,973887249	0,013065344	0,968884892	0,052892975	0,879160479	-0,010790225	0,966462677	-0,036541412	0,962522065	-0,025751187	0,996810016	Chr11	13979000	14045833	0	0	0	0,141302099	0,098116235	0,117943457	-0,00695164	0,049354036	0,04240239	0,4709502	0,1333008	0,436046	NA	no	NA	NA
ENSFALG00000000108	0,044370299	0,062424378	0,106794677	0,999947355	1	0,999824215	0,30616976	0,832344543	0,283730526	0,76111958	-0,022439235	0,988465226	0,197312845	0,763072844	-0,137072581	0,746542863	-0,334385426	0,431832543	-0,219585195	0,900679063	-0,769001523	0,083307341	-0,549416328	0,313511966	0,011795545	0,981842547	-0,191534769	0,867042319	-0,203330314	0,969321329	Chr22	336523	337848	0	0	0	0,190465216	0,262287516	0,121180304	0,068012228	-0,20942938	-0,14141716	0,7637311	0,3151309	0,0833403	NA	NA	NA	NA
ENSFALG00000000109	-0,103974921	0,084478309	-0,019496613	0,999947355	1	0,999824215	0,407564517	0,567069231	0,434303883	0,432228684	0,026739366	0,981835784	0,407246387	0,07563937	0,146604095	0,588441796	-0,260642292	0,364368908	0,437437909	0,492584623	0,169743224	0,74209819	-0,267694685	0,639239215	0,103669562	0,721656032	-0,14412635	0,870589373	-0,247795912	0,80592531	ChrLGE22	1362092	1367033	0	0	0	0,124494696	0,14869	0,12412978	0,25038878	-0,132983024	0,117405738	0,07539887	0,3612538	0,4311828	NA	NA	NA	NA
ENSFALG00000000110	0,185124752	-0,158553308	0,026571444	0,999947355	1	0,999824215	0,04315488	0,988801034	-0,385570979	0,691570226	-0,428725859	0,727095263	-0,114867636	0,931433087	0,022248503	0,974259915	0,137116139	0,839977549	0,192590521	0,918508813	0,425690961	0,412960757	0,23310044	0,728447469	0,006958574	0,990546917	0,260310511	0,797742554	0,253351936	0,945555667	NA	NA	NA	NA	0	0	0,150545926	0,291544537	0,360571239	0,062592338	0,00725684	0,06984919	0,9272669	0,728743	0,4127783	NA	NA	NA	NA
ENSFALG00000000111	0,083613877	0,0686802	0,152294077	0,999947355	1	0,999824215	0,183083292	0,823627473	0,477893497	0,26100317	0,294810205	0,621149472	0,208599331	0,543488866	0,170154714	0,522588869	-0,038444618	0,924030054	0,047479665	0,984919704	-0,092523645	0,845923567	-0,140003309	0,792889318	-0,091256774	0,726052219	-0,077064224	0,933820462	0,01419255	0,996810016	Chr22	346241	352746	0	0	0	0,150557007	0,181825425	0,161932043	0,08630395	0,039847206	0,126151164	0,5434561	0,6297297	0,2597011	NA	NA	NA	NA
ENSFALG00000000115	-0,064792968	0,082579302	0,017786334	0,999947355	1	0,999824215	0,073595252	0,956144221	0,234812365	0,750418495	0,161217114	0,883473035	0,171043736	0,778371295	0,024891174	0,958918042	-0,146152562	0,748158734	-0,149386066	0,949654039	-0,197683782	0,73481521	-0,048297716	0,949758027	0,080455359	0,859511554	0,051657592	0,975865948	-0,028797767	0,996810016	ChrLGE22	1337145	1355317	0	0	0	0,33961548	0,335056705	0,349371671	0,022183046	0,004109708	0,026292752	0,7789929	0,7456187	0,734579	NA	NA	NA	NA
ENSFALG00000000116	0,213929318	-0,167917487	0,046011831	0,999947355	1	0,999824215	0,069635557	0,954405993	-0,333676927	0,596923236	-0,403312484	0,559507995	0,082874196	0,85228865	0,371265182	0,055213889	0,288390987	0,223968262	0,080576035	0,967431031	0,206570417	0,581844048	0,125994382	0,790390342	0,445328714	0,000109605	0,194334308	0,582423435	-0,250994405	0,411220411	ChrZ	48204543	48351174	NA	1	1	0,304554595	0,270789526	0,297345396	0,178468782	-0,08156792	0,096900846	0,000113416	0,2206834	0,0553635	NA	NA	NA	NA
ENSFALG00000000117	-0,012270297	-0,020821412	-0,033091709	0,999947355	1	0,999824215	-0,116958815	0,950967327	-0,131943743	0,907973198	-0,014984928	0,993384378	0,329464157	0,685193802	0,612058233	0,152497743	0,282594076	0,641528072	-0,082300281	0,986101563	0,068913208	0,939091751	0,151213489	0,880822307	0,138548254	0,756782616	0,067609047	0,96872797	-0,070939208	0,996810016	Chr22	359233	362061	2	0	0	0,63404799	0,600682992	0,578564065	0,051296432	0,065412238	0,116708694	0,6848749	0,6386955	0,1527075	NA	NA	NA	NA
ENSFALG00000000119	0,093936356	-0,173699384	-0,079763028	0,999947355	1	0,999824215	0,307890016	0,758387619	0,454571079	0,488724545	0,146681063	0,895793861	-0,00457288	0,996085423	0,108827093	0,76840451	0,113399973	0,795604866	-0,203360409	0,856543422	-0,208404058	0,641404755	-0,00504365	0,994057083	-0,345289784	0,049736085	-0,084786087	0,919824781	0,260503697	0,647346876	ChrZ	48131977	48176116	NA	0	0	0,362991081	0,406524866	0,402618917	-0,030279283	0,06836837	0,038089096	0,05171433	0,6514273	0,4889232	NA	NA	NA	NA
ENSFALG00000000120	0,027322957	-0,107108508	-0,07978555	0,999947355	1	0,999824215	0,171151026	0,797819948	0,121523081	0,812653035	-0,049627945	0,949182712	0,011446693	0,9869113	-0,028048546	0,938700694	-0,039495239	0,924081303	-0,086933314	0,968472608	0,208978425	0,61287458	0,295911739	0,513420904	0,070971259	0,752155833	-0,046752763	0,956291462	-0,117724022	0,97008316	Chr22	366384	368278	234	0	0	0,144080906	0,142120306	0,148059511	0,038791824	-0,003608846	0,035182988	0,7583715	0,5147083	0,6128193	NA	NA	NA	NA
ENSFALG00000000121	0,126783849	-0,136230318	-0,009446469	0,999947355	1	0,999824215	0,03553546	0,977721343	0,155651882	0,789858811	0,120116422	0,886593793	-0,11476809	0,84675346	-0,497618703	0,055308841	-0,382850614	0,232624958	-0,131907067	0,910385253	-0,264715587	0,42890467	-0,13280852	0,765645163	-0,100173398	0,671542144	-0,180281308	0,757379172	-0,080107911	0,996810016	ChrZ	48105217	48118121	NA	0	0	0,170478284	0,172379866	0,191898162	-0,036905852	-0,122376106	-0,159281954	0,6803974	0,2294651	0,05545727	NA	NA	NA	NA
ENSFALG00000000122	0,218999283	-0,346175269	-0,127175986	0,999947355	1	0,999824215	-0,32239956	NA	-0,413545492	NA	-0,091145932	NA	0,267178291	0,725433775	-0,082520741	0,88269977	-0,349699032	0,50614338	-0,343093489	0,818001375	-0,67279432	0,230459078	-0,32970083	0,66547531	0,290082755	0,112046471	0,288701352	0,459844111	-0,001381403	0,998408968	ChrZ	48046439	48069413	NA	0	0	0,539037061	0,516684966	0,620619415	0,02215334	-0,22362055	-0,201467236	0,116803	0,5027069	0,2307641	NA	NA	NA	NA
ENSFALG00000000123	-0,008389655	-0,017973639	-0,026363293	0,999947355	1	0,999824215	0,00184733	0,999544271	-0,036720698	0,938915698	-0,038568028	0,947089384	-0,186056317	0,296257477	-0,094058306	0,592809824	0,091998011	0,671370025	-0,053433296	0,970800367	-0,143940859	0,641656687	-0,090507563	0,818660264	-0,174574967	0,427419679	-0,151598044	0,824235439	0,022976923	0,996810016	Chr11	14048865	14124881	13	0	0	0,327423263	0,310501902	0,331367447	-0,084121383	-0,0064149	-0,090536272	0,295799	0,6688024	0,592914	no	no	NA	NA
ENSFALG00000000124	0,013406531	0,044110035	0,057516567	0,999947355	1	0,999824215	0,221509589	0,806247142	0,489625532	0,337200051	0,268115943	0,731783177	0,256442938	0,383569977	0,534410764	0,012362632	0,277967826	0,318482635	0,087411756	0,970800367	0,279364265	0,56419122	0,191952509	0,751931348	0,131049353	0,68687973	-0,017314831	0,993129535	-0,148364184	0,994934816	ChrLGE22	1326235	1335009	0	0	0	0,374011963	0,38020946	0,336726965	0,141964096	0,126756548	0,268720628	0,3835633	0,3160876	0,01234835	NA	NA	NA	NA
ENSFALG00000000125	-0,15853527	0,056062453	-0,102472817	0,999947355	1	0,999824215	-0,358393983	0,668207346	-0,030298117	0,976744459	0,328095866	0,683247652	-0,720667641	0,022593302	-0,641115022	0,046524943	0,07955262	0,885562043	-0,573981097	0,2859977	-0,682902174	0,095475998	-0,108921077	0,873273491	-0,660260717	0,00614185	-0,463555409	0,340996378	0,196705308	0,969321329	ChrZ	47994654	47998311	NA	0	1	0,312196743	0,256216842	0,319418087	-0,4943678	0,110299052	-0,384068762	0,00637023	0,6913029	0,04663167	NA	NA	NA	NA
ENSFALG00000000126	0,108608875	-0,01587956	0,092729315	0,999947355	1	0,999824215	-0,030561703	0,980430887	-0,102059186	0,871473047	-0,071497483	0,936274554	0,320723603	0,410494972	0,296911792	0,343388784	-0,023811811	0,964669164	0,017860665	0,995382708	-0,328476385	0,563203148	-0,346337049	0,606270225	0,021702943	0,964988979	0,013575826	0,995272718	-0,008127117	0,997167052	ChrLGE22	1313281	1324309	0	0	0	0,155905101	0,182838269	0,192989573	0,087666888	-0,093130663	-0,005463812	0,4103035	0,6072005	0,3436821	NA	NA	NA	NA
ENSFALG00000000127	0,008205343	-0,051304448	-0,043099105	0,999947355	1	0,999824215	0,052635241	0,983029405	0,004065896	0,998086914	-0,048569345	0,976860884	0,220083294	0,815457373	0,349090441	0,455513069	0,129007148	0,844896688	-0,449452769	0,677233868	-0,590439131	0,288529308	-0,140986362	0,868249463	0,304942589	0,419774848	0,130177772	0,918586747	-0,174764817	0,994934816	Chr22	372650	384673	0	0	0	0,762392141	0,761743279	0,762528514	0,027282677	-0,057323406	-0,030040729	0,4310329	0,8424723	0,2887091	NA	NA	NA	NA
ENSFALG00000000128	0,078517857	-0,080161337	-0,00164348	0,999947355	1	0,999824215	0,172435345	0,82609429	0,197707244	0,705286273	0,025271898	0,978406694	-0,121851843	0,784928809	-0,394317273	0,071735464	-0,27246543	0,325032567	0,075495207	0,966432153	-0,422089709	0,160552873	-0,497584916	0,1182873	-0,013852929	0,969925571	-0,068638018	0,94365923	-0,054785089	0,996810016	ChrZ	47967689	47986904	NA	0	0	0,238976785	0,221555868	0,257673059	0,038148806	-0,175944936	-0,137796122	0,785527	0,118953	0,07202157	NA	NA	NA	NA
ENSFALG00000000129	0,090864196	-0,076151676	0,01471252	0,999947355	1	0,999824215	-0,091652633	0,968035157	-0,5019125	0,592641687	-0,410259867	0,748959005	-0,109168385	0,938589696	-0,00380361	0,99530288	0,105364775	0,881813207	-0,123389544	0,973496117	-0,471427553	NA	-0,348038008	NA	0,2298181	0,572093482	0,259392436	0,800938783	0,029574336	0,996810016	ChrLGE22	1298620	1305409	0	0	0	0,911515018	0,899403487	0,91051224	-0,00070555	-0,1399018	-0,140607349	0,5830011	0,7560125	0,592158	NA	NA	NA	NA
ENSFALG00000000130	-0,125981138	0,023508957	-0,102472181	0,999947355	1	0,999824215	1,233537403	0,132958529	0,437822299	0,650897286	-0,795715104	0,371183071	0,00603486	0,996952611	-0,513863824	0,250059208	-0,519898685	0,32696346	-0,010318131	0,998604099	0,307661588	0,683132877	0,317979719	0,718995428	0,248735565	0,522827622	0,362170857	0,592834177	0,113435292	0,996810016	Chr11	14144390	14160383	1	0	0	0,781986204	0,836439275	0,807138948	0,270395984	-0,172134348	0,0982616	0,1337471	0,3245063	0,2504343	NA	NA	NA	NA
ENSFALG00000000132	0,007637906	-0,020279531	-0,012641625	0,999947355	1	0,999824215	0,06250875	0,932733544	0,067705035	0,892692688	0,005196285	0,99516289	0,090985708	0,768961832	0,043161357	0,844789033	-0,047824352	0,85120409	0,349882106	0,075278629	0,252985936	0,21615847	-0,09689617	0,734866783	-0,033726584	0,853410118	-0,007679106	0,994573327	0,026047478	0,996810016	Chr11	14194316	14205630	600	0	0	0,142650105	0,153816656	0,149983281	0,095457603	-0,026751245	0,068706349	0,07735689	0,7351114	0,2164507	NA	NA	NA	NA
ENSFALG00000000133	0,039215281	-0,074564834	-0,035349552	0,999947355	1	0,999824215	0,271987558	0,749559864	0,369491609	0,519563392	0,097504051	0,921954705	0,485554483	0,062773041	0,387061186	0,141762773	-0,098493297	0,810840639	0,251381817	0,802047417	-0,131672084	0,793880261	-0,383053902	0,433887419	0,224636395	0,441225377	0,064786411	0,959016376	-0,159849984	0,984612671	ChrLGE22	1291315	1302363	0	0	0	0,133377016	0,152005624	0,158240367	0,254555176	-0,123691554	0,130863612	0,06238463	0,4354919	0,1419615	NA	NA	NA	NA
ENSFALG00000000134	-0,057985301	-0,094033474	-0,152018775	0,999947355	1	0,999824215	-0,271503834	0,837735654	0,063772491	0,956991741	0,335276324	0,757321188	1,034960895	0,007657705	0,545987564	0,189392101	-0,488973331	0,333191913	0,815197407	0,143865026	1,084682917	0,016871393	0,26948551	0,701825386	-0,086847403	0,757718772	-0,144811257	0,858941554	-0,057963854	0,996810016	Chr11	14206410	14207626	0	0	0	0,249984482	0,387103475	0,287346168	0,286764756	-0,007242152	0,279522562	0,007610093	0,3306546	0,01681821	NA	NA	NA	NA
ENSFALG00000000137	-0,060729221	0,059211718	-0,001517503	0,999947355	1	0,999824215	0,048286987	0,978649233	0,257795756	0,734811487	0,209508769	0,848614894	0,082458212	0,919730859	0,051103982	0,906561834	-0,03135423	0,9533694	-0,208569753	0,905810511	-0,299488826	0,573603238	-0,090919073	0,902682223	-0,254857997	0,467339068	-0,196235746	0,86098974	0,058622251	0,996810016	ChrZ	9485739	9548924	NA	0	0	0,23984597	0,206480158	0,236442573	-0,078682374	0,04101381	-0,037668563	0,4781863	0,8532805	0,5736023	NA	no	NA	NA
ENSFALG00000000138	-0,203155305	0,005610311	-0,197544994	0,999947355	1	0,999824215	-0,401695076	0,589131478	-0,277898304	0,666852927	0,123796772	0,900866681	-0,602231087	0,01278743	-0,413547994	0,119544488	0,188683094	0,617104303	-0,241454028	0,815237959	0,221277614	0,635543782	0,462731641	0,314141034	-0,103524713	0,642896407	-0,01296993	0,993129535	0,090554784	0,996810016	ChrZ	47897048	47931655	NA	0	2	0,221011913	0,176690913	0,225888006	-0,31041214	0,174275362	-0,136136786	0,01270826	0,3157412	0,1197117	NA	NA	NA	NA
ENSFALG00000000139	0,194666044	-0,162395916	0,032270128	0,999947355	1	0,999824215	-0,129666856	0,92777816	-0,433666695	0,562954819	-0,30399984	0,775520425	0,216478789	0,769279827	0,516093909	0,158203282	0,29961512	0,541344742	0,507122503	0,753969104	0,247537788	0,758023017	-0,259584715	0,781119363	0,046150138	0,930858489	0,110525787	0,937248706	0,064375649	0,996810016	ChrZ	9487747	9491587	NA	0	0	0,593898679	0,61990761	0,539986041	0,166949984	-0,072397618	0,094552366	0,7687536	0,5381891	0,1584015	NA	NA	NA	NA
ENSFALG00000000140	-0,034257148	0,075396557	0,041139409	0,999947355	1	0,999824215	-0,060663194	0,959686896	-0,041822252	0,963236384	0,018840942	0,986874107	-0,279699111	0,328442106	-0,213961596	0,396867355	0,065737514	0,858353008	0,186913664	0,898859856	0,149407044	0,764974268	-0,03750662	0,953408389	0,196055335	0,208519007	-0,00285676	0,998594849	-0,198912095	0,701256308	Chr11	14213320	14241271	81	0	0	0,366889541	0,386825065	0,379104744	0,001669918	-0,015288738	-0,013618832	0,2164734	0,7050515	0,3970888	yes	yes	no	no
ENSFALG00000000141	0,190765383	-0,0141603	0,176605082	0,999947355	1	0,999824215	0,004741479	0,999544271	0,029826626	0,983835871	0,025085147	0,987529971	0,116178073	0,917148971	0,232510193	0,617116559	0,11633212	0,85016551	0,215558601	0,923338055	0,397024352	0,519411244	0,181465751	0,826766708	-0,053052117	0,886034534	0,167131459	0,86098974	0,220183576	0,923416395	Chr22	406070	432697	0	0	0	0,425683957	0,470707625	0,38950827	0,094838303	0,105781226	0,200619534	0,890071	0,8268152	0,5193626	NA	NA	NA	NA
ENSFALG00000000146	-0,03202171	0,139253837	0,107232127	0,999947355	1	0,999824215	0,230583978	0,841634954	0,273134076	0,715410488	0,042550098	0,973783018	0,220438425	0,706676798	0,113123244	0,790156194	-0,107315181	0,83172868	0,147260091	0,943647363	-0,137733409	0,809906477	-0,2849935	0,641230022	0,143804176	0,712750643	0,234359153	0,808339496	0,090554977	0,996810016	ChrZ	9516411	9517017	NA	0	0	0,199340205	0,212766067	0,207332482	0,142013078	-0,02398991	0,11802318	0,7066008	0,642081	0,7144553	NA	NA	NA	NA
ENSFALG00000000147	-0,117281102	0,121545467	0,004264366	0,999947355	1	0,999824215	0,011808805	0,99754757	0,08816459	0,943142292	0,076355785	0,961962767	0,312092214	0,569420069	0,217543159	0,599550682	-0,094549055	0,866174585	-0,124025308	0,963203587	-0,322823461	0,541739027	-0,198798153	0,767561999	-0,095511524	0,840028064	0,113974559	0,929765363	0,209486084	0,966443762	ChrLGE22	1274380	1275313	0	0	0	0,354572859	0,374519457	0,291512532	-0,002583422	0,022807908	0,020224487	0,569133	0,7676114	0,5416589	NA	NA	NA	NA
ENSFALG00000000148	-0,003666939	-0,015263616	-0,018930555	0,999947355	1	0,999824215	-0,309340608	0,684614376	-0,427960346	0,415174978	-0,118619738	0,898639578	0,020637395	0,980172966	-0,171733588	0,585923541	-0,192370983	0,608157293	0,003870715	0,999083433	-0,551486782	0,224559115	-0,555357497	0,275327061	-0,32427225	0,138463414	-0,178276676	0,81332521	0,145995575	0,977643304	ChrLGE22	1268861	1269192	NA	0	0	0,389120003	0,371883959	0,400358654	-0,122554487	-0,147123344	-0,26967783	0,143824	0,2770232	0,2248123	NA	NA	NA	NA
ENSFALG00000000149	0,030587094	-0,050373914	-0,01978682	0,999947355	1	0,999824215	0,458969097	0,750995901	0,215588338	0,843494757	-0,24338076	0,866061926	0,389777743	0,612708719	-0,05694425	0,929485486	-0,446721993	0,406271717	0,525529198	0,741403302	-0,051955349	0,95643912	-0,577484547	0,473623365	-0,22595318	0,562365326	-0,309161513	0,725257299	-0,083208333	0,996810016	ChrZ	9528786	9535261	NA	0	0	0,777806445	0,787758105	0,807379738	0,235782738	-0,280233928	-0,044451204	0,5734047	0,4031988	0,7359851	NA	NA	NA	NA
ENSFALG00000000150	-0,359505254	0,16343613	-0,196069124	0,80254414	1	0,999824215	0,511390959	0,553676738	0,201166676	0,807842281	-0,310224283	0,756569203	0,043378018	0,971961884	0,47390725	0,25980269	0,430529232	0,398032049	-0,104351663	0,973887249	0,164243884	0,820424356	0,268595547	0,735589894	-0,302057089	0,290794266	-0,043254846	0,979636152	0,258802244	0,883927601	ChrZ	47831970	47887062	NA	0	0	0,67136407	0,671732476	0,686551768	-0,04222894	0,16222754	0,119998632	0,3007378	0,3948546	0,2601424	NA	NA	NA	no
ENSFALG00000000152	0,075985826	-0,001923469	0,074062357	0,999947355	1	0,999824215	0,096765534	0,933335312	-0,157403166	0,825635228	-0,2541687	0,768517966	-0,584882566	0,018945617	-0,035204188	0,932510604	0,549678378	0,064396937	-0,260228521	0,826757038	0,374460335	0,432637183	0,634688856	0,183411398	-0,295012516	0,119595516	-0,139807704	0,848060301	0,155204811	0,954211017	Chr11	14248255	14261250	15	0	0	0,189097364	0,257467065	0,268489031	-0,193474436	0,216695886	0,023221454	0,01882817	0,06326559	0,4324219	NA	NA	NA	NA
ENSFALG00000000153	-0,13591141	0,091334629	-0,044576781	0,999947355	1	0,999824215	0,098779161	0,928356979	0,829724454	0,048650625	0,730945293	0,132062858	-0,334663001	0,545229845	0,18634561	0,671365879	0,521008611	0,220160648	0,079744205	0,976651312	1,400560975	0,000995007	1,320816771	0,003000832	-0,138813161	0,625309981	-0,260745896	0,663125915	-0,121932735	0,996810016	Chr11	14285224	14305693	0	0	0	0,76254322	0,740663722	0,736214529	-0,086172868	0,508434806	0,422261904	0,5451752	0,002981976	0,000988755	NA	no	NA	NA
ENSFALG00000000154	0,005848672	0,023640341	0,029489013	0,999947355	1	0,999824215	0,036424506	0,977778057	-0,021270408	0,980808102	-0,057694914	0,949809318	-0,172676671	0,377081714	-0,046999127	0,818946179	0,125677543	0,545986613	-0,437080107	0,2859977	-0,013998043	0,978657203	0,423082064	0,259584863	0,062220946	0,810517531	0,029764982	0,982182485	-0,032455963	0,996810016	Chr22	438548	456210	0	0	0	0,399429905	0,375626214	0,392649903	-0,101052498	0,096449758	-0,004602734	0,293926	0,2613431	0,8191549	NA	yes	NA	yes
ENSFALG00000000155	0,138143376	-0,105120816	0,03302256	0,999947355	1	0,999824215	-0,095417925	0,945403541	0,114504033	0,895537212	0,209921957	0,845768078	0,418551744	0,4264531	0,364713512	0,372779142	-0,053838232	0,934111977	0,069200088	0,986101563	0,249111728	0,708139877	0,17991164	0,827641017	-0,013021722	0,980123459	0,069712017	0,960865418	0,082733739	0,996810016	ChrZ	9542378	9546958	NA	0	0	0,49976118	0,569006881	0,538111531	0,10349102	0,062721876	0,16621289	0,4264663	0,8276788	0,3730367	NA	no	NA	NA
ENSFALG00000000156	-0,067374308	-0,005122778	-0,072497086	0,999947355	1	0,999824215	0,079528972	0,913205346	0,238211993	0,553081487	0,158683021	0,783385094	-0,019940425	0,97057358	-0,317582588	0,091136771	-0,297642163	0,182681485	-0,124731636	0,939319808	-0,663029047	0,050657913	-0,538297411	0,170403473	-0,32012956	0,371250439	-0,249115171	0,808339496	0,071014389	0,996810016	ChrZ	47740808	47756016	NA	1	0	0,130912112	0,186009883	0,188602301	-0,0905293	-0,122272826	-0,212802138	0,3820919	0,1717491	0,0505967	NA	NA	NA	NA
ENSFALG00000000157	-0,166164154	0,067204136	-0,098960017	0,999947355	1	0,999824215	0,439515029	0,744660932	-0,039809504	0,974987695	-0,479324532	0,590223536	0,110424012	0,931347808	0,305889884	0,48041966	0,195465872	0,736480519	-0,208236373	NA	-0,101541533	NA	0,106694839	NA	-0,057765087	0,881347557	0,178046208	0,855692742	0,235811295	0,912418102	Chr4A	12786264	12800193	0	0	2	0,703697222	0,68694681	0,726991183	0,023551902	0,025173148	0,048725038	0,7538021	0,5995569	0,4806803	NA	NA	NA	NA
ENSFALG00000000158	-0,068477127	-0,199919252	-0,268396379	0,999947355	1	0,999824215	0,004916527	0,999544271	-0,48633917	0,512346048	-0,491255697	0,568541057	-0,365434253	0,113628284	-0,778605003	9,75E-05	-0,41317075	0,093603643	-0,373206278	0,765654742	-0,416413151	0,473525154	-0,043206873	0,95990839	-0,077722862	0,668807068	-0,120981881	0,807590491	-0,043259018	0,996810016	Chr22	458849	470200	0	0	0	0,348687493	0,360533602	0,341733735	-0,175984778	-0,23816182	-0,4141466	0,1133508	0,09191162	9,70E-05	NA	NA	NA	NA
ENSFALG00000000159	-0,095596037	0,052044256	-0,043551781	0,999947355	1	0,999824215	0,093343313	0,96436637	-0,610467658	0,488428321	-0,703810971	0,455079676	0,044614438	0,954280639	0,04037856	0,916873513	-0,004235877	0,993923579	-0,192047209	0,95863986	-0,331217969	0,620259294	-0,13917076	0,878120169	-0,495403442	0,021550681	-0,293742222	0,624168169	0,20166122	0,947194869	Chr4	68216350	68337478	0	0	0	0,67317535	0,650023978	0,70975895	-0,12901808	-0,118699684	-0,247717746	0,02239484	0,4640986	0,4885991	NA	NA	NA	NA
ENSFALG00000000160	-0,060056673	-0,01058075	-0,070637424	0,999947355	1	0,999824215	0,03794629	0,980073444	0,091127451	0,905067995	0,05318116	0,961962767	0,093555731	0,900557851	-0,049375013	0,906561834	-0,142930743	0,742207238	-0,308802825	0,63354601	-0,472130976	0,186129215	-0,163328151	0,74977349	0,079678862	0,818535192	0,004578516	0,998594849	-0,075100346	0,996810016	ChrLGE22	1246733	1250699	0	0	0	0,216822988	0,204907161	0,221564987	-0,03153571	-0,067751732	-0,099287449	0,6493672	0,7396851	0,1863709	NA	NA	NA	NA
ENSFALG00000000161	0,156571123	0,052188603	0,208759726	0,999947355	1	0,999824215	-0,095406764	0,898871367	-0,182875129	0,689567563	-0,087468366	0,900061892	-0,316197891	0,150021791	-0,248302886	0,242851551	0,067895005	0,834350493	-0,407562096	0,081588605	-0,156809006	0,562362433	0,250753089	0,375873539	-0,053996593	0,828151683	0,020697619	0,985252587	0,074694212	0,996810016	Chr4A	12626929	12704463	43	0	0	0,124730142	0,058353787	0,136236501	-0,143318478	0,071612468	-0,071706034	0,0838048	0,3774274	0,243241	NA	NA	NA	NA
ENSFALG00000000162	-0,124845683	0,06185874	-0,062986943	0,999947355	1	0,999824215	0,291353349	0,842198989	-0,086281361	0,943572718	-0,37763471	0,75031456	0,06573683	0,958831546	-0,186429572	0,705940045	-0,252166402	0,657568303	0,161870426	0,968729814	-0,207890109	0,798914882	-0,369760535	0,677653318	-0,062999558	0,83421618	-0,129805442	0,881291721	-0,066805884	0,996810016	Chr11	14305765	14314403	94	0	0	0,522513059	0,543395976	0,557653973	0,066222732	-0,200901252	-0,134678522	0,8390283	0,6549363	0,7058543	NA	NA	NA	NA
ENSFALG00000000163	-0,209186788	-0,078269204	-0,287455992	0,999947355	1	0,999824215	-0,962979376	0,25981342	-0,218003046	0,834819442	0,744976331	0,390667345	-0,263273221	0,746988977	-0,098478469	0,861655263	0,164794752	0,794383895	-0,079803267	0,986101563	-0,569178888	0,404134399	-0,489375622	0,555162403	0,018734908	0,968310318	-0,032550189	0,984760811	-0,051285098	0,996810016	ChrZ	9552752	9555411	NA	0	0	0,757700708	0,684593934	0,739313185	-0,299300182	0,058167162	-0,241133016	0,2642189	0,4003891	0,4039071	NA	NA	NA	NA
ENSFALG00000000164	0,030057067	0,057648989	0,087706057	0,999947355	1	0,999824215	-0,054916445	0,951851234	-0,540770864	0,120811332	-0,485854419	0,221152014	-0,196765462	0,665446291	-0,186796097	0,548211795	0,009969365	0,984458897	-0,148029467	0,918508813	-0,199739053	0,650103902	-0,051709586	0,933989139	-0,087980913	0,744527113	0,022129762	0,987337556	0,110110675	0,996810016	Chr22	478656	541506	56	0	0	0,576612708	0,554875944	0,599783828	-0,091527068	-0,071967363	-0,163494434	0,6653386	0,227389	0,1198388	NA	NA	NA	NA
ENSFALG00000000165	-0,092746661	0,03987652	-0,052870141	0,999947355	1	0,999824215	-0,149478	0,942305061	-0,684803014	0,410973859	-0,535325014	0,614824286	0,241110902	0,758434816	0,509063439	0,197559245	0,267952537	0,623466282	-0,035174647	0,993023824	-0,290519068	NA	-0,255344421	NA	-0,324832125	0,320073261	-0,168143842	0,887545626	0,156688283	0,996810016	Chr4	68561046	68697976	0	0	0	0,784786685	0,763364568	0,7884857	-0,072223948	-0,065229396	-0,137453368	0,3301	0,6206231	0,1980094	NA	NA	NA	NA
ENSFALG00000000167	0,162072956	-0,09040672	0,071666236	0,999947355	1	0,999824215	0,857938714	0,222890114	0,5024542	0,510176815	-0,355484513	0,742553927	0,465937892	0,149404198	0,506744932	0,078935012	0,04080704	0,93762503	0,08134675	0,975486463	0,690660648	0,139951097	0,609313898	0,258486327	-0,170919284	0,660147732	-0,101973196	0,939712201	0,068946088	0,996810016	ChrZ	9555882	9567917	NA	0	0	0,411148407	0,315886454	0,308443508	0,279274648	0,054635418	0,333910048	0,1487848	0,2602504	0,07920045	NA	no	NA	NA
ENSFALG00000000168	0,098397734	-0,038232704	0,06016503	0,999947355	1	0,999824215	0,559032728	0,395320565	0,628043025	0,233290583	0,069010297	0,950616351	-0,22857078	0,665446291	-0,275967316	0,413943597	-0,047396536	0,928524343	-0,671108261	0,340597704	-1,135619935	0,01713552	-0,464511674	0,485328487	0,162725542	0,563886313	0,097950966	0,924197603	-0,064774577	0,996810016	Chr4A	12586555	12619584	0	0	1	0,448911853	0,436742551	0,460451894	-0,015904434	-0,109180954	-0,125085478	0,3502269	0,48674	0,01708086	NA	NA	NA	NA
ENSFALG00000000169	-0,041801599	0,005726406	-0,036075192	0,999947355	1	0,999824215	-0,435320848	0,617082087	-0,993761351	0,03925762	-0,558440503	0,414451215	0,011808286	0,991036418	-0,008121615	0,990017672	-0,019929901	0,975624996	-0,32709568	0,797389688	0,379140984	0,492396786	0,706236664	0,190196472	0,280398957	0,466397374	-0,267075664	0,786203673	-0,547474621	0,290479965	Chr4	69211406	69259301	1	0	0	0,621165279	0,596340036	0,642761563	-0,102402084	-0,082776297	-0,18517838	0,4772126	0,1915315	0,03894586	no	no	NA	NA
ENSFALG00000000170	0,060117999	0,044648797	0,104766796	0,999947355	1	0,999824215	0,358595421	0,71741745	1,066842376	0,025342048	0,708246956	0,258569747	0,11626626	0,830441715	0,674816294	0,003941586	0,558550034	0,039243409	-0,20565612	0,908742065	0,589640974	0,204540006	0,795297094	0,094199617	-0,055690963	0,846979393	-0,043154929	0,970009698	0,012536035	0,996810016	Chr4	69279036	69303792	1	0	0	0,369404521	0,360763646	0,316811078	0,054726426	0,423855528	0,478581992	0,7268619	0,03838875	0,003953111	NA	NA	NA	NA
ENSFALG00000000171	-0,058033915	-0,042871999	-0,100905914	0,999947355	1	0,999824215	0,751116571	0,524082288	-0,280947756	0,772841461	-1,032064327	0,151611725	-0,20147298	0,794392893	-0,242985143	0,574515965	-0,041512163	0,95115269	0,001553035	0,999561645	-0,48966021	NA	-0,491213246	NA	-0,195141885	0,631425484	-0,02215901	0,992437714	0,172982875	0,98683539	ChrZ	47601327	47605415	NA	0	0	0,925693914	1	1	0,059599251	-0,286926312	-0,227327022	0,641698	0,9502889	0,5747009	NA	NA	NA	NA
ENSFALG00000000173	0,066627068	0,008792913	0,075419981	0,999947355	1	0,999824215	0,051794177	0,942280229	-0,092029086	0,832301216	-0,143823263	0,784374762	-0,058816451	0,906137182	0,172786403	0,41117477	0,231602854	0,32595621	-0,094968866	0,969909128	-0,016028027	0,979910292	0,078940839	0,910981268	-0,047285678	0,916865371	-0,137585624	0,911453777	-0,090299946	0,996810016	Chr4A	12512435	12554246	716	1	1	0,377871851	0,357052778	0,391309322	-0,016529912	0,017042571	0,000512664	0,9066973	0,3235135	0,4113354	NA	NA	NA	NA
ENSFALG00000000174	-0,196660053	0,117278784	-0,07938127	0,999947355	1	0,999824215	0,455739299	0,718345011	-0,394642506	0,663285839	-0,850381805	0,27530066	0,077132333	0,946829718	-0,702633435	0,055213889	-0,779765768	0,060044164	0,090155387	0,975486463	-0,317976226	0,597840938	-0,408131614	0,548867885	-0,151798159	0,614686087	-0,27288443	0,67295916	-0,121086271	0,996810016	Chr4	69425002	69435103	0	0	0	0,315312417	0,281464548	0,275399125	0,054913376	-0,40841654	-0,353503174	0,6248857	0,05902846	0,0553635	NA	NA	NA	NA
ENSFALG00000000175	0,075775428	0,099464017	0,175239445	0,999947355	1	0,999824215	0,185921806	0,825746277	0,267790578	0,618833543	0,081868772	0,928385071	0,012198181	0,989129664	-0,177023031	0,606319067	-0,189221212	0,647208225	0,013094783	0,99425819	-0,08881411	0,812156866	-0,101908893	0,816109997	-0,094189646	0,731988366	-0,016848988	0,992437714	0,077340658	0,996810016	ChrZ	47579816	47588227	NA	0	0	0,087065025	0,116363275	0,146088823	0,038560246	-0,006491228	0,032069004	0,7391585	0,644352	0,6064409	NA	NA	NA	NA
ENSFALG00000000176	-0,039794841	-0,029856301	-0,069651142	0,999947355	1	0,999824215	-0,172037722	0,82609429	-0,131451316	0,816501888	0,040586406	0,962741986	0,139373864	0,462839851	-0,048462781	0,794718353	-0,187836644	0,269121594	0,124565703	0,89663149	-0,029831523	0,937935295	-0,154397225	0,677870198	-0,107923811	0,583116148	-0,114433894	0,855619067	-0,006510083	0,996810016	Chr11	14319226	14335864	620	0	0	0,260835836	0,261023504	0,27495859	-0,011163448	-0,067602742	-0,078766204	0,4627305	0,2660534	0,7947656	NA	NA	NA	NA
ENSFALG00000000177	-0,043599633	-0,049594127	-0,09319376	0,999947355	1	0,999824215	-0,175327763	0,858806802	0,093630107	0,900521315	0,26895787	0,740004589	0,006247898	0,995222356	0,14200805	0,717248904	0,135760152	0,776211615	0,053255202	0,98623659	0,380988373	0,513056599	0,327733171	0,644224524	0,02883095	0,949204722	-0,100900938	0,933820462	-0,129731888	0,996810016	Chr22	549480	550469	0	0	0	0,353444307	0,352462601	0,390570047	-0,026118758	0,110625194	0,08450645	0,864557	0,6450419	0,5129546	NA	NA	NA	NA
ENSFALG00000000178	0,082010645	-0,034934546	0,047076098	0,999947355	1	0,999824215	-0,408336237	0,740234666	-0,216061489	0,822501908	0,192274748	0,886595989	0,024752807	0,976536067	0,016093013	0,971772641	-0,008659795	0,98692402	0,167897821	0,839765275	0,530445194	0,060034488	0,362547374	0,291409909	0,079859606	0,680904072	0,061015339	0,929765363	-0,018844267	0,996810016	Chr4A	12494956	12499557	NA	0	0	0,290426962	0,25494622	0,261515237	-0,010762728	0,098476497	0,087713752	0,6897312	0,2930398	0,05992835	NA	NA	NA	NA
ENSFALG00000000179	0,009378253	-0,066422881	-0,057044628	0,999947355	1	0,999824215	-0,120351618	0,898630748	0,229227544	0,681619467	0,349579162	0,551489166	-0,14855693	0,580256489	-0,486375844	0,003250189	-0,337818914	0,087589777	-0,121725761	0,884734659	-0,442934542	0,064882842	-0,321208781	0,26816806	0,011011892	0,950494814	-0,079149231	0,84264674	-0,090161123	0,947196914	Chr22	559172	565305	859	0	0	0,130417791	0,142143846	0,172543399	-0,074048871	-0,093206306	-0,167255176	0,5801788	0,08597717	0,003264565	NA	NA	NA	NA
ENSFALG00000000180	0,181700555	-0,046573613	0,135126942	0,999947355	1	0,999824215	0,338853333	0,78155717	0,267385333	0,76111958	-0,071468	0,961182017	0,207292734	0,720243622	0,574797398	0,05767795	0,367504664	0,343629718	0,048218866	0,988874017	1,871417624	7,01E-05	1,823198758	0,000186533	-0,201721171	0,17794822	-0,052881247	0,940783246	0,148839924	0,88630283	Chr4A	12424274	12433366	0	1	0	0,119535646	0,186970398	0,191616359	0,114868538	0,444300676	0,55916901	0,185045	0,000185356	6,97E-05	NA	NA	NA	NA
ENSFALG00000000181	0,228028596	0,05358434	0,281612935	0,661073758	1	0,999824215	0,120533556	0,87070296	0,450150092	0,206208186	0,329616536	0,469866052	0,288936506	0,077361997	0,396544211	0,010363143	0,107607705	0,649127467	0,481437944	0,082955546	0,97320972	4,58E-05	0,491771777	0,083968125	-0,10559066	0,727083016	-0,074496576	0,944119248	0,031094084	0,996810016	ChrZ	9584409	9596288	NA	0	0	0,23076159	0,282088568	0,215885072	0,20266922	0,202735106	0,405404344	0,07711053	0,08452704	4,55E-05	NA	NA	NA	NA
ENSFALG00000000182	0,00944447	0,079215378	0,088659848	0,999947355	1	0,999824215	0,216918887	0,79549702	0,422346519	0,399010146	0,205427632	0,799171966	0,121042147	0,887765308	0,52670665	0,120430984	0,405664503	0,338265759	-0,003374711	0,999083433	0,583569601	0,215178376	0,586944311	0,265433389	0,056301484	0,895124996	0,280641012	0,72761579	0,224339528	0,947340504	ChrLGE22	1212215	1241541	0	0	0	0,330233813	0,351541675	0,253095691	0,080066546	0,300318436	0,38038499	0,8045464	0,2671806	0,1205963	NA	NA	NA	NA
ENSFALG00000000183	0,219176313	-0,0900327	0,129143613	0,168269136	1	0,999824215	-0,130421338	0,925510075	0,030001182	0,980808102	0,16042252	0,894424185	0,162492025	0,758434816	0,125070181	0,717785589	-0,037421844	0,937969727	0,187277741	0,834057807	0,487288742	0,132257718	0,300011001	0,472862598	0,416534691	0,00818002	0,363489692	0,231845955	-0,053044999	0,996810016	ChrZ	47513800	47568722	NA	1	0	0,182433708	0,174350963	0,152871374	0,17101196	0,055986692	0,22699866	0,008464762	0,4744127	0,1324866	NA	NA	NA	NA
ENSFALG00000000184	-0,043063019	0,085899635	0,042836616	0,999947355	1	0,999824215	-0,278018992	0,724089807	-0,264162275	0,650695008	0,013856717	0,989219073	0,043298811	0,928847378	0,20183116	0,269813271	0,158532349	0,491834453	0,039725406	0,981474746	0,454192366	0,077960155	0,41446696	0,154069882	-0,015622072	0,931395284	0,076795326	0,869011951	0,092417398	0,953726196	Chr4	69440449	69447817	134	0	0	0,224414419	0,214538068	0,222624037	-0,05073606	0,153034564	0,102298494	0,7329522	0,1549432	0,078014	NA	NA	NA	NA
ENSFALG00000000185	-0,122864477	0,137819288	0,014954812	0,999947355	1	0,999824215	0,642508134	0,468012721	0,322322719	0,699708132	-0,320185415	0,773764805	-0,607378856	0,151181432	-0,575801851	0,120622839	0,031577005	0,963774048	-0,891242176	0,072706978	-0,120224069	0,84925823	0,771018107	0,138031254	0,028631393	0,955307014	0,081341169	0,954999058	0,052709776	0,996810016	Chr4A	12321542	12407048	7	7	0	0,467671809	0,503022594	0,458054646	-0,190069724	0,134587918	-0,055481832	0,07455797	0,1388453	0,1207838	NA	no	NA	NA
ENSFALG00000000187	-0,183503029	0,178361616	-0,005141412	0,999947355	1	0,999824215	1,005018107	0,200735694	0,563304995	0,501981658	-0,441713112	0,690392829	-0,27327879	0,680154189	-0,285908658	0,497054633	-0,012629868	0,985669923	-0,085982632	0,983512783	0,458511491	0,478081316	0,544494124	0,452403677	-0,012763199	0,976909516	0,156624543	0,877552266	0,169387742	0,973021536	Chr4A	12189913	12321432	0	2	1	0,532718601	0,524508703	0,556928752	0,089896856	0,087580456	0,177477218	0,2024206	0,4540932	0,4778969	NA	no	NA	NA
ENSFALG00000000188	-0,108920252	0,078491146	-0,030429106	0,999947355	1	0,999824215	-0,364221519	0,751981529	-0,18248506	0,842845454	0,181736459	0,886593793	0,097902502	0,914760688	0,09633771	0,829192883	-0,001564792	0,998049115	0,470026064	0,496579718	-0,108499825	0,852483913	-0,578525889	0,251221994	0,122608443	0,735276418	-0,168627229	0,874676318	-0,291235671	0,817325585	Chr4	69462471	69467597	0	0	0	0,26021818	0,244158662	0,244456705	0,043479304	-0,122219888	-0,078740556	0,5114162	0,2528848	0,8294347	NA	no	NA	NA
ENSFALG00000000189	-0,234316218	0,021262091	-0,213054127	0,999947355	1	0,999824215	0,308667012	0,830553472	-0,066212447	0,959817021	-0,374879459	0,748592121	1,152483031	0,001324431	0,667106938	0,090433032	-0,485376093	0,328607813	0,072981374	0,979113549	-0,184192878	0,755663824	-0,257174252	0,701305925	-0,656102934	0,021431126	-0,472752547	0,409807064	0,183350387	0,993436604	ChrZ	47469635	47480882	NA	0	0	0,436649159	0,399066135	0,408595846	0,128742558	-0,182563062	-0,053820506	0,001316132	0,3261001	0,09066578	NA	NA	NA	NA
ENSFALG00000000190	-0,028068985	-0,042798739	-0,070867724	0,999947355	1	0,999824215	-0,030314478	0,986807702	-0,142379425	0,846922241	-0,112064947	0,913282649	-0,285423516	0,406482131	-0,169825202	0,577105744	0,115598314	0,771040575	0,840649716	0,056470031	-0,008303612	0,98952051	-0,848953328	0,061080846	0,631511564	3,15E-07	0,26477684	0,414371432	-0,366734724	0,145564251	Chr22	576720	613098	411	0	0	0,15107928	0,191610798	0,202273024	0,225670906	-0,250990728	-0,02531983	3,26E-07	0,06163556	0,4213985	yes	yes	NA	yes
ENSFALG00000000191	-0,150024483	0,000248559	-0,149775924	0,999947355	1	0,999824215	0,058350964	0,964163604	-0,107190239	0,891137955	-0,165541202	0,865239628	-0,132968262	0,723467866	-0,197313185	0,386175255	-0,064344922	0,844896688	-0,322114288	0,733290003	-0,109504489	0,845923567	0,212609799	0,728902286	-0,309981332	0,151908393	-0,249902367	0,668433837	0,060078965	0,996810016	ChrZ	47455546	47463441	NA	0	0	0,163110218	0,14687158	0,163864861	-0,171347482	0,008610224	-0,16273726	0,157751	0,7291912	0,3864398	NA	NA	NA	NA
ENSFALG00000000192	-0,010041457	0,006864494	-0,003176962	0,999947355	1	0,999824215	-0,044403559	0,949304225	0,036828739	0,943097503	0,081232299	0,889015466	-0,083429948	0,855640526	-0,001510796	0,995950317	0,081919151	0,796786255	-0,007203369	0,996708968	0,428392403	0,202702172	0,435595771	0,243071835	0,17495243	0,282327124	0,070504498	0,917890558	-0,104447932	0,976464157	Chr4A	12175882	12189799	0	0	0	0,11044569	0,113361366	0,090168601	0,005974808	0,100232805	0,106207628	0,2924304	0,2446529	0,2028959	NA	NA	NA	NA
ENSFALG00000000193	0,000538257	-0,034454697	-0,03391644	0,999947355	1	0,999824215	-0,354207729	NA	-0,531069699	NA	-0,17686197	NA	-0,202230438	0,768234162	0,009455434	NA	0,211685873	NA	-0,55522314	0,644792556	-0,237272185	NA	0,317950955	NA	-0,198888823	0,502272195	-0,200586046	0,81332521	-0,001697223	0,998527752	Chr11	14338989	14342334	0	0	0	0,453078427	0,429406627	0,449088022	-0,262003509	0,063322694	-0,19868082	0,5128655	0,9985842	0,8238089	NA	NA	NA	NA
ENSFALG00000000194	0,039941935	-0,083844778	-0,043902843	0,999947355	1	0,999824215	-0,08881883	0,908997432	-0,434894717	0,222466687	-0,346075887	0,430010302	-0,331035763	0,144401183	-0,32224557	0,12747056	0,008790193	0,982375811	-0,41898579	0,148792563	0,043422344	0,907126243	0,462408134	0,100010849	0,072557293	0,712750643	0,093742534	0,881291721	0,021185242	0,996810016	Chr4A	12169899	12176173	599	0	0	0,344203576	0,303075479	0,329994747	-0,145268264	0,012492274	-0,13277599	0,1438013	0,1006571	0,1276612	NA	NA	NA	NA
ENSFALG00000000196	-0,002422673	-0,144377017	-0,146799691	0,999947355	1	0,999824215	0,30694426	0,858806802	0,202773968	0,845553331	-0,104170293	0,945332923	0,256931696	0,792855451	1,030403373	0,009404622	0,773471677	0,104228741	-0,309844001	0,911013162	-0,562582182	0,393434776	-0,252738181	0,77624031	0,106149282	0,722466152	0,131189045	0,888323041	0,025039763	0,996810016	Chr11	14364602	14376952	103	0	0	0,835323173	0,86564571	0,857811593	0,071550865	0,059445594	0,13099652	0,7299266	0,1022714	0,009398999	NA	NA	NA	NA
ENSFALG00000000197	-0,041009385	-0,075909799	-0,116919184	0,999947355	1	0,999824215	0,211595688	0,781823658	-0,21280717	0,701157635	-0,424402857	0,408622505	-0,076075579	0,793888752	-0,028537404	0,893054388	0,047538175	0,83786756	-0,080091456	0,917729407	-0,152553573	0,498453974	-0,072462117	0,809053658	2,44E-05	0,999915059	-0,071023502	0,906982715	-0,071047901	0,996810016	Chr4	69499182	69593196	8	0	0	0,363720248	0,359965407	0,383723463	0,002888822	-0,119257132	-0,116368324	0,7910371	0,4179317	0,4981751	NA	NA	NA	NA
ENSFALG00000000199	-0,117804256	0,230221955	0,112417699	0,999947355	1	0,999824215	-0,018229275	0,991731621	-0,577069955	0,265439003	-0,558840679	0,332235455	-0,938211526	0,000302263	-0,38202817	0,237600848	0,556183356	0,113739899	1,515777081	0,000436576	0,363880182	0,544996674	-1,151896898	0,023491588	0,064521391	0,843300283	0,180824571	0,81332521	0,11630318	0,996810016	Chr4A	12087592	12126072	2	0	2	0,236404008	0,292203911	0,217168407	0,101210664	-0,1616061	-0,06039542	0,000300388	0,0237005	0,2379459	NA	NA	NA	NA
ENSFALG00000000200	0,017420944	-0,016689936	0,000731008	0,999947355	1	0,999824215	-0,159447603	0,913086744	0,116785483	0,906098266	0,276233085	0,808200396	-0,159039855	0,816120185	-0,011267414	0,985076385	0,147772441	0,76389229	-0,384765675	0,800374526	-0,240777079	0,734239232	0,143988596	0,87539273	-0,162925629	0,705964352	0,184077512	0,881653162	0,347003141	0,786329411	ChrZ	47293192	47413858	NA	3	0	0,429835169	0,403980184	0,414144659	-0,169751452	0,179661152	0,0099097	0,7141631	0,7612324	0,7340097	NA	NA	NA	NA
ENSFALG00000000201	-0,028553543	0,033315907	0,004762364	0,999947355	1	0,999824215	-0,076854503	0,914147032	-0,368732441	0,272535954	-0,291877938	0,481886124	-0,051224194	0,911768475	-0,101099156	0,632753555	-0,049874963	0,859088389	-0,413331239	0,688732877	-0,179663707	0,775458567	0,233667532	0,744669977	-0,04387631	0,874676203	0,077105905	0,928786139	0,120982215	0,984612671	Chr4A	12064434	12074304	0	0	0	0,500120319	0,483537986	0,510801841	-0,122768018	0,009242294	-0,113525703	0,7045959	0,4907366	0,2710779	NA	NA	NA	NA
ENSFALG00000000202	-0,047337856	-0,139177738	-0,186515594	0,999947355	1	0,999824215	-0,329958753	0,632527803	-0,377337255	0,47340025	-0,047378502	0,962562707	-0,072203769	0,886507532	-0,03598654	0,906919639	0,036217229	0,92124538	-0,033970454	0,986101563	0,164107627	0,635345251	0,198078081	0,618415113	-0,095642116	0,671258713	-0,092896053	0,90612193	0,002746062	0,998249002	Chr4A	12054035	12063522	984	0	0	0,398982024	0,388132007	0,403195667	-0,11582274	0,010096972	-0,10572578	0,6462138	0,6192605	0,4731203	NA	NA	NA	NA
ENSFALG00000000203	-0,019168131	-0,016262123	-0,035430253	0,999947355	1	0,999824215	0,894371174	0,403091896	0,360397395	0,716961062	-0,53397378	0,627339525	0,511770425	0,423055172	0,235241781	0,631489576	-0,276528644	0,634572868	-0,192585679	NA	-0,176859578	NA	0,015726101	NA	0,192305498	0,638851726	0,028527289	0,989020671	-0,163778208	0,994948167	Chr11	14800251	14819661	0	0	0	0,714877283	0,762836584	0,785889717	0,277341574	-0,194964944	0,082376648	0,4122191	0,6317271	0,6314987	NA	NA	NA	NA
ENSFALG00000000204	0,041680797	0,031492176	0,073172973	0,999947355	1	0,999824215	-0,348953976	0,546748205	-0,203626497	0,699708132	0,145327479	0,850586718	-0,237074291	0,384779017	-0,170921636	0,472449305	0,066152655	0,842877511	-0,021617384	0,989279821	-0,181078562	0,548997094	-0,159461178	0,664134097	0,126888024	0,381767571	0,064020757	0,914908485	-0,062867267	0,996810016	Chr4A	12021783	12053440	24	2	0	0,099783948	0,120999525	0,118480644	-0,087815516	0,00412883	-0,083686672	0,384757	0,6648623	0,4726611	NA	NA	NA	NA
ENSFALG00000000206	-0,111703392	-0,018689213	-0,130392605	0,999947355	1	0,999824215	0,01906674	0,990841058	0,174544015	0,77310431	0,155477275	0,853509942	-0,178235568	0,598522866	-0,33867334	0,116950404	-0,160437773	0,597905072	-0,224065382	0,718366119	0,127612179	0,726169882	0,351677562	0,305953018	-0,274477527	0,183474447	-0,209820985	0,731124446	0,064656542	0,996810016	Chr11	14839639	14842990	102	0	0	0,115048642	0,101708635	0,105955831	-0,153883026	0,078536968	-0,07534604	0,1905512	0,3076051	0,1171258	NA	NA	NA	NA
ENSFALG00000000207	0,054158632	-0,017395017	0,036763616	0,999947355	1	0,999824215	-0,170978508	0,873948513	-0,162391583	0,82539819	0,008586925	0,99516289	-0,236119576	0,569100001	-0,381195509	0,166119676	-0,145075933	0,721090578	0,105382088	0,976120136	0,008216093	0,992239917	-0,097165994	0,922970915	0,147048382	0,712895788	0,154372521	0,899230775	0,007324139	0,997167052	Chr4A	11929533	11998372	3	0	0	0,443165416	0,402690253	0,443319227	-0,020101854	-0,048745118	-0,068846916	0,5688201	0,7186701	0,166347	NA	NA	NA	NA
ENSFALG00000000209	0,011302184	-0,019174657	-0,007872473	0,999947355	1	0,999824215	-0,054693952	0,941196503	-0,032616216	0,953460759	0,022077736	0,97643235	-0,015009926	0,979409531	0,113041092	0,62360236	0,128051018	0,638944347	-0,057593183	0,969909128	0,005968624	0,987967067	0,063561806	0,882686881	0,134983878	0,42856357	-0,000686554	0,999897074	-0,135670432	0,934591712	Chr4A	11888421	11912930	249	0	1	0,431182302	0,415700347	0,42567963	0,003797768	0,011769114	0,015566878	0,4394704	0,6361629	0,6236494	NA	NA	NA	NA
ENSFALG00000000212	0,072269497	-0,273373491	-0,201103994	0,999947355	1	0,999824215	0,453151731	0,686766838	0,056371555	0,963236384	-0,396780176	0,706035705	0,164188759	0,81317927	0,333737018	0,344675266	0,169548259	0,730235881	-0,093642566	0,974954608	-0,075414069	0,916817174	0,018228497	0,984809751	-0,14115315	0,718629478	-0,267660344	0,767957371	-0,126507194	0,996810016	ChrLGE22	1187165	1189501	0	0	0	0,472726223	0,457977132	0,447647938	0,090962424	-0,12177632	-0,030813902	0,6971635	0,713511	0,3449647	yes	yes	yes	yes
ENSFALG00000000213	0,079100308	-0,080132358	-0,00103205	0,999947355	1	0,999824215	0,175612304	0,858806802	0,205059784	0,749976561	0,029447481	0,978639438	0,173782399	0,765358412	-0,125377964	0,741946546	-0,299160363	0,432728204	-0,11607627	0,946211199	-0,593536918	0,083704599	-0,477460648	0,238138404	0,18194963	0,350306942	-0,161455074	0,796183335	-0,343404704	0,264839073	Chr4	69597300	69601610	64	0	0	0,121142491	0,104523749	0,140943485	0,098873722	-0,234142118	-0,13526839	0,360893	0,2396399	0,08373607	NA	NA	NA	NA
ENSFALG00000000215	-0,052756524	-0,231700423	-0,284456947	0,999947355	1	0,999824215	-0,140514136	0,914490933	-0,259506349	0,734270044	-0,118992213	0,920568786	0,173882646	0,744197782	-0,616451905	0,021345067	-0,790334551	0,005643216	-0,28360174	0,815237959	-1,240253504	0,002281794	-0,956651764	0,033760645	-0,005044434	0,991639555	-0,160163256	0,880560269	-0,155118821	0,994934816	Chr11	14881695	14892783	1	0	0	0,173302047	0,231603303	0,138395546	-0,061606791	-0,45055956	-0,5121664	0,7445464	0,005540719	0,00226751	NA	yes	NA	yes
ENSFALG00000000216	0,388522966	-0,092257381	0,296265585	0,689317196	1	0,999824215	0,275412434	0,879801135	-0,719139506	0,380090807	-0,994551941	0,201399312	-0,062662825	0,962597399	-0,242604769	0,639910793	-0,179941944	0,786701857	0,710425034	0,549084908	0,09725759	NA	-0,613167444	NA	0,183523502	0,666860058	-0,190719862	0,870589373	-0,374243364	0,687683322	Chr22	653350	727761	1	0	0	0,704539161	0,639141825	0,818683461	0,299043682	-0,450831076	-0,151787348	0,5639782	0,2072618	0,3791017	NA	NA	NA	NA
ENSFALG00000000218	-0,192817531	-0,002867853	-0,195685384	0,999947355	1	0,999824215	0,252331824	0,841634954	0,072037757	0,946679336	-0,180294067	0,884033922	-0,044055393	0,959045405	-0,412289633	0,159877605	-0,36823424	0,301224942	-0,27056651	0,790354151	-0,262037397	0,578870656	0,008529114	0,991721417	-0,061600813	0,898398962	-0,140859043	0,914908485	-0,07925823	0,996810016	Chr11	14914962	14935608	0	0	0	0,19435991	0,110917167	0,130009998	-0,063341734	-0,124424948	-0,187766658	0,80477	0,2985781	0,1600741	NA	NA	NA	NA
ENSFALG00000000219	0,074090355	-0,275438758	-0,201348403	0,999947355	1	0,999824215	0,456805356	0,684614376	0,060867171	0,961011674	-0,395938185	0,706834725	0,167576233	0,808114261	0,33870897	0,333383191	0,171132737	0,72598672	-0,091497368	0,975486463	-0,081426577	0,91083716	0,010070792	0,991721417	-0,142578521	0,71451452	-0,269011297	0,763091973	-0,126432776	0,996810016	ChrLGE22	1177483	1180644	0	0	0	0,375966027	0,362319709	0,371580503	0,092878756	-0,123320762	-0,030441986	0,6954968	0,7142787	0,3337018	yes	yes	yes	yes
ENSFALG00000000221	0,204428155	-0,193579761	0,010848394	0,955513619	1	0,999824215	0,218322412	0,723470875	0,283563384	0,509385529	0,065240972	0,934423099	0,049133297	0,895430141	-0,00082699	0,996979917	-0,049960288	0,834066591	-0,099723023	0,917170276	-0,135448821	0,643894638	-0,035725798	0,931775183	0,264823828	0,085961378	0,220434663	0,558601689	-0,044389165	0,996810016	NA	NA	NA	NA	0	0	0,139078543	0,124926076	0,128347127	0,127397074	-0,05168274	0,07571432	0,08960459	0,8313205	0,5094735	NA	NA	NA	NA
ENSFALG00000000223	-0,314558602	-0,029907898	-0,3444665	0,246364061	1	0,706041283	0,089389163	0,8932054	-0,052270712	0,917710406	-0,141659875	0,79953455	-0,048793217	0,944349699	-0,119758826	0,679724911	-0,070965609	0,848364384	-0,003201789	0,999083433	-0,488719768	0,346159295	-0,485517979	0,419019088	-0,008658091	0,976187394	-0,138037976	0,809721708	-0,129379885	0,960574483	Chr11	14937845	14950177	29	0	0	0,548360534	0,537265393	0,574756093	-0,057164451	-0,171486354	-0,228650814	0,2463641	0,4204853	0,3461495	NA	NA	NA	NA
ENSFALG00000000224	0,078751158	-0,024196245	0,054554914	0,999947355	1	0,999824215	0,373387484	0,751272968	0,089005833	0,937615709	-0,284381651	0,805979398	0,299682154	0,645350095	0,501068376	0,191823476	0,201386221	0,719460042	-0,218030554	0,931139698	0,045068985	0,957205796	0,263099539	0,747653918	0,137344442	0,748306289	-0,021126288	0,993129535	-0,158470729	0,996810016	ChrLGE22	1167006	1170803	0	0	0	0,30810412	0,316503587	0,315392813	0,134226672	-0,000512188	0,133714458	0,6451168	0,7170826	0,1921829	NA	NA	NA	NA
ENSFALG00000000226	0,059612727	-0,052727784	0,006884943	0,999947355	1	0,999824215	-0,151883329	0,935376178	-0,267425023	0,796879473	-0,115541694	0,941154637	-1,057420337	0,000340099	-0,507370297	0,146829189	0,55005004	0,175403721	-0,434983485	0,74755531	0,666403574	0,256061798	1,101387059	0,055911664	-0,208743971	0,616940426	0,10651545	0,939712201	0,315259421	0,849870959	NA	NA	NA	NA	0	0	0,680338418	0,601410944	0,65631042	-0,358683774	0,359685144	0,001001429	0,000337984	0,05648018	0,1470065	NA	NA	NA	NA
ENSFALG00000000227	-0,020461843	-0,172706798	-0,193168641	0,999947355	1	0,999824215	0,1800784	0,848105446	0,612134131	0,174233895	0,43205573	0,457576433	-0,399886036	0,321670382	-0,138412642	0,73343146	0,261473394	0,54554004	-1,091724613	0,036026114	0,223348041	0,735711734	1,315072654	0,009162195	-0,280103469	0,11551708	-0,192486833	0,723493562	0,087616636	0,996810016	NA	NA	NA	NA	0	0	0,101044992	0,035996283	0,085636752	-0,322419548	0,38470261	0,06228306	0,03678772	0,009228243	0,1730712	NA	NA	NA	NA
ENSFALG00000000228	-0,065789885	-0,029826165	-0,09561605	0,999947355	1	0,999824215	-0,132074922	0,754645277	-0,197385857	0,494885746	-0,065310934	0,894043938	-0,100246768	0,778371295	-0,274436873	0,128143996	-0,174190105	0,46102085	-0,117461609	0,923227694	-0,321961277	0,326752229	-0,204499668	0,629754611	-0,00144766	0,996034496	-0,117829224	0,86098974	-0,116381564	0,97602876	Chr11	15022799	15048173	24	1	0	0,210937006	0,19403391	0,22113356	-0,08340423	-0,118041744	-0,20144599	0,7636472	0,4579241	0,1283319	NA	NA	NA	NA
ENSFALG00000000231	0,227552592	0,037558585	0,265111177	0,999947355	1	0,999824215	-0,553209698	0,693154065	0,855567347	0,251594682	1,408777044	0,033878753	0,03716843	0,947639063	0,103121066	0,665588082	0,065952636	0,830859398	0,354936895	0,64673416	0,261943474	0,582857564	-0,092993422	0,8884241	-0,397183152	0,239406424	-0,321336483	0,667846686	0,075846669	0,996810016	NA	NA	NA	NA	1	0	0,618804907	0,591178653	0,564030834	-0,066146996	0,299028288	0,2328813	0,2487355	0,03384077	0,250377	NA	yes	NA	NA
ENSFALG00000000233	0,037435726	-0,164862371	-0,127426645	0,999947355	1	0,999824215	-0,637546538	0,471822633	-0,387497751	0,631868285	0,250048788	0,836894017	-0,233996648	0,758495525	-0,40952557	0,311255444	-0,175528922	0,76271012	0,028025414	0,99425819	0,117117117	NA	0,089091703	NA	0,355257457	0,207261166	0,073858135	0,956291462	-0,281399322	0,844416325	Chr11	15318857	15389588	6	0	0	0,679574214	0,633369036	0,661446283	-0,090164384	-0,056530212	-0,146694592	0,2151705	0,7601099	0,3116333	NA	NA	NA	NA
ENSFALG00000000234	-0,046429016	-0,057584611	-0,104013627	0,999947355	1	0,999824215	0,140157454	0,899841418	0,32771207	0,603746798	0,187554616	0,845768078	-0,164656425	0,655546076	-0,27333765	0,232410694	-0,108681225	0,745520721	0,067396189	0,964254867	-0,291669432	0,28929555	-0,359065621	0,222192635	-0,056474076	0,866233378	-0,09417255	0,928161139	-0,037698474	0,996810016	NA	NA	NA	NA	0	0	0,07919456	0,07273804	0,099141053	-0,012001164	-0,075095018	-0,087096172	0,655259	0,2235414	0,232777	yes	yes	no	no
ENSFALG00000000235	0,023232726	-0,055816362	-0,032583636	0,999947355	1	0,999824215	-0,082579684	0,907341135	0,414553225	0,195239571	0,497132909	0,127083128	0,147521785	0,423055172	0,096554709	0,555345059	-0,050967077	0,816283601	0,060942119	0,968503571	0,017852667	0,963419204	-0,043089452	0,919784698	-0,097510975	0,532081073	-0,155176802	0,665451988	-0,057665827	0,996810016	Chr22	893687	914139	17	0	0	0,32250536	0,320404499	0,313721505	0,010321126	0,057919238	0,068240382	0,4230966	0,1297293	0,1941694	NA	NA	NA	NA
ENSFALG00000000236	-0,03516875	-0,009630133	-0,044798883	0,999947355	1	0,999824215	-0,871904475	0,283684293	0,080865814	0,946679336	0,952770289	0,180626655	0,149415913	0,827125035	-0,622959938	0,041521685	-0,772375851	0,020429537	-0,020867507	0,995382708	-0,426044478	0,508877088	-0,405176971	0,599744532	0,014920962	0,978672444	-0,133523142	0,917890558	-0,148444103	0,996810016	NA	NA	NA	NA	1	0	0,641482325	0,608544744	0,650057611	-0,15271934	-0,076572967	-0,229292308	0,2890363	0,02004166	0,04158878	NA	NA	NA	NA
ENSFALG00000000237	-0,042917318	0,023107588	-0,01980973	0,999947355	1	0,999824215	8,89E-05	0,999910283	0,195183168	0,704046305	0,195094261	0,775500188	-0,11434999	0,852582009	-0,049441096	0,900951195	0,064908893	0,885562043	-0,07463654	0,965935334	0,190976293	0,57453501	0,265612833	0,476243652	-0,083624833	0,560693834	0,177332272	0,500676054	0,260957104	0,163643415	Chr11	16394674	16414355	0	0	0	0,324339915	0,317304303	0,349937779	-0,063087957	0,161936296	0,098848336	0,5717458	0,1661575	0,5059594	NA	NA	no	no
ENSFALG00000000238	0,155911069	-0,226697972	-0,070786904	0,999947355	1	0,999824215	0,238858023	0,850634274	-0,033823972	0,978790145	-0,272681996	0,805163897	0,183886401	0,648102567	-0,003952269	0,992761641	-0,18783867	0,574746355	0,259097254	0,716266492	0,166884636	0,684596446	-0,092212618	0,862766178	0,159663292	0,302564728	0,134607301	0,790175469	-0,025055991	0,996810016	Chr11	16420784	16454815	0	0	0	0,279522122	0,288552334	0,281001581	0,1994831	-0,1608973	0,03858579	0,3123603	0,5716694	0,6845957	NA	NA	NA	NA
ENSFALG00000000240	0,085049706	-0,11692377	-0,031874064	0,999947355	1	0,999824215	0,409108767	0,61506727	0,336910945	0,60985488	-0,072197822	0,949249834	0,276281884	0,411677448	0,425873759	0,085129743	0,149591875	0,68629839	0,130795701	0,914789432	0,21709832	0,542929724	0,086302619	0,86032255	-0,054289098	0,807981358	-0,164597114	0,733529788	-0,110308016	0,973021536	Chr22	916311	919871	1600	0	0	0,166086098	0,214657376	0,18019506	0,16938938	-0,012707044	0,156682348	0,4114805	0,6835641	0,08537635	NA	NA	NA	NA
ENSFALG00000000241	0,013463379	0,006020625	0,019484004	0,999947355	1	0,999824215	0,035834223	NA	-0,084490907	NA	-0,120325131	NA	-0,685807486	0,149269918	-0,279011772	0,504846335	0,406795714	0,375411419	-1,417548875	0,036920225	-0,86641647	0,164713057	0,551132404	0,487781147	-0,228924885	0,415389237	-0,344584287	0,525669542	-0,115659402	0,996810016	Chr11	16462060	16506892	0	1	0	0,84545261	0,821264233	0,824319826	-0,456597178	0,145593985	-0,311003214	0,03783571	0,3721733	0,1650328	NA	NA	NA	no
ENSFALG00000000243	0,053966273	0,020572759	0,074539033	0,999947355	1	0,999824215	-0,340662751	0,618935063	0,457629424	0,351490203	0,798292175	0,061280832	0,166874164	0,827108753	0,721600904	0,029208223	0,55472674	0,162927298	-0,086496444	0,986101563	0,025461791	NA	0,111958234	NA	-0,209536243	0,56937981	0,042938917	0,983261355	0,25247516	0,935959698	ChrZ	47070006	47136945	NA	0	0	0,453283819	0,393978148	0,394615572	-0,083171232	0,347605652	0,264434432	0,5803813	0,06181356	0,02917848	NA	NA	NA	NA
ENSFALG00000000244	-0,052468125	0,12912934	0,076661215	0,999947355	1	0,999824215	-0,109544646	0,931504612	0,282217926	0,691570226	0,391762572	0,616748106	0,038985113	0,96234013	0,024667712	0,95669168	-0,014317401	0,979321609	-0,233829107	0,809759325	0,332355939	0,416295918	0,566185045	0,163751728	-0,016744977	0,976187394	0,097710203	0,944829205	0,11445518	0,996810016	NA	NA	NA	NA	0	0	0,52114227	0,530839813	0,525105448	-0,074720334	0,23744284	0,162722528	0,8239504	0,164815	0,4160918	NA	yes	NA	yes
ENSFALG00000000245	-0,024302829	-0,071685483	-0,095988312	0,999947355	1	0,999824215	-0,189544747	0,837735654	0,14659697	0,825134487	0,336141717	0,61061963	0,334642038	0,605064116	0,179282457	0,714877678	-0,155359581	0,796459815	-0,442009631	0,782241566	-0,693138329	0,275562711	-0,251128698	0,779125545	0,068002362	0,829649077	-0,067603436	0,948281905	-0,135605799	0,993166989	Chr24	1480340	1535069	0	0	0	0,618830243	0,614995077	0,62450629	-0,050642632	-0,055527436	-0,106170072	0,6050506	0,6193565	0,2757247	NA	NA	yes	yes
ENSFALG00000000246	0,14252512	0,038656541	0,181181661	0,999947355	1	0,999824215	0,10706578	0,871206075	-0,222358714	0,575153115	-0,329424494	0,392351179	0,126288968	0,784466349	-0,123530814	0,664374887	-0,249819783	0,39413415	0,144801135	0,856450998	-0,131179283	0,691781796	-0,275980417	0,406225753	0,082721058	0,810517531	0,017651862	0,993129535	-0,065069195	0,996810016	Chr22	924369	931188	14	0	0	0,130370743	0,120214174	0,181506322	0,120680472	-0,176327712	-0,055647248	0,7850827	0,3909369	0,5748484	NA	NA	NA	NA
ENSFALG00000000250	0,013256875	0,005147532	0,018404407	0,999947355	1	0,999824215	-0,299369266	0,666230069	-0,053066455	0,944414693	0,246302811	0,734117813	-0,141300504	0,752405894	0,020273416	0,95698124	0,16157392	0,628925841	0,019354675	0,989877195	0,002146504	0,994581086	-0,017208172	0,968634171	0,339248884	0,145690285	0,21180136	0,790359843	-0,127447524	0,996810016	Chr11	16537023	16541050	350	0	0	0,15195289	0,141561604	0,139251287	-0,01376199	0,053673852	0,039911857	0,151302	0,6261206	0,8031689	NA	NA	NA	NA
ENSFALG00000000253	-0,004247693	-0,018309874	-0,022557567	0,999947355	1	0,999824215	-0,313712625	0,333999752	-0,290349553	0,338658176	0,023363072	0,970039163	-0,57147912	0,000131574	-0,435583547	0,01421133	0,135895573	0,608232707	-0,256255713	0,227036489	-0,084794383	0,706843059	0,17146133	0,456648133	-0,125240957	0,422875727	0,016586788	0,985252587	0,141827745	0,878739198	Chr11	16539571	16597058	0	0	0	0,087768131	0,04761624	0,080293069	-0,254187399	0,090847562	-0,163339828	0,000130768	0,4583019	0,01418906	NA	NA	NA	NA
ENSFALG00000000254	0,07292024	0,067304892	0,140225132	0,999947355	1	0,999824215	-0,03372875	0,970748495	-0,131142851	0,782165696	-0,097414101	0,887032646	-0,060688488	0,942925586	-0,185494572	0,578023186	-0,124806084	0,775358869	-0,129020191	0,943647363	0,630638102	0,091086098	0,759658293	0,05333749	0,045979718	0,915214644	0,059196804	0,968770136	0,013217086	0,996810016	Chr22	957703	995733	0	0	0	0,418649553	0,401235526	0,408533128	-0,020907514	0,123591936	0,102684418	0,9182764	0,05390599	0,09108719	no	yes	NA	yes
ENSFALG00000000255	-0,000817922	0,110765326	0,109947404	0,999947355	1	0,999824215	-1,280485123	0,002674087	-0,831591676	0,122730613	0,448893447	0,572864159	0,177189151	0,665523011	0,642596118	0,00422139	0,465406967	0,081298893	0,493715615	0,190001195	0,404951934	0,237592324	-0,088763682	0,866952421	0,172352993	0,391683982	0,107693717	0,887135713	-0,064659276	0,996810016	ChrLGE22	1048112	1095679	2	0	0	0,236376585	0,337617131	0,19375345	-0,087608644	0,174328408	0,08671968	0,002690599	0,07983718	0,004232741	NA	NA	NA	NA
ENSFALG00000000256	0,081295203	-0,153416326	-0,072121123	0,999947355	1	0,999824215	1,04973058	0,207474523	-0,322157324	0,749976561	-1,371887904	0,04563509	0,446979558	0,529195373	0,76310848	0,055820961	0,316128922	0,578980041	0,47505194	0,73719112	-0,065100324	NA	-0,540152265	NA	-0,012363372	0,971334451	-0,204866113	0,711385914	-0,192502741	0,879047434	Chr24	1463412	1479150	0	0	0	0,841946024	0,873822766	0,859829748	0,408141226	-0,38837026	0,019771122	0,2091163	0,04610879	0,05596755	NA	NA	NA	NA
ENSFALG00000000257	-0,037066846	-0,12776006	-0,164826906	0,999947355	1	0,999824215	-0,009049608	0,993636887	-0,362467959	0,320175579	-0,353418351	0,381065656	-0,242509651	0,276587353	-0,441736431	0,011882477	-0,19922678	0,399749055	-0,185792778	0,7053658	-0,208754248	0,425824822	-0,02296147	0,952900698	-0,238413502	0,439527223	-0,161085706	0,88155556	0,077327796	0,996810016	Chr11	16597829	16602198	6	0	0	0,255587951	0,262316869	0,27762283	-0,142566476	-0,125208054	-0,2677745	0,27612	0,3906429	0,01186965	NA	NA	NA	yes
ENSFALG00000000260	-0,164886911	0,137275265	-0,027611646	0,999947355	1	0,999824215	0,315072495	0,764282985	-0,047727777	NA	-0,362800272	NA	0,183554182	NA	0,045206534	NA	-0,138347648	NA	-0,165832066	NA	-0,157340371	NA	0,008491695	NA	-0,403860545	0,125521781	-0,324875313	0,499062226	0,078985232	0,996810016	Chr24	1410325	1424574	2	0	0	0,956401744	0,960339351	0,991000199	-0,04719538	-0,055273315	-0,102468702	0,1305614	0,996721	0,5047528	NA	NA	NA	NA
ENSFALG00000000262	0,033302002	-0,002394795	0,030907207	0,999947355	1	0,999824215	0,07587705	0,96757744	-0,044677991	0,973079428	-0,120555041	0,934423099	0,437432254	0,546314021	0,240180396	0,638079225	-0,197251857	0,759798306	-0,170726893	NA	-0,145249074	NA	0,025477819	NA	-0,167138718	0,702312571	-0,164772052	0,890400751	0,002366666	0,998291816	ChrLGE22	1015025	1016626	0	0	0	0,643072619	0,631910469	0,557745777	0,041749174	-0,05847131	-0,016722132	0,546246	0,7571991	0,6380661	NA	NA	NA	NA
ENSFALG00000000263	0,134644596	-0,070168831	0,064475765	0,999947355	1	0,999824215	-0,141092592	0,935376178	-0,574186113	0,488001492	-0,43309352	0,698666328	0,134392259	0,906636594	-0,314495789	0,499670925	-0,448888047	0,380832601	-0,873038621	0,268326718	-1,179419711	0,035300097	-0,306381089	0,721191172	-0,50053889	NA	-0,41096968	NA	0,08956921	NA	Chr22	1003899	1023947	1	0	0	0,824921839	0,727935428	0,843654152	-0,2491265	-0,23379228	-0,482918828	0,2761464	0,3776614	0,03522817	no	no	NA	NA
ENSFALG00000000264	-0,027784062	-0,14375561	-0,171539671	0,999947355	1	0,999824215	-0,16649291	0,925843183	-0,561244113	0,471407807	-0,394751203	0,716971842	-0,135662383	0,913062864	-0,49004864	0,26944695	-0,354386257	0,535655615	-0,107708202	0,974954608	-0,422808302	0,439585011	-0,3151001	0,647549941	0,061931801	0,827474606	0,149689792	0,835489244	0,087757991	0,996810016	Chr11	16656785	16713313	11	0	0	0,660041979	0,638124636	0,71982419	-0,07514321	-0,224047278	-0,2991905	0,832456	0,5324491	0,269816	NA	NA	NA	NA
ENSFALG00000000265	0,033428569	-0,165038594	-0,131610024	0,999947355	1	0,999824215	0,116804816	0,914792999	0,112854461	0,882114658	-0,003950354	0,996876726	0,121042398	0,855921381	-0,141777116	0,697782706	-0,262819514	0,500818287	-0,129171293	0,965935334	-0,991556884	0,029182915	-0,862385591	0,090166996	0,067003806	0,882425154	0,143379146	0,911765142	0,07637534	0,996810016	ChrLGE22	1002066	1014145	0	0	0	0,485570807	0,499201719	0,423721472	0,041821692	-0,243563831	-0,20174212	0,8560738	0,09071597	0,02913536	NA	NA	NA	NA
ENSFALG00000000266	-0,21618806	-0,020662594	-0,236850654	0,999947355	1	0,999824215	0,057953317	0,96540413	-0,079771713	0,927087968	-0,137725029	0,893857977	-0,129209945	0,836849204	0,676315477	0,011576081	0,805525423	0,005005587	0,120076511	0,942428047	0,405898866	0,276931753	0,285822355	0,545028014	-0,047717716	0,87772948	-0,151997972	0,844873346	-0,104280256	0,996810016	Chr11	18475266	18502963	2	0	0	0,428674426	0,41531957	0,504854827	-0,043017188	0,165735902	0,122718718	0,8371235	0,004916391	0,01156368	NA	NA	NA	NA
ENSFALG00000000267	-0,290388018	0,145513616	-0,144874401	0,97208043	1	0,999824215	-0,500643658	0,524082288	-0,682455116	0,210248617	-0,181811458	0,863175922	-0,554711313	0,094262153	-0,314265828	0,361380746	0,240445485	0,5838326	-0,273618991	0,769286526	0,068848278	0,899613203	0,342467268	0,495411167	-0,032477213	0,937052756	-0,178886658	0,844873346	-0,146409446	0,994934816	Chr11	18468793	18471988	0	0	0	0,343664809	0,25606832	0,311686594	-0,330367822	0,08004108	-0,25032675	0,09406326	0,4967182	0,2092468	NA	no	NA	NA
ENSFALG00000000268	0,020905178	-0,016298953	0,004606225	0,999947355	1	0,999824215	0,028514709	0,990869162	-0,129190211	0,904557042	-0,15770492	0,9100745	0,159335423	0,891113249	0,49004152	0,273164994	0,330706096	0,573172744	0,112080894	0,978300403	-0,297638053	0,702162047	-0,409718947	0,639021046	0,164824605	0,653127291	-0,098085528	0,928161139	-0,262910134	0,819750231	Chr22	1033204	1034180	0	0	0	0,577013603	0,641372193	0,608074861	0,09713218	-0,10318489	-0,006052717	0,6624186	0,5701333	0,273521	NA	NA	NA	NA
ENSFALG00000000269	-0,13336551	0,222966382	0,089600873	0,999947355	1	0,999824215	0,079340922	0,95348286	0,01661261	0,98850948	-0,062728312	0,959311445	-0,27610086	0,510366204	-0,030952303	0,944464043	0,245148557	0,521523956	-0,323370254	0,790354151	-0,018045094	0,979910292	0,30532516	0,644224524	0,040449749	0,873810705	0,059330036	0,941687811	0,018880287	0,996810016	Chr11	18433740	18468257	0	0	0	0,686782275	0,670223508	0,683088758	-0,12260914	0,145918394	0,023309228	0,5103393	0,5180569	0,9445517	no	yes	no	yes
ENSFALG00000000271	-0,104515072	0,275897307	0,171382235	0,999947355	0,900968676	0,999824215	0,415676131	0,484676897	0,46643282	0,320175579	0,050756689	0,957212342	0,087661057	0,847579024	0,339929906	0,096385186	0,25226885	0,324702812	0,034411049	0,987684915	0,372017553	0,336585105	0,337606504	0,462372098	0,144259137	0,554670978	0,244014632	0,636852643	0,099755495	0,996810016	Chr22	1062813	1072281	0	0	0	0,25970147	0,236873293	0,236904662	0,115498638	0,20325702	0,31875564	0,4979912	0,3222908	0,09661207	NA	NA	no	yes
ENSFALG00000000272	0,118512467	-0,130959351	-0,012446884	0,999947355	1	0,999824215	-0,345248607	0,832344543	-0,562742015	0,482063458	-0,217493407	0,87025275	-0,248544662	0,717797736	0,107164517	0,826810758	0,355709178	0,453670067	0,162840693	0,968503571	0,046642459	0,960319997	-0,116198233	0,910851877	0,251086421	0,335509903	0,215614306	0,787315861	-0,035472115	0,996810016	Chr1	83556135	83871618	1	0	0	0,689278577	0,670946594	0,65716883	-0,01226902	-0,028881004	-0,041149982	0,3454863	0,450657	0,4820927	NA	NA	no	no
ENSFALG00000000273	0,072197868	0,073648785	0,145846653	0,999947355	1	0,999824215	0,171604286	0,856798079	0,575132882	0,208244849	0,403528596	0,500179804	0,12236295	0,728931684	0,31235339	0,10356689	0,18999044	0,452315192	0,326502991	0,514558451	0,067730655	0,87502137	-0,258772336	0,541940674	0,109677915	0,683089638	0,03012517	0,983704459	-0,079552745	0,996810016	Chr22	1078719	1094621	17	0	0	0,406654582	0,425149235	0,401173382	0,160469254	0,065768746	0,226238004	0,529366	0,449249	0,1037791	NA	NA	NA	NA
ENSFALG00000000276	-0,211418032	0,107988544	-0,103429489	0,999947355	1	0,999824215	0,006371829	0,999544271	0,491136127	0,600607647	0,484764298	0,673365667	0,22347965	0,796477442	0,563436532	0,163009695	0,339956883	0,526857518	-0,334266014	0,833598986	-0,58200512	0,326843421	-0,247739105	0,762034697	-0,000346904	0,999687287	0,04025369	0,98444985	0,040600594	0,996810016	Chr22	1108243	1111366	0	0	0	0,176549155	0,250161139	0,28017112	-0,063235915	0,145112676	0,081876756	0,7970113	0,5236151	0,1631949	NA	NA	NA	NA
ENSFALG00000000277	0,068742851	0,198408714	0,267151565	0,999947355	1	0,999824215	-1,147667258	0,178767639	-0,740909341	0,37397188	0,406757917	0,753068985	0,104907417	0,938483604	0,133024205	0,813515279	0,028116788	0,973048515	-0,89005924	0,241392682	-0,350451366	0,614723886	0,539607874	0,476446467	0,216051686	0,602263143	0,431126387	0,508125234	0,215074702	0,969321329	Chr22	1137795	1147999	0	0	0	0,663110352	0,535185913	0,572434487	-0,32960587	0,277593426	-0,05201244	0,1803343	0,4779475	0,3730839	NA	NA	NA	NA
ENSFALG00000000278	0,010448951	-0,169367568	-0,158918618	0,999947355	1	0,999824215	NA	NA	NA	NA	NA	NA	0,022396385	NA	-0,021084408	NA	-0,043480793	NA	0,142226261	NA	0	NA	-0,120707979	NA	-0,909441068	0,000716735	-0,721559539	0,061933217	0,187881529	0,983165512	Chr1	83415665	83438356	0	0	0	0,887330075	0,799066826	0,868009513	-0,183592443	-0,036418698	-0,225390703	0,000744775	0,9829894	0,0599952	NA	NA	NA	NA
ENSFALG00000000279	-0,194871805	0,300921074	0,106049269	0,999947355	1	0,999824215	0,369942963	0,689041423	0,237598094	0,751801581	-0,132344869	0,905192281	0,306098822	0,4751517	0,34615914	0,274927052	0,040060319	0,940231071	-0,251113648	0,76186844	-0,361493022	0,346159295	-0,110379374	0,842370669	-0,08632881	0,757931498	0,018381577	0,991228706	0,104710387	0,996810016	Chr22	1159664	1166790	0	0	0	0,201031338	0,243176375	0,253601948	0,028745496	0,040593524	0,069338996	0,4751367	0,8423644	0,2752797	NA	NA	NA	NA
ENSFALG00000000281	-0,025191119	-0,054194498	-0,079385617	0,999947355	1	0,999824215	-0,279559622	0,846115649	-0,678923341	0,367683872	-0,399363719	0,722444936	-0,362062779	0,393453869	-0,398528343	0,224106193	-0,036465564	0,949998523	-0,403455615	0,59360748	-0,400407994	0,389314174	0,003047622	0,996799089	-0,019798816	0,952381239	-0,198804673	0,735059411	-0,179005858	0,921342601	Chr1	83214436	83300809	3	0	0	0,437159148	0,388004421	0,461319336	-0,218013428	-0,13319612	-0,351209524	0,3933904	0,7297738	0,2244388	NA	NA	NA	NA
ENSFALG00000000282	0,158268422	-0,053672728	0,104595694	0,999947355	1	0,999824215	0,252387793	0,82609429	0,517776844	0,421587398	0,265389051	0,793522284	0,012452789	0,991907048	-0,126674113	0,802163228	-0,139126902	0,813428692	-0,033521516	0,99135937	-0,14158893	0,819200869	-0,108067415	0,888104569	-0,083927425	0,832686307	-0,132938073	0,911772212	-0,049010648	0,996810016	Chr22	1160321	1161401	NA	0	0	0,204235483	0,18591362	0,208505462	0,061131952	-0,016897832	0,04423414	0,8336201	0,7998078	0,4204736	NA	NA	NA	NA
ENSFALG00000000283	0,233620975	-0,124218833	0,109402142	0,999947355	1	0,999824215	0,174323224	0,928127593	0,13302222	0,912943811	-0,041301004	0,981906543	0,349637147	0,673664714	0,877996311	0,033154502	0,528359163	0,318265851	0,005826922	0,999083433	0,190450397	NA	0,184623475	NA	0,292008243	0,446524844	0,177947824	0,884356788	-0,114060419	0,996810016	Chr22	1184177	1194870	772	0	0	0,571197102	0,612756381	0,510994831	0,211082817	0,086680292	0,2977631	0,4572901	0,3157771	0,03316441	NA	NA	NA	NA
ENSFALG00000000286	0,170403201	-0,112687064	0,057716137	0,999947355	1	0,999824215	0,203539806	NA	-0,08094949	NA	-0,284489296	NA	0,114078337	0,913277496	0,37714938	0,352525389	0,263071042	0,616407401	-0,086933296	0,977148666	-0,186575769	0,778931774	-0,099642473	0,908100468	0,25880419	0,512169829	-0,01529715	0,994935684	-0,274101341	0,905752179	Chr22	1252244	1281242	0	0	0	0,53312434	0,584020802	0,507759949	0,13197978	-0,101571934	0,030407842	0,5227452	0,6134053	0,3527981	NA	NA	NA	NA
ENSFALG00000000287	0,100075917	-0,280471996	-0,180396079	0,999947355	1	0,999824215	-0,612867053	0,603784548	0,196839823	0,852233367	0,809706875	0,333643705	-0,336344137	0,606934578	-0,048686264	0,935695973	0,287657873	0,598598931	-0,484126734	0,714241604	-0,470977056	0,476308312	0,013149679	0,991244696	-0,037141348	0,940137376	0,058329884	0,971174845	0,095471232	0,996810016	Chr1	83019124	83023020	0	0	0	0,629857747	0,543607679	0,579001304	-0,274081366	0,185104026	-0,088977352	0,6069085	0,342282	0,4761363	NA	NA	NA	NA
ENSFALG00000000288	0,157566918	0,007114776	0,164681695	0,999947355	1	0,999824215	0,022219084	0,991731621	0,634716158	0,32742812	0,612497074	0,396132978	-0,34226808	0,500727233	-0,146237047	0,739521546	0,196031033	0,698844729	-0,206170273	0,918508813	0,125264734	0,848469541	0,331435006	0,629754611	-0,035465802	0,937388283	0,039419378	0,983495024	0,07488518	0,996810016	Chr1	83007938	83014331	0	0	0	0,612903863	0,596417815	0,585665439	-0,080823612	0,244393687	0,163570074	0,5007585	0,4057236	0,3264081	NA	NA	NA	NA
ENSFALG00000000289	-0,144508855	0,089597517	-0,054911338	0,999947355	1	0,999824215	0,354882374	0,834941626	-0,245805437	0,810616113	-0,600687811	0,539641336	0,827120097	0,032354197	0,226603591	0,628154077	-0,600516506	0,18699782	-0,465187252	0,663661427	-0,457656795	NA	0,007530457	NA	0,039284552	0,940137376	0,294028332	0,749544555	0,25474378	0,945555667	Chr11	17942211	18101017	3	0	0	0,799590376	0,836974425	0,824075661	0,122317844	-0,169865562	-0,047547728	0,0321532	0,1841598	0,6281754	NA	NA	NA	NA
ENSFALG00000000290	-0,164978945	0,107599988	-0,057378957	0,999947355	1	0,999824215	0,193732496	NA	0,104855293	NA	-0,088877203	NA	0,138542463	0,90513714	0,631438838	0,082759188	0,492896375	0,279863713	-0,157351986	0,969909128	-0,104243855	NA	0,053108131	NA	0,397684888	0,064829138	0,138671368	0,841116856	-0,259013521	0,634779767	Chr22	1291307	1305610	4	0	0	0,617526885	0,944721799	0,874064077	0,08152236	0,061143168	0,142665508	0,9057117	1	0,08301495	NA	NA	NA	NA
ENSFALG00000000291	0,18649005	-0,000465108	0,186024942	0,999947355	1	0,999824215	-0,103635002	0,95607701	0,102333058	0,936059343	0,20596806	0,888596061	-0,222466616	0,765648592	-0,186594923	0,683214597	0,035871693	0,957292219	0,030759282	0,99425819	-0,129333304	0,861470592	-0,160092587	0,855675566	-0,080128757	0,845561622	0,010856781	0,996963265	0,090985537	0,996810016	Chr1	83000943	83002561	0	0	0	0,543999832	0,531902406	0,55915068	-0,037796198	0,034453784	-0,003342446	0,7662735	0,8556523	0,6831546	NA	NA	NA	NA
ENSFALG00000000292	0,049025028	0,206244189	0,255269217	0,999947355	1	0,999824215	-0,025888508	0,982400594	0,535113778	0,129392621	0,561002286	0,135902531	-0,17099003	0,644175671	-0,391403505	0,077024173	-0,220413474	0,455115657	-0,224428826	0,740987304	0,013944329	0,977546203	0,238373155	0,563298474	-0,074625449	0,835726207	-0,009492631	0,996963265	0,065132818	0,996810016	Chr1	82981652	82996172	0	0	0	0,516519403	0,507589274	0,503271644	-0,089381582	0,170068404	0,080686816	0,6439734	0,1384239	0,07729927	NA	NA	NA	no
ENSFALG00000000293	0,183674108	-0,079033527	0,104640582	0,999947355	1	0,999824215	0,049492746	0,970179001	0,885507188	0,027582616	0,836014442	0,063963218	-0,062171227	0,925202528	0,065852765	0,840426303	0,128023992	0,718518442	-0,32675363	0,700088739	0,552726527	0,175679372	0,879480158	0,027597104	-0,052334874	0,851524452	-0,024836971	0,984760811	0,027497903	0,996810016	Chr1	82970593	82972563	115	0	0	0,188100677	0,09310177	0,040815127	-0,041618536	0,358397254	0,316778726	0,7161325	0,02787235	0,02737858	NA	NA	NA	NA
ENSFALG00000000294	0,06414336	-0,199236486	-0,135093127	0,999947355	1	0,999824215	-0,31051319	0,819057892	-0,061523576	0,960987786	0,248989614	0,845126606	-0,167712262	0,639771907	-0,383329787	0,073200104	-0,215617525	0,450335103	-0,556220567	0,345466207	-0,853785137	0,03773357	-0,29756457	0,621079968	-0,350819993	0,286181249	-0,190852242	0,871223408	0,159967751	0,996810016	Chr1	82953535	82967009	6	0	0	0,570132684	0,543321725	0,573176413	-0,264224448	-0,06069232	-0,32491675	0,2961735	0,447308	0,03764829	NA	NA	NA	NA
ENSFALG00000000295	0,084062352	5,80E-05	0,084120337	0,999947355	1	0,999824215	0,04108321	0,951851234	0,290375817	0,335953602	0,249292606	0,488107313	0,025054423	0,964686108	0,344046219	0,080654034	0,318991796	0,171158538	-0,111037646	0,943678334	0,151213635	0,718726836	0,262251282	0,558946114	-0,074249489	0,708104144	0,081319975	0,904161443	0,155569464	0,871310877	Chr1	82936895	82953075	178	0	0	0,217328688	0,198163343	0,183992711	-0,00701741	0,197232857	0,190215408	0,7161487	0,1682838	0,08091933	NA	NA	NA	NA
ENSFALG00000000296	0,168961002	-0,175824509	-0,006863507	0,999947355	1	0,999824215	1,075340225	0,066764948	-0,096434602	0,931904747	-1,171774827	0,053350296	0,534654276	0,212446109	0,383705086	0,322754288	-0,15094919	0,786428088	-0,215130532	0,941975321	-0,745171447	0,223630661	-0,530040915	0,485715438	0,225845392	0,338543289	0,113153449	0,906982715	-0,112691943	0,996810016	Chr22	1316113	1330612	0	0	0	0,666188112	0,701026401	0,74172191	0,3579351	-0,42825784	-0,070322671	0,06751969	0,05396113	0,2238896	NA	NA	NA	NA
ENSFALG00000000297	-0,084787973	0,027417783	-0,05737019	0,999947355	1	0,999824215	0,336965815	0,618935063	0,681698159	0,09906468	0,344732345	0,58383307	0,227672091	0,355585933	0,451859471	0,01442487	0,22418738	0,360448845	0,154235925	0,909422783	0,417895051	0,250487457	0,263659126	0,574507106	0,462939724	0,000438704	0,308127981	0,275768606	-0,154811743	0,911268233	Chr27	3376630	3385261	0	0	0	0,12901176	0,189569353	0,158795552	0,219405226	0,141037136	0,360442362	0,000456069	0,3574673	0,01440154	no	yes	NA	NA
ENSFALG00000000299	0,289568407	-0,113469399	0,176099008	0,999947355	1	0,999824215	0,742839722	0,32251491	1,50199065	0,001587119	0,759150929	0,268183283	0,563174712	0,292436464	1,066128834	0,005142899	0,502954122	0,318265851	0,7046868	0,300413537	0,55430604	0,311939714	-0,15038076	0,85234765	0,294353701	0,430669474	0,044567859	0,98263431	-0,249785842	0,937062566	Chr22	1335586	1337958	0	0	0	0,333993954	0,321855981	0,460798204	0,51892422	0,14969342	0,668617766	0,292014	0,2751232	0,001567245	NA	NA	NA	NA
ENSFALG00000000301	0,177925969	0,038501159	0,216427129	0,999947355	1	0,999824215	0,660394036	0,215119617	1,076826902	0,00751843	0,416432866	0,539641336	0,505599555	0,182316884	0,851120415	0,006018808	0,34552086	0,41478306	0,252633564	0,870997278	0,22269808	0,709246961	-0,029935484	0,971254979	-0,064655534	0,847350306	0,171118668	0,840136712	0,235774202	0,866064565	Chr22	1341666	1372518	3	0	0	0,391832357	0,47432359	0,401901965	0,306379712	0,201258896	0,50763866	0,1816526	0,411672	0,006024078	NA	NA	NA	NA
ENSFALG00000000304	-0,006371959	-0,085552374	-0,091924333	0,999947355	1	0,999824215	-0,032216032	0,979791317	0,282766608	0,581472538	0,31498264	0,591438695	0,078463136	0,913062864	0,204899686	0,50278452	0,126436551	0,755925435	0,045258309	0,986101563	-0,022337252	0,971128936	-0,067595561	0,918699332	0,026195788	0,958489605	0,128842346	0,917793577	0,102646558	0,996810016	Chr22	1412923	1431548	0	0	0	0,221104246	0,2164474	0,243180907	0,02226583	0,078183754	0,100449604	0,9134629	0,6009287	0,5029763	NA	NA	NA	NA
ENSFALG00000000305	0,115492501	-0,085504528	0,029987974	0,999947355	1	0,999824215	0,020769794	0,990841058	0,579932764	0,271140079	0,559162971	0,340271003	0,213794689	0,695689904	0,77712871	0,00622993	0,56333402	0,097391789	0,273892044	0,788467353	0,907627521	0,014163537	0,633735476	0,146661832	0,032422801	0,924918248	0,118161455	0,898003179	0,085738654	0,996810016	Chr22	1433570	1446736	0	0	0	0,207027309	0,201753898	0,186987447	0,131274366	0,35129365	0,482568014	0,6954086	0,09560054	0,006234277	NA	NA	NA	NA
ENSFALG00000000306	8,34E-05	0,001153939	0,001237292	0,999947355	1	0,999824215	-0,41673294	NA	-0,316846807	NA	0,099886134	NA	-0,242266381	0,758434816	-0,595059196	0,124798996	-0,352792815	0,494419053	-0,43369117	0,820603478	0,033825467	NA	0,467516636	NA	-0,240711698	0,505879096	-0,208725504	0,81332521	0,031986194	0,996810016	Chr11	16945635	17030562	0	0	0	0,790917301	0,719570451	0,82003902	-0,266664489	0,049550046	-0,217114448	0,5163174	0,4908617	0,1249958	NA	NA	NA	NA
ENSFALG00000000309	0,113623746	-0,095741683	0,017882062	0,999947355	1	0,999824215	0,176934586	0,914792999	-0,496606307	0,575153115	-0,673540893	0,453868433	0,594007931	0,059425655	0,796821353	0,006573042	0,202813422	0,654350074	0,196992867	0,920378849	0,235372573	0,695173358	0,038379706	0,961903409	0,130186105	0,715590476	0,118479017	0,917890558	-0,011707088	0,996810016	ChrLGE22	847967	963882	0	0	0	0,371309414	0,39199518	0,384925455	0,2423487	-0,10795719	0,134391532	0,05905636	0,462889	0,006576701	NA	no	NA	no
ENSFALG00000000310	0,282368763	-0,074394641	0,207974123	0,999947355	1	0,999824215	1,257275952	0,073263155	0,875461761	0,243580152	-0,381814191	0,759271967	1,12425824	0,008710431	0,651595939	0,127889722	-0,472662301	0,382670402	0,534296727	0,726367081	0,574451573	NA	0,040154845	NA	0,440325158	0,09902985	0,138481659	0,884356788	-0,301843498	NA	Chr27	3388408	3396808	0	0	0	0,843955778	0,945236886	0,887120787	0,72770764	-0,238112612	0,48959508	0,008657254	0,379446	0,1280804	NA	NA	NA	NA
ENSFALG00000000311	-0,096947794	0,138764878	0,041817084	0,999947355	1	0,999824215	0,302099069	0,862418058	-0,637852465	0,466199327	-0,939951534	0,258755379	0,254626895	0,790649256	0,508899567	0,25567634	0,254272672	0,68629839	-0,121723397	0,975486463	-0,54401532	NA	-0,422291923	NA	0,256663021	0,207748515	0,388756601	0,237138084	0,132093579	0,976464157	Chr1	82815836	82840802	0	0	0	0,646619744	0,615273995	0,671157572	0,118943242	-0,1674215	-0,048478284	0,2156751	0,2657977	0,2363789	no	no	NA	NA
ENSFALG00000000313	-0,153109477	0,10399214	-0,049117337	0,999947355	1	0,999824215	-0,051452167	NA	-0,413160601	NA	-0,361708434	NA	0,717415674	0,181471151	0,223040038	0,664244198	-0,494375636	0,344412254	0,433326801	0,797216109	-0,001586904	NA	-0,434913705	NA	0,287968208	0,454378091	-0,003032519	0,999297635	-0,291000727	0,883927601	Chr1	82801370	82807362	0	0	0	0,684111687	0,821933827	0,820323589	0,246828652	-0,29560108	-0,048772425	0,1808099	0,3416486	0,6642029	NA	NA	NA	NA
ENSFALG00000000314	-0,158371811	0,079442867	-0,078928944	0,999947355	1	0,999824215	0,094323695	0,897311088	0,116102614	0,807633557	0,021778919	0,977781523	0,000992612	0,998610557	-0,185207201	0,380625183	-0,186199813	0,459850139	-0,157548834	0,869699419	-0,162970269	0,664237791	-0,005421435	0,992122734	-0,130670161	0,404501177	-0,134320713	0,772764671	-0,003650552	0,997167052	Chr27	3402783	3403332	0	0	0	0,085348755	0,070840899	0,075503258	-0,070254848	-0,018809974	-0,089064828	0,4160893	0,4566982	0,3809193	NA	NA	NA	yes
ENSFALG00000000315	0,136794692	-0,055063548	0,081731144	0,999947355	1	0,999824215	-0,460554647	0,461854557	-0,359061843	0,525189406	0,101492804	0,916188149	0,118354238	0,861151892	-0,340283372	0,272347348	-0,458637611	0,183650623	0,025794229	0,991935107	-0,958209376	0,008538995	-0,984003605	0,010041497	-0,015056314	0,964568336	0,034637215	0,975531752	0,049693529	0,996810016	Chr1	82776582	82798498	222	0	0	0,225316036	0,216475265	0,320852919	-0,038933738	-0,269303642	-0,308237368	0,4740683	0,01010526	0,008527258	NA	NA	NA	NA
ENSFALG00000000316	0,044588765	-0,076087851	-0,031499086	0,999947355	1	0,999824215	0,051542554	0,95348286	0,061848679	0,916756074	0,010306125	0,99013042	0,423489078	0,116752575	0,532766566	0,029535403	0,109277488	0,781379617	0,230780624	0,859541535	0,515150153	0,238650342	0,284369529	0,625197925	0,548464125	0,019548981	0,267731204	0,726981519	-0,280732921	0,825764633	NA	NA	NA	NA	0	0	0,34125833	0,383259401	0,32567414	0,259773052	0,009426508	0,269199536	0,0203184	0,626073	0,02950372	yes	yes	NA	yes
ENSFALG00000000317	0,092575341	-0,049628124	0,042947217	0,999947355	1	0,999824215	0,14651732	0,837735654	0,195897946	0,67297186	0,049380626	0,949182712	0,051819653	0,859471645	-0,015118629	0,940341036	-0,066938282	0,735789427	0,127027654	0,829059398	-0,016844732	0,959562867	-0,143872386	0,641540304	0,033945769	0,84268336	-0,030612915	0,96032449	-0,064558684	0,996810016	Chr1	82771427	82775220	24	0	0	0,222735628	0,219862728	0,227629656	0,090377214	-0,05512332	0,03525391	0,8424649	0,6423863	0,6722062	NA	NA	NA	NA
ENSFALG00000000318	-0,012153043	0,016797484	0,004644441	0,999947355	1	0,999824215	0,829321163	0,466558734	0,306207651	0,765965999	-0,523113512	0,635288033	0,312186728	0,710489345	-0,198487572	0,711132817	-0,510674301	0,332260301	-0,227380955	NA	-0,219423466	NA	0,007957488	NA	0,005321518	NA	-0,124319437	NA	-0,129640955	NA	Chr27	3423810	3429494	2	0	0	0,574257808	0,511662141	0,411868202	0,181456656	-0,227732931	-0,046276292	0,478926	0,3297746	0,7110272	NA	NA	NA	NA
ENSFALG00000000319	-0,034135637	0,217156144	0,183020507	0,999947355	1	0,999824215	0,240029992	0,852202769	0,364466573	0,643091009	0,12443658	0,92224647	0,351107997	0,416138962	0,51483379	0,099773879	0,163725793	0,729843418	0,046656463	0,986121195	-0,558645681	0,232179741	-0,605302144	0,235227053	-0,005028865	0,992428956	-0,021294346	0,992437714	-0,016265482	0,996810016	Chr23	7391362	7397628	0	0	0	0,170233866	0,214591388	0,196178973	0,119725861	-0,023249856	0,096476012	0,4160645	0,2367444	0,09999361	NA	NA	NA	NA
ENSFALG00000000320	0,112913042	-0,066937242	0,0459758	0,999947355	1	0,999824215	-0,220460466	0,825746277	-0,658725753	0,170396999	-0,438265287	0,494263461	-0,06512332	0,919165946	-0,055442136	0,865997716	0,009681184	0,982375811	-0,400232257	0,420954457	-0,136219855	0,758447635	0,264012402	0,574552525	0,151312996	0,309203103	0,105387175	0,840136712	-0,045925821	0,996810016	Chr1	82622685	82672721	1	0	0	0,525831404	0,542674824	0,470584209	-0,084318016	-0,055487081	-0,139805064	0,3191288	0,5037176	0,1691325	NA	yes	NA	NA
ENSFALG00000000321	-0,027842002	-0,022640251	-0,050482253	0,999947355	1	0,999824215	0,069171133	0,949304225	0,149733502	0,814491301	0,080562369	0,934423099	0,044607637	0,947639063	-0,250171449	0,312965768	-0,294779086	0,300544371	-0,051647905	0,980060949	-0,303369808	0,423533753	-0,251721903	0,589760757	0,003700697	0,993996898	0,026842856	0,989020671	0,02314216	0,996810016	Chr23	7383173	7390516	0	0	0	0,080913468	0,078475626	0,109828697	0,007597944	-0,093087264	-0,08548932	0,9479816	0,2979256	0,313342	NA	NA	NA	NA
ENSFALG00000000323	-0,017880039	0,117755622	0,099875583	0,999947355	1	0,999824215	0,078017802	0,95348286	0,4340808	0,500157921	0,356062998	0,666561223	-0,037021384	0,958831546	0,194740192	0,454642008	0,231761575	0,43822154	-0,241663519	0,798090295	0,482080195	0,200950521	0,723743714	0,053313995	-0,062109743	0,837288576	0,115933042	0,894847799	0,178042786	0,945555667	Chr23	7359802	7373856	8	0	0	0,174333644	0,16702266	0,135132557	-0,056131376	0,3214733	0,265341936	0,8124089	0,053886	0,2011511	NA	NA	NA	NA
ENSFALG00000000325	-0,044830938	0,18946924	0,144638301	0,999947355	1	0,999824215	0,362726507	0,746008235	-0,243668809	0,77467189	-0,606395316	0,423339649	0,465803862	0,165708346	0,282202512	0,396350007	-0,18360135	0,676865423	0,251883549	0,79611556	-0,060021795	0,912041471	-0,311905344	0,539165736	0,217238542	0,461215614	0,112594411	0,917890558	-0,104644131	0,996810016	Chr23	7357057	7359155	5	0	0	0,178413268	0,155367845	0,246275864	0,250564272	-0,20341536	0,047148908	0,165133	0,432334	0,3965754	NA	NA	NA	NA
ENSFALG00000000326	0,028017841	-0,061168455	-0,033150615	0,999947355	1	0,999824215	-0,155106005	0,837735654	0,01938344	0,980788725	0,174489445	0,798006619	-0,075319509	0,845049019	-0,231270931	0,201044995	-0,155951422	0,508839555	-0,010992689	0,99425819	-0,204356019	0,446852185	-0,19336333	0,545770314	-0,18663894	0,200967528	-0,069959473	0,914908485	0,116679467	0,954211017	Chr1	82593279	82613562	279	0	0	0,138094558	0,149542772	0,178072637	-0,080007948	-0,023862732	-0,103870682	0,20856	0,5052721	0,2014849	yes	yes	no	no
ENSFALG00000000327	-0,004112085	0,011249113	0,007137028	0,999947355	1	0,999824215	0,020120627	NA	0	NA	-0,003509677	NA	-1,665596177	8,52E-06	-0,425285486	0,361380746	1,240310691	0,00382706	-0,092768182	NA	-0,125482457	NA	-0,032714275	NA	0,012739054	NA	-0,005278271	NA	-0,018017325	NA	Chr27	3457999	3463565	0	0	0	0,953183926	0,900216962	0,916848578	-0,345921517	0,239462169	-0,109781509	8,47E-06	0,003766836	0,3616168	NA	NA	NA	NA
ENSFALG00000000330	-0,128446245	0,124515212	-0,003931032	0,999947355	1	0,999824215	-0,008081844	0,997769083	-0,244842163	0,748352778	-0,236760319	0,820064248	-0,04698672	0,967203774	0,417310714	0,303787702	0,464297434	0,324702812	-0,562672359	0,709874993	-0,63528173	0,349435361	-0,072609372	0,946571583	-0,377013674	0,230666289	-0,352053961	0,542999284	0,024959713	0,996810016	Chr1	82570759	82578756	0	0	0	0,769441853	0,73011978	0,776741137	-0,224639917	0,060880262	-0,163759646	0,239503	0,3222908	0,3041861	NA	NA	NA	NA
ENSFALG00000000332	-0,002111032	-0,017968553	-0,020079586	0,999947355	1	0,999824215	0,098472851	0,882114785	-0,156499197	0,707535755	-0,254972048	0,556157327	0,081107937	0,815457373	-0,103671132	0,608260868	-0,184779068	0,387653485	0,010823853	0,994996892	-0,27915416	0,38018391	-0,289978014	0,427536831	0,161123918	0,272566766	-0,077765445	0,898003179	-0,238889363	0,411220411	Chr23	7311257	7347555	41	0	0	0,25309277	0,214193182	0,28978095	0,069883568	-0,19731763	-0,127434054	0,2828788	0,3842536	0,380093	NA	NA	NA	NA
ENSFALG00000000333	0,195575928	-0,224328273	-0,028752345	0,999947355	1	0,999824215	-0,42929841	0,75991602	-0,370425232	0,701157635	0,058873177	0,971899952	-0,419427517	0,355436796	-0,321506197	0,39927791	0,097921319	0,859580013	-0,412542506	0,612746058	-0,308961825	0,548128778	0,103580682	0,886394151	0,033573991	0,92590283	0,189219635	0,807013256	0,155645644	0,970922488	Chr1	82539425	82553275	0	0	0	0,651347482	0,576398676	0,613917853	-0,206422938	0,03833844	-0,16808453	0,3550804	0,8572141	0,3994959	NA	NA	NA	NA
ENSFALG00000000336	0,113144665	-0,118855474	-0,005710809	0,999947355	1	0,999824215	0,251793827	0,684614376	0,551452316	0,122730235	0,299658489	0,568380797	-0,029267699	0,968030379	-0,17789668	0,551357053	-0,148628981	0,693877812	0,146045379	0,919515734	0,620768888	0,077590792	0,474723509	0,258486327	-0,235276237	0,219183616	-0,260231704	0,54176567	-0,024955467	0,996810016	Chr1	82367929	82380404	55	0	0	0,197502963	0,185232525	0,160707939	0,049288122	0,096388684	0,145676778	0,2275205	0,2602504	0,07764583	NA	NA	NA	NA
ENSFALG00000000337	0,082119507	0,0376169	0,119736407	0,999947355	1	0,999824215	-0,089033577	0,939223618	0,512631213	0,320175579	0,601664789	0,256431026	0,062027321	0,910918941	0,258397823	0,231956807	0,196370502	0,470793088	0,146018452	0,937926605	0,469988752	0,272633384	0,3239703	0,550432567	0,026718796	0,89614708	-0,070557608	0,909335039	-0,097276403	0,969321329	Chr1	82345099	82366725	75	0	0	0,544408862	0,537673405	0,51160831	0,045570038	0,212469554	0,258039614	0,8995188	0,2633476	0,2323254	NA	NA	NA	NA
ENSFALG00000000338	0,051403137	0,012103637	0,063506774	0,999947355	1	0,999824215	-0,196124218	0,804301596	-0,098882472	0,876296255	0,097241746	0,909217927	0,051617639	0,949072333	0,421699731	0,116816743	0,370082092	0,259891973	-0,906003284	0,000669327	-0,858907645	0,004026564	0,047095639	0,933989139	-0,140759375	0,485695504	-0,051217082	0,953903343	0,089542293	0,996810016	Chr1	82297979	82345410	0	0	0	0,413247616	0,377319124	0,399706903	-0,227973304	0,12321314	-0,104760136	0,00067563	0,2568738	0,004001329	NA	NA	NA	NA
ENSFALG00000000339	-0,080172485	0,02843272	-0,051739765	0,999947355	1	0,999824215	0,023062131	0,990841058	-0,569041925	0,350103198	-0,592104056	0,367476031	0,387759019	0,420643326	0,550590492	0,111275814	0,162831473	0,759798306	-0,110622814	0,933834627	0,165395266	0,656438541	0,27601808	0,482435446	-0,228440178	0,561379511	-0,216604224	0,844873346	0,011835955	0,996810016	Chr1	82188508	82258271	0	0	0	0,353224701	0,316818254	0,404133575	-0,001682768	-0,022597224	-0,024279992	0,4207045	0,3766664	0,1114683	no	yes	no	yes
ENSFALG00000000341	0,194092972	-0,056659198	0,137433774	0,999947355	1	0,999824215	-0,159817345	0,931465658	0,605967069	0,485217347	0,765784414	0,386322013	-0,55561468	0,34112689	-0,082305234	0,89313423	0,473309446	0,374639421	-1,149769505	0,096299034	-1,679590922	0,002357226	-0,529821417	0,50724252	0,051204058	0,917591764	0,120467418	0,917890558	0,06926336	0,996810016	Chr27	3522926	3528269	2	0	0	0,416075868	0,370753734	0,506364221	-0,32398039	0,1443728	-0,179607752	0,09917361	0,3714391	0,002342505	NA	NA	NA	NA
ENSFALG00000000344	-0,013733467	0,021738061	0,008004594	0,999947355	1	0,999824215	-0,227935051	0,873948513	0,334991628	0,695938571	0,562926679	0,514851415	-0,175142672	0,795965583	0,358672065	0,298804848	0,533814738	0,153647963	-0,165491889	0,929281456	0,260673469	0,612269564	0,426165358	0,435311892	-0,051763365	0,873480354	-0,274161762	0,6117154	-0,222398397	0,869726272	Chr1	82014948	82031772	0	0	0	0,643673021	0,624226424	0,573027805	-0,126813108	0,264448712	0,137635639	0,7965082	0,1511107	0,2992207	NA	NA	NA	yes
ENSFALG00000000347	-0,060418228	-0,07276104	-0,133179268	0,999947355	1	0,999824215	0,053051522	0,980204167	-0,079386188	0,946161137	-0,13243771	0,92503597	0,072075108	0,871882882	0,173615309	0,424294135	0,101540201	0,731388599	-0,413991673	0,300350881	-0,113888587	0,776391393	0,300103086	0,450291041	-0,571834557	0,066599506	-0,295106619	0,752167389	0,276727939	0,914211265	Chr23	7225575	7253108	33	0	0	0,446301507	0,38885215	0,447104395	-0,184223506	0,094634632	-0,089588882	0,30945	0,4517628	0,424541	NA	NA	NA	yes
ENSFALG00000000348	0,107910836	-0,204643744	-0,096732908	0,999947355	1	0,999824215	-0,022346688	0,992926604	-0,284660569	NA	-0,262313881	NA	-0,126483693	0,919165946	-0,102293393	0,84744508	0,0241903	0,974456457	-0,246762794	0,917729407	-0,489068484	NA	-0,24230569	NA	-0,60882837	0,022614866	-0,530588046	0,172129331	0,078240324	0,996810016	Chr1	80481046	80669421	0	0	0	0,975506378	0,945161265	0,979595341	-0,179301874	-0,121365636	-0,300667522	0,02346689	0,97386	0,1693071	NA	NA	NA	NA
ENSFALG00000000349	0,012670227	0,060503627	0,073173853	0,999947355	1	0,999824215	-0,065725203	NA	-0,112729508	NA	-0,047004305	NA	-0,062420153	0,962597399	-0,186623617	0,733122285	-0,124203464	0,85687994	0,564697284	0,653043675	0,034916456	NA	-0,529780829	NA	0,733526197	0,010072701	0,298950784	0,746140798	-0,434575412	0,587928485	Chr27	3540017	3550651	0	0	0	0,57320671	0,455147111	0,686126424	0,236548714	-0,215012106	0,021536614	0,01042351	0,5891633	0,732989	NA	NA	NA	NA
ENSFALG00000000352	-0,204247529	0,227607867	0,023360338	0,999947355	1	0,999824215	-0,012356871	0,997687215	-0,38707651	0,692229724	-0,374719639	0,775008032	-0,053607133	NA	0,086942283	NA	0,140549417	NA	-0,20602146	0,931139698	-0,369247244	NA	-0,163225785	NA	-0,658512674	0,025123188	-0,28352822	0,772421192	0,374984454	0,726087595	Chr26	2709656	2735537	13	0	0	0,825245336	0,845061906	0,843052671	-0,226949058	0,04104084	-0,185908256	0,02610116	0,7297574	0,6914572	NA	NA	NA	NA
ENSFALG00000000353	0,171880901	-0,061816118	0,110064782	0,999947355	1	0,999824215	-0,046388029	0,981218136	0,371578125	0,636888804	0,417966154	0,647082567	-0,073852615	0,928460061	0,395519683	0,17673981	0,469372299	0,15776896	-0,075095072	0,973496117	0,613395589	0,113883	0,688490661	0,0981856	-0,174702896	0,687803602	-0,202640597	0,858941554	-0,027937702	0,996810016	Chr1	80237846	80357035	0	0	0	0,461955007	0,446408252	0,487740647	-0,039631484	0,29721509	0,25758358	0,6963552	0,09883083	0,1139852	NA	no	NA	NA
ENSFALG00000000354	0,040449058	-0,06533447	-0,024885412	0,999947355	1	0,999824215	0,744717034	0,518251215	0,101603721	0,931904747	-0,643113313	0,464075131	-0,365696229	0,648102567	-0,325588681	0,493853503	0,040107548	0,957759502	-0,527929139	0,73719112	-1,011711734	NA	-0,483782596	NA	0,065933283	0,743542425	-0,06916568	0,917890558	-0,135098963	0,933877708	Chr1	80188789	80225108	3	0	0	0,688475616	0,730105369	0,778659608	-0,008510348	-0,257439286	-0,265949702	0,6478617	0,9347652	0,4940739	NA	no	NA	NA
ENSFALG00000000355	0,115080033	-0,144863252	-0,029783219	0,999947355	1	0,999824215	0,306696242	0,791820074	0,139968657	0,88176641	-0,166727586	0,891580416	0,465639809	0,253696803	0,462948173	0,171911832	-0,002691636	0,99636679	0,22415885	0,910216517	0,201105193	0,747352708	-0,023053657	0,981113187	0,227800061	0,550592294	-0,023231852	0,992437714	-0,251031913	0,945555667	NA	NA	NA	NA	0	0	0,237950113	0,322254743	0,277320524	0,26787486	-0,117673538	0,150201372	0,2533488	0,894891	0,1721696	no	no	NA	NA
ENSFALG00000000356	0,06316551	-0,061858615	0,001306895	0,999947355	1	0,999824215	0,63481828	0,579199293	0,15224215	0,892692688	-0,48257613	0,654386204	0,443168236	0,513955602	0,355402055	0,455021539	-0,087766181	0,902305014	0,218653485	0,942006703	0,214619675	NA	-0,00403381	NA	0,307403195	0,372762388	-0,339964146	0,661592362	-0,647367341	0,134429194	Chr1	80084643	80113759	0	0	0	0,59179521	0,650265007	0,641256359	0,333441122	-0,256720014	0,076721139	0,3836512	0,1361692	0,4552355	NA	NA	NA	NA
ENSFALG00000000359	-0,03907299	0,009031625	-0,030041366	0,999947355	1	0,999824215	0,039817524	0,982400594	-0,166593179	NA	-0,206410703	NA	0,038256206	0,979188676	-0,049374286	0,937792062	-0,087630491	0,899995815	-0,259178385	0,868115537	-0,341436054	NA	-0,082257669	NA	0,952541302	1,23E-05	0,660542563	0,075700262	-0,291998739	0,831608338	Chr27	3570889	3578215	1	0	0	0,833853198	0,851939573	0,855234132	0,146472078	-0,131849423	0,01462265	1,27E-05	0,8326793	0,07333181	NA	NA	NA	NA
ENSFALG00000000360	0,276647374	-0,129881542	0,146765832	0,999947355	1	0,999824215	0,888683232	0,171293443	0,796704833	0,200018394	-0,091978399	0,944305631	0,787705097	0,007693466	0,324618009	0,36284293	-0,463087088	0,233765657	0,445196498	0,531620555	-0,065255843	0,915830377	-0,510452341	0,322108138	0,521707628	0,10329398	0,241884788	0,814708336	-0,279822839	0,909205363	NA	NA	NA	NA	0	0	0,221634661	0,373527305	0,289949598	0,58398816	-0,295044314	0,288943836	0,007646082	0,230584	0,1990091	NA	NA	NA	NA
ENSFALG00000000361	0,067980637	0,076008013	0,14398865	0,999947355	1	0,999824215	0,854855668	0,436069929	0,343166031	0,719814554	-0,511689637	0,632579953	0,541195514	0,368891894	0,268474727	0,594914981	-0,272720787	0,657568303	0,402588395	0,798090295	-0,169332801	NA	-0,571921196	NA	0,35288359	0,162125547	0,256970023	0,724282504	-0,095913567	0,996810016	Chr1	79840053	79861969	0	0	0	0,758810609	0,819338914	0,79559286	0,443901188	-0,27524767	0,1686535	0,1683383	0,6409283	0,5950062	NA	no	NA	no
ENSFALG00000000362	0,002904479	0,077435404	0,080339883	0,999947355	1	0,999824215	0,050614725	0,929858696	0,122944817	0,717447183	0,072330093	0,889015466	0,090471175	0,569100001	-0,063277762	0,620142918	-0,153748937	0,223855856	0,125069305	0,790354151	-0,178819655	0,391805274	-0,30388896	0,140327235	0,41931003	0,003177022	0,232280104	0,555536925	-0,187029926	0,825052368	Chr27	3581922	3599304	97	1	0	0,115989025	0,091785349	0,117036818	0,137673988	-0,098980416	0,038693566	0,003297174	0,1411353	0,3916465	NA	NA	NA	NA
ENSFALG00000000363	-0,215439908	-0,060804273	-0,27624418	0,652158235	1	0,952524808	0,425360862	0,516122687	0,370714263	0,500157921	-0,054646599	0,957212342	-0,005821343	0,993642665	-0,161036398	0,546305659	-0,155215055	0,632912743	-0,390972966	0,505076021	-0,052060249	0,921984581	0,338912717	0,482250199	-0,136616009	0,25945693	-0,200639906	0,346565921	-0,064023897	0,996810016	Chr23	7203921	7205633	NA	0	0	0,319164822	0,318874789	0,322209652	-0,064697708	0,000844584	-0,06385315	0,2693974	0,4837041	0,3531452	NA	NA	NA	NA
ENSFALG00000000364	-0,037803211	0,043125531	0,00532232	0,999947355	1	0,999824215	-0,129057268	0,898931486	-0,159903045	0,807842281	-0,030845776	0,976860884	-0,10963764	0,707369498	0,016777393	0,948457144	0,126415033	0,577702648	-0,064524317	0,973496117	0,600403848	0,060021066	0,664928165	0,050263601	0,092289679	0,757937171	0,006856004	0,998594849	-0,085433675	0,996810016	Chr1	79751367	79835390	14	0	0	0,254807039	0,258254196	0,249958217	-0,049746586	0,143637798	0,093891201	0,7072891	0,05075637	0,05991537	NA	NA	NA	NA
ENSFALG00000000367	0,047127805	-0,007215886	0,039911919	0,999947355	1	0,999824215	-0,252274312	0,426285434	-0,28260651	0,284583871	-0,030332199	0,95635852	0,076950664	0,881336503	0,031793733	0,922829125	-0,045156931	0,902267302	0,101917712	0,955050445	0,095778069	0,835780482	-0,006139643	0,992122734	0,22783049	0,378169399	0,152786252	0,870173336	-0,075044238	0,996810016	Chr23	7191360	7202146	70	0	0	0,107137356	0,109177215	0,123274044	0,04031033	-0,032777862	0,007532482	0,3889667	0,9002985	0,2834294	NA	NA	NA	no
ENSFALG00000000369	0,092088345	-0,122697665	-0,03060932	0,999947355	1	0,999824215	-0,146889417	0,914147032	-0,261272001	0,744904088	-0,114382584	0,928385071	0,036180462	0,9671308	0,142808251	0,706993617	0,10662779	0,821888279	0,031058149	0,991935107	-0,049850931	0,94048267	-0,080909081	0,917381804	0,256902644	0,399193177	0,11439575	0,920163805	-0,142506893	0,996810016	NA	NA	NA	NA	0	0	0,450648316	0,428364425	0,472953319	0,05386802	-0,070773766	-0,016905766	0,4105591	0,8189735	0,7069081	NA	NA	NA	NA
ENSFALG00000000370	-0,039861632	-0,042787768	-0,082649399	0,999947355	1	0,999824215	-0,149124868	0,791699206	-0,19716638	0,611032261	-0,048041512	0,941154637	0,040655918	0,944349699	-0,235190839	0,254851919	-0,275846757	0,247279668	-0,120470809	0,871310169	0,328629402	0,171811679	0,449100212	0,067256545	-0,127098859	0,753434845	-0,138923144	0,913158037	-0,011824284	0,996810016	Chr1	79705006	79711847	77	0	0	0,149904889	0,158499172	0,125996326	-0,079180124	0,014119934	-0,0650602	0,7596104	0,0678857	0,1721035	NA	NA	NA	NA
ENSFALG00000000371	0,218279501	-0,174633752	0,04364575	0,999947355	1	0,999824215	0,111418151	0,916143272	-0,457339509	0,409096863	-0,56875766	0,307191409	0,090952337	0,868045786	-0,090888346	0,772865653	-0,181840684	0,582300165	0,534297445	0,650439537	0,45725593	0,490672831	-0,077041515	0,938254032	-0,329384719	0,060381666	-0,164012036	0,803489527	0,165372683	0,941169102	Chr1	79688160	79698392	6	0	0	0,339314922	0,411583831	0,40931904	0,125112626	-0,167380486	-0,042267836	0,06280653	0,3148296	0,4078609	NA	NA	NA	NA
ENSFALG00000000376	0,128809921	0,036047832	0,164857752	0,999947355	1	0,999824215	0,363229034	0,580501409	0,426951624	0,386332289	0,06372259	0,947089384	0,191257734	0,712695737	0,479078743	0,08592162	0,287821009	0,43236938	0,071086376	0,982818749	-0,572245264	0,249955411	-0,64333164	0,236046365	0,208556452	0,443254913	0,183943466	0,821132675	-0,024612986	0,996810016	ChrLGE22	814406	820875	0	0	0	0,289461074	0,291970421	0,315562521	0,192588038	-0,056070618	0,13651744	0,4541715	0,2375525	0,08616591	NA	NA	NA	NA
ENSFALG00000000378	0,080460722	-0,076453889	0,004006833	0,999947355	1	0,999824215	0,25618527	0,88822306	-0,264750936	0,793186635	-0,520936206	0,616181992	0,407025537	0,573784668	0,721336186	0,067943449	0,314310649	0,575050516	-0,332894621	0,88349876	-0,344621939	NA	-0,011727318	NA	0,125509435	0,749801398	0,02218984	0,990491364	-0,103319595	0,996810016	ChrLGE22	809831	812795	0	0	0	0,663854808	0,786223295	0,636733937	0,107257244	-0,079626116	0,027631129	0,5735865	0,571961	0,06823946	NA	NA	NA	NA
ENSFALG00000000380	-0,009228938	0,000597428	-0,00863151	0,999947355	1	0,999824215	0	NA	0,225764974	NA	0,233934204	NA	0,028699366	NA	0,138046979	NA	0,109347614	NA	-0,079775217	NA	-0,05537233	NA	0	NA	-0,021493908	0,946339135	0,022356706	0,983758692	0,043850615	0,996810016	Chr23	7150893	7156271	0	0	0	0,842112734	0,861822863	0,844634217	-0,016359746	0,077545948	0,064432934	0,9487265	0,996721	0,9850653	NA	NA	NA	NA
ENSFALG00000000381	-0,031041534	0,027134484	-0,003907051	0,999947355	1	0,999824215	-0,030192588	0,990648785	-0,516677586	0,487406775	-0,486484998	0,585962916	0,074982618	0,958831546	0,057597009	0,925898173	-0,017385609	0,982375811	0,343183212	0,76992372	-0,531251097	0,298111537	-0,874434309	0,080607569	-0,12703892	NA	0,082690646	NA	0,209729566	NA	Chr27	3654633	3662395	0	0	0	0,734699427	0,685895464	0,658516383	0,045978504	-0,228287804	-0,182309302	0,7603173	0,08117911	0,2982451	NA	NA	NA	NA
ENSFALG00000000384	0,08470572	0,04373439	0,12844011	0,999947355	1	0,999824215	0,310101599	0,677200048	0,178492768	0,78062682	-0,131608832	0,887032646	0,305642214	0,515257693	0,363659979	0,270595539	0,058017765	0,914662344	0,284425395	0,789948152	0,042240379	0,945573314	-0,242185016	0,685241996	0,062382473	0,857138988	-0,018537418	0,992437714	-0,080919891	0,996810016	ChrLGE22	798616	805562	2	0	0	0,546515078	0,580734706	0,554484089	0,209451678	-0,07059243	0,13885925	0,5153521	0,6857825	0,2709594	NA	no	NA	NA
ENSFALG00000000385	0,028536336	-0,109271601	-0,080735266	0,999947355	1	0,999824215	0,412755759	0,624620402	0,821350804	0,104804629	0,408595045	0,60121452	0,077643778	0,931684818	-0,007126619	0,990183714	-0,084770398	0,868362891	-0,638652248	0,111908771	-0,812726407	0,020710426	-0,17407416	0,754201991	-0,172765986	0,602063686	-0,004148364	0,998594849	0,168617622	0,983165512	Chr23	7133851	7134681	NA	0	0	0,188788635	0,185067305	0,20892634	-0,058496438	0,041819362	-0,01667707	0,1155578	0,6107421	0,02063937	NA	NA	NA	NA
ENSFALG00000000387	-0,015330736	0,006309429	-0,009021306	0,999947355	1	0,999824215	0,080809705	0,963668009	1,62584347	0,001350937	1,545033765	0,005988214	0,037663884	0,970695711	0,36243954	0,336813468	0,324775656	0,480251146	0,295448905	0,765093943	0,363191725	0,430318433	0,06774282	0,922542424	0,175633749	0,361939962	0,061428356	0,940783246	-0,114205393	0,983165512	Chr23	7122907	7131409	0	0	0	0,519372005	0,520365818	0,502371004	0,114844984	0,365929006	0,480773973	0,3727327	0,006021441	0,001333189	NA	NA	NA	NA
ENSFALG00000000388	0,168472717	-0,07307342	0,095399296	0,999947355	1	0,999824215	0,618699041	0,358097458	0,27714194	0,699708132	-0,341557101	0,691720089	0,18141749	0,869549521	0,78267275	0,052282369	0,60125526	0,226109147	0,60430281	0,438333232	0,878929705	0,079535488	0,274626895	0,712957534	-0,555730257	0,016004146	-0,342705953	0,412785937	0,213024304	0,883927601	Chr26	2612990	2690162	2	0	0	0,735778544	0,699159421	0,737510095	0,20343272	0,134855216	0,33828794	0,364214	0,2227758	0,05243877	NA	yes	NA	NA
ENSFALG00000000392	-0,025041369	0,048701382	0,023660013	0,999947355	1	0,999824215	-0,371531834	0,55262494	-0,20203807	0,724057788	0,169493764	0,837425996	-0,188189432	0,631061199	0,086002177	0,788243999	0,274191609	0,364368908	-0,353289345	0,746779879	-0,619257655	0,204796415	-0,26596831	0,696179933	0,47368955	0,152612874	0,183793934	0,881666949	-0,289895616	0,891350832	Chr27	3694977	3709910	0	0	0	0,253602141	0,296607066	0,272153739	-0,092872734	-0,012695324	-0,10556807	0,1585608	0,3612538	0,2049807	NA	NA	NA	NA
ENSFALG00000000395	-0,158268671	0,096376993	-0,061891678	0,999947355	1	0,999824215	-0,161672762	0,872702084	-0,070458156	0,931904747	0,091214606	0,929844893	-0,414951807	0,067365034	-0,442688231	0,045168542	-0,027736424	0,946923726	-0,575788481	0,330935927	-0,425822783	0,378134186	0,149965698	0,826766708	0,045026445	0,838632688	0,052620944	0,942279571	0,007594499	0,996810016	Chr26	2541285	2571180	7	0	0	0,304040107	0,261568627	0,316390629	-0,25313109	0,063483107	-0,18964797	0,06705693	0,8268152	0,04527575	NA	no	no	yes
ENSFALG00000000396	0,005649169	-0,020011232	-0,014362063	0,999947355	1	0,999824215	-0,057645573	0,968584597	0,120884693	0,883533656	0,178530266	0,863103982	0,155962323	0,803135918	0,021575429	0,964340841	-0,134386895	0,769957926	-0,081361664	0,969909128	-0,450380476	0,240464352	-0,369018813	0,426600439	-0,061592019	0,875013078	-0,110446717	0,921506418	-0,048854698	0,996810016	Chr23	7109507	7110708	364	0	0	0,113220594	0,133490942	0,139379223	-0,007797552	-0,078748284	-0,086545826	0,8035832	0,4281784	0,2407761	NA	NA	NA	NA
ENSFALG00000000398	0,097289066	-0,012896872	0,084392194	0,999947355	1	0,999824215	0,191549917	0,763029073	-0,05094454	0,938510162	-0,242494457	0,665000144	0,451697509	0,142825855	0,561373337	0,039833878	0,109675828	0,802394022	-0,103083538	0,969909128	-0,090844589	0,884139887	0,012238949	0,989142636	0,160057635	0,612624484	0,113062329	0,917890558	-0,046995305	0,996810016	Chr27	3726354	3731188	1	0	0	0,448342528	0,471578462	0,441385464	0,159502274	-0,036094802	0,123407442	0,1422403	0,6733332	0,03990704	NA	NA	NA	NA
ENSFALG00000000402	0,036018621	0,096683938	0,132702559	0,999947355	1	0,999824215	0,086480748	0,95348286	0,500298472	0,466199327	0,413817724	0,632865205	-0,038464671	0,958354771	-0,131657718	0,654407286	-0,093193047	0,80495206	0,063195093	0,978300403	0,091973899	0,86090428	0,028778806	0,96643964	0,350240424	0,026496762	0,197864139	0,693323781	-0,152376285	0,945555667	Chr23	7094361	7100401	1	0	0	0,261169858	0,228880419	0,241480254	0,099494024	0,058742008	0,15823604	0,02752451	0,6411243	0,4658742	yes	yes	no	no
ENSFALG00000000403	0,00326166	-0,030029826	-0,026768166	0,999947355	1	0,999824215	0,060338306	0,929013159	0,208535063	0,579050641	0,148196757	0,779830126	0,061415212	0,872098298	-0,09236748	0,653802792	-0,153782692	0,489888837	0,147114788	0,914789432	0,256451222	0,510130093	0,109336434	0,834822222	0,021699233	0,946339135	-0,028109039	0,983758692	-0,049808272	0,996810016	Chr1	79479327	79492727	138	0	0	0,280378701	0,286618213	0,286598306	0,058765876	0,004782618	0,06354849	0,8722538	0,48645	0,5099551	NA	NA	NA	NA
ENSFALG00000000405	0,000644959	0,092466324	0,093111283	0,999947355	1	0,999824215	0,243503874	0,878565814	2,274261702	5,31E-06	2,030757828	0,000216196	0,077778285	NA	0,291160978	NA	0,213382694	NA	0,101718841	0,982294511	0,430840948	NA	0,329122107	NA	0,054005989	NA	0,115955241	NA	0,061949252	NA	Chr23	7082080	7085403	3	0	0	0,945481746	0,947546726	0,94085502	0,095529706	0,545531122	0,641060896	0,8836355	0,000213563	5,25E-06	NA	NA	NA	NA
ENSFALG00000000406	0,039063035	-0,014032249	0,025030786	0,999947355	1	0,999824215	0,29343141	0,864407279	0,60637389	0,493672762	0,31294248	0,823721953	-0,085978936	0,949405081	0,002741878	0,99621829	0,088720813	0,902153784	-0,290126593	0,918449077	0,141155381	NA	0,431281974	NA	-0,208922399	NA	-0,11103398	NA	0,09788842	NA	Chr27	3739527	3745950	0	0	0	0,925328881	0,909785271	0,895504121	-0,050505424	0,183361516	0,132856073	0,4840232	0,8290212	0,4937295	NA	NA	NA	NA
ENSFALG00000000407	0,099642899	-0,227008375	-0,127365476	0,999947355	1	0,999824215	0,168807053	NA	-0,123194723	NA	-0,292001776	NA	0,189631446	0,847575609	0,084261257	0,886848008	-0,105370189	0,876509794	-0,545178511	0,722027324	0,580295152	NA	1,125473663	NA	0,225855758	0,375056744	0,173589515	0,831479307	-0,052266243	0,996810016	Chr1	79468330	79469281	0	0	0	0,720919278	0,740872499	0,74523577	0,0277534	0,08976227	0,11751564	0,3858458	0,8742949	0,8407461	NA	NA	NA	NA
ENSFALG00000000408	0,186478625	-0,140741817	0,045736808	0,999947355	1	0,999824215	0,369006688	NA	0,299614464	NA	-0,069392223	NA	0,28369752	0,731253854	0,067961631	0,911689129	-0,215735889	0,730447302	0,31958202	0,903615685	0,940140724	NA	0,620558703	NA	0,12808581	0,715131653	0,140027101	0,898621418	0,011941291	0,996810016	Chr1	79463849	79464902	0	0	0	0,792141785	0,792334965	0,755452283	0,25737084	0,041325506	0,298696354	0,7230198	0,7279429	0,9044869	NA	NA	NA	NA
ENSFALG00000000409	0,152582419	-0,340092119	-0,1875097	0,999947355	1	0,999824215	0,046181697	NA	-0,52489927	NA	-0,571080967	NA	0,151553209	0,879302612	0,138274854	0,793626805	-0,013278355	0,985988744	0,107508713	0,979763348	0,666564914	0,324747899	0,559056201	0,491485212	0,147993075	0,622631454	0,211467036	0,794810152	0,063473961	0,996810016	Chr1	79447651	79449946	0	0	0	0,66299951	0,658177412	0,693212867	0,12116396	-0,060389056	0,06077488	0,6328816	0,4928212	0,3248434	NA	NA	NA	NA
ENSFALG00000000411	0,230285648	-0,262851757	-0,03256611	0,999947355	1	0,999824215	0,179882043	0,909327585	-0,198255528	0,840585536	-0,37813757	0,740135545	0,213597413	0,716062149	-0,05197299	0,911284415	-0,265570403	0,53478358	0,349872947	0,789948152	0,713429058	0,161210647	0,363556111	0,599587596	0,090505716	0,749801398	0,052284522	0,960865418	-0,038221195	0,996810016	Chr1	79323953	79442459	0	0	0	0,597664	0,613574974	0,619310869	0,212828686	-0,1162448	0,0965839	0,7158624	0,5315992	0,161549	NA	NA	no	no
ENSFALG00000000412	0,109145184	0,013817204	0,122962388	0,999947355	1	0,999824215	0,200343496	0,825951651	0,488424547	0,31809776	0,288081051	0,68551132	0,313357612	0,143587533	0,542868397	0,003690114	0,229510785	0,359442314	0,218975929	0,865189403	0,187093548	0,712885026	-0,031882381	0,962368711	0,262561093	0,361380753	0,142542914	0,894226919	-0,120018179	0,996810016	Chr27	3752609	3761991	0	0	0	0,249384977	0,244143852	0,229703489	0,2208767	0,075901824	0,29677854	0,142994	0,3564806	0,003703062	NA	NA	NA	NA
ENSFALG00000000413	0,13751339	-0,106728141	0,030785249	0,999947355	1	0,999824215	-0,240921878	0,832344543	-0,51556294	0,415426641	-0,274641061	0,778358109	0,413865224	0,276844735	0,530123902	0,079216669	0,116258679	0,80886127	-0,374007466	0,829059398	0,196122545	0,800469441	0,570130011	0,450584915	0,090060012	0,841734826	0,133739729	0,917890558	0,043679717	0,996810016	Chr26	2490340	2520709	2	0	0	0,470915608	0,516934639	0,416035144	0,005301828	0,069739928	0,07504175	0,2763756	0,4522808	0,07948115	NA	NA	NA	NA
ENSFALG00000000415	0,228053873	-0,189721637	0,038332236	0,999947355	1	0,999824215	0,978801327	0,051157217	0,796120522	0,144885136	-0,182680806	0,870106702	0,252438578	0,638467803	0,51277561	0,104958258	0,260337032	0,550359309	-0,087735983	0,984919704	0,2642205	0,725172504	0,351956483	0,679097692	-0,243155277	0,314800325	0,192627126	0,803335955	0,435782403	0,240110305	Chr1	79014900	79159531	0	0	0	0,416111279	0,389897121	0,353723322	0,225680234	0,1351347	0,360814908	0,05178674	0,243416	0,105165	no	yes	NA	NA
ENSFALG00000000417	0,25628546	-0,191171522	0,065113938	0,999947355	1	0,999824215	0,004000866	0,999544271	-0,062320166	0,961011674	-0,066321032	0,964332323	0,056382978	0,961673708	0,019102617	0,975394578	-0,037280361	0,957685455	-0,405506302	0,767100357	-0,828975008	0,131072979	-0,423468707	0,56860923	0,155811787	0,657350419	0,098382122	0,920337886	-0,057429665	NA	Chr23	7058277	7064882	0	0	0	0,436058889	0,542697141	0,440654297	0,013394931	-0,155134188	-0,141739262	0,6667053	0,5697259	0,1312715	NA	NA	NA	NA
ENSFALG00000000418	0,280149297	-0,252187558	0,027961739	0,999947355	1	0,999824215	0,918911853	0,007672868	0,657672698	0,128239135	-0,261239155	0,729108027	0,49484368	0,159880858	0,268895525	0,447796011	-0,225948155	0,61115155	0,805284235	0,024441436	0,970865338	0,005215503	0,165581103	0,767335924	0,355056436	0,166851969	-0,004548138	0,998594849	-0,359604574	0,597722031	NA	NA	NA	NA	0	0	0,100285048	0,182417608	0,165622586	0,57084956	-0,18667978	0,38416978	0,007716924	0,5995061	0,005182762	NA	yes	NA	yes
ENSFALG00000000419	0,005568097	0,089119568	0,094687665	0,999947355	1	0,999824215	0,72395517	0,330373443	-0,112966606	0,907900862	-0,836921776	0,191084586	0,306865684	0,726591164	1,018240723	0,008403796	0,71137504	0,128176184	-0,21646503	0,952919244	-0,87690779	0,162531839	-0,660442761	0,389279344	-0,033801923	0,883120629	-0,080682886	0,909335039	-0,046880963	0,996810016	Chr23	7039039	7042055	48	0	0	0,522357131	0,537139292	0,547164208	0,157224213	-0,148749922	0,008474352	0,335934	0,1258733	0,008401789	NA	NA	NA	NA
ENSFALG00000000420	-0,019226841	0,013249133	-0,005977707	0,999947355	1	0,999824215	0,292878735	0,371186414	0,169587395	0,623948456	-0,123291339	0,803755545	0,067799935	0,919990112	0,481457751	0,044043971	0,413657816	0,143318034	0,082009925	0,954609467	0,077907984	0,8350514	-0,004101941	0,993713632	0,25927058	0,357354207	0,271262654	0,701243311	0,011992074	0,996810016	Chr27	3764590	3768210	2	0	0	0,458237389	0,445932544	0,462025538	0,136546638	0,062301033	0,198847655	0,3679925	0,1409322	0,04412924	NA	NA	NA	NA
ENSFALG00000000421	0,06476432	-0,017127887	0,047636433	0,999947355	1	0,999824215	0,153311587	0,916111933	-0,117235428	0,910384262	-0,270547015	0,823495193	-0,138348235	0,877246424	-0,108024578	0,826690875	0,030323656	0,964604963	-0,049074516	0,988378182	-0,500579948	0,380951889	-0,451505432	0,505786046	-0,572235737	0,056870191	-0,369103895	0,570416984	0,203131843	0,969020517	Chr23	7031407	7034590	0	0	0	0,49543767	0,485869239	0,441643213	-0,108316482	-0,101144834	-0,209461314	0,8773973	0,5071413	0,3808534	NA	NA	NA	NA
ENSFALG00000000422	0,004403594	0,093559856	0,097963449	0,999947355	1	0,999824215	-0,229188049	0,749635274	-0,171998045	0,757103188	0,057190004	0,948661802	0,309659136	0,271237991	0,431475849	0,057476147	0,121816713	0,729120931	-0,027961622	0,990440515	-0,145002054	0,758447635	-0,117040432	0,838986178	0,073920848	0,852016467	-0,011604897	0,99561382	-0,085525745	0,996810016	Chr23	7022550	7027395	8	0	0	0,08697659	0,159171187	0,075033651	0,026166663	0,014000098	0,040166772	0,2707988	0,7266754	0,05765416	NA	NA	NA	yes
ENSFALG00000000423	0,09888973	-0,015534071	0,08335566	0,999947355	1	0,999824215	0,81765411	0,451891515	0,467342071	0,623355482	-0,350312039	0,794842849	0,801764376	0,085558937	-0,005210755	0,994011927	-0,806975131	0,085452726	-0,066010054	0,974954608	-0,7361738	0,037149735	-0,670163746	0,085821344	-0,179634101	0,669654235	-0,138004372	0,913640827	0,041629729	0,996810016	ChrLGE22	759375	761149	0	0	0	0,535651451	0,585959987	0,56177072	0,294534176	-0,360271782	-0,065737615	0,0852661	0,08388283	0,03706788	NA	NA	NA	NA
ENSFALG00000000424	-0,009527163	0,007102616	-0,002424547	0,999947355	1	0,999824215	0,626740326	0,625335106	1,396054809	0,028263332	0,769314483	0,397418471	-0,092037915	0,944349699	0,349771262	0,391317537	0,441809177	0,338652031	-0,878574496	0,364147614	0,036667411	0,969905224	0,915241907	0,178878544	0,133114711	0,764363776	-0,005087586	0,998594849	-0,138202297	0,996810016	Chr27	3780024	3786892	0	0	0	0,663196766	0,718027258	0,530236209	-0,044060483	0,399050063	0,354989681	0,6397274	0,3359482	0,02804856	NA	NA	NA	NA
ENSFALG00000000425	0,105822309	-0,197244661	-0,091422352	0,999947355	1	0,999824215	0,380104038	0,623941102	0,011314684	0,991779897	-0,368789354	0,611704186	0,475024668	0,133435666	-0,056437396	0,894073196	-0,531462064	0,106675039	0,315284101	0,732101516	-0,342457889	0,4640517	-0,657741991	0,146049127	0,072111551	0,866583869	-0,081013738	0,954373709	-0,153125289	0,996810016	Chr23	7008748	7020674	0	0	0	0,228256861	0,264439434	0,295639777	0,269669406	-0,38167274	-0,112003344	0,132898	0,1047495	0,46385	NA	NA	NA	NA
ENSFALG00000000426	-0,048448198	0,010605065	-0,037843134	0,999947355	1	0,999824215	0,439983492	0,712985103	0,115953819	0,916391683	-0,324029673	0,784374762	0,774091216	0,071252624	-0,16132754	0,757726988	-0,935418756	0,030796086	-0,211547942	0,79763989	-0,66407008	0,029265663	-0,452522137	0,218181681	-0,1970496	0,639585715	-0,219798275	0,833411504	-0,022748675	0,996810016	ChrLGE22	757070	759592	0	0	0	0,525914798	0,575748575	0,534629622	0,15140642	-0,3448235	-0,193417086	0,07103234	0,03016548	0,02921801	NA	NA	NA	NA
ENSFALG00000000427	-0,085499764	-0,054786164	-0,140285929	0,999947355	1	0,999824215	0,409295802	0,655091122	0,537795563	0,394997377	0,128499761	0,911573861	0,576745997	0,089739874	0,426933505	0,199792882	-0,149812492	0,762962813	0,124813417	0,955347872	0,094530474	0,866593163	-0,030282943	0,966940229	0,204280448	0,6126002	0,064122945	0,970009698	-0,140157503	0,996810016	ChrLGE22	736227	745985	0	0	0	0,072907846	0,117632261	0,114685847	0,245927148	-0,04930784	0,196619316	0,08943137	0,7603596	0,2002346	NA	NA	NA	NA
ENSFALG00000000429	NA	NA	NA	NA	NA	NA	0,358877777	NA	0,181152468	NA	-0,177725308	NA	0,100248407	NA	0,045768456	NA	-0,054479951	NA	0,014053147	NA	0,039251648	NA	0,025198501	NA	0,004677676	NA	0,017782098	NA	0,013104422	NA	Chr23	7010955	7011789	0	0	0	0,482312876	0,569824615	0,368489838	0,119466307	-0,048476483	0,07098983	Inf	Inf	Inf	NA	NA	NA	NA
ENSFALG00000000430	-0,000770321	0,09783809	0,09706777	0,999947355	1	0,999824215	0,470479397	0,437104267	0,516122211	0,292417617	0,045642814	0,964531075	0,116748185	0,720243622	0,238638374	0,197547942	0,12189019	0,636359063	-0,000328842	0,999676864	0,150304705	0,681896636	0,150633547	0,72653997	0,016287361	0,966462677	0,078372013	0,939712201	0,062084652	0,996810016	ChrLGE22	723578	726468	843	0	0	0,040005296	0,031570331	0,026905456	0,120483279	0,095617892	0,216101158	0,4479418	0,6335482	0,197999	NA	NA	NA	NA
ENSFALG00000000431	0,066117002	-0,033129566	0,032987436	0,999947355	1	0,999824215	0,044954984	NA	-0,023115888	NA	-0,068070871	NA	-0,100672363	NA	-0,028481445	NA	0,072190918	NA	0,012520851	0,996537914	-0,172652847	0,709523733	-0,185173699	0,731145903	-0,073563037	0,880280917	-0,139612809	0,917793577	-0,066049772	0,996810016	Chr1	78321412	78544851	5	0	0	0,928139326	0,923109751	0,948457806	-0,01012833	-0,05604671	-0,06617503	0,8844173	0,731427	0,709456	NA	NA	NA	NA
ENSFALG00000000432	0,031020624	0,128296113	0,159316737	0,999947355	1	0,999824215	0,177709691	0,775161186	0,201617722	0,653339674	0,023908031	0,976860884	0,174308392	0,487251814	0,03100783	0,905355139	-0,143300562	0,55791536	0,017782	0,991935107	-0,435554204	0,08977563	-0,453336204	0,108297482	-0,026469683	0,880386145	-0,008986172	0,993129535	0,017483511	0,996810016	ChrLGE22	714121	717353	0	0	0	0,112790634	0,123887593	0,135279719	0,074870306	-0,085389776	-0,010519489	0,4873523	0,1089335	0,08978185	NA	NA	NA	NA
ENSFALG00000000433	0,081031584	0,001095143	0,082126727	0,999947355	1	0,999824215	-0,007292032	0,998311025	0,197466892	0,801776211	0,204758924	0,847260937	0,08263561	0,925646453	0,440814476	0,165054107	0,358178866	0,363157015	0,114285343	0,971747364	-0,064901999	0,93382422	-0,179187342	0,829459498	-0,146425874	0,715131653	-0,028481141	0,989966549	0,117944733	0,996810016	Chr27	3790865	3797793	0	0	0	0,342817257	0,327125712	0,319441081	0,024846935	0,100558029	0,125404974	0,7230198	0,3600806	0,1652791	NA	NA	NA	NA
ENSFALG00000000434	-0,079304925	-0,011327494	-0,090632419	0,999947355	1	0,999824215	-0,072625124	0,949304225	0,409345431	0,445373666	0,481970555	0,387524995	-0,181648034	0,73899085	0,506671629	0,073599496	0,688319663	0,026127537	0,040716243	0,985876195	0,241422617	0,513056599	0,200706374	0,658055401	-0,081935041	0,721656032	-0,039420369	0,96872797	0,042514671	0,996810016	Chr23	6946163	7002299	3	0	0	0,286919154	0,266262623	0,219359131	-0,074959398	0,280436958	0,20547756	0,7292398	0,02561003	0,07388116	NA	NA	yes	yes
ENSFALG00000000435	0,122385644	0,007565352	0,129950996	0,999947355	1	0,999824215	0,440310437	0,560881622	0,325708876	0,61489941	-0,114601561	0,912594323	0,197600605	0,537704777	0,228855995	0,324006628	0,03125539	0,933992293	0,192794979	0,800374526	0,313545857	0,330134477	0,120750878	0,784536941	0,135704793	0,577338869	0,069764653	0,940783246	-0,06594014	0,996810016	Chr26	2480726	2489776	0	0	0	0,069557419	0,082815768	0,074564952	0,21775932	-0,004194024	0,213565292	0,5377587	0,7844988	0,3243593	NA	yes	no	yes
ENSFALG00000000436	0,036565675	0,106374529	0,142940205	0,999947355	1	0,999824215	0,181222379	0,864407279	0,351977808	0,572610991	0,170755429	0,860169074	0,208674039	0,555273145	0,184464654	0,490406561	-0,024209385	0,953925385	0,051933136	0,986101563	-0,345417278	0,485193723	-0,397350414	0,481023236	0,058672136	0,866069647	-0,02385645	0,989395866	-0,082528587	0,996810016	ChrLGE22	709472	712646	0	0	0	0,184879271	0,181097976	0,195364834	0,107413492	-0,045391676	0,06202181	0,5551477	0,4825044	0,4849651	NA	NA	NA	NA
ENSFALG00000000437	0,013948069	-0,059863324	-0,045915255	0,999947355	1	0,999824215	0,07554873	0,942280229	-0,157551473	0,794864672	-0,233100204	0,751862697	0,024725319	0,981380632	-0,141952462	0,743044365	-0,166677781	0,743968514	0,109620134	0,970629072	-0,611128323	0,239154293	-0,720748457	0,194846077	0,033091533	0,883120629	0,050535957	0,94503851	0,017444424	0,996810016	Chr27	3812194	3831563	76	0	0	0,298067107	0,299426984	0,360349493	0,051386806	-0,232589258	-0,181202476	0,8871462	0,1961783	0,2394773	NA	NA	NA	NA
ENSFALG00000000438	0,092770515	-0,088030329	0,004740186	0,999947355	1	0,999824215	-0,454348495	0,757487711	-1,050554324	0,142267061	-0,596205829	0,566370526	0,198446765	0,827125035	0,314321629	0,491495299	0,115874864	0,85687994	-0,256875492	0,904100823	-0,443938369	0,464192263	-0,187062877	0,822343089	0,145429643	0,745260325	-0,027463505	0,99034121	-0,172893147	0,994934816	Chr26	2408589	2447524	0	0	0	0,745545586	0,723059235	0,767099543	-0,054916956	-0,185666506	-0,240583407	0,7518766	0,5755191	0,1411541	NA	NA	NA	NA
ENSFALG00000000439	-0,112545686	0,013453555	-0,099092131	0,999947355	1	0,999824215	-0,70210683	0,362366624	-0,088240496	0,934540512	0,613866334	0,414773881	-0,151495615	0,841734556	0,351543414	0,329062269	0,503039028	0,204372039	-0,252265519	0,744345427	-0,508192857	0,141804113	-0,255927338	0,587958761	-0,134014964	0,744903171	-0,145107097	0,910375847	-0,011092132	0,996810016	Chr23	6919037	6933467	0	0	0	0,405344779	0,36518246	0,282375087	-0,27048536	0,172667466	-0,09781789	0,3689312	0,2015297	0,1420701	NA	NA	NA	NA
ENSFALG00000000440	0,051698429	-0,076929302	-0,025230874	0,999947355	1	0,999824215	-0,202728422	0,852202769	-0,756512256	0,132162792	-0,553783833	0,379043215	0,220243258	0,555273145	-0,130817788	0,668496942	-0,351061046	0,237281759	0,014848695	0,996537914	-0,261433521	0,692436755	-0,276282216	0,720087679	-0,080060746	0,751075604	-0,318086854	0,346565921	-0,238026109	0,715641726	Chr1	78292669	78296271	0	0	0	0,404624201	0,409721768	0,444491639	0,000800154	-0,29921668	-0,298416514	0,5551477	0,2341122	0,1311958	NA	NA	NA	NA
ENSFALG00000000441	0,057890904	-0,061738952	-0,003848048	0,999947355	1	0,999824215	-0,1916374	0,911162518	-0,998180244	0,149208856	-0,806542844	0,33276322	-0,159648592	0,867734409	-0,203626372	0,675660151	-0,04397778	0,951387869	-0,036930128	0,99425819	0,003784076	0,995957777	0,040714203	0,970731011	0,16296683	0,508858428	0,162597694	0,823692121	-0,000369136	0,999185334	Chr1	78275363	78284251	0	0	0	0,736707413	0,730656026	0,764670527	-0,033471346	-0,174380664	-0,207852035	0,5194092	0,3415374	0,148059	NA	NA	yes	yes
ENSFALG00000000443	-0,000182393	-0,142737479	-0,142919873	0,999947355	1	0,999824215	-0,234446151	0,887977126	-0,313939876	0,747775448	-0,079493725	0,961182017	0,106970593	0,895770593	-0,319647924	0,353700319	-0,426618516	0,267276704	0,157770432	0,937959133	0,075566268	0,902509392	-0,082204164	0,910851877	0,29303955	0,373370886	0,154485251	0,897869466	-0,138554299	0,996810016	Chr1	78236536	78266215	0	0	0	0,46534785	0,470512749	0,467917111	0,064630761	-0,17392144	-0,109290688	0,384186	0,2642432	0,353964	no	no	no	no
ENSFALG00000000444	-0,111355188	0,128632204	0,017277016	0,999947355	1	0,999824215	-0,050350618	0,970508665	0,735052345	0,10905172	0,785402963	0,107056338	-0,064343252	0,833686463	0,225183819	0,112851332	0,289527071	0,065324272	0,313419067	0,499587871	0,267226003	0,422738907	-0,046193064	0,927113352	-0,170521674	0,366594807	-0,032827403	0,973803211	0,137694272	0,954211017	Chr23	6881432	6908038	1	0	0	0,165135559	0,19305741	0,149817589	-0,01663036	0,259012868	0,242382524	0,3772271	0,06417025	0,1080887	NA	NA	NA	NA
ENSFALG00000000445	0,081860206	-0,047266983	0,034593223	0,999947355	1	0,999824215	-0,00484881	0,998087273	-0,071166062	0,904557042	-0,066317252	0,935093937	0,362295021	0,537966331	0,769227597	0,033326501	0,406932576	0,391165406	0,187600888	0,943647363	0,171694319	0,805281125	-0,015906569	0,9872314	0,385119911	0,189923386	0,032420456	0,985806121	-0,352699455	0,712334344	ChrLGE22	676017	704186	0	0	0	0,702399933	0,68678045	0,661685593	0,202405387	-0,015051592	0,18735378	0,1972868	0,3879746	0,03333423	NA	NA	NA	NA
ENSFALG00000000446	-0,036820427	0,178235368	0,141414942	0,999947355	1	0,999824215	-0,304295844	0,858806802	-0,445881131	0,618833543	-0,141585287	0,924733344	0,892702985	0,055191271	0,174529498	0,734951278	-0,718173488	0,117770302	-0,228199229	0,9441183	-0,539526792	0,399639694	-0,311327563	0,709975241	-0,052190494	0,916809779	0,330397708	0,629823571	0,382588202	0,608865099	Chr1	76997264	77070081	0	0	0	0,93495621	0,939688714	0,950180483	0,054237928	-0,12205164	-0,0678137	0,05485302	0,1156406	0,3994407	NA	NA	NA	NA
ENSFALG00000000449	0,073605028	-0,020325569	0,053279459	0,999947355	1	0,999824215	-0,112741627	0,837735654	-0,247260751	0,440137418	-0,134519125	0,783385094	0,303132623	0,358283792	-0,122439082	0,706768378	-0,425571705	0,152763036	0,035713141	0,987074138	-0,26099652	0,53783461	-0,296709661	0,541795517	-0,127211199	0,664559328	-0,197790196	0,800938783	-0,070578997	0,996810016	Chr1	77113224	77279314	581	0	0	0,236361204	0,218002526	0,275153314	0,034499514	-0,189541094	-0,155041588	0,3579105	0,1502517	0,4394007	NA	NA	NA	NA
ENSFALG00000000450	0,201434315	-0,164992457	0,036441858	0,999947355	1	0,999824215	-0,185477206	NA	0,190176252	NA	0,375653458	NA	0,560216616	0,307505388	0,252114782	0,611296201	-0,308101834	0,595231657	-0,195517601	0,929433267	0,810560815	0,098574608	1,006078416	0,050016145	-0,293553813	0,419530028	-0,122363369	0,928161139	0,171190445	0,996810016	Chr1	77310635	77345651	0	0	0	0,64134776	0,748353069	0,796503066	0,01742086	0,21596494	0,233385732	0,3071178	0,05051186	0,09860485	NA	NA	NA	NA
ENSFALG00000000451	0,119879809	-0,278716627	-0,158836818	0,999947355	1	0,999824215	0,56971563	0,568224704	-0,500802057	0,524822303	-1,070517687	0,097743265	0,013035766	0,989129664	0,031963897	0,945578306	0,018928131	0,974369969	0,306341414	0,863336116	-0,175212838	0,804913455	-0,481554252	0,49218776	0,062150906	0,878528316	-0,02933056	0,987569432	-0,091481467	0,996810016	Chr1	77353030	77370325	3	0	0	0,220179034	0,266089375	0,347904885	0,214224274	-0,380667264	-0,16644297	0,5828738	0,09917708	0,5248384	NA	no	no	no
ENSFALG00000000452	-0,106360526	-0,171024184	-0,27738471	0,999947355	1	0,999824215	-0,326018207	0,562707334	0,001223839	0,998924084	0,327242047	0,533019267	-0,092306266	0,869673984	0,104759442	0,740137367	0,197065709	0,557664778	-0,140114815	0,89663149	0,18949495	0,583426527	0,329609765	0,352430271	0,019255426	0,943642132	-0,066967697	0,931918738	-0,086223122	0,996810016	Chr1	77383919	77441063	37	0	0	0,313691353	0,272116757	0,285313209	-0,129109046	0,119334252	-0,009774798	0,5770055	0,3540077	0,5833632	no	yes	no	no
ENSFALG00000000453	0,138456977	0,082967779	0,221424755	0,999947355	1	0,999824215	0,56047903	0,632007204	0,353038816	0,709268033	-0,207440214	0,884951912	0,695642119	0,140780508	0,666325156	0,09885637	-0,029316963	0,970567751	0,12894998	0,970800367	0,099102443	0,903208705	-0,029847536	0,978771305	0,318141263	0,384414496	0,024700984	0,992437714	-0,293440279	0,88630283	ChrLGE22	635704	646818	0	0	0	0,553447848	0,638272502	0,662316617	0,36833358	-0,095415554	0,272918022	0,1402105	0,887266	0,09907996	NA	NA	NA	NA
ENSFALG00000000454	0,031359024	-0,049050709	-0,017691685	0,999947355	1	0,999824215	0,249266489	0,872702084	-0,071308966	0,956033571	-0,320575455	0,799493535	0,252064143	0,787403733	0,149598262	0,790156194	-0,102465881	0,883594907	-0,120929048	0,969510429	-0,022501348	0,978382039	0,0984277	0,908752602	0,203163249	0,475055911	0,041664522	0,977281364	-0,161498727	0,976464157	Chr23	6855486	6868631	4	0	0	0,537305254	0,521246414	0,466767435	0,122984344	-0,107031954	0,015952404	0,4857644	0,8056369	0,7901436	NA	NA	NA	NA
ENSFALG00000000455	-0,030058269	0,010629312	-0,019428957	0,999947355	1	0,999824215	0,093951295	0,942322627	-0,148504667	0,84796194	-0,242455962	0,800696033	0,052731958	0,947298681	-0,021438401	0,960511598	-0,074170359	0,864669158	-0,230900659	0,780576509	-0,239420637	0,541739027	-0,008519978	0,989873266	-0,151471282	0,562687162	-0,167804198	0,824580805	-0,016332915	0,996810016	Chr23	6855486	6859838	0	0	0	0,357144503	0,347105093	0,380184279	-0,053149384	-0,066169987	-0,119319372	0,5737375	0,8067888	0,5416589	NA	NA	NA	NA
ENSFALG00000000456	-0,049400677	-0,005566462	-0,054967139	0,999947355	1	0,999824215	-0,005718583	0,996679216	0,109690653	0,810301281	0,115409236	0,851392907	0,016211574	0,976536067	0,123977135	0,573296765	0,107765561	0,696540172	0,056834781	0,974954608	0,464883351	0,143217384	0,40804857	0,266589699	-0,066734977	0,707092301	0,008248061	0,994267283	0,074983038	0,996810016	Chr1	77442822	77468548	21	0	0	0,362168802	0,36844304	0,369107489	-0,009761596	0,1401281	0,130366525	0,7152618	0,2683336	0,1434794	no	no	yes	yes
ENSFALG00000000457	0,031629698	0,011378491	0,043008189	0,999947355	1	0,999824215	0,022985351	0,988880872	0,162468532	0,787370761	0,139483181	0,867523904	0,30026266	0,214936521	0,293350143	0,1735895	-0,006912518	0,986095068	0,245116523	0,632632895	-0,226218841	0,473525154	-0,471335364	0,113185106	0,100863142	0,729712884	0,032256283	0,983267944	-0,068606858	0,996810016	Chr27	3838746	3844620	910	0	0	0,043521313	0,061854036	0,062724103	0,14017148	-0,07919852	0,060972956	0,2142669	0,1138828	0,1738419	yes	yes	NA	NA
ENSFALG00000000458	0,087975036	-0,251674213	-0,163699177	0,999947355	1	0,999824215	0,290315328	0,867476162	-0,130872726	NA	-0,421188054	NA	0,188332289	0,804073711	0,169361098	0,703503005	-0,018971191	0,978105311	-0,113576577	0,966432153	-0,141145906	0,804626106	-0,02756933	0,971242687	-0,111846674	NA	-0,102732089	NA	0,009114585	NA	Chr26	2368586	2375863	1	0	0	0,718910031	0,724369761	0,740871198	0,068240428	-0,14205843	-0,073818	0,8045091	0,971369	0,7034239	NA	NA	NA	NA
ENSFALG00000000459	-0,073009941	-0,021905356	-0,094915296	0,999947355	1	0,999824215	-0,040440582	0,975959564	0,099703735	0,887022658	0,140144317	0,873594876	-0,205957003	0,432509466	-0,255550127	0,20251033	-0,049593124	0,877685896	0,013856975	0,99425819	-0,245560894	0,44846151	-0,259417868	0,486199866	-0,324527201	0,136997729	-0,106886172	0,91368114	0,21764103	0,883927601	Chr1	77464692	77479923	551	0	0	0,255931707	0,241986157	0,260316947	-0,126015562	0,005373886	-0,120641708	0,1424642	0,4875987	0,2029442	NA	NA	NA	NA
ENSFALG00000000460	-0,157261996	0,154324107	-0,002937889	0,999947355	1	0,999824215	-0,128786933	0,886864359	0,163629588	0,777132703	0,292416521	0,632865205	-0,126760422	0,760020388	-0,034901894	0,913294271	0,091858528	0,78455608	-0,147985371	0,799241566	-0,10850103	0,706209799	0,03948434	0,918718305	-0,205821802	0,437183616	-0,084040219	0,93789175	0,121781583	0,996810016	Chr23	6840033	6850530	131	0	0	0,096142814	0,074584213	0,095014168	-0,15332336	0,13997317	-0,01335018	0,4483604	0,6411243	0,7061721	NA	NA	NA	NA
ENSFALG00000000461	-0,024570305	0,006132496	-0,01843781	0,999947355	1	0,999824215	-0,223692432	0,801030763	-0,038556059	0,965511136	0,185136373	0,833561893	0,019284605	0,964832085	-0,121100751	0,503213894	-0,140385356	0,50588155	0,199156053	0,73823721	0,258000677	0,386709477	0,058844625	0,894796038	-0,213313395	0,062572109	-0,292579764	0,103620165	-0,079266369	0,98683539	Chr1	77485868	77516980	21	0	0	0,124502073	0,149228101	0,141136125	-0,048627162	0,006092423	-0,042534736	0,06513114	0,5024553	0,1003795	NA	no	no	yes
ENSFALG00000000462	0,105029629	-0,115285348	-0,010255719	0,999947355	1	0,999824215	0,527064952	0,580501409	0,81925772	0,181967739	0,292192769	0,792442738	0,696771618	0,077358035	0,773604481	0,031472927	0,076832863	0,90237902	0,213459582	0,939223753	-0,2378701	0,74209819	-0,451329682	0,556998544	0,345147781	0,343964486	0,325313209	0,701176917	-0,019834572	0,996810016	ChrLGE22	619500	623474	0	0	0	0,460623011	0,520036825	0,361707256	0,37749458	-0,043484878	0,334009716	0,07711004	0,5582372	0,03148712	NA	NA	NA	NA
ENSFALG00000000463	0,178501417	-0,252729763	-0,074228346	0,999947355	1	0,999824215	-0,035361073	0,98942497	-0,375335162	0,602588419	-0,33997409	0,716971842	-0,013973529	NA	0,009071877	NA	0,023045406	NA	-0,055362468	0,987690594	-0,365753303	NA	-0,310390835	NA	0,028784683	0,958771866	-0,007819865	0,998594849	-0,036604548	0,996810016	Chr1	77527680	77537843	0	0	0	0,694201576	0,674190449	0,669475636	0,020518268	-0,183324848	-0,16280658	0,9607071	0,7243994	0,6020791	NA	NA	NA	NA
ENSFALG00000000464	0,042728891	0,049098882	0,091827773	0,999947355	1	0,999824215	0,375951159	0,607311909	0,065598474	0,939142975	-0,310352685	0,677095056	0,335708908	0,282026744	0,46605207	0,061351365	0,130343162	0,733998368	0,09726297	0,969364256	-0,313896017	0,52145208	-0,411158987	0,444967015	0,081826902	0,791558636	-0,099117375	0,917890558	-0,180944277	0,947806454	ChrLGE22	590839	607614	141	0	0	0,617127591	0,629437377	0,622952237	0,186695932	-0,144603004	0,042092922	0,2815235	0,4464684	0,06158918	NA	NA	NA	NA
ENSFALG00000000465	-0,009634545	0,07012406	0,060489514	0,999947355	1	0,999824215	0,260561786	0,743495965	0,25880079	0,653339674	-0,001760995	0,998154053	-0,167291478	0,827125035	-0,110069438	0,812865069	0,05722204	0,92576338	-0,313009156	0,807618801	-0,17484332	0,777175589	0,138165836	0,856294584	-0,070990131	0,832558788	-0,132268438	0,890400751	-0,061278306	0,996810016	Chr23	6848406	6850324	0	0	0	0,164949279	0,098321007	0,120081945	-0,060072655	0,04049456	-0,019578098	0,7524419	0,856257	0,6530372	NA	NA	NA	NA
ENSFALG00000000466	0,087121708	-0,240660209	-0,153538501	0,999947355	1	0,999824215	0,529894443	0,708911406	0,415689271	0,672472316	-0,114205171	0,942639848	-0,340225011	0,616561491	-0,762594419	0,048469057	-0,422369408	0,407450093	-1,212652508	0,108102266	-0,409067114	0,579098315	0,803585395	0,271457091	-0,123440494	0,698724091	-0,027113063	0,986661346	0,096327431	0,996810016	Chr1	77561311	77583913	0	0	0	0,615627754	0,588617693	0,644697823	-0,211860598	0,024535386	-0,187325252	0,1114341	0,2731734	0,04863184	NA	NA	NA	NA
ENSFALG00000000469	0,141415979	-0,147541896	-0,006125918	0,999947355	1	0,999824215	0,147797676	0,942322627	-0,141400011	0,904559538	-0,289197687	0,841703846	0,121874349	0,928840029	0,206188889	0,6950461	0,084314541	0,907023485	0,174102338	NA	-0,005768169	NA	-0,179870507	NA	-0,229064574	0,558137973	-0,203525386	0,84264674	0,025539188	0,996810016	Chr26	2354118	2362595	31	0	0	0,607558624	0,590499901	0,55506893	0,0712253	-0,101351906	-0,030126588	0,569101	0,8464981	0,6950025	NA	NA	NA	NA
ENSFALG00000000471	NA	NA	NA	NA	NA	NA	NA	NA	NA	NA	NA	NA	NA	NA	NA	NA	NA	NA	NA	NA	NA	NA	NA	NA	NA	NA	NA	NA	NA	NA	Chr23	6721158	6721339	NA	0	0	0,341103705	0,333478684	0,321660375	NA	NA	NA	Inf	Inf	Inf	NA	NA	NA	NA
ENSFALG00000000472	0,110375166	-0,06642894	0,043946226	0,999947355	1	0,999824215	-0,00961056	0,995851715	-0,066959773	0,936497444	-0,057349212	0,956325364	0,162971002	0,63061628	0,456635967	0,022327087	0,293664965	0,24596255	-0,033749955	0,989204955	0,455497648	0,276639067	0,489247603	0,295044967	0,082723723	0,751786265	0,107872136	0,894684015	0,025148413	0,996810016	Chr23	6707971	6716479	12	0	0	0,128578897	0,11601146	0,159521992	0,062541884	0,136856534	0,19939841	0,6303734	0,2427862	0,02227299	NA	NA	NA	NA
ENSFALG00000000474	0,009691315	-0,025193376	-0,015502061	0,999947355	1	0,999824215	-0,245519707	0,895319865	2,64E-05	0,999949476	0,245546098	0,865239628	-0,220692236	0,788313461	-0,119312456	0,788243999	0,10137978	0,848364384	-0,180430123	0,949996034	-0,396696803	0,451940031	-0,216266681	0,754201991	-0,434921544	0,203170566	-0,045302367	0,982906514	0,389619177	0,673498979	Chr1	77645288	77680364	10	0	0	0,916844001	0,881882042	0,918273134	-0,214373737	0,099016344	-0,115357404	0,2107612	0,6777501	0,4517266	NA	NA	NA	NA
ENSFALG00000000475	0,114326157	-0,126547111	-0,012220954	0,999947355	1	0,999824215	0,081637545	0,959686896	-0,149288776	0,876296255	-0,230926321	0,848045547	0,259923342	0,669761431	0,187713104	0,658906318	-0,072210237	0,902153784	-0,314541892	0,718225471	-0,419529546	0,332128699	-0,104987654	0,872686292	0,21057107	0,547856357	0,080917962	0,954373709	-0,129653109	0,996810016	ChrLGE22	584990	588670	0	0	0	0,498457292	0,463449179	0,528055268	0,070383194	-0,132864728	-0,062481542	0,5587325	0,8526149	0,3321951	NA	NA	NA	NA
ENSFALG00000000476	0,061917762	0,055584794	0,117502556	0,999947355	1	0,999824215	0,013558711	0,992113153	0,217774138	0,69603559	0,204215427	0,784374762	0,005655105	0,99233223	0,098647302	0,695425235	0,092992197	0,76386078	0,076500669	0,968503571	0,220166517	0,555136332	0,143665848	0,761197593	0,050165405	0,794836945	0,009275003	0,993145956	-0,040890402	0,996810016	Chr23	6661651	6670044	NA	0	0	0,237966374	0,22806374	0,236960876	0,041559536	0,091113708	0,132673252	0,7998251	0,761217	0,5550617	NA	NA	NA	NA
ENSFALG00000000477	0,01878595	-0,033067218	-0,014281268	0,999947355	1	0,999824215	-0,004836294	0,998311025	-0,122433497	0,833543701	-0,117597203	0,884595118	0,144425928	0,600286698	-0,0757266	0,739824907	-0,220152528	0,313672698	0,09813247	0,931537632	-0,296612907	0,300164326	-0,394745377	0,186138128	0,112834827	0,734300892	-0,130331234	0,902008312	-0,243166062	0,878972015	Chr27	3877650	3883595	0	0	0	0,169308756	0,17646546	0,136663248	0,073868562	-0,201745744	-0,127877168	0,6003381	0,1874992	0,3002945	NA	yes	NA	NA
ENSFALG00000000478	-0,072686737	-0,249997654	-0,322684392	0,999947355	1	0,4602708	-0,01082826	0,991731621	0,006535246	0,991969019	0,017363506	0,98128086	-0,182374217	0,528710336	-0,483896628	0,009379073	-0,301522411	0,198246188	-0,024544038	0,99199763	-0,018156332	0,977270013	0,006387705	0,992140045	-0,016490189	0,969789424	-0,004470208	0,998594849	0,01201998	0,996810016	Chr1	77700602	77748785	20	0	0	0,323533579	0,3116543	0,369291734	-0,06138471	-0,103149674	-0,164534374	0,5288721	0,1952473	0,009374333	NA	NA	NA	NA
ENSFALG00000000479	-0,048691602	-0,04138473	-0,090076332	0,999947355	1	0,999824215	-0,174186345	0,707018444	0,109000163	0,78062682	0,283186507	0,405601848	-0,084458462	0,805514563	-0,022395633	0,930459885	0,062062829	0,813327471	-0,032115286	0,986101563	0,052234922	0,896964082	0,084350208	0,853425603	0,116508962	0,545037508	0,052689476	0,946580462	-0,063819486	0,996810016	Chr1	77775904	77824727	18	0	0	0,146792192	0,139052185	0,132163912	-0,044588624	0,064879296	0,020290666	0,555995	0,4148452	0,7800006	NA	NA	NA	NA
ENSFALG00000000480	-0,070920411	0,028160331	-0,042760079	0,999947355	1	0,999824215	-0,017002451	NA	-0,105440423	NA	-0,088437972	NA	-0,033116822	0,970071212	0,608921494	0,036281927	0,642038316	0,052134397	-1,005576104	0,095809864	-0,928081281	0,083307341	0,077494823	0,935220436	-0,356128135	0,287195232	0,032734448	0,984760811	0,388862583	NA	Chr23	6654204	6655083	0	0	0	0,723767738	0,650780492	0,667706	-0,29654868	0,209624318	-0,086924362	0,09868484	0,05124552	0,03628001	NA	NA	NA	NA
ENSFALG00000000481	-0,057524294	-0,020998938	-0,078523232	0,999947355	1	0,999824215	-0,203175785	0,881051488	-0,17220132	0,848216608	0,030974465	0,984208199	-0,44948153	0,156964431	0,097313745	0,801007929	0,546795274	0,089652326	-1,151333542	0,0313519	-0,49662506	0,400960903	0,654708482	0,309674623	-0,108898766	0,664520801	-0,173016338	0,800938783	-0,064117572	0,996810016	Chr23	6640024	6643902	1	0	0	0,440371254	0,390474282	0,406834663	-0,394082498	0,229472154	-0,164610408	0,03193115	0,08798334	0,4007522	NA	NA	NA	NA
ENSFALG00000000483	-0,163222414	0,006765253	-0,156457162	0,999947355	1	0,999824215	0,211931718	NA	0,062988109	NA	-0,14894361	NA	0,039218	0,958928595	0,254508792	0,217196405	0,215290792	0,396619678	-0,157833714	0,968503571	-0,428953988	NA	-0,271120274	NA	0,032222593	0,882425154	-0,165331708	0,695749259	-0,197554301	0,670341368	Chr27	3897281	3907607	1	0	0	0,897349128	0,929225237	0,85225463	-0,00753666	-0,079112229	-0,086648898	0,8864892	0,3933991	0,2175492	NA	NA	NA	NA
ENSFALG00000000485	0,027870087	0,038383898	0,066253986	0,999947355	1	0,999824215	0,185445638	0,869257043	0,409121786	0,522545168	0,223676148	0,820189971	0,405541547	0,242197434	0,115791365	0,760184349	-0,289750182	0,444422254	0,250772462	0,897343008	-0,412471774	0,474609413	-0,663244236	0,259133836	0,075233706	0,850246858	-0,055584104	0,970694422	-0,130817809	0,996810016	ChrLGE22	575992	581128	0	0	0	0,351307616	0,361422044	0,386496135	0,188972696	-0,16435048	0,02462222	0,241732	0,2608959	0,4743637	NA	NA	NA	NA
ENSFALG00000000486	0,288808431	-0,251805253	0,037003178	0,981355512	1	0,999824215	-0,264271327	0,844665881	0,155820201	0,873796811	0,420091528	0,671641175	-0,592972329	0,157996863	-0,296371809	0,47749515	0,29660052	0,557793167	0,040017048	0,992424196	-0,113060654	0,895410096	-0,153077702	0,877822074	0,223210375	0,532202371	0,349596243	0,619609689	0,126385868	0,996810016	Chr1	77941978	78068660	0	0	0	0,772765378	0,735371889	0,738236137	-0,061042134	0,08764012	0,026597996	0,1573192	0,554647	0,4777587	NA	NA	NA	NA
ENSFALG00000000487	-0,056509057	0,046518454	-0,009990603	0,999947355	1	0,999824215	-0,348415384	0,592305308	-0,241628861	0,671199113	0,106786523	0,902540867	0,092228704	0,845574239	0,079185766	0,781319375	-0,013042938	0,974731714	0,112544333	0,932301469	0,17445924	0,638898966	0,061914906	0,9024414	-0,047648415	0,886038756	0,009750485	0,99561382	0,0573989	0,996810016	Chr23	6622810	6635359	0	0	0	0,252520219	0,245449544	0,256861925	-0,049560098	0,051915204	0,002355107	0,6058485	0,9027209	0,6388008	NA	NA	NA	NA
ENSFALG00000000488	-0,229761414	0,034020942	-0,195740472	0,999947355	1	0,999824215	0,000232071	0,999910283	0,19269328	0,753093926	0,192461209	0,81652004	-0,164973892	0,793888752	-0,4615895	0,133231951	-0,296615608	0,460464744	-0,20308914	0,897667692	-0,416009942	0,366490616	-0,212920802	0,727655253	0,008281979	0,978672444	-0,130230204	0,84264674	-0,138512183	0,960574483	Chr26	2315010	2318293	1127	0	0	0,079352772	0,047948657	0,110472879	-0,117862068	-0,084313212	-0,20217532	0,7944512	0,4572967	0,1334085	NA	NA	NA	NA
ENSFALG00000000489	0,038919929	-0,025150554	0,013769375	0,999947355	1	0,999824215	-0,417940809	0,786741541	-0,199127145	0,859372703	0,218813664	0,885485764	0,303248068	0,684439518	0,404783559	0,35542327	0,101535491	0,877761915	0,878195485	0,36693048	-0,205643771	0,797486544	-1,083839256	0,095694885	-0,275514517	0,118087048	-0,334598005	0,281286412	-0,059083488	0,996810016	Chr27	3916180	3945763	3	0	0	0,809544247	0,843095489	0,825851401	0,105381306	-0,169544792	-0,064163406	0,1230749	0,8755055	0,2843675	NA	NA	NA	NA
ENSFALG00000000491	0,029292205	0,106063885	0,13535609	0,999947355	1	0,999824215	0,072317389	0,941925711	0,16482482	0,7713246	0,092507431	0,9119879	0,057960852	0,911768475	0,175727755	0,421906129	0,117766903	0,684771266	-0,135703469	0,954609467	0,365764798	0,468656371	0,501468267	0,352582121	-0,196135068	0,255569451	-0,058814632	0,940701567	0,137320436	0,947806454	Chr26	2299713	2314061	2	0	0	0,102439652	0,127576409	0,100072111	-0,034453602	0,191025468	0,156571872	0,2654629	0,3541588	0,4220216	NA	no	NA	NA
ENSFALG00000000492	0,117578887	-0,023617658	0,09396123	0,999947355	1	0,999824215	0,00322277	0,999544271	0,293163304	0,682915926	0,289940534	0,760819777	0,129595056	0,903987842	0,160804109	0,747339073	0,031209053	0,965856263	-0,124867573	0,969916617	-0,24858578	0,719189273	-0,123718207	0,890352385	0,252950748	0,525316929	0,015649821	0,994935684	-0,237300926	0,955990598	ChrLGE22	573054	574499	0	0	0	0,394713798	0,416546744	0,427597192	0,075695914	-0,012697424	0,062998512	0,5362526	0,7675937	0,6823117	NA	NA	NA	NA
ENSFALG00000000498	-0,23902173	0,065711563	-0,173310168	0,999947355	1	0,999824215	-0,333701832	0,749635274	-0,135420352	0,878968823	0,19828148	0,857374183	-0,032069744	0,980714044	-0,136703955	0,803734419	-0,104634212	0,876509794	-0,464537849	0,630548027	-0,803616554	0,104450645	-0,339078705	0,628664417	0,082132407	0,86422389	-0,085846059	0,954957167	-0,167978466	0,996810016	NA	NA	NA	NA	0	0	0,123703152	0,147589077	0,177710198	-0,197439688	-0,069539748	-0,266979452	0,6462211	0,6294909	0,1045776	NA	NA	NA	NA
ENSFALG00000000501	0,040583149	0,077355157	0,117938306	0,999947355	1	0,999824215	-0,016807629	0,992113153	0,284280011	0,659701836	0,30108764	0,708211208	0,064596788	0,934734749	0,085458371	0,816290459	0,020861583	0,968709642	-0,043951919	0,986101563	-0,207919334	0,626262567	-0,163967415	0,753487949	0,064630874	0,853896739	0,100752865	0,924793364	0,036121992	0,996810016	Chr27	3964447	3965245	0	0	0	0,172076276	0,176577646	0,184609001	0,02181024	0,054291942	0,076102184	0,8582845	0,7156103	0,6261439	NA	NA	NA	NA
ENSFALG00000000504	0,051043344	-0,103613329	-0,052569985	0,999947355	1	0,999824215	-0,155492002	NA	0,117007896	NA	0,272499898	NA	0,037117977	0,949405081	-0,203356723	0,360913918	-0,240474701	0,344409351	0,035790442	0,99199763	-1,528476379	0,002050462	-1,564266821	0,002257285	-0,301841666	0,391356123	-0,161647717	0,89655357	0,140193949	0,996810016	Chr26	2234138	2238142	8	1	2	0,63635971	0,63095864	0,701869362	-0,066674928	-0,29913478	-0,365809596	0,4024268	0,002243048	0,002037531	NA	NA	NA	NA
ENSFALG00000000505	0,290639421	-0,185944262	0,104695159	0,012855029	1	0,999824215	0,033670641	0,969597114	0,082110212	0,868668298	0,048439571	0,944411097	0,249556591	0,214936521	0,120375035	0,565478549	-0,129181556	0,604466035	0,473112302	0,024855045	0,110854832	0,698325815	-0,36225747	0,146318916	-0,001989976	0,993377475	-0,118419171	0,803335955	-0,116429195	0,945555667	Chr23	6480903	6487351	187	0	0	0,179654286	0,267486345	0,211979242	0,208997786	-0,149074498	0,059923304	0,01285503	0,1471094	0,5657123	NA	NA	NA	NA
ENSFALG00000000506	0,097497641	0,098773507	0,196271148	0,999947355	1	0,999824215	0,200643558	0,901434431	0,200819858	0,844827063	0,0001763	0,999800988	0,619734826	0,176007662	0,067197449	0,906805377	-0,552537377	0,241379	0,527510455	0,728628837	-0,019722991	0,983103622	-0,547233446	0,502985809	-0,214702915	0,590458905	-0,21695283	0,824431588	-0,002249916	0,998291816	Chr26	2221078	2233475	24	0	0	0,29951329	0,284900502	0,387400167	0,246136568	-0,20061446	0,045522112	0,1753729	0,2381052	0,8340621	NA	NA	NA	NA
ENSFALG00000000508	-0,512782705	0,206577898	-0,306204808	0,056080691	1	0,999824215	-0,249108785	0,825746277	-0,40547072	0,546822867	-0,156361935	0,888861273	-0,391419154	0,122985019	-0,612424304	0,006285245	-0,22100515	0,486017669	-1,116580564	0,006854136	-1,127202288	0,007249593	-0,010621724	0,990841128	-0,33144725	0,00323471	-0,27874581	0,202945425	0,052701441	0,996810016	Chr23	6453995	6459746	13	0	0	0,41158199	0,352837627	0,443828445	-0,52026778	-0,025741898	-0,54600952	0,003356931	0,4826872	0,006289652	NA	NA	NA	NA
ENSFALG00000000510	-0,040712093	-0,009725692	-0,050437785	0,999947355	1	NA	-0,050940375	NA	-0,123206287	NA	-0,072265912	NA	0,421361351	0,569100001	-0,044239967	0,946297462	-0,465601318	0,38273547	0,122253579	0,973887249	-0,397135149	NA	-0,519388728	NA	-0,009478183	0,98576518	0,161799747	0,89655357	0,171277929	0,996569194	Chr26	2155209	2188833	0	0	0	0,677406172	0,707317089	0,711759036	0,088496531	-0,179139546	-0,090642992	0,5688201	0,379503	0,9027245	NA	NA	NA	NA
ENSFALG00000000511	0,01661633	-0,124454758	-0,107838428	0,999947355	1	0,999824215	-0,329412404	0,744660932	-0,03638972	0,974829743	0,293022684	0,762152626	0,475130973	0,055808777	0,237261108	0,394751463	-0,237869865	0,474620756	0,48303353	0,418793416	0,116688333	0,831855939	-0,366345197	0,491747931	-1,098614689	2,29E-32	-0,443175362	0,004440024	0,655439328	3,28E-07	Chr1A	59550704	59580735	4	1	1	0,198207361	0,33323555	0,295363156	-0,090649394	0,04395854	-0,046690818	2,37E-32	3,25E-07	0,004300973	NA	NA	NA	NA
ENSFALG00000000512	-0,146498829	0,137316339	-0,00918249	0,999947355	1	0,999824215	-0,072014749	0,95348286	0,123598253	0,871473047	0,195613001	0,838235732	-0,013721268	0,984234889	0,216786799	0,379462406	0,230508067	0,425902854	0,231576255	0,904100823	0,999391632	0,030794009	0,767815377	0,154571567	0,012460267	0,97860046	-0,073228682	0,954957167	-0,08568895	0,996810016	Chr23	6447583	6452948	260	0	0	0,300737382	0,272042385	0,34550526	0,002360342	0,249112832	0,251473188	0,9151091	0,1554403	0,03074034	NA	yes	NA	yes
ENSFALG00000000513	-0,013751997	0,04844803	0,034696033	0,999947355	1	0,999824215	0,393246735	0,662003739	0,469033424	0,4651808	0,075786689	0,949249834	0,306775894	0,52535421	0,406215958	0,218707551	0,099440064	0,844569064	-0,23650715	0,916356423	-0,01521391	0,984538238	0,221293239	0,780143192	0,198019111	0,583608887	-0,013667954	0,995299001	-0,211687065	0,963831766	Chr27	3964467	3976413	0	0	0	0,12152743	0,109337564	0,130448353	0,12955654	0,04665623	0,176212756	0,5255325	0,7801704	0,2190582	NA	no	NA	NA
ENSFALG00000000514	0,215410575	-0,206149138	0,009261437	0,999947355	1	0,999824215	0,348418019	0,805459953	0,285098141	0,765965999	-0,063319878	0,96746189	0,34347462	0,531842697	0,576183453	0,101339212	0,232708833	0,650087058	-0,406388637	0,789549995	-0,459782964	0,476772422	-0,053394327	0,954315498	0,171286681	0,634904532	0,085966032	0,947887184	-0,085320649	0,996810016	Chr23	6438588	6446821	126	0	0	0,267038955	0,239836706	0,348954076	0,13443988	-0,03509495	0,099344949	0,5319566	0,6473203	0,1015502	NA	NA	NA	NA
ENSFALG00000000515	0,1040381	-0,079079626	0,024958474	0,999947355	1	0,999824215	0,717964359	0,53176128	0,049111634	0,970765222	-0,668852726	0,415961315	1,401858137	0,00036738	0,309845499	0,533034563	-1,092012639	0,014667152	-0,070708971	0,986101563	-0,316499963	NA	-0,245790992	NA	0,639034633	0,031006259	0,412111794	0,546023468	-0,226922839	0,963831766	Chr1A	59285626	59429900	3	2	0	0,805995832	0,900334086	0,884920479	0,558432912	-0,462527466	0,095905598	0,000365093	0,01441679	0,5333207	NA	NA	NA	NA
ENSFALG00000000516	-0,002695785	0,050497388	0,047801603	0,999947355	1	0,999824215	0,316524435	0,747511001	0,228778308	0,757469696	-0,087746127	0,938624203	0,365865985	0,231326755	0,434108977	0,091777767	0,068242992	0,873598275	0,170646546	0,911543105	-0,054076813	0,921844135	-0,22472336	0,683861949	-0,272273957	0,384938636	-0,123614311	0,917890558	0,148659646	0,996810016	Chr23	6433650	6443923	55	0	0	0,261319232	0,280819855	0,273105629	0,115613423	-0,009013894	0,106599538	0,2309069	0,6844134	0,09201289	NA	NA	NA	NA
ENSFALG00000000517	-0,00107624	-0,005202868	-0,006279108	0,999947355	1	0,999824215	0,254427825	NA	-0,147593678	NA	-0,402021504	NA	0,323202132	0,684017196	0,660794307	0,079216669	0,337592176	0,512610771	0,01962694	NA	-0,099032544	NA	-0,118659484	NA	-0,276284554	NA	-0,133697887	NA	0,142586667	NA	Chr26	2142003	2155713	59	0	0	0,928711554	0,923025389	0,90270205	0,063979834	-0,009141614	0,054838226	0,2308708	0,5089304	0,07948115	NA	NA	NA	NA
ENSFALG00000000518	-0,112463673	-0,021974652	-0,134438325	0,999947355	1	0,999824215	0,38418966	0,55262494	0,322896014	0,553081487	-0,061293646	0,949249834	0,076805752	0,881983556	-0,201432494	0,401507391	-0,278238245	0,298512495	-0,016147397	0,99425819	-0,213464601	0,552763377	-0,197317204	0,649433538	-0,207258471	0,343590062	-0,147122906	0,84264674	0,060135565	0,996810016	Chr23	6430580	6432723	84	0	0	0,12421931	0,072665749	0,106057965	0,025025288	-0,09973763	-0,0747123	0,3539527	0,2958757	0,4017121	NA	NA	NA	NA
ENSFALG00000000519	0,041419219	0,018267736	0,059686955	0,999947355	1	0,999824215	-0,120607241	0,863648864	-0,136282423	0,7730404	-0,015675182	0,985556635	0,038946551	0,944349699	0,364979608	0,046524943	0,326033057	0,128855036	0,048178206	0,976651312	0,216952479	0,527972955	0,168774273	0,691868748	0,069106938	0,808539852	-0,008522417	0,995984988	-0,077629355	0,996810016	Chr23	6414094	6426720	0	0	0	0,366895808	0,357108409	0,351517204	0,015408662	0,08395405	0,099362706	0,8135721	0,126536	0,04663167	NA	NA	NA	NA
ENSFALG00000000520	-0,059169936	0,057971323	-0,001198613	0,999947355	1	0,999824215	0,10302536	0,886890778	0,181857577	0,678409517	0,078832217	0,909217927	-0,157850675	0,587913791	-0,249307591	0,198764706	-0,091456915	0,751434658	-0,225262754	0,760819921	0,093047889	0,824224467	0,318310643	0,427530392	-0,055419106	0,778825543	-0,102894204	0,853254785	-0,047475098	0,996810016	Chr23	6409742	6412686	NA	0	0	0,085382063	0,060519381	0,06761536	-0,078935352	0,063236496	-0,015698847	0,5877583	0,4291818	0,1992043	NA	NA	NA	NA
ENSFALG00000000521	0,132356399	-0,146083665	-0,013727266	0,999947355	1	0,999824215	0,347940608	0,781463552	-0,325456335	0,710445676	-0,673396942	0,397418471	-0,090255548	0,945049923	-0,009481919	0,990183714	0,080773629	0,90755896	0,106722202	0,978804183	-0,310636102	0,688910864	-0,417358304	0,632588689	-0,05167604	0,921012399	-0,054726619	0,974540696	-0,003050579	0,998264737	Chr26	1673039	1852703	1	0	0	0,862404369	0,852177954	0,86595791	0,08901734	-0,231822601	-0,142805255	0,7905572	0,4069924	0,6888805	yes	yes	NA	NA
ENSFALG00000000522	-0,259420252	0,114967489	-0,144452764	0,999947355	1	0,999824215	-0,279391208	0,599308478	0,083355978	0,878968823	0,362747186	0,399634276	-0,29095879	0,381247302	-0,211639058	0,461168769	0,079319732	0,844632475	-0,227318775	0,751580312	-0,201562211	0,589271315	0,025756564	0,960879287	-0,1614845	0,474550969	-0,032655775	0,9793706	0,128828725	0,97784086	Chr23	6400920	6405112	64	0	0	0,176077377	0,177919323	0,182252353	-0,24371488	0,14232418	-0,10139067	0,3810853	0,4091228	0,4613621	NA	NA	NA	NA
ENSFALG00000000523	-0,052069689	0,145534077	0,093464389	0,999947355	1	0,999824215	0,482732704	0,558821266	0,174349998	0,828529229	-0,308382706	0,743288127	0,189277734	0,395909066	0,104835323	0,609854336	-0,084442411	0,745520721	0,165625683	0,627945786	-0,099022571	0,667649634	-0,264648254	0,211222759	-0,158522257	0,624277146	-0,161515312	0,874676318	-0,002993055	0,998249002	Chr23	6393142	6400175	621	0	0	0,230762913	0,25276927	0,276653348	0,125408742	-0,102986389	0,022422348	0,3958327	0,2125073	0,6099655	NA	NA	NA	NA
ENSFALG00000000524	0,041855455	0,181768864	0,223624319	0,999947355	1	0,999824215	0,145143432	0,920195025	-0,365471359	0,659448133	-0,510614791	0,563078126	-0,161670322	0,846263481	-0,528036017	0,151117683	-0,366365695	0,438423964	-0,071842999	0,975486463	-0,190295562	0,71986063	-0,118452562	0,860914727	0,327572714	0,320073261	0,380527851	0,569388063	0,052955137	0,996810016	Chr23	6373712	6383442	1	0	0	0,607249785	0,633781789	0,600302389	0,05621159	-0,152141096	-0,09592954	0,3301	0,4354629	0,1513338	NA	NA	NA	NA
ENSFALG00000000525	0,018857604	-0,232571378	-0,213713774	0,999947355	1	0,999824215	0,552116532	0,529149588	-0,821619265	0,154874586	-1,373735797	0,006991635	0,277195119	0,543488866	-0,122016308	0,754495398	-0,399211428	0,275138372	0,316385045	0,830774711	-0,027553084	0,973987658	-0,343938129	0,639021046	-0,566558683	0,035028901	-0,371692872	0,575550615	0,194865812	0,971766588	Chr26	1626341	1645605	4	0	0	0,5551049	0,487225872	0,35805134	0,11959882	-0,43091718	-0,311318344	0,03636856	0,007011755	0,1536529	NA	NA	NA	NA
ENSFALG00000000528	-0,034320347	0,025367155	-0,008953192	0,999947355	1	0,999824215	0,527812644	0,680099003	0,846831137	0,256673518	0,319018493	0,808379675	0,43915216	0,372797413	0,238937013	0,582154231	-0,200215147	0,711826437	0,741347607	0,501682823	0,30827492	0,693399983	-0,433072687	0,619957885	0,151299354	0,641570853	0,278118639	0,690558016	0,126819285	0,996810016	Chr1A	59186764	59206241	0	0	0	0,585120872	0,639811238	0,604972364	0,36505659	-0,03241729	0,332639282	0,3725407	0,6207607	0,2554556	NA	NA	NA	NA
ENSFALG00000000529	0,090351977	0,016874833	0,107226809	0,999947355	1	0,999824215	0,153102067	0,852202769	-0,053285636	0,940749805	-0,206387703	0,771152743	0,088356516	0,855833691	0,139622159	0,586567811	0,051265643	0,887276217	0,332030702	0,244589419	0,408282963	0,073997404	0,076252261	0,83512876	0,157537605	0,52595974	0,065428755	0,947887184	-0,09210885	0,996810016	Chr26	1575709	1583118	0	0	1	0,143524034	0,149002438	0,167398254	0,164275836	-0,03082089	0,133454936	0,2521723	0,7780593	0,07401757	no	yes	NA	no
ENSFALG00000000530	0,00430396	-0,02552956	-0,0212256	0,999947355	1	0,999824215	-0,457803634	0,727786278	-0,090383482	0,943097503	0,367420152	0,76730714	-0,244232841	0,792622891	0,003698411	0,99510866	0,247931252	0,658216834	-0,476777561	0,474089778	-0,385735375	0,424448947	0,091042186	0,899087744	-0,521204045	0,045420383	-0,258343106	0,770573632	0,262860939	0,897044529	Chr1A	59102231	59119626	1	0	0	0,602240175	0,594981144	0,580882065	-0,339141528	0,188743766	-0,150397757	0,04728167	0,6555601	0,4242742	NA	NA	NA	NA
ENSFALG00000000531	0,017200006	-0,06423942	-0,047039414	0,999947355	1	0,999824215	0,168121387	0,780674199	-0,33195263	0,370764066	-0,500074017	0,14033752	-0,151891402	0,55131516	-0,329588522	0,046669018	-0,17769712	0,419876252	-0,004585005	0,999044133	-0,269424763	0,507591336	-0,264839758	0,582948091	-0,012683967	0,973120515	-0,136261976	0,871223408	-0,123578009	0,994934816	Chr1A	58666349	58698242	0	0	0	0,290204691	0,279869147	0,311326241	0,003232287	-0,226086044	-0,222853722	0,5512268	0,1429439	0,04680686	NA	NA	NA	NA
ENSFALG00000000532	-0,276504299	0,153142244	-0,123362055	0,999947355	1	0,999824215	0,098847816	0,90039054	0,464763101	0,19603058	0,365915285	0,402571407	-0,028952376	0,974247201	0,048737476	0,914139853	0,077689852	0,876509794	0,150160786	0,873968548	0,014706454	0,97536213	-0,135454332	0,755971965	-0,020264034	0,963113588	0,098508619	0,929765363	0,118772653	0,996810016	Chr23	6341441	6350883	998	0	0	0,183655749	0,161849293	0,198836072	-0,01534237	0,116013434	0,100671032	0,8861084	0,4119776	0,194943	NA	NA	NA	NA
ENSFALG00000000535	-0,008575283	-0,19758399	-0,206159273	0,999947355	1	0,999824215	0,73888248	0,267015916	0,578741719	0,375111904	-0,160140761	0,892406645	0,285064353	0,505396866	0,308407419	0,324426804	0,023343067	0,965856263	0,161974804	0,946537226	-0,295983609	0,60474128	-0,457958413	0,456241121	0,129375422	0,734240728	0,059150366	0,969601392	-0,070225056	0,996810016	Chr27	3978562	3985980	9	0	0	0,110508289	0,187330121	0,098746572	0,261344323	-0,172513024	0,088831272	0,2714018	0,457893	0,324779	NA	NA	NA	NA
ENSFALG00000000536	-0,225250587	0,20007697	-0,025173617	0,999947355	1	0,999824215	-0,118985958	0,947305023	0,090940169	0,941169902	0,209926127	0,880958724	0,286393585	0,462839851	0,045199929	NA	-0,241193656	NA	-0,173569537	NA	-0,135311369	NA	0	NA	-0,032941109	NA	0,185728324	NA	0,218669433	NA	Chr27	3989019	3990606	NA	0	0	0,800940123	0,789119554	0,612007836	-0,052870654	0,07749536	0,032276354	0,949739	0,8846897	0,9408004	NA	NA	NA	NA
ENSFALG00000000537	0,028335804	-0,008976208	0,019359596	0,999947355	1	0,999824215	-0,059489874	NA	-0,092657846	NA	-0,033167972	NA	0	NA	0,014847992	NA	0,022635859	NA	-0,013347815	0,996537914	-0,198881132	NA	-0,185533316	NA	0,012739054	NA	0,009668521	NA	-0,003070533	NA	Chr23	6332793	6337352	0	0	0	0,983381703	0,991693867	0,997920842	-0,006352586	-0,04162246	-0,049532614	0,9969113	1	0,9998242	NA	NA	NA	NA
ENSFALG00000000538	-0,022406601	-0,043541011	-0,065947612	0,999947355	1	0,999824215	-0,125250169	NA	-0,108137624	NA	0,017112545	NA	-0,115852495	NA	-0,123957634	NA	-0,008105139	NA	0,169426132	0,949385473	-0,138919726	0,802242336	-0,308345857	0,599248853	-0,138932811	NA	-0,149791115	NA	-0,010858303	NA	Chr23	6322325	6324288	NA	0	0	0,964829773	0,951324774	0,988989903	-0,04660292	-0,070747624	-0,117350542	0,9566449	0,6001644	0,8018447	NA	NA	NA	NA
ENSFALG00000000539	-0,344183461	0,052321963	-0,291861498	0,720273611	1	0,999824215	-0,777494328	0,29299391	-1,178395776	0,026500429	-0,400901448	0,684139965	0,181852995	0,837813339	0,00781317	0,991273707	-0,174039825	0,76709026	-0,136105954	0,969909128	-0,11526131	NA	0,020844644	NA	0,075737077	0,852418398	0,101142933	0,920743871	0,025405856	NA	Chr23	6308549	6320470	1	0	0	0,721370026	0,761172086	0,70120693	-0,20003817	-0,095273036	-0,29531128	0,2983256	0,6921791	0,02631224	no	no	yes	yes
ENSFALG00000000541	-0,026724707	0,081556687	0,054831979	0,999947355	1	0,999824215	0,126672644	0,878712686	0,031911042	0,966540819	-0,094761602	0,904900799	0,061879837	0,895840213	-0,100883558	0,665217509	-0,162763395	0,522581007	0,349600709	0,349160528	0,289720093	0,339454893	-0,059880616	0,897174897	0,296818664	0,065740713	0,19341608	0,694771774	-0,103402583	0,994934816	Chr27	3994905	4011348	8	0	0	0,162808446	0,136824519	0,177097587	0,161649502	-0,067850362	0,093799136	0,0684729	0,5191971	0,3394784	NA	NA	NA	NA
ENSFALG00000000542	-0,075118797	0,034695915	-0,040422882	0,999947355	1	0,999824215	-0,079971886	0,959686896	-1,000379519	0,074086163	-0,920407632	0,143239505	-0,146872988	0,855833691	-0,497042511	0,15693181	-0,350169523	0,43597136	-0,221771094	0,918133484	-0,352038729	0,561355354	-0,130267635	0,877441654	-0,566473633	0,07203194	-0,70310826	0,087884365	-0,136634627	0,996810016	Chr23	6285548	6294539	0	0	0	0,465873354	0,426181093	0,580584136	-0,218041524	-0,300555676	-0,518597116	0,07495501	0,1460218	0,0733879	NA	NA	NA	NA
ENSFALG00000000543	-0,001113899	0,069211147	0,068097248	0,999947355	1	0,999824215	-0,020326031	0,990130119	-0,054162232	0,943115571	-0,033836201	0,972170394	0,018465972	0,974212481	-0,35522833	0,06643206	-0,373694302	0,091382499	-0,124479078	0,906015437	-0,400847196	0,153888697	-0,276368118	0,432848137	-0,045166567	0,853926937	-0,157694883	0,787315861	-0,112528316	0,982480345	Chr23	6263206	6278554	975	0	0	0,302607691	0,296701229	0,310849814	-0,034523936	-0,14544315	-0,179967064	0,858317	0,08966471	0,06673318	NA	NA	NA	NA
ENSFALG00000000544	-0,371918087	0,311755237	-0,060162849	0,315242377	1	0,999824215	-0,028266827	NA	-0,031381492	NA	-0,003114665	NA	-0,007787868	NA	-0,015024768	NA	-0,007236901	NA	-0,017222975	NA	-0,046116138	NA	-0,028893163	NA	0,387388773	NA	0,190511216	NA	-0,196877557	NA	Chr1A	58522531	58547399	13	0	4	0,879029251	0,969157516	0,977026093	-0,007561795	0,015126544	0,007564756	0,119978	1	0,9998242	NA	NA	NA	NA
ENSFALG00000000545	0,285066794	-0,054515174	0,23055162	0,999947355	1	0,999824215	0,28435596	0,749635274	0,441282525	0,443467463	0,156926565	0,87232609	0,118848788	0,861151892	-0,044251759	0,920680005	-0,163100547	0,711815831	0,221051452	0,878423511	-0,322403425	0,516493393	-0,543454877	0,283095745	-0,598278857	0,016036871	-0,485513257	0,300008328	0,112765601	0,996810016	Chr23	6256013	6262298	373	0	0	0,061336588	0,164368893	0,088941795	0,06220892	-0,098275654	-0,036066732	0,01667651	0,2847668	0,3033215	NA	NA	NA	NA
ENSFALG00000000547	0,187345256	-0,067861711	0,119483545	0,999947355	1	0,999824215	-0,11308323	NA	-0,116414031	NA	-0,003330802	NA	-0,079432753	NA	-0,025852285	NA	0,053580468	NA	-0,14232746	NA	-0,108668381	NA	0	NA	-0,026786618	NA	-0,03969691	NA	-0,012910292	NA	Chr23	6234725	6252298	0	0	0	0,963498052	0,935045656	1	-0,034856656	-0,006104642	-0,034229496	0,9999474	1	0,9998242	NA	NA	NA	NA
ENSFALG00000000548	0,053968794	-0,068043966	-0,014075172	0,999947355	1	0,999824215	-0,277401207	0,837735654	-0,466492579	0,55685041	-0,189091371	0,884951912	0,369983869	0,208178971	0,013679242	0,973929548	-0,356304627	0,252221912	0,106774475	0,973887249	-0,516536691	0,396875403	-0,623311166	0,349344266	0,14443199	0,525316929	-0,029302711	0,982920554	-0,173734701	0,92322519	Chr26	1498793	1507487	28	0	0	0,389472636	0,389987417	0,434833282	0,079551798	-0,282096814	-0,20254499	0,2075519	0,2491906	0,3966887	NA	NA	NA	NA
ENSFALG00000000551	-0,027302383	0,008466751	-0,018835632	0,999947355	1	0,999824215	1,180725893	0,170188543	0,356328271	0,720145348	-0,824397622	0,345721933	0,416935397	0,56646811	0,538842914	0,223580006	0,121907516	0,859088389	-0,318981845	0,908954816	-0,427950083	0,556665013	-0,108968238	0,918151223	0,094080964	NA	0,0504296	NA	-0,043651364	NA	Chr27	4019298	4023406	0	0	0	0,697375383	0,797904944	0,713730117	0,26908618	-0,169324736	0,099761506	0,171713	0,3542999	0,2239135	NA	NA	NA	NA
ENSFALG00000000552	0,094790146	-0,062515585	0,032274562	0,999947355	1	0,999824215	NA	NA	NA	NA	NA	NA	NA	NA	NA	NA	NA	NA	0,10095769	NA	0,026268147	NA	-0,074689543	NA	0,020800432	NA	0	NA	-0,019245488	NA	Chr27	4042879	4044046	0	0	0	0,992994375	1	1	0,07218276	-0,052150203	0,019514237	0,9999474	1	0,9998242	NA	NA	NA	NA
ENSFALG00000000553	0,073507169	0,06403533	0,1375425	0,999947355	1	0,999824215	0,136142884	0,837735654	0,214086558	0,612066674	0,077943674	0,909742824	0,158565116	0,375136573	0,473371818	0,000199882	0,314806702	0,035701231	0,123638524	0,878550924	0,298842707	0,251082057	0,175204183	0,610907311	0,155814041	0,488434218	0,237316563	0,624074804	0,081502523	0,996810016	Chr27	4066900	4099682	4	0	0	0,51857612	0,52010304	0,515109973	0,129533634	0,142698526	0,27223214	0,3750166	0,03493267	0,000198839	NA	no	NA	NA
ENSFALG00000000555	0,04108537	-0,029951378	0,011133992	0,999947355	1	0,999824215	-0,042459777	0,965415564	-0,322976792	0,469060299	-0,280517015	0,61061963	0,080249862	0,852582009	0,180500868	0,398564729	0,100251005	0,731738677	0,198723952	0,749825512	0,397496574	0,152991602	0,198772623	0,600863941	-0,014891787	0,96344929	-0,105397545	0,894226919	-0,090505758	0,996810016	Chr27	4103165	4120973	23	0	0	0,192958262	0,191175343	0,200874533	0,052541488	-0,020390312	0,032151158	0,7650732	0,6017478	0,1533508	no	yes	NA	NA
ENSFALG00000000557	-0,024023986	0,031014121	0,006990135	0,999947355	1	0,999824215	0,184308348	0,774043914	0,858247232	0,001997511	0,673938883	0,04333261	0,039752878	0,962369107	0,816194989	0,002563747	0,776442111	0,009807513	0,125396757	0,968503571	0,595941684	0,270114773	0,470544926	0,476446467	-0,098950292	0,681230781	-0,116147578	0,880595797	-0,017197286	0,996810016	Chr27	4135743	4174787	98	0	0	0,180409248	0,204951178	0,094542877	0,045296836	0,386949146	0,432245987	0,6900728	0,009608477	0,001972675	yes	yes	no	yes
ENSFALG00000000558	0,077385888	-0,075937637	0,001448251	0,999947355	1	0,999824215	0,493978884	0,553456696	0,554372866	0,374711681	0,060393982	0,962562707	0,315343011	0,531842697	0,182540589	0,650985525	-0,132802422	0,796324513	-0,128786707	0,949654039	-0,360319627	0,423533753	-0,23153292	0,69021226	-0,07130902	0,855405351	-0,234182214	0,796183335	-0,162873194	0,98993195	Chr27	4181695	4186325	NA	0	0	0,103009658	0,086525344	0,109337788	0,137322316	-0,108550488	0,02877185	0,5319566	0,690812	0,3738289	NA	NA	NA	NA
ENSFALG00000000559	0,080045648	-0,077388362	0,002657285	0,999947355	1	0,999824215	-0,06692887	0,941925711	-0,251607042	0,594587932	-0,184678172	0,779830126	-0,026428394	0,961854745	0,203421804	0,327519453	0,229850198	0,338604739	-0,463556688	0,250863022	-0,147123827	0,722040291	0,316432861	0,451034424	-0,01936619	0,958675349	0,102915171	0,914908485	0,122281361	0,996810016	Chr23	6062054	6229168	0	0	0	0,318837195	0,276196988	0,292415773	-0,099246932	0,081299428	-0,017947483	0,2584857	0,3359103	0,3278604	no	no	NA	yes
ENSFALG00000000560	0,115297086	0,074268681	0,189565767	0,999947355	1	0,999824215	0,157565995	0,862562146	0,176301125	0,771183153	0,01873513	0,986184551	0,20162751	0,161813101	0,264430601	0,041419004	0,062803091	0,759218821	0,341618541	0,445371305	0,278667539	0,415155316	-0,062951002	0,901840025	-0,249033769	0,462900329	-0,230312874	0,810968733	0,018720895	0,996810016	Chr26	1367377	1401106	28	0	0	0,396048073	0,40168514	0,379554612	0,11341514	0,022315374	0,1357305	0,1612688	0,7565686	0,04148598	NA	NA	NA	NA
ENSFALG00000000562	-0,084075205	-0,001813739	-0,085888944	0,999947355	1	0,999824215	-0,855180154	0,103674646	-0,445646051	0,494563448	0,409534103	0,608374422	-0,515648315	0,00283178	-0,226492952	0,291844611	0,289155363	0,23600542	-0,124343665	0,918508813	0,29209267	0,393464317	0,416436335	0,242279009	-0,331733315	0,125517139	-0,280922864	0,599467378	0,05081045	0,996810016	NA	NA	NA	NA	0	0	0,342150684	0,29786449	0,314920592	-0,382196122	0,232824482	-0,149371648	0,002814358	0,2328678	0,2922195	yes	yes	yes	yes
ENSFALG00000000563	-0,049150114	0,054870594	0,00572048	0,999947355	1	0,999824215	-0,528756503	0,32251491	-0,36587461	0,496481423	0,162881892	0,851933915	-0,187102982	0,562564493	-0,017122853	0,960108124	0,169980129	0,562519211	-0,550294806	0,195794362	-0,622849782	0,079702159	-0,072554976	0,905546462	0,137329358	0,524071184	-0,01399723	0,992437714	-0,151326588	0,947196914	Chr26	1344540	1350552	51	0	0	0,457731639	0,405886087	0,444961825	-0,235595142	0,032770246	-0,202824922	0,201971	0,5594346	0,07974795	NA	NA	NA	NA
ENSFALG00000000564	0,023998437	0,008187511	0,032185948	0,999947355	1	0,999824215	0,199561649	0,749635274	0,25557057	0,561498425	0,056008921	0,941154637	0,05584149	0,921895181	-0,140496269	0,569624903	-0,196337759	0,477749789	-0,082713962	0,9534989	-0,222420966	0,480361906	-0,139707004	0,728447469	-0,246124344	0,282111727	-0,505512117	0,096095668	-0,259387772	0,754530358	Chr26	1335517	1342067	1036	0	0	0,191776774	0,162482301	0,212759112	-0,009887246	-0,106247148	-0,11613439	0,2922102	0,4744655	0,09309009	NA	NA	NA	NA
ENSFALG00000000565	-0,024754715	-0,026950065	-0,05170478	0,999947355	1	0,999824215	-0,105556786	0,958663169	-0,826819528	0,29145837	-0,721262742	0,434422931	-0,255257919	0,610352173	-0,790592912	0,006492047	-0,535334993	0,128855036	-0,442225038	0,761104383	-0,760262573	0,2075312	-0,318037535	0,706807155	-0,470298096	0,152527164	-0,332530227	0,667228168	0,137767869	0,996810016	Chr26	1318114	1333024	6	0	0	0,576200956	0,5143293	0,629879088	-0,259618322	-0,292762494	-0,552380816	0,158472	0,126536	0,006496146	no	no	NA	NA
ENSFALG00000000568	0,021929815	0,001952494	0,023882309	0,999947355	1	0,999824215	-0,335035152	0,680099003	-0,150961462	0,833165783	0,18407369	0,845817724	-0,048642408	0,958831546	0,202635876	0,570487414	0,251278284	0,541635415	-0,310709798	0,640093414	0,724213599	0,029006819	1,034923397	0,00162563	-0,431767831	4,92E-05	-0,089242652	0,874997457	0,342525179	0,069570161	Chr1A	55694351	55708340	7	0	0	0,254067264	0,236676263	0,184335752	-0,22084522	0,362950639	0,142105472	5,09E-05	0,001615433	0,02896079	NA	yes	NA	yes
ENSFALG00000000569	0,068224054	-0,136116315	-0,067892262	0,999947355	1	0,999824215	-0,043304853	0,967148872	-0,521288671	0,190426333	-0,477983819	0,288904308	-0,01203387	0,987151022	0,091845178	0,781404362	0,103879048	0,788764659	0,053993157	0,986121195	-0,199918025	0,752342027	-0,253911183	0,72556319	0,280173531	0,002167789	0,25019912	0,13351999	-0,02997441	0,996810016	Chr26	1169238	1275596	2	0	0	0,49823561	0,49533494	0,501636987	0,069410394	-0,158821822	-0,089411426	0,002250283	0,296156	0,1301621	no	no	NA	NA
ENSFALG00000000570	-0,191538294	0,149453109	-0,042085185	0,999947355	1	0,999824215	-0,128752979	0,939223618	-0,837370388	0,216099541	-0,708617409	0,376144474	-0,243915626	0,801612732	0,125161767	0,828173111	0,369077394	0,519934951	-0,52909352	0,663263461	0,560641052	0,378134186	1,089734572	0,072469483	0,170167354	0,337280254	-0,019019772	0,986314295	-0,189187126	0,797560078	Chr1A	55712520	55729490	0	0	0	0,602815746	0,552597184	0,610705463	-0,18462644	0,14209096	-0,042535414	0,347225	0,0731073	0,215032	NA	NA	NA	NA
ENSFALG00000000571	-0,071776909	0,071265322	-0,000511586	0,999947355	1	0,999824215	0,27264596	0,54178824	0,343363945	0,305766085	0,070717985	0,9119879	-0,104108037	0,683888854	0,175886767	0,260003039	0,279994804	0,092243783	-0,385167867	0,180316593	0,576080177	0,013712741	0,961248044	2,31E-05	0,100810422	0,65162709	-0,005878566	0,998335313	-0,106688988	0,994934816	Chr1A	55725619	55737548	35	1	0	0,250878929	0,250879424	0,2068128	-0,037519102	0,255307482	0,217788388	0,1857867	2,30E-05	0,01367565	NA	NA	NA	NA
ENSFALG00000000572	0,159949611	-0,098444599	0,061505012	0,999947355	1	0,999824215	0,126819916	NA	-0,350369993	NA	-0,477189908	NA	-0,006303843	NA	0,115753079	NA	0,122056922	NA	-0,055362856	0,989647422	-0,156262288	0,84905502	-0,100899431	0,923029435	0,627895604	0,007340238	0,0463001	0,977097863	-0,581595503	0,143321405	Chr26	1162627	1167145	NA	0	0	0,829253699	0,791911222	0,79831287	0,170599745	-0,22721502	-0,056615276	0,007612034	0,1460096	0,8485057	NA	no	NA	NA
ENSFALG00000000574	0,106699211	0,04836855	0,155067761	0,999947355	1	0,999824215	0,122192125	0,908997432	0,099775454	0,892692688	-0,022416671	0,985556635	-0,244510252	0,625595372	-0,27892453	0,407157837	-0,034414278	0,951161423	-0,455063475	0,672494941	0,09302692	0,899261544	0,548090395	0,398570593	-0,267998448	0,159398807	-0,177187696	0,783767093	0,090810752	0,996810016	Chr1A	55737487	55739303	0	0	0	0,082100833	0,133352116	0,064383601	-0,1477361	0,12608777	-0,02164834	0,165672	0,4000463	0,4073354	NA	NA	NA	NA
ENSFALG00000000575	0,00921703	-0,032698668	-0,023481638	0,999947355	1	0,999824215	0,185473013	0,770527179	0,153014397	0,753093926	-0,032458617	0,96746189	0,131297079	0,711862662	-0,187753898	0,388285445	-0,319050977	0,164015151	0,912474586	0,024829174	-0,292748164	0,558220833	-1,20522275	0,002707362	-0,09003803	0,666174618	-0,132121855	0,816226363	-0,042083825	0,996810016	Chr1A	55740402	55753198	317	1	0	0,202849171	0,129067814	0,089478312	0,229684856	-0,32630301	-0,096618168	0,02531162	0,002690314	0,3885479	NA	yes	NA	yes
ENSFALG00000000579	-0,187370448	0,087138472	-0,100231977	0,999947355	1	0,999824215	0,093665617	0,93456806	0,330668008	0,580800405	0,237002391	0,778358109	-0,239941167	0,640217394	-0,264436762	0,439646451	-0,024495595	0,966000623	-0,193341088	0,871911356	-0,418281962	0,294531456	-0,224940873	0,674194395	-0,164235394	0,47935134	-0,104719232	0,906982715	0,059516162	0,996810016	Chr23	6054383	6055326	90	0	0	0,226523241	0,209594326	0,233310022	-0,138244476	0,026844166	-0,1114003	0,4901208	0,6748418	0,2946805	NA	NA	NA	NA
ENSFALG00000000580	-0,026412273	0,021063478	-0,005348795	0,999947355	1	0,999824215	-0,365734423	0,658482483	0,248845745	0,714669441	0,614580168	0,287761883	-0,157665157	0,679192463	-0,393131306	0,070535772	-0,235466149	0,406462813	-0,867727081	0,170739817	-0,476671897	0,424064129	0,391055185	0,597280873	0,161052628	0,482148356	-0,026839231	0,98425733	-0,187891859	0,900500361	Chr1A	55770551	55792162	0	0	0	0,339190236	0,333807818	0,379209212	-0,251297314	0,120668236	-0,130629107	0,1755133	0,2950769	0,07082649	NA	NA	NA	NA
ENSFALG00000000581	-0,051699487	-0,036018463	-0,08771795	0,999947355	1	0,999824215	0,155055466	0,928993236	-0,063325868	0,956991741	-0,218381334	0,857035243	0,038029832	0,976654714	0,214596101	0,626629588	0,176566269	0,752529165	0,491001752	0,720462258	-0,646097977	0,316010346	-1,137099729	0,06626103	-0,346911634	0,238304308	-0,085010163	0,947887184	0,261901471	0,8924242	Chr23	6042156	6053373	5	0	0	0,801499203	0,772835479	0,801880569	0,057094374	-0,190605092	-0,133510738	0,2475941	0,06688804	0,3161454	NA	NA	NA	NA
ENSFALG00000000582	-0,079945025	0,001639674	-0,078305352	0,999947355	1	0,999824215	0,097208557	0,935871618	0,239552493	0,722770661	0,142343936	0,890397623	0,136497361	0,760020388	-0,077770663	0,803524322	-0,214268024	0,48606284	-0,030777752	0,986357692	-0,065477494	0,875163382	-0,034699742	0,947123686	0,157248354	0,522826315	-0,004548364	0,998594849	-0,161796717	0,959879069	Chr23	6035897	6039928	553	0	0	0,185747286	0,169923006	0,187187972	0,056046304	-0,053356153	0,002690148	0,5336603	0,482732	0,7217016	NA	NA	NA	NA
ENSFALG00000000583	0,053274341	-0,015892713	0,037381628	0,999947355	1	0,999824215	0,601815507	0,436900302	0,520760476	0,435154961	-0,081055031	0,949081129	0,143720037	0,643994534	0,542291235	0,002059692	0,398571198	0,054233264	0,175787342	0,951503835	0,935809696	0,074850371	0,760022354	0,217149963	-0,145594363	0,625799729	-0,119807916	0,909335039	0,025786447	0,996810016	Chr23	6004263	6011513	0	0	0	0,35568574	0,36431969	0,317459621	0,165800468	0,217486464	0,383286926	0,4474498	0,05327844	0,002066123	NA	NA	NA	NA
ENSFALG00000000584	0,092974499	-0,110822069	-0,01784757	0,999947355	1	0,999824215	0,421118051	0,762404516	-0,214890488	0,819455654	-0,636008538	0,435047953	-0,325078235	0,652201943	-0,266288085	NA	0,05879015	NA	-0,862658836	0,340597704	-0,689627787	NA	0,173031049	NA	0,082560959	NA	0,020740645	NA	-0,061820314	NA	Chr26	1109354	1113245	0	0	0	0,811696585	0,759283032	0,889957137	-0,118219316	-0,115359832	-0,233579142	0,3502269	0,4437641	0,8189151	NA	NA	NA	NA
ENSFALG00000000586	0,016282255	-0,012514373	0,003767882	0,999947355	1	0,999824215	-0,04196443	NA	0,021989539	NA	0,063953968	NA	-0,039873199	NA	-0,031067434	NA	0	NA	NA	NA	NA	NA	NA	NA	-0,012178564	0,981842547	-0,033967161	0,984632797	-0,021788597	0,996810016	Chr23	5998309	6000429	12	0	0	0,870919562	0,850426112	0,855635948	-0,019433483	0,007412755	-0,009819285	0,9832506	0,996721	0,9859256	NA	NA	NA	NA
ENSFALG00000000587	-0,030454576	0,248669539	0,218214963	0,999947355	0,900968676	0,999824215	-0,30304821	0,864088845	-0,571318758	0,518732317	-0,268270548	0,849544364	0,100909282	0,938643771	0,180848154	0,730647762	0,079938871	0,908726928	-0,164872459	0,939319808	-0,245199822	NA	-0,080327362	NA	-0,357424496	NA	-0,297398586	NA	0,060025911	NA	Chr23	5972364	5979305	1	0	0	0,796185251	0,670829761	0,81650561	-0,150976796	0,008009128	-0,14296766	0,8697469	0,8541822	0,5186744	NA	NA	NA	NA
ENSFALG00000000591	0,171157738	-0,14411437	0,027043369	0,999947355	1	0,999824215	0,022125023	0,990648785	0,136046144	0,843858606	0,113921121	0,904900799	-0,226090322	0,390376332	-0,236706068	0,264337761	-0,010615745	0,978508262	0,209139053	0,72204369	-0,020445792	0,960654689	-0,229584845	0,526981504	0,058668211	0,73715199	0,105619601	0,816273594	0,046951391	0,996810016	Chr26	1061885	1074029	11	0	0	0,34734389	0,356154096	0,335152423	0,046999956	-0,044688406	0,002311576	0,3903364	0,5282129	0,2647208	no	yes	yes	yes
ENSFALG00000000592	-0,1130876	0,133744557	0,020656957	0,999947355	1	0,999824215	-0,284946291	0,672719473	-0,359494394	0,458914783	-0,074548103	0,934435112	0,322739087	0,319410438	0,295084308	0,283545797	-0,027654778	0,953069751	0,107380812	0,932297111	-0,267130059	0,412578418	-0,374510871	0,275170548	0,233296694	0,246622656	0,167894358	0,803335955	-0,065402336	0,996810016	Chr23	5955172	5959410	669	0	0	0,174241001	0,195706867	0,2269553	0,0530764	-0,081674374	-0,028597988	0,2562804	0,2768735	0,2838789	NA	NA	NA	NA
ENSFALG00000000596	-0,037758172	-0,077773825	-0,115531997	0,999947355	1	0,999824215	0,221904484	0,858806802	0,469729762	0,500157921	0,247825278	0,820064248	0,280295781	0,580152533	0,719614277	0,017958305	0,439318497	0,259465894	0,367447988	0,541008924	0,085453022	0,860401408	-0,281994967	0,565635396	-0,291362743	0,272566766	-0,390595403	0,414021558	-0,099232661	0,996810016	Chr26	1037079	1055742	0	0	0	0,219371871	0,251731333	0,187916937	0,108105406	0,045628342	0,153733764	0,2828788	0,2564554	0,0179208	NA	NA	yes	yes
ENSFALG00000000597	0,268178431	-0,095456378	0,172722053	0,999947355	1	0,999824215	-0,22131754	0,901434431	-0,436840381	0,649752256	-0,215522841	0,886595989	0,092304408	0,929082424	0,243525862	0,565478549	0,151221455	0,786701857	0,028601642	0,994102029	-0,414519929	0,476308312	-0,443121572	0,50724252	-0,347103571	0,320872601	-0,086450026	0,947887184	0,260653545	0,907187354	Chr23	5946979	5953425	0	0	0	0,697590422	0,677268552	0,732966949	-0,035866694	-0,068444336	-0,104310994	0,330929	0,5085695	0,4761363	NA	no	NA	NA
ENSFALG00000000598	0,429675055	-0,197451902	0,232223153	0,470950151	1	0,999824215	0,272143887	0,846257905	-0,16112105	0,873144556	-0,433264937	0,67089726	-0,022701268	0,982260419	0,049072434	0,919660273	0,071773702	0,895583504	-0,724028716	0,438219538	-1,120469613	0,051287468	-0,396440896	0,638495001	-0,226679506	0,575725078	-0,459564514	0,412785937	-0,232885009	0,953726196	Chr23	5919759	5921848	0	0	0	0,430723251	0,406986191	0,556370695	-0,054318252	-0,237653204	-0,291971496	0,4518101	0,6393646	0,05122393	NA	NA	NA	NA
ENSFALG00000000599	-0,032593734	0,020741724	-0,01185201	0,999947355	1	0,999824215	0,02258336	0,986807702	-0,237230189	0,627478592	-0,259813549	0,649477218	0,050149405	0,853138222	-0,034722377	0,836146377	-0,084871782	0,626800509	0,144128022	0,864564961	-0,078400988	0,827156034	-0,222529009	0,535921011	0,257493786	0,10055875	0,141053118	0,803958197	-0,116440668	0,969321329	Chr23	5909656	5918783	1405	0	0	0,277513211	0,255989077	0,291903719	0,088352176	-0,132582828	-0,044230652	0,1048844	0,5370833	0,6272405	NA	NA	NA	NA
ENSFALG00000000600	-0,1099155	-0,077828283	-0,187743783	0,999947355	1	0,999824215	-0,481272771	0,414984009	-0,846810975	0,033789202	-0,365538204	0,576187852	-0,152030861	0,851324513	-0,493625072	0,163759098	-0,341594211	0,455914994	-0,356805173	0,435957199	-0,486134612	0,125820848	-0,129329439	0,784536941	-0,148316368	0,643398961	-0,180499677	0,843018206	-0,03218331	0,996810016	Chr23	5903806	5908968	9	0	0	0,149567433	0,110220974	0,190238337	-0,24966838	-0,189295018	-0,4389634	0,425251	0,4529091	0,03352829	NA	NA	NA	NA
ENSFALG00000000601	-0,170777751	0,243846553	0,073068802	0,999947355	1	0,999824215	-0,930079912	0,099412055	-0,334519461	0,663285839	0,595560452	0,41458068	-0,376190151	0,314301953	0,141364503	0,70550189	0,517554654	0,125169463	0,365983854	0,706200424	-0,251204536	0,647355995	-0,61718839	0,231048339	-0,347710317	0,306215618	-0,216322268	0,841845845	0,13138805	0,996810016	Chr26	1031104	1035889	2	0	0	0,351912166	0,259859658	0,373120647	-0,29175554	0,17423276	-0,1175228	0,1004193	0,12294	0,6472946	NA	NA	NA	NA
ENSFALG00000000602	-0,148052476	-0,036041429	-0,184093905	0,999947355	1	0,999824215	-0,525347718	0,561383086	0,201509733	0,815803136	0,726857451	0,285810409	0,151122378	0,856113272	0,53033855	0,137318477	0,379216172	0,400110298	0,362396878	0,823578867	0,925320945	0,0930172	0,562924067	0,427530392	0,225083934	0,494661786	0,235926881	0,800938783	0,010842947	0,996810016	Chr23	5893348	5899185	0	0	0	0,35603084	0,380682753	0,188389822	0,01304016	0,328760266	0,34180044	0,5053691	0,2932163	0,09306811	NA	NA	NA	NA
ENSFALG00000000603	0,133655301	0,046112316	0,179767616	0,999947355	1	0,999824215	0,100130855	0,901434431	0,102130744	0,853984871	0,001999889	0,9975728	0,189484997	0,571677012	0,197837303	0,417805214	0,008352306	0,984256786	0,195992731	0,85388215	0,372179253	0,329938523	0,176186521	0,731416705	0,26087902	0,240421155	0,232214891	0,699755726	-0,028664129	0,996810016	Chr23	5885091	5891307	1	0	0	0,247320334	0,256380082	0,244386498	0,17602864	0,04079741	0,21682602	0,2496957	0,7316941	0,3300171	NA	NA	NA	NA
ENSFALG00000000604	0,021534941	0,019061712	0,040596652	0,999947355	1	0,999824215	-0,033544199	0,979775385	-0,165619559	0,782962408	-0,13207536	0,876002537	0,116851688	0,8947288	0,080189094	0,865551616	-0,036662594	0,952082641	-0,028603821	0,991935107	-0,231363952	0,65522234	-0,202760131	0,743998201	0,285210608	0,390160773	0,225213979	0,816226363	-0,059996629	0,996810016	Chr23	5869595	5880348	0	0	0	0,40735648	0,417741433	0,450752832	0,072289792	-0,08248676	-0,010196972	0,4011826	0,7441599	0,6553016	NA	NA	NA	NA
ENSFALG00000000605	-0,287578842	0,159619519	-0,127959323	0,470950151	1	0,999824215	0,003418814	0,998679501	0,244246638	0,510619338	0,240827824	0,581732514	-0,217732997	0,128744263	-0,309562532	0,017520141	-0,091829535	0,640328326	0,029752723	0,986357692	-0,044860845	0,915910316	-0,074613568	0,877869106	-0,081801222	0,745152954	-0,049556333	0,958985743	0,032244889	0,996810016	Chr26	1009675	1015314	7	0	0	0,129406973	0,146392924	0,153048447	-0,110788256	0,053250044	-0,057538216	0,1283833	0,5907583	0,01748575	NA	NA	NA	NA
ENSFALG00000000606	-0,108236349	0,178904762	0,070668413	0,999947355	1	0,999824215	-0,494975037	0,743101974	-0,219472891	0,840584343	0,275502145	0,848045547	0,16510982	0,840593126	0,475992015	0,194127358	0,310882195	0,51822831	0,160605856	0,965793301	-0,329854154	0,638325513	-0,49046001	0,520941516	-0,413564852	0,219989304	-0,399065198	0,563361417	0,014499654	0,996810016	Chr26	962231	972756	0	0	0	0,512538995	0,417891718	0,370024701	-0,13821046	0,057864796	-0,080345678	0,2284448	0,5144734	0,1944804	NA	NA	NA	NA
ENSFALG00000000607	-0,063962072	0,092313255	0,028351183	0,999947355	1	0,999824215	-0,088613248	0,898630748	0,040662275	0,943142292	0,129275523	0,831810138	0,083094832	0,863842729	0,256335461	0,249733678	0,17324063	0,55286572	0,039602403	0,977496269	0,183968273	0,520750133	0,14436587	0,684086008	0,142844719	0,515353334	0,075511757	0,929647729	-0,067332962	0,996810016	Chr23	5858524	5866217	1	0	0	0,175045245	0,18408427	0,176472365	0,022593272	0,094372538	0,1169658	0,5260182	0,5497204	0,2501079	NA	NA	NA	NA
ENSFALG00000000609	0,09756945	-0,021506148	0,076063302	0,999947355	1	0,999824215	-0,230966343	0,858806802	-0,070942116	0,947970068	0,160024227	0,897048741	-0,270155067	0,5578123	-0,008551375	0,98829687	0,261603693	0,51360639	-0,283077782	0,815237959	0,297672542	0,570872547	0,580750324	0,263090474	-0,103017652	0,649418428	-0,156577017	0,800938783	-0,053559365	0,996810016	Chr26	923800	941146	0	0	0	0,630580196	0,603432965	0,593023281	-0,15792949	0,185462494	0,02753302	0,5576669	0,2648489	0,5707974	NA	NA	NA	NA
ENSFALG00000000610	0,026738614	0,090935202	0,117673817	0,999947355	1	0,999824215	0,066139197	0,9402042	0,21201394	0,653339674	0,145874743	0,833561893	0,102323336	0,718906057	0,123730039	0,493853503	0,021406702	0,938787473	0,080595586	0,952919244	0,204841415	0,506809641	0,124245829	0,752944869	0,009309728	0,973176584	-0,128879993	0,810968733	-0,13818972	0,934591712	Chr23	5839114	5849864	446	0	0	0,268465715	0,272626136	0,255400453	0,057021324	0,048854636	0,10587598	0,7186694	0,7531413	0,4940739	NA	NA	NA	NA
ENSFALG00000000611	0,085147582	-0,018064621	0,06708296	0,999947355	1	0,999824215	-0,153948959	0,775161186	-0,010253918	0,987505514	0,14369504	0,790727735	0,154046017	0,569100001	0,433830294	0,009628448	0,279784276	0,177293842	0,180767268	0,829059398	0,40475635	0,20437503	0,223989082	0,597646737	0,316003552	0,142182049	0,183368946	0,804182735	-0,132634606	0,994934816	Chr23	5826998	5836043	52	0	0	0,452509789	0,436611678	0,437700107	0,116402996	0,099353876	0,215756888	0,1476011	0,1745742	0,009622345	NA	NA	NA	NA
ENSFALG00000000612	-0,049901545	0,13620324	0,086301695	0,999947355	1	0,999824215	0,484499582	0,720763806	0,495858661	0,588727983	0,011359079	0,99516289	0,299173211	0,728223191	0,390203077	0,405279931	0,091029866	0,899739724	-0,263604854	0,914789432	0,111023626	NA	0,37462848	NA	-0,062645951	NA	-0,049266562	NA	0,01337939	NA	Chr23	5819456	5823406	0	0	0	0,597462893	0,506379244	0,556007428	0,081506784	0,125319868	0,206826654	0,7286589	0,8978409	0,4054676	NA	NA	NA	NA
ENSFALG00000000613	0,243449648	0,003424571	0,246874219	0,999947355	1	0,999824215	1,051141802	0,234443112	0,512235708	0,582785686	-0,538906093	0,617990217	0,332236999	0,376287951	0,182298018	0,5935935	-0,149938981	0,726659974	1,179194384	0,082221798	1,317337765	0,020583113	0,138143381	0,889386597	0,29592808	0,31102375	0,51720416	0,229390523	0,221276081	0,947194869	Chr26	888160	911898	0	0	0	0,388931242	0,491896821	0,412623111	0,62038926	-0,065199726	0,55518966	0,08444501	0,6266538	0,02051271	NA	NA	NA	NA
ENSFALG00000000614	-0,193710423	-0,05611046	-0,249820883	0,999947355	1	0,999824215	-0,073084331	0,964878467	-0,030838117	0,980999005	0,042246214	0,976860884	-0,176079709	0,842598638	-0,110110449	0,833120947	0,06596926	0,921588163	-0,072731296	0,979763348	0,2194259	0,706507044	0,292157197	0,657524964	-0,295685049	0,28494399	-0,274356793	0,703321354	0,021328256	0,996810016	Chr23	5812085	5815193	0	0	0	0,36798898	0,383112907	0,391305235	-0,162258154	0,073118092	-0,089140078	0,2950505	0,6583343	0,706466	NA	NA	NA	NA
ENSFALG00000000615	-0,003872224	0,109863748	0,105991524	0,999947355	1	0,999824215	0,071778696	0,924853251	0,228522178	0,596207509	0,156743482	0,801042953	0,007272115	0,989849929	-0,154429602	0,487006836	-0,161701717	0,541344742	-0,226480952	0,601777681	-0,307815033	0,228815913	-0,081334081	0,830642454	-0,171468921	0,377221338	0,031590235	0,975810749	0,203059156	0,799735867	Chr23	5804346	5811558	1257	0	0	0,033937352	0,019415413	0,045402589	-0,064554224	0,045326246	-0,01922797	0,3878903	0,5381891	0,2291308	NA	NA	NA	NA
ENSFALG00000000616	0,088870107	-0,062530706	0,026339401	0,999947355	1	0,999824215	-0,266588533	0,815274616	-0,189232354	0,818244567	0,077356179	0,949809318	0,26624003	0,586327581	0,32546486	0,329125522	0,05922483	0,910538541	-0,056421766	0,986121195	-0,382648991	0,525066742	-0,326227225	0,657826409	-0,24140553	0,493622317	-0,212078364	0,840136712	0,029327166	0,996810016	Chr26	842160	877442	0	0	0	0,293853366	0,193990535	0,322543298	-0,041861114	-0,04456997	-0,08643108	0,504297	0,6586318	0,3294568	yes	yes	yes	yes
ENSFALG00000000617	0,187071438	-0,087154016	0,099917422	0,999947355	1	0,999824215	-0,050445686	0,978989076	-0,256392163	0,756206092	-0,205946477	0,859202021	0,179524365	0,840195147	0,10653807	0,839841372	-0,072986295	0,911263407	-0,821180369	0,423078621	-0,978821484	0,111517075	-0,157641114	0,876686396	0,305518061	0,420547795	0,257074523	0,803489527	-0,048443537	0,996810016	Chr26	778008	782267	0	0	0	0,630110041	0,621163514	0,604148614	-0,039902528	-0,114434112	-0,154336636	0,4316451	0,8634568	0,1116263	NA	NA	yes	yes
ENSFALG00000000619	-0,053307538	-0,046062592	-0,09937013	0,999947355	1	0,999824215	0,129318938	NA	-0,183719449	NA	-0,313038386	NA	-0,235125499	NA	-0,114648166	NA	0,120477332	NA	-0,021081973	NA	-0,068946724	NA	-0,047864751	NA	-0,044203473	0,879002941	-0,080213567	0,909876562	-0,036010094	NA	NA	NA	NA	NA	0	0	0,667716454	0,786620788	0,691411247	-0,04487897	-0,064501164	-0,109380154	0,8831723	1	0,9998242	NA	NA	NA	NA
ENSFALG00000000621	0,133319425	-0,214538708	-0,081219283	0,999947355	1	0,999824215	0,480512942	0,689041423	0,72017362	0,334970016	0,239660678	0,856723778	0,377454735	0,612779142	0,052230044	0,937121439	-0,325224691	0,581268923	1,260026872	0,024829174	-0,296965677	0,671405956	-1,556992549	0,00373678	-0,273197211	NA	-0,237471581	NA	0,03572563	NA	Chr26	759400	770627	0	0	0	0,347743537	0,412038396	0,439944645	0,39562306	-0,364274566	0,03134852	0,02531162	0,003742042	0,3338614	NA	NA	NA	NA
ENSFALG00000000622	-0,440473928	0,244266254	-0,196207674	0,132364902	1	0,999824215	-0,316602297	0,781823658	-1,325615437	0,007159843	-1,009013139	0,096942577	-0,47238743	0,022514893	-0,425557913	0,051615725	0,046829517	0,90237902	-0,663279602	0,110275143	-0,185717366	0,701282601	0,477562236	0,298989082	-0,387471538	0,159860984	-0,453742831	0,342323391	-0,066271293	0,996810016	Chr27	3321710	3325446	0	0	0	0,148901383	0,083450473	0,204426963	-0,45604276	-0,061324656	-0,51736752	0,02237556	0,09816421	0,007069812	NA	NA	NA	NA
ENSFALG00000000625	-0,121751251	0,181828848	0,060077598	0,999947355	1	0,999824215	0,136964097	0,813695282	0,102602706	0,813301021	-0,03436139	0,959370908	0,235442609	0,628629305	0,373353534	0,22261591	0,137910925	0,760521354	-0,292749955	0,645448152	-0,407430032	0,250980898	-0,114680077	0,827661334	0,123647616	0,745497564	0,063146878	0,966944986	-0,060500738	0,996810016	Chr26	720011	747802	4	0	0	0,404529962	0,427542103	0,42933852	0,0163107	0,022039492	0,038350212	0,6283998	0,7579837	0,222954	NA	NA	NA	NA
ENSFALG00000000626	0,02665911	-0,067808514	-0,041149404	0,999947355	1	0,999824215	0,18311716	0,864407279	-0,527185218	0,347481602	-0,710302378	0,184037042	-0,382873705	0,540204244	-0,690338893	0,074094064	-0,307465187	0,57304054	-0,745435682	0,279792424	-0,414367912	0,488668733	0,33106777	0,656745681	-0,491652531	0,136343493	-0,427544989	0,504532586	0,064107542	0,996810016	Chr27	3314929	3320478	0	0	0	0,470285871	0,28608988	0,294696667	-0,282036898	-0,138080462	-0,42011736	0,1417883	0,1891052	0,07437079	NA	NA	NA	NA
ENSFALG00000000628	0,100514431	-0,183758953	-0,083244522	0,999947355	1	0,999824215	-0,189573194	0,754645277	-0,287841143	0,483723468	-0,098267949	0,88911044	0,118143712	0,665673709	0,018372817	0,941662717	-0,099770895	0,675297688	-0,134293001	0,914789432	-0,220937987	0,54625193	-0,086644986	0,864114626	-0,223553921	0,14783253	0,020006124	0,984760811	0,243560046	0,529471615	Chr27	3308633	3312838	7	0	0	0,18602869	0,20503738	0,248796721	-0,06575254	-0,0449767	-0,110729218	0,1535263	0,530198	0,4836297	NA	NA	NA	NA
ENSFALG00000000630	0,029239315	0,023273515	0,052512831	0,999947355	1	0,999824215	-0,011166488	0,994209859	-0,394149083	0,480139226	-0,382982595	0,557498084	0,116257546	0,826088129	0,695285002	0,002336279	0,579027456	0,028138452	-0,402113232	0,574288415	0,152503019	0,771482559	0,554616251	0,237823729	0,094327343	0,685287557	-0,030799858	0,977880991	-0,125127202	0,970922488	Chr27	3297170	3300060	0	1	0	0,563147338	0,551749214	0,537396897	-0,034691106	0,129761204	0,095070112	0,5898176	0,02757304	0,002341191	NA	NA	NA	NA
ENSFALG00000000631	-0,071796677	0,058029558	-0,013767119	0,999947355	1	0,999824215	-0,071574368	0,950967327	0,236048044	0,699708132	0,307622412	0,662917086	0,022639514	0,980172966	0,573018828	0,039227582	0,550379314	0,086756584	-0,062467607	0,986101563	0,269316184	0,660421312	0,331783792	0,634887491	0,090963277	0,658316242	0,238072049	0,500676054	0,147108772	0,928590825	Chr27	3270234	3295933	112	1	0	0,280769206	0,291198959	0,270530842	-0,018447192	0,278984952	0,260537756	0,6673527	0,08515867	0,03930122	NA	NA	NA	NA
ENSFALG00000000633	-0,003496877	-0,109977034	-0,113473911	0,999947355	1	0,999824215	-0,149852484	0,942305061	-0,273369417	0,794864672	-0,123516933	0,937219283	0,036529836	0,972290216	0,468949496	0,193518781	0,43241966	0,319419503	-0,772041606	0,391645685	-0,100207927	0,905026321	0,671833679	0,353458881	-0,399618303	0,000341264	-0,1941843	0,550519145	0,205434003	0,596486615	Chr27	3260852	3268997	0	0	0	0,840687756	0,825482344	0,841114464	-0,257695839	0,21523834	-0,04245748	0,000354943	0,3169813	0,193878	NA	no	NA	yes
ENSFALG00000000634	0,028802211	-0,042197393	-0,013395182	0,999947355	1	0,999824215	-0,231988782	0,655091122	0,098379786	0,839062851	0,330368568	0,417215289	0,005388238	0,995670556	0,405635525	0,152497743	0,400247287	0,235831919	0,179114117	0,926585192	0,368068002	0,481608175	0,188953885	0,781589563	-0,106833382	0,756782616	0,015063839	0,994267283	0,12189722	0,996810016	Chr26	696986	711711	0	0	0	0,469509407	0,448097069	0,417581039	-0,025103752	0,199854242	0,174750466	0,6673588	0,2327019	0,1527075	NA	NA	NA	NA
ENSFALG00000000635	-0,03297115	-0,060650195	-0,093621345	0,999947355	1	0,999824215	0,530829166	0,428359549	-0,06874317	0,940749805	-0,599572336	0,306746588	0,316870108	0,510024333	0,375821755	0,266079216	0,058951647	0,915688301	-0,095258437	0,976120136	-0,419688485	0,506809641	-0,324430048	0,677870198	-0,290707427	0,447974104	-0,187223678	0,876085879	0,103483749	0,996810016	Chr27	3255455	3259778	0	0	0	0,545150702	0,550454869	0,553303162	0,0857527	-0,164443712	-0,07869099	0,4385716	0,3143631	0,2664569	NA	NA	NA	NA
ENSFALG00000000636	-0,090312751	0,086582943	-0,003729808	0,999947355	1	0,999824215	-0,04599189	0,969290933	0,489360521	0,287317436	0,535352411	0,269861782	-0,18718835	0,596966244	-0,026365421	0,939362704	0,160822929	0,614454365	-0,138539684	0,949654039	0,046254703	0,941084644	0,184794387	0,772197605	-0,000292696	0,9990824	-0,027821635	0,975113689	-0,02752894	0,996810016	Chr23	5767190	5774036	1411	0	0	0,285328235	0,254066081	0,245635983	-0,092465113	0,188005318	0,095540206	0,5970342	0,2767455	0,2861922	NA	NA	NA	NA
ENSFALG00000000637	0,14494989	-0,068401568	0,076548321	0,999947355	1	0,999824215	-0,002100686	0,999544271	0,196823228	0,778900502	0,198923914	0,835975397	0,001905451	0,997806104	0,467921156	0,016968406	0,466015705	0,03619376	0,374123009	0,429204854	0,625315328	0,045619428	0,251192319	0,569385337	0,098209618	0,673043565	0,120648352	0,869011951	0,022438734	0,996810016	Chr7	1211435	1468071	1	0	0	0,441252908	0,437634061	0,401613429	0,123417459	0,174033814	0,297451284	0,4423082	0,03541339	0,01693437	NA	NA	NA	NA
ENSFALG00000000638	0,057133171	0,033021089	0,09015426	0,999947355	1	0,999824215	0,175037568	0,854357108	0,402804306	0,452343687	0,227766737	0,778358109	0,163488701	0,512061131	-0,036189735	0,883752896	-0,199678436	0,356310174	-0,102072031	0,949996034	-0,438785126	0,195615989	-0,336713096	0,414761731	0,17875761	0,391652785	0,094082027	0,911453777	-0,084675582	0,996810016	Chr23	5732255	5741776	2	0	0	0,408784505	0,398909799	0,423355387	0,094469074	-0,072055682	0,02241341	0,402818	0,3533564	0,1958291	NA	NA	NA	NA
ENSFALG00000000639	0,06694684	-0,090322084	-0,023375244	0,999947355	1	0,999824215	-0,077891177	0,932733544	0,214690322	0,678143556	0,292581498	0,609086899	-0,025992402	0,943138038	0,002077385	0,99267905	0,028069786	0,893118885	0,088545297	0,904992728	0,102933844	0,672742688	0,014388547	0,966751051	-0,103926528	0,449886078	-0,054758667	0,918586747	0,049167861	0,996810016	Chr27	3237789	3249049	148	0	0	0,186257087	0,195531096	0,195427524	-0,010463624	0,058777302	0,048313652	0,4608611	0,6180494	0,6727215	NA	NA	NA	yes
ENSFALG00000000641	-0,02139464	-0,042158336	-0,063552976	0,999947355	1	0,999824215	0,196418614	0,749559864	-0,103489284	0,841700061	-0,299907899	0,524354071	-0,017557639	0,980172966	-0,327975292	0,164241145	-0,310417653	0,273581431	0,221630977	0,656331397	-0,274105211	0,338544395	-0,495736188	0,07027312	-0,157584092	0,436647642	-0,205629941	0,670989777	-0,048045849	0,996810016	Chr23	5703754	5722113	208	0	0	0,230686409	0,246378588	0,281514291	0,044302786	-0,239253402	-0,194950596	0,44781	0,07090861	0,1644732	NA	NA	NA	NA
ENSFALG00000000642	-0,304329124	0,100010636	-0,204318488	0,036419247	1	0,999824215	-0,004357546	0,999212285	0,32829503	0,571665517	0,332652576	0,628821141	0,03087112	0,954959116	-0,296168729	0,108152041	-0,327039849	0,118763765	-0,181224023	0,900929332	-0,560129859	0,145455234	-0,378905836	0,434575222	-0,023266214	0,932902478	0,006639176	0,996963265	0,029905389	0,996810016	Chr26	688920	693604	71	0	0	0,076056564	0,09050452	0,110449527	-0,096461152	-0,04867532	-0,145136484	0,03641925	0,1166936	0,1083548	NA	NA	NA	NA
ENSFALG00000000644	-0,108934932	-0,08163435	-0,190569282	0,999947355	1	0,999824215	0,091198211	0,901434431	0,126410021	0,79421332	0,03521181	0,962741986	0,097778456	0,827125035	-0,183211517	0,438035565	-0,280989974	0,275138372	-0,034701699	0,984602671	-0,229549979	0,416339458	-0,19484828	0,570815803	-0,159756752	0,524909862	-0,274891553	0,580012752	-0,115134801	0,996810016	Chr23	5676060	5686818	5	0	0	0,153458739	0,166139955	0,167516217	-0,022883296	-0,127479078	-0,15036238	0,5358275	0,2721745	0,4161308	NA	NA	NA	NA
ENSFALG00000000645	-0,223187451	0,136073473	-0,087113977	0,97208043	1	0,999824215	-0,165646591	0,825951651	0,013620528	0,986540888	0,179267118	0,793522284	0,00132445	0,998709499	0,393309393	0,164017167	0,391984943	0,243949743	-0,101127719	0,966255383	-0,058444703	0,916427053	0,042683016	0,9490713	0,015180709	0,971334451	0,065294017	0,955477584	0,050113307	0,996810016	Chr27	3227917	3229026	0	0	0	0,205838199	0,222323325	0,194495984	-0,094691445	0,160024464	0,065333034	0,8335249	0,2408157	0,1642016	NA	NA	NA	NA
ENSFALG00000000646	0,023908542	0,032881373	0,056789915	0,999947355	1	0,999824215	-0,050237797	0,959686896	-0,038615037	0,959622438	0,01162276	0,989785536	-0,001461205	0,997976528	-0,238227821	0,162239306	-0,236766616	0,243949743	0,090226686	0,937959133	-0,147184173	0,635307653	-0,237410859	0,47313961	0,18380167	0,070355239	-0,011538774	0,989020671	-0,195340444	0,369503434	Chr7	1804283	1811656	88	0	0	0,173601517	0,181379744	0,202805645	0,049247561	-0,125002732	-0,075755178	0,07321054	0,2408157	0,1624268	NA	NA	NA	NA
ENSFALG00000000647	-0,037129207	0,012360184	-0,024769023	0,999947355	1	0,999824215	0,60444939	NA	0,150362055	NA	-0,454087335	NA	-0,166554573	0,868138372	-0,072891312	NA	0,093663261	NA	0,234288973	0,939319808	0,305900843	NA	0,07161187	NA	0,240883202	0,492963158	0,278538346	0,752716136	0,037655144	0,996810016	Chr27	3183207	3224046	0	0	0	0,852402351	0,887239491	0,856472929	0,175192258	-0,047763036	0,127429232	0,5036091	0,996721	0,7634092	NA	NA	NA	NA
ENSFALG00000000648	0,033491256	-0,026613845	0,006877411	0,999947355	1	0,999824215	0,138864464	0,946919391	0,019481675	0,990267	-0,119382789	0,939203804	-0,301484368	0,668439294	0,005947604	0,992232338	0,307431972	0,494717267	0,283038477	0,904514745	-0,280869601	NA	-0,563908078	NA	-0,176494793	NA	-0,086527403	NA	0,08996739	NA	Chr23	5545226	5569913	0	0	0	0,964722922	0,959848048	0,974142947	-0,004517268	-0,062500606	-0,067017891	0,5130841	0,9413025	0,9900987	NA	NA	NA	NA
ENSFALG00000000649	-0,009901259	-0,061558277	-0,071459535	0,999947355	1	0,999824215	-0,268799451	0,79549702	-0,74416028	0,169684523	-0,475360829	0,517639741	0,032624001	0,968030379	-0,112240208	0,761523942	-0,144864209	0,733297933	-0,981155515	0,194070798	-0,569069188	0,392416986	0,412086327	0,625586082	-0,008496082	0,987350438	-0,007803825	0,998594849	0,000692257	0,999185334	Chr27	3201057	3208993	0	0	0	0,556959053	0,505855763	0,561294338	-0,247145565	-0,053801484	-0,300947054	0,1999406	0,5269329	0,1682599	NA	NA	NA	NA
ENSFALG00000000651	0,400257647	-0,249782501	0,150475146	0,037146879	1	0,999824215	0,31610799	0,721334905	0,262332661	0,694958389	-0,053775328	0,962562707	0,432755814	0,004776251	0,176142471	0,365437661	-0,256613344	0,226855996	0,337811256	0,248519007	0,012995069	0,973109035	-0,324816187	0,241429297	0,052624081	0,847229218	-0,185426671	0,759992709	-0,238050753	0,726087595	Chr23	5494315	5497260	27	0	0	0,171144395	0,156809199	0,187912254	0,307911358	-0,224607608	0,083303754	0,004746931	0,2235155	0,3656653	yes	yes	NA	yes
ENSFALG00000000652	-0,003157923	0,004200128	0,001042205	0,999947355	1	0,999824215	0,041498434	0,977490522	0,379801931	0,504527883	0,338303497	0,630635976	-0,101339822	0,855629742	-0,388348121	0,112733655	-0,287008299	0,35203278	0,01439451	0,99425819	-0,237519257	0,47289724	-0,251913767	0,50724252	-0,192947154	0,105013618	-0,219164011	0,325315362	-0,026216857	0,996810016	Chr26	678057	687269	275	0	0	0,244823039	0,233426134	0,272937775	-0,048310387	-0,044526948	-0,092837339	0,1095044	0,3491871	0,1129228	NA	NA	NA	NA
ENSFALG00000000653	0,46563558	-0,257502654	0,208132926	0,433779113	1	0,999824215	-0,337666526	0,75364377	-0,033729385	0,978115813	0,303937141	0,770907027	0,392780337	0,412198194	0,189672811	0,657406054	-0,203107526	0,692586301	-0,54013315	0,454587227	-0,69019681	0,152525158	-0,15006366	0,841510345	-0,004213887	0,994036261	-0,087544848	0,944552053	-0,083330962	0,996810016	Chr27	3146331	3151907	0	0	0	0,363739017	0,490249072	0,362213007	-0,004719677	-0,078013424	-0,082733076	0,4119973	0,6896696	0,152884	NA	NA	NA	NA
ENSFALG00000000654	-0,194490268	-0,07794329	-0,272433558	0,999947355	1	0,999824215	0,395382366	0,560652351	0,287204731	0,626822323	-0,108177635	0,909683528	0,212034624	0,687245637	0,113872161	0,771913375	-0,098162463	0,835257422	-0,024433293	0,99425819	-0,10050076	0,868342174	-0,076067467	0,920556716	-0,164419652	0,700679383	-0,28707372	0,730466475	-0,122654067	0,996810016	Chr23	5480889	5490562	3	0	0	0,526325085	0,4815044	0,54611899	0,044814924	-0,096600956	-0,05178602	0,5751847	0,8326763	0,6265909	NA	NA	NA	NA
ENSFALG00000000656	-0,006777004	-0,008172277	-0,014949281	0,999947355	1	0,999824215	-0,05092573	0,961473583	-0,27449788	0,604314119	-0,22357215	0,757321188	0,074988457	0,903581133	0,145228231	0,608875425	0,070239774	0,852462148	0,075124661	0,970800367	0,073786181	0,880232944	-0,00133848	0,998370764	-0,059310249	0,836307735	0,105224038	0,90612193	0,164534287	0,947806454	Chr27	3137789	3144889	0	0	0	0,361805279	0,365499285	0,397634947	0,006620005	0,000338036	0,006958058	0,8411064	0,7640588	0,6037872	NA	NA	NA	NA
ENSFALG00000000658	0,093072342	-0,049269932	0,043802411	0,999947355	1	0,999824215	0,157432887	0,786015381	0,123188315	0,78380202	-0,034244571	0,962562707	0,104747904	0,724701322	-0,039634132	0,863753487	-0,144382036	0,51384081	0,337295801	0,090801625	0,19477842	0,360757164	-0,142517381	0,595683227	0,009746454	0,974190069	-0,030636536	0,974500226	-0,04038299	0,996810016	Chr27	3128221	3134461	597	0	0	0,154060494	0,141221484	0,181316136	0,140459159	-0,082159402	0,058299768	0,09339818	0,5101158	0,3606812	NA	NA	NA	NA
ENSFALG00000000659	0,006751475	0,040832973	0,047584448	0,999947355	1	0,999824215	0,063679152	0,943833036	0,073819965	0,900113868	0,010140813	0,99045186	0,015082439	0,980172966	-0,085364088	0,735719127	-0,100446527	0,735591009	0,416129896	0,553968771	-0,087499118	0,876154969	-0,503629014	0,305953018	-0,1225409	0,373370886	-0,131384991	0,728799248	-0,008844091	0,996810016	Chr26	619753	641375	556	0	0	0,12216951	0,125100533	0,121332407	0,075820445	-0,112389169	-0,036568712	0,384186	0,3076051	0,7356611	NA	NA	NA	NA
ENSFALG00000000660	-0,042788271	-0,007932525	-0,050720796	0,999947355	1	0,999824215	0,064199745	0,935785439	0,244681873	0,562954819	0,180482129	0,761444882	0,077678443	0,843078698	0,082690361	0,719121519	0,005011919	0,988154857	-0,111885083	0,943647363	0,024620551	0,961064397	0,136505634	0,783208004	0,007649266	0,98396374	0,055839519	0,960865418	0,048190253	0,996810016	Chr23	5421011	5446427	16	0	0	0,244345683	0,236836268	0,236222477	-0,001029157	0,072451608	0,07142246	0,8432201	0,7681838	0,562474	NA	NA	NA	NA
ENSFALG00000000661	0,009944402	-0,043632907	-0,033688505	0,999947355	1	0,999824215	-0,615102298	NA	-0,604350498	NA	0,0107518	NA	0,069331655	NA	0,116644356	NA	0,047312701	NA	0,247719994	NA	0,090641006	NA	-0,157078988	NA	0,009471689	NA	-0,041228284	NA	-0,050699973	NA	Chr27	3110152	3119557	5	0	0	0,976664555	0,964021911	0,973447895	-0,055729102	-0,03866947	-0,09439858	0,5998484	1	0,9998242	NA	NA	NA	NA
ENSFALG00000000663	0,030334523	-0,081006431	-0,050671908	0,999947355	1	0,999824215	0,014413167	0,994243242	-0,866511706	0,1416917	-0,880924873	0,168358534	0,389537748	0,565932639	-0,032313624	0,961083558	-0,421851372	0,426186489	-0,016041024	0,996537914	-0,601906469	0,341272831	-0,585865445	0,426110648	0,207182332	0,621780468	0,180044015	0,884356788	-0,027138317	0,996810016	Chr27	3094756	3104743	0	0	0	0,760046649	0,768854387	0,804925496	0,125085198	-0,399357068	-0,274271888	0,565703	0,1728173	0,1406055	NA	NA	NA	NA
ENSFALG00000000664	0,636378007	-0,168011768	0,468366239	0,018962723	1	0,775617802	-0,116389347	NA	0,280477516	NA	0,396866863	NA	-0,069157496	NA	-0,011789974	NA	0,057367523	NA	-0,14232746	NA	-0,108668381	NA	0	NA	-0,099330338	NA	-0,052930995	NA	0,046399342	NA	Chr23	5375531	5387183	0	0	0	0,967405196	0,933411959	0,930652591	0,04183477	0,066524518	0,115091126	0,01896272	1	0,7756178	NA	NA	NA	NA
ENSFALG00000000665	0,05439008	0,091074055	0,145464134	0,999947355	1	0,999824215	0,067460813	0,946919391	-0,419160325	0,366116916	-0,486621138	0,308868969	0,22146003	0,472695324	-0,003124755	0,993664259	-0,224584785	0,431832543	0,55980035	0,253066311	0,018100736	0,977546203	-0,541699614	0,229456778	0,437237714	0,042957236	0,23999234	0,730790022	-0,197245374	0,947194869	Chr23	5353681	5363664	0	0	0	0,239638076	0,235846947	0,288386388	0,268069802	-0,27181581	-0,003745979	0,0445885	0,2308916	0,3651597	NA	NA	NA	NA
ENSFALG00000000666	0,021184554	-0,073887109	-0,052702554	0,999947355	1	0,999824215	0,526922237	0,066036522	0,435073143	0,177445394	-0,091849094	0,889645904	0,28625734	0,437137566	0,045044003	0,909721333	-0,241213337	0,504794374	0,364592469	0,596816733	0,076848949	0,884445497	-0,28774352	0,583625457	-0,182995738	0,642795786	-0,424293653	0,499961295	-0,241297914	0,947196914	Chr26	574744	580608	213	0	0	0,141680203	0,21984398	0,133442706	0,20319247	-0,18719815	0,01599432	0,06676984	0,5014013	0,1764081	NA	NA	NA	NA
ENSFALG00000000667	0,039558284	0,010572501	0,050130785	0,999947355	1	0,999824215	0,214937574	0,804073828	1,225404617	0,000289154	1,010467043	0,009231655	0,10638414	0,797668124	0,505071717	0,008519998	0,398687576	0,07957235	0,017022033	0,99425819	-0,110269062	0,793880261	-0,127291095	0,792201663	-0,212390831	0,424296302	-0,072842555	0,947887184	0,139548277	0,994934816	Chr27	3083537	3090279	10	0	0	0,141312128	0,114191095	0,236967734	0,033102302	0,28639722	0,319499524	0,4353377	0,00922474	0,000285444	NA	NA	NA	NA
ENSFALG00000000668	0,063740177	0,016754151	0,080494328	0,999947355	1	0,999824215	0,013895859	NA	0,007963767	NA	-0,005932092	NA	-0,220311659	NA	-0,075048103	NA	0,145263557	NA	-0,159470831	NA	-0,158135498	NA	0,001335333	NA	-0,129756237	NA	-0,140128306	NA	-0,01037207	NA	Chr26	458073	565952	0	0	0	0,981605222	0,961743913	0,978227962	-0,086380292	0,029409602	-0,056970699	0,7461908	1	0,9998242	NA	NA	NA	NA
ENSFALG00000000670	0,066898159	0,111953848	0,178852006	0,999947355	1	0,999824215	-0,211359538	0,635553581	0,019767101	0,973079428	0,231126639	0,572356784	-0,060205773	0,890044058	0,177682216	0,360913918	0,237887989	0,273183547	0,158641164	0,88221134	0,42760975	0,192020209	0,268968586	0,522654508	0,024455697	0,94199306	0,082824516	0,930375364	0,058368819	0,996810016	Chr26	241083	343657	0	0	0	0,225249433	0,264108244	0,205191618	-0,00431418	0,181661286	0,177347148	0,6488787	0,2701005	0,1922415	NA	no	NA	NA
ENSFALG00000000673	-0,067277989	0,0576977	-0,009580288	0,999947355	1	0,999824215	-0,200733214	0,841634954	-0,462686492	0,410887661	-0,261953279	0,760503916	-0,177284408	0,684439518	-0,203929811	0,473248734	-0,026645403	0,95318422	-0,370318976	0,62492829	-0,160323267	0,756424495	0,209995709	0,720929917	-0,004067734	0,992367949	-0,148481414	0,873548489	-0,14441368	0,986070142	Chr2	154384646	154395628	2	0	0	0,256314498	0,285455406	0,291545124	-0,163936485	-0,033063866	-0,197000338	0,6404725	0,7213216	0,4095915	NA	NA	NA	NA
ENSFALG00000000674	-0,061395682	0,031524404	-0,029871278	0,999947355	1	0,999824215	0,073267308	0,923587004	-0,070600559	0,895817364	-0,143867868	0,826841742	0,465073886	0,005719041	0,576706005	0,00130864	0,111632119	0,696366368	0,841705967	0,01279453	0,272398885	0,526401613	-0,569307082	0,165508852	-0,094027481	0,688511366	0,012241162	0,993129535	0,106268644	0,995767002	Chr27	3058619	3066131	30	0	0	0,179403112	0,09215745	0,102441193	0,244924826	-0,09275006	0,152174766	0,005683834	0,1665654	0,001308992	NA	NA	NA	no
ENSFALG00000000675	-0,103975956	0,058011176	-0,045964779	0,999947355	1	0,999824215	0,043290683	0,968205103	-0,076756104	0,904557042	-0,120046787	0,884033922	0,20363681	0,787816917	0,1340471	0,779637223	-0,06958971	0,909546687	0,257343752	0,918508813	-0,153921855	0,845923567	-0,411265608	0,619562014	0,088583954	0,790854833	-0,046362297	0,971174845	-0,134946251	0,996810016	Chr27	3038709	3054274	6	1	0	0,40165716	0,413362555	0,399195729	0,097775908	-0,135567574	-0,037791648	0,7883888	0,6203878	0,7796143	NA	NA	NA	NA
ENSFALG00000000677	-0,008401507	0,056232621	0,047831114	0,999947355	1	0,999824215	0,001024399	0,999544271	0,057523864	0,805306562	0,056499464	0,857175465	0,10424569	0,809360292	-0,036740583	0,903986698	-0,140986273	0,635793822	0,499049019	0,011243889	-0,077187489	0,788046121	-0,576236508	0,006409637	0,041334006	0,847856761	0,10768026	0,852776424	0,066346254	0,996810016	Chr27	3009326	3036439	672	0	0	0,311036208	0,325031888	0,335054825	0,127450329	-0,107628802	0,019821502	0,01144058	0,006443522	0,7875621	NA	NA	NA	NA
ENSFALG00000000678	0,064626632	-0,06905921	-0,004432578	0,999947355	1	0,999824215	0,497505411	0,504953305	0,167354445	0,827517677	-0,330150966	0,692629273	0,68186369	0,006095375	0,621866188	0,01918252	-0,059997502	0,899408642	0,396957333	0,653043675	-0,12388575	0,836746545	-0,520843083	0,339272263	1,143214062	1,31E-06	0,592923445	0,202945425	-0,550290617	0,290245766	Chr27	3003932	3006747	0	0	0	0,09264609	0,211261585	0,146961375	0,556833286	-0,306068324	0,250765064	1,36E-06	0,2939428	0,01914017	NA	NA	NA	NA
ENSFALG00000000679	0,085033786	-0,074811552	0,010222234	0,999947355	1	0,999824215	-0,060883218	0,949304225	0,004627261	0,996388496	0,065510479	0,937101594	-0,049552123	0,942925586	-0,006906277	0,987759371	0,042645847	0,915688301	-0,335126203	0,722027324	-0,351457433	0,469816794	-0,01633123	0,984124852	0,248813866	0,285327788	-0,066479751	0,948830348	-0,315293617	0,59196002	NA	NA	NA	NA	0	0	0,270596309	0,211472985	0,228445631	-0,022342794	-0,059656012	-0,081998794	0,2954468	0,5938635	0,4695915	NA	NA	NA	NA
ENSFALG00000000681	-0,096182897	0,080875628	-0,01530727	0,999947355	1	0,999824215	-0,76571542	0,396969394	0,27952505	0,765821225	1,04524047	0,130924573	0,00389056	0,996952611	-0,549835048	0,067943449	-0,553725608	0,110241752	0,054844445	0,988207038	0,732618016	0,21171926	0,677773571	0,314247132	-0,309591242	0,38371709	-0,176192576	0,874676318	0,133398666	0,996810016	Chr3	7721447	7750264	1	0	0	0,436158694	0,474653206	0,502828982	-0,222549574	0,276710486	0,054160966	0,3947086	0,1083009	0,06823946	NA	NA	NA	NA
ENSFALG00000000682	0,089623229	-0,181124422	-0,091501194	0,999947355	1	0,999824215	-0,01285037	0,991637061	0,027238697	0,968307096	0,040089067	0,95889508	0,048290032	0,913277496	-0,271398965	0,102162931	-0,319688996	0,088402082	0,113879448	0,920178864	-0,029528643	0,944183444	-0,143408091	0,731431157	0,171767555	0,070040175	0,043755266	0,926087807	-0,128012289	0,738045607	Chr26	244322	266045	0	1	0	0,110161256	0,089217473	0,138377914	0,08214197	-0,146428906	-0,064286938	0,07288259	0,08676694	0,1023764	NA	no	NA	NA
ENSFALG00000000683	0,020511202	-0,045704806	-0,025193604	0,999947355	1	0,999824215	0,337832178	0,599556127	0,391966882	0,422804509	0,054134704	0,954544611	0,093195928	0,855629742	0,12887413	0,639606944	0,035678202	0,928074681	0,153805985	0,912920609	-0,149386044	0,736223252	-0,303192029	0,507621826	-0,064195326	0,852418398	-0,169325843	0,847176238	-0,105130517	0,996810016	Chr23	7493140	7523685	0	0	0	0,173079795	0,186098045	0,183462668	0,108230138	-0,072842828	0,03538732	0,6125502	0,5089491	0,4216342	no	yes	NA	NA
ENSFALG00000000684	0,07863336	-0,03168875	0,04694461	0,999947355	1	0,999824215	0,012062144	0,997769083	-0,178995188	0,876296255	-0,191057333	0,898639578	-0,111174895	0,929082424	0,022327221	0,973855368	0,133502117	0,839126222	0,145590012	0,971752053	-0,312988252	0,682929054	-0,458578265	0,589760757	0,309332484	0,149337691	0,258165175	0,640897111	-0,051167309	0,996810016	Chr18	2639350	2689874	1	0	0	0,679386701	0,664270524	0,688560933	0,086888606	-0,119797152	-0,032908546	0,155086	0,5907422	0,6498695	NA	NA	NA	NA
ENSFALG00000000685	0,122003782	-0,069207372	0,05279641	0,999947355	1	0,999824215	-1,012696909	0,127449272	-0,269390874	0,765113463	0,743306035	0,32844677	-0,374696196	0,468661375	-0,149522218	0,745188702	0,225173978	0,666080329	-1,022331433	0,185051264	0,278215673	0,719052974	1,300547106	0,035619274	-0,119048097	0,598800365	0,160016547	0,802742911	0,279064644	0,541747976	Chr3	7594592	7692109	3	0	0	0,718194123	0,633216076	0,639320816	-0,4813525	0,495775966	0,014423282	0,1286984	0,03609748	0,7189316	no	no	no	no
ENSFALG00000000687	0,215787318	-0,162098846	0,053688472	0,999947355	1	0,999824215	0,034278602	0,990841058	-0,232803527	NA	-0,267082129	NA	0,490637118	0,465748233	0,455707485	0,314611478	-0,034929633	0,964669164	-0,236311777	0,942088823	-0,276353756	0,724999529	-0,040041979	0,971103625	0,133754931	0,770241496	-0,0124166	0,996208001	-0,146171531	0,996810016	NA	NA	NA	NA	0	0	0,409509773	0,424753861	0,424175465	0,127629074	-0,130066046	-0,002437008	0,4656362	0,9637422	0,3149812	NA	NA	NA	NA
ENSFALG00000000689	0,012558687	-0,049706894	-0,037148207	0,999947355	1	0,999824215	-0,199503654	0,82609429	-0,086289221	0,904559538	0,113214434	0,901582606	0,032930874	0,967846116	0,206820797	0,528083649	0,173889923	0,674346659	-0,069111272	0,982294511	-0,197087303	0,734239232	-0,127976031	0,862279748	0,133467169	0,721607287	0,065011146	0,963185268	-0,068456023	0,996810016	Chr27	2996498	3000434	0	0	0	0,344648356	0,326510659	0,381827552	-0,017931722	0,008193096	-0,0097386	0,7292398	0,6716389	0,5283899	NA	NA	NA	NA
ENSFALG00000000691	0,086348074	-0,044602743	0,041745331	0,999947355	1	0,999824215	-0,063602068	0,94336825	-0,08197397	0,888388054	-0,018371902	0,984345117	0,046166883	0,949072333	0,373936703	0,122186321	0,32776982	0,267042739	0,163821309	0,863254991	-0,006252271	0,988706952	-0,17007358	0,699639161	0,186163944	0,469729098	0,072626417	0,944552053	-0,113537527	0,996810016	Chr23	7532557	7571875	2	0	0	0,378271661	0,370467429	0,374709277	0,083779602	-0,00376321	0,080016387	0,4805556	0,2640267	0,1223906	NA	NA	NA	NA
ENSFALG00000000692	0,050008574	0,098727284	0,148735858	0,999947355	1	0,999824215	-0,128208458	0,858806802	-0,006234681	0,993499888	0,121973778	0,857175465	-0,151595192	0,728730606	-0,137047203	0,635084409	0,014547989	0,974731714	-0,078959411	0,954609467	0,103476506	0,763514343	0,182435917	0,625967992	-0,081041299	0,757625126	0,076473988	0,933097912	0,157515286	0,952408973	Chr27	2994028	2996218	NA	0	0	0,173168829	0,133166239	0,167161404	-0,077959248	0,115040174	0,03708095	0,729137	0,6268328	0,6350813	NA	NA	NA	NA
ENSFALG00000000695	-0,031861312	-0,019552082	-0,051413395	0,999947355	1	0,999824215	-0,150528757	0,812242788	-0,147878807	0,739138456	0,00264995	0,996876726	-0,152025947	0,569977906	-0,441304738	0,008037443	-0,289278791	0,157648347	0,040265126	0,974954608	-0,333274984	0,146829386	-0,373540109	0,130162467	0,116132193	0,545313024	0,05416987	0,944119248	-0,061962323	0,996810016	Chr26	230995	242924	657	0	0	0,120231561	0,116798137	0,147352107	-0,035603818	-0,148336672	-0,183940462	0,5563016	0,1309854	0,008037453	NA	NA	NA	NA
ENSFALG00000000696	0,035882718	0,023411359	0,059294077	0,999947355	1	0,999824215	-0,513714555	0,712686566	0,968536724	0,192380818	1,482251279	0,029244075	0,236849401	0,815225301	0,325233336	0,507160793	0,088383934	0,90237902	0,03126982	0,991935107	-0,158890707	0,74209819	-0,190160527	0,731331058	-0,084562617	0,847856761	0,030452893	0,98876597	0,11501551	0,996810016	Chr7	21617698	21710648	17	0	0	0,860233393	0,854638153	0,8629338	-0,058853828	0,303777052	0,24492323	0,722206	0,02926879	0,1913421	no	no	no	no
ENSFALG00000000697	-0,17949358	-0,083285344	-0,262778924	0,999947355	1	0,999824215	0,160283838	0,904375196	0,329667773	0,670935477	0,169383934	0,888308704	0,407431083	0,346893113	0,243564162	0,529174765	-0,16386692	0,743664363	-0,187242894	0,943647363	-0,375211984	0,548128778	-0,18796909	0,820865071	-0,027337704	0,93231975	-0,116257238	0,888323041	-0,088919533	0,996810016	Chr27	2990782	2996216	53	0	0	0,168249418	0,159233443	0,175106941	0,034728078	-0,07093132	-0,03620324	0,3466262	0,7410852	0,5294792	NA	NA	NA	NA
ENSFALG00000000698	0,147515509	-0,078038332	0,069477177	0,999947355	1	0,999824215	-0,199802523	0,901434431	-0,419531347	0,641672899	-0,219728824	0,872773068	-0,31791964	0,718491523	-0,535667535	0,225669954	-0,217747895	0,735451542	-0,37398722	0,865496884	-0,400505022	NA	-0,026517802	NA	-0,326125814	0,287195232	-0,082878198	0,950476248	0,243247616	0,936106319	Chr23	4987390	5295206	0	0	0	0,804855079	0,744874697	0,792475617	-0,2140641	-0,05975739	-0,27382148	0,297104	0,7329974	0,2259975	NA	NA	NA	NA
ENSFALG00000000700	-0,212927281	0,431590686	0,218663406	0,999947355	1	0,999824215	-0,185085754	0,907360726	0,139899068	0,893894143	0,324984823	0,785375867	0,167256452	0,758434816	0,182999786	0,580753951	0,015743335	0,97696665	-0,491666987	0,634035249	-0,280080716	0,668268457	0,21158627	0,789651696	-0,093805116	0,73395712	0,076536546	0,936634032	0,170341663	0,947196914	Chr7	21571989	21612646	77	0	0	0,569331647	0,5037155	0,53008492	-0,163245586	0,230849008	0,067603414	0,649855	0,7895793	0,5809112	NA	NA	NA	NA
ENSFALG00000000701	0,22553385	-0,210721211	0,014812638	0,999947355	1	0,999824215	0,299565411	NA	-0,098483334	NA	-0,398048745	NA	-0,108408817	0,925848549	-0,031535598	0,954054661	0,076873219	0,895697961	0,17228694	NA	0,154146035	NA	-0,018140905	NA	0,016971243	NA	-0,000454041	NA	-0,017425284	NA	Chr23	7588360	7602156	0	0	0	0,930687007	0,944906464	0,956180831	0,121192382	-0,113496442	0,00769596	0,926341	1	0,9540763	NA	NA	NA	NA
ENSFALG00000000702	-0,154407997	0,091282999	-0,063124998	0,999947355	1	0,999824215	NA	NA	NA	NA	NA	NA	0,221261514	NA	0,218533838	NA	-0,002727676	NA	-0,065402126	NA	-0,085495773	NA	-0,020093647	NA	0,039290536	NA	0,073822265	NA	0,034531729	NA	Chr23	7597663	7598917	0	0	0	0,963177328	0,958431848	0,925675642	0,010185003	0,025748405	0,035933413	0,9999474	1	0,9998242	NA	NA	NA	NA
ENSFALG00000000704	-0,069571309	0,189460424	0,119889115	0,999947355	1	0,999824215	0,098851527	0,874433355	0,329367775	0,30421496	0,230516248	0,589793796	0,054440341	0,862447122	0,116572607	0,46164401	0,062132266	0,774348495	0,247738445	0,368233503	0,136166724	0,570497159	-0,111571721	0,705214684	0,021766488	0,924135575	0,035539533	0,963185268	0,013773045	0,996810016	Chr27	2959415	2990577	NA	0	0	0,246798649	0,251174286	0,248281923	0,070645154	0,076862236	0,147507408	0,3796039	0,5990145	0,3031659	NA	yes	NA	NA
ENSFALG00000000705	-0,069606224	0,055887932	-0,013718292	0,999947355	1	0,999824215	0,435542507	0,70258581	1,071072113	0,06797206	0,635529606	0,432379381	0,32155657	0,547126003	0,392828188	0,280354878	0,071271618	0,90237902	-0,033354777	0,993023824	-0,149194389	0,838304452	-0,115839612	0,898303145	0,117974847	0,791007368	0,00562315	0,998594849	-0,112351697	0,996810016	Chr18	2765844	2770594	4	0	0	0,275038049	0,234771268	0,213271559	0,15442212	0,10689879	0,261320933	0,5470468	0,4411394	0,06732909	NA	NA	NA	NA
ENSFALG00000000706	-0,0791882	0,186683489	0,10749529	0,999947355	1	0,999824215	-0,240112065	0,667333302	-0,124345554	0,802414312	0,115766511	0,865239628	0,063347094	0,869549521	0,151783585	0,419775231	0,088436491	0,729663822	-0,026317564	0,986101563	-0,136692782	0,621502734	-0,110375217	0,743654503	0,133105666	0,620054748	0,061897185	0,954373709	-0,071208481	0,996810016	Chr27	2973097	2981795	NA	0	0	0,207142025	0,177968386	0,202322491	-0,029833138	0,04186061	0,012027458	0,6302206	0,7271988	0,4198978	NA	NA	NA	NA
ENSFALG00000000707	0,157291038	-0,071135689	0,086155349	0,999947355	1	0,999824215	0,678830028	0,560206377	0,126048233	0,916437371	-0,552781795	0,603574603	0,002604196	0,998610557	0,417154591	0,365680959	0,414550395	0,453011733	-0,791603877	0,294835599	-0,677492244	0,250186542	0,114111633	0,902359433	0,0964031	0,839652448	0,011519048	0,996963265	-0,084884052	0,996810016	Chr7	21511903	21551103	32	0	0	0,730258359	0,744798831	0,774376889	0,028703745	-0,036027052	-0,0073233	0,3032159	0,4500191	0,2504593	NA	NA	NA	NA
ENSFALG00000000708	-0,01567442	0,019489346	0,003814926	0,999947355	1	0,999824215	-0,139068152	0,825746277	0,005344568	0,993499888	0,14441272	0,802620299	-0,033438999	0,958831546	0,158028837	0,523998191	0,191467835	0,503774703	-0,197891557	0,719794051	0,039494482	0,914777615	0,237386039	0,476204482	0,024318252	0,916809779	0,048219214	0,946990948	0,023900963	0,996810016	Chr23	7612144	7625508	17	0	0	0,353565728	0,327036784	0,342938396	-0,072351072	0,123331564	0,050980484	0,7354786	0,477716	0,5243288	NA	NA	NA	NA
ENSFALG00000000709	0,213497415	0,182609395	0,39610681	0,999947355	1	0,999824215	0,186875938	0,849107443	0,254004015	0,685123866	0,067128077	0,948661802	0,343154079	0,472927671	0,195124671	0,626857654	-0,148029408	0,773527561	0,082336353	0,975157951	-0,547465388	0,260849685	-0,629801741	0,233313476	0,189375915	0,629455853	0,087474466	0,950476248	-0,101901448	0,996810016	Chr27	2965971	2973011	NA	0	0	0,281562822	0,301788767	0,303822364	0,203047992	-0,125999014	0,077048966	0,4729296	0,2348317	0,2610744	NA	NA	NA	NA
ENSFALG00000000711	-0,130968842	-0,095280481	-0,226249323	0,999947355	1	0,999824215	-0,535544528	0,204534465	-0,593236733	0,120811332	-0,057692205	0,948035283	-0,492151076	0,054082787	-0,760704107	0,001715101	-0,26855303	0,422664942	-0,446320937	0,274961299	-0,283613885	0,437034296	0,162707052	0,731431157	-0,033121737	0,892188127	0,018872004	0,986314295	0,05199374	0,996810016	Chr3	7549614	7560812	0	0	0	0,174686739	0,187400309	0,14504429	-0,327621688	-0,041365076	-0,368986758	0,05374741	0,4195363	0,001723186	NA	NA	no	no
ENSFALG00000000712	0,153502139	-0,095814172	0,057687967	0,999947355	1	0,999824215	0,266053498	0,858805961	-0,533738795	0,510940543	-0,799792292	0,299248267	0,588400256	0,292436464	0,444423483	0,32484516	-0,143976773	0,829957041	-0,233175927	0,946299786	-0,659013393	0,331558398	-0,425837467	0,626439847	0,174874411	0,667975662	0,122817703	0,926964126	-0,052056708	0,996810016	Chr27	2951263	2958804	13	0	0	0,736559088	0,748394008	0,783942065	0,1899306	-0,303494032	-0,113563406	0,292014	0,3069151	0,3251893	NA	NA	NA	NA
ENSFALG00000000714	-0,027822371	0,009645919	-0,018176452	0,999947355	1	0,999824215	0,570048938	NA	-0,116161144	NA	-0,686210083	NA	0,509774994	0,430449133	0,800519934	0,045026135	0,290744939	0,622995719	0,334819949	0,790354151	0,344728662	0,541739027	0,009908713	0,991721417	0,001330767	NA	0,057711262	NA	0,056380496	NA	Chr18	2871707	2902834	0	0	0	0,688916631	0,744122515	0,712794924	0,277633138	-0,063911858	0,21372132	0,4304525	0,62021	0,04513953	NA	NA	NA	NA
ENSFALG00000000715	0,082395893	-0,01090756	0,071488333	0,999947355	1	0,999824215	-0,123415129	0,829463076	0,12757053	0,748052691	0,25098566	0,51604267	-0,104053704	0,731232216	0,044180711	0,847600716	0,148234415	0,506687609	-0,503453099	0,391645685	-0,108616903	0,844689109	0,394836196	0,456135836	0,051529517	0,845561622	-0,033214571	0,975113689	-0,084744088	0,996810016	Chr27	2937720	2949699	17	0	0	0,290639519	0,253381216	0,269123754	-0,119399378	0,139681106	0,020281744	0,4030321	0,4577969	0,7467567	NA	NA	NA	NA
ENSFALG00000000716	0,160604171	0,048946523	0,209550694	0,999947355	1	0,999824215	0,474319595	0,689041423	-0,370488241	0,676974947	-0,844807835	0,263308566	0,078466941	0,936226806	-0,32763191	0,36183821	-0,406098851	0,318559848	0,200487092	0,931231537	-0,353426822	0,566288395	-0,553913915	0,394442295	0,177838799	0,557716718	0,164447578	0,868830827	-0,013391221	0,996810016	Chr18	3251387	3279213	0	0	0	0,270442903	0,276096958	0,375604728	0,218342674	-0,35385152	-0,13550884	0,5686657	0,2701553	0,3620706	NA	NA	NA	NA
ENSFALG00000000717	-0,368863171	0,191307784	-0,177555387	0,343538662	1	0,999824215	-0,257320983	0,781823658	-0,162473663	0,825134487	0,094847319	0,932260581	0,015488162	0,985906042	-0,288934821	0,33230005	-0,304422983	0,383544469	-0,06173722	0,978300403	-0,145414819	0,772202581	-0,083677599	0,897537449	-0,204849258	0,071889695	-0,304666661	0,070167901	-0,099817403	0,953726196	Chr3	7529182	7545465	805	0	0	0,158093274	0,148599422	0,162869805	-0,175456532	-0,040352574	-0,2158091	0,07480533	0,3802701	0,06797103	no	yes	NA	no
ENSFALG00000000718	-0,042711021	-0,06567722	-0,108388241	0,999947355	1	0,999824215	0,400094695	0,722766681	0,089261421	0,937363781	-0,310833274	0,778825713	-0,367915432	0,403677396	-0,545336567	0,088354726	-0,177421135	0,71562311	0,13425264	0,969909128	-0,187929011	0,802536625	-0,322181652	0,697457107	0,336228829	0,271211761	0,276178261	0,743826848	-0,060050568	0,996810016	Chr18	3302874	3406330	0	0	0	0,314099196	0,354439544	0,362556267	0,091990396	-0,187233078	-0,095242684	0,2814777	0,6981075	0,08859298	NA	NA	NA	NA
ENSFALG00000000719	0,157078009	-0,108621241	0,048456768	0,999947355	1	0,999824215	0,566825813	0,561383086	-0,044102032	0,972524118	-0,610927845	0,450711006	0,250105667	0,669761431	-0,076037867	0,871542439	-0,326143533	0,456361069	0,035382812	0,989877195	-0,25356875	0,632797105	-0,288951562	0,638495001	0,50956229	0,063232833	0,418595582	0,481888479	-0,090966708	0,996810016	Chr27	2930714	2934015	0	0	0	0,318397499	0,264695286	0,269537966	0,303790382	-0,28512148	0,018668886	0,06581795	0,4533335	0,4886493	NA	NA	NA	NA
ENSFALG00000000720	-0,046450552	0,017884718	-0,028565834	0,999947355	1	0,999824215	0,293345607	0,706980692	0,630622404	0,160010574	0,337276798	0,613281534	-0,087889134	0,892271904	-0,364922314	0,164017167	-0,27703318	0,400113958	-0,203850627	0,828262951	-0,149721527	0,729889314	0,0541291	0,925437521	-0,050653442	0,869345921	-0,163648133	0,824580805	-0,112994691	0,996810016	Chr3	7523118	7526720	0	0	0	0,193116276	0,199798047	0,221573888	-0,019099524	0,003852744	-0,015246786	0,7164321	0,3968607	0,1587093	NA	NA	NA	NA
ENSFALG00000000721	0,039875508	0,015407423	0,05528293	0,999947355	1	0,999824215	-0,102626968	0,894900513	-0,262870463	0,546822867	-0,160243495	0,805676578	0,466926398	0,09726675	-0,160582326	0,624321659	-0,627508724	0,031955746	0,123470185	0,942428047	-0,742451692	0,030752896	-0,865921877	0,014549271	-0,116613108	0,70565523	-0,229977773	0,7462631	-0,113364665	0,996810016	Chr7	21481932	21508497	11	0	0	0,17917223	0,209205039	0,239531968	0,082206322	-0,350326356	-0,268120014	0,09705653	0,01469963	0,03069983	NA	NA	NA	NA
ENSFALG00000000723	-0,018034795	-0,090552427	-0,108587221	0,999947355	1	0,999824215	0,009942273	0,994209859	0,46128622	0,304895759	0,451343947	0,360960265	0,222733379	0,528891703	0,486882398	0,034000142	0,264149019	0,380118138	0,092391915	0,952919244	0,003024435	0,993902177	-0,08936748	0,854433215	0,110704639	0,508831561	0,035855334	0,960865418	-0,074849305	0,996810016	Chr27	2898821	2929830	0	0	0	0,331052074	0,368492021	0,36826241	0,083547503	0,092144996	0,175692474	0,519368	0,369759	0,03400663	NA	NA	NA	NA
ENSFALG00000000724	0,009321043	-0,010085133	-0,00076409	0,999947355	1	0,999824215	0,135003588	0,800842457	0,050518955	0,91345324	-0,084484632	0,884154069	-0,031905577	0,949405081	0,00612083	0,985046204	0,038026407	0,895976595	-0,343322453	0,631791475	-0,347555662	0,412663766	-0,004233209	0,99555193	0,04313279	0,798953338	0,002675856	0,998594849	-0,040456934	0,996810016	Chr3	7504576	7522329	12	0	0	0,336163219	0,351554068	0,307891315	-0,037554047	-0,02024678	-0,057800825	0,6474622	0,887787	0,4124785	NA	NA	NA	NA
ENSFALG00000000725	0,26000757	0,144763126	0,404770696	0,999947355	1	0,999824215	0,811567092	0,426285434	0,905070293	0,216099541	0,093503201	0,953452899	-0,177689085	0,728648818	0,033653591	0,91908851	0,211342675	0,465468565	0,105657336	0,968729814	-0,111705417	NA	-0,217362753	NA	0,222563867	0,248313802	0,121643077	0,872698042	-0,100920789	0,996810016	Chr7	21265122	21475015	2	0	0	0,672653332	0,68402602	0,681656592	0,24441904	0,026265132	0,270684158	0,2580372	0,4622022	0,215032	NA	NA	NA	NA
ENSFALG00000000726	0,09831886	-0,089158311	0,009160549	0,999947355	1	0,999824215	-0,280855742	0,869575241	-0,722970117	0,38443532	-0,442114375	0,716971842	0,278628873	NA	0,193193	NA	-0,085435873	NA	0,028283487	0,992080915	-0,159124027	NA	-0,187407515	NA	-0,087025623	0,851784038	-0,134780952	0,917890558	-0,047755329	0,996810016	Chr23	4690938	4702910	1	0	0	0,858828525	0,839558543	0,855367357	0,007469466	-0,170373996	-0,16290453	0,8565374	0,7243994	0,3834779	NA	NA	NA	NA
ENSFALG00000000727	0,078746377	-0,178684354	-0,099937977	0,999947355	1	0,999824215	0,080768432	0,903490223	0,021872313	0,972198848	-0,058896119	0,930767915	-0,049120939	0,933430247	-0,335053406	0,106147003	-0,285932467	0,260471203	-0,311669305	0,662050005	-0,74711823	0,030405198	-0,435448924	0,318409936	0,213353343	0,200738091	-0,098458673	0,886977312	-0,311812016	0,290479965	Chr18	3405346	3534564	NA	0	0	0,408586192	0,389417592	0,440025168	0,002415674	-0,254154776	-0,25173909	0,2083964	0,2574455	0,03035339	NA	NA	NA	NA
ENSFALG00000000729	-0,002402868	4,58E-05	-0,002357086	0,999947355	1	0,999824215	-0,140454113	0,837735654	0,084201795	0,871479932	0,224655909	0,664960411	-0,011671654	0,981380632	-0,0089955	0,973855368	0,002676154	0,994075322	-0,117922629	0,949996034	0,297264806	0,484766726	0,415187435	0,360017642	-0,121597438	0,299076161	-0,06477217	0,888993408	0,056825268	0,996810016	Chr27	2898821	2905563	242	0	0	0,191564844	0,201147012	0,176648682	-0,078809824	0,139878263	0,061068445	0,309052	0,3615311	0,484542	NA	NA	NA	NA
ENSFALG00000000730	-0,113332671	0,041018073	-0,072314597	0,999947355	1	0,999824215	0,309695757	0,770527179	0,420415032	0,553097498	0,110719276	0,929587454	0,23575495	0,781637081	0,058208771	0,922829125	-0,177546178	0,77298694	0,096362939	0,976120136	-0,533225086	0,381214313	-0,629588025	0,346796955	0,175540246	0,688269662	-0,029106512	0,990184429	-0,204646759	0,971952399	Chr23	4665042	4668388	0	0	0	0,446819668	0,399781792	0,453479715	0,140804132	-0,172008786	-0,031204618	0,6968369	0,3484205	0,3811128	NA	NA	NA	NA
ENSFALG00000000731	-0,008096765	-0,132385477	-0,140482241	0,999947355	1	0,999824215	-0,059973302	0,929653705	-0,096705207	0,825463113	-0,036731905	0,95627322	-0,087281705	0,836770576	-0,197937101	0,352793094	-0,110655396	0,703129455	-0,164858763	0,903615685	-0,360078064	0,356354508	-0,195219301	0,707101963	-0,048570175	0,854034072	0,001208999	0,999897074	0,049779174	0,996810016	Chr23	4649014	4656292	231	0	0	0,240093718	0,232606217	0,273438501	-0,073756173	-0,085042628	-0,15879875	0,8370481	0,7010033	0,3530648	NA	NA	NA	NA
ENSFALG00000000732	0,033029967	-0,069397336	-0,036367369	0,999947355	1	0,999824215	0,150379203	0,912740357	1,078394214	0,033491074	0,92801501	0,121117462	0,031095433	0,97057358	-0,058041574	0,891526421	-0,089137007	0,848364384	0,126020299	0,962561273	-0,189705874	0,738545229	-0,315726172	0,61389595	-0,009468552	0,983392515	-0,046450277	0,974500226	-0,036981724	0,996810016	Chr3	7520356	7522254	0	0	0	0,427386615	0,423578702	0,381191426	0,066211192	0,083353982	0,149565172	0,9173874	0,1233677	0,03323845	NA	NA	NA	NA
ENSFALG00000000733	0,279100934	-0,29821477	-0,019113836	0,999947355	1	0,999824215	-0,315265895	0,809157277	-0,141024753	0,890415192	0,174241142	0,893857977	-0,197390068	NA	-0,044153953	NA	0,153236115	NA	-0,079775217	NA	-0,05537233	NA	0	NA	-0,011371209	0,98396374	0,139051476	0,916987967	0,150422686	0,996810016	Chr7	19858935	19891824	0	0	0	0,728529872	0,779760123	0,738544659	-0,064940104	0,03593692	-0,024122584	0,816792	0,8969997	0,8894607	NA	NA	NA	NA
ENSFALG00000000734	-0,070913854	0,058696791	-0,012217062	0,999947355	1	0,999824215	0,049344405	0,951936442	0,135264867	0,772841461	0,085920462	0,898639578	0,149102161	0,615700482	0,278936069	0,138968287	0,129833908	0,625573845	0,149125047	0,836336553	0,446289924	0,077385658	0,297164877	0,34433845	0,238114169	0,017482846	0,012180129	0,989020671	-0,22593404	0,254350373	Chr23	4590620	4614506	14	0	0	0,473156872	0,457929186	0,443890588	0,102954392	0,06913648	0,172090872	0,01817463	0,2574827	0,07744306	NA	no	no	yes
ENSFALG00000000735	-0,002338812	0,033390089	0,031051278	0,999947355	1	0,999824215	0,65373752	NA	0,177199924	NA	-0,476537596	NA	0,080027511	0,937927911	0,017514721	NA	-0,06251279	NA	-0,065362896	0,987273839	0,058025098	NA	0,123387993	NA	0,540817037	0,091173655	0,269000461	0,790359843	-0,271816576	0,919490849	Chr3	7496489	7500459	0	0	0	0,644114346	0,735470375	0,673487975	0,241376504	-0,130818136	0,110558372	0,0951415	0,9203916	0,8031689	NA	NA	NA	NA
ENSFALG00000000736	0,004869573	0,001028231	0,005897804	0,999947355	1	0,999824215	0,181859456	0,876006622	0,071216116	0,940749805	-0,110643341	0,921954705	0,290139875	0,462839851	0,197536763	0,550771538	-0,092603112	0,836014727	-0,503929117	0,73719112	-0,401146128	0,582732309	0,10278299	0,921570491	-0,069142333	0,890774335	-0,0716656	0,962879967	-0,002523267	0,998291816	Chr26	218814	221801	88	0	0	0,708346423	0,684207007	0,683013718	-0,019240475	-0,020391697	-0,039632163	0,4627305	0,8334075	0,5510622	NA	NA	NA	NA
ENSFALG00000000737	-0,191037456	-0,028249412	-0,219286867	0,999947355	1	0,999824215	0,220318151	0,901434431	-0,020062646	0,989990682	-0,240380797	0,868897808	-0,828460758	0,048355903	-0,497920747	0,236270897	0,330540011	0,551142793	-4,353604579	3,69E-32	-0,933351499	0,077632832	3,42025308	3,84E-16	-0,262671061	NA	-0,144063508	NA	0,118607553	NA	Chr23	4586682	4588035	0	0	0	0,523966289	0,573880463	0,547760089	-1,08309208	0,720154978	-0,362937008	3,72E-32	3,81E-16	0,07768701	NA	NA	NA	NA
ENSFALG00000000738	-0,040704959	0,151131717	0,110426759	0,999947355	1	0,999824215	-0,507318651	0,362122943	-0,319447982	0,571665517	0,187870669	0,827757523	0,057076904	0,942925586	-0,133791285	0,685224843	-0,190868188	0,610694013	0,180953405	0,836336553	0,019843194	0,967597106	-0,161110211	0,725275985	-0,343115643	0,044957437	0,10520692	0,894285847	0,448322563	0,090146329	Chr3	7454158	7466402	124	0	0	0,1879683	0,225755426	0,205407615	-0,130621952	0,08706936	-0,043552562	0,04680204	0,09032241	0,5713803	NA	no	NA	NA
ENSFALG00000000739	-0,096097185	0,013567176	-0,08253001	0,999947355	1	0,999824215	-0,092036138	0,880503257	-0,172081524	0,643327089	-0,080045386	0,891546871	-0,066791037	0,836009265	-0,290476439	0,045405427	-0,223685402	0,209660928	0,062231344	0,962561273	-0,204967332	0,424132588	-0,267198676	0,33506719	-0,124767806	0,335329229	-0,119665318	0,752875292	0,005102487	0,996810016	Chr27	2891122	2897500	0	0	0	0,098639322	0,09702525	0,123940053	-0,063492214	-0,110452005	-0,173944242	0,3452951	0,2066629	0,0455131	NA	NA	NA	NA
ENSFALG00000000740	0,032917559	-0,031301653	0,001615906	0,999947355	1	0,999824215	-0,202815421	0,786838638	-0,438699765	0,32153809	-0,235884344	0,731521899	-0,041375192	0,951826652	0,220400188	0,391783514	0,26177538	0,375411419	0,590781694	0,02704098	0,750429508	0,003895716	0,159647814	0,698867589	0,206641911	0,035444303	0,113276657	0,735059411	-0,093365254	0,947196914	Chr23	4531744	4565863	0	0	0	0,181944362	0,169731903	0,178715265	0,117230034	0,012174236	0,129404241	0,02755757	0,3721733	0,003871271	no	no	NA	NA
ENSFALG00000000741	0,008634037	0,025598714	0,034232752	0,999947355	1	0,999824215	0,099017457	0,963137639	-0,952580941	0,201903332	-1,051598398	0,176329921	-0,069480959	0,960212298	-0,307360873	0,53573179	-0,237879914	0,708542566	-0,326147342	0,891903946	-0,534158887	0,438691755	-0,208011546	0,827824293	-0,259807772	0,49112618	-0,089881306	0,949811961	0,169926466	0,996810016	Chr26	200123	209300	0	0	0	0,825450594	0,775350927	0,843868971	-0,109556619	-0,260395918	-0,369952472	0,5018038	0,1809851	0,2008567	NA	NA	NA	NA
ENSFALG00000000742	0,115931527	0,067324514	0,183256041	0,999947355	1	0,999824215	0,039296956	0,980204167	-0,126034813	0,871479932	-0,16533177	0,867721133	0,124268221	0,806128403	0,247948286	0,35274653	0,123680065	0,738335554	0,573829612	0,258241927	0,391674272	0,380344083	-0,18215534	0,762113972	0,394617718	0,153781261	0,200113182	0,840136712	-0,194504536	0,969321329	Chr23	4527148	4531127	3	0	0	0,406182507	0,389821326	0,398571151	0,249588782	-0,070197478	0,1793913	0,1597671	0,7358889	0,3530183	NA	no	NA	no
ENSFALG00000000743	-0,348033991	0,217388479	-0,130645512	0,325980425	1	0,999824215	-0,083727258	0,935871618	-0,016767257	0,985692376	0,066960001	0,942876597	-0,190570377	0,783168616	-0,57471818	0,081819253	-0,384147804	0,36323099	-0,715476498	0,211692946	-1,179471171	0,006809307	-0,463994673	0,443647199	-0,112445849	0,654209366	-0,107690864	0,898464701	0,004754985	0,997621282	NA	NA	NA	NA	0	0	0,257571343	0,216945612	0,294153661	-0,29005088	-0,111807837	-0,401858636	0,2183487	0,3601474	0,006804326	NA	NA	NA	NA
ENSFALG00000000745	0,009474373	-0,005976456	0,003497916	0,999947355	1	0,999824215	0,106532039	NA	0,102243798	NA	-0,004288241	NA	0,07544121	0,936743953	-0,165218288	0,674503603	-0,240659498	0,587564965	-0,081800462	NA	-0,117283541	NA	-0,035483079	NA	0,005356259	NA	-0,011398245	NA	-0,016754504	NA	Chr23	4496575	4520607	1	0	0	0,66582458	0,6610875	0,625996687	0,02300068	-0,060632373	-0,037631685	0,9373215	0,5844247	0,674403	NA	NA	NA	NA
ENSFALG00000000748	0,048174089	0,065060349	0,113234438	0,999947355	1	0,999824215	-0,136900875	0,941925711	0,067183489	0,961011674	0,204084364	0,888861273	-0,235050698	0,758108189	0,476657757	0,222399894	0,711708455	0,091800519	-0,656704091	0,52539074	-0,160616976	0,839982084	0,496087115	0,531430251	-0,019025428	0,97472332	0,048430517	0,981632352	0,067455946	0,996810016	Chr27	2853680	2860453	0	0	0	0,57282253	0,580288014	0,614023044	-0,199901548	0,308879522	0,108977954	0,5401068	0,09006187	0,2227366	NA	yes	NA	NA
ENSFALG00000000750	0,010125705	-0,053174308	-0,043048604	0,999947355	1	0,999824215	-0,286392037	0,871763469	-0,440665058	0,648838516	-0,154273021	0,921713782	-0,345168818	0,040680099	-0,669752137	3,40E-05	-0,324583319	0,108386578	-0,375041294	0,865098182	-0,457594427	0,52940922	-0,082553133	0,938673063	0,026705103	0,927109414	0,23221939	0,612061519	0,205514287	0,817325585	Chr7	19455195	19533315	4	0	0	0,602513758	0,565913841	0,606816769	-0,193953998	-0,081813704	-0,2757677	0,04042901	0,1065203	3,38E-05	NA	NA	NA	NA
ENSFALG00000000751	-0,135899161	0,13758404	0,00168488	0,999947355	1	0,999824215	0,110793549	0,874622837	-0,12142526	0,798785061	-0,232218809	0,641382721	0,172645257	0,792038152	0,29993527	0,389671262	0,127290014	0,796459815	0,196708279	0,792773034	-0,561166135	0,048688273	-0,757874414	0,008222489	-0,029804158	0,914989245	-0,060072846	0,943903217	-0,030268688	0,996810016	Chr26	137628	148428	10	1	0	0,349131292	0,358928748	0,375266809	0,062888808	-0,15109772	-0,088208896	0,7926416	0,008294049	0,04859357	NA	NA	NA	NA
ENSFALG00000000753	0,085646861	-0,127030686	-0,041383825	0,999947355	1	0,999824215	0,092139971	NA	0,323081582	NA	0,230941611	NA	-0,571988601	0,343654237	-0,625145872	0,145865612	-0,053157271	0,945578278	-0,420519825	0,829059398	0,135681594	NA	0,556201419	NA	0,602806256	0,019462506	0,408109011	0,498789038	-0,194697245	0,969484685	Chr7	19334078	19423067	364	0	0	0,775957725	0,770233782	0,757247434	-0,04238211	0,082452066	0,040069974	0,02022906	0,9446087	0,1460444	NA	NA	NA	NA
ENSFALG00000000754	0,036304275	0,004136415	0,04044069	0,999947355	1	0,999824215	-0,182089005	0,922941102	-0,102978754	0,937475395	0,079110251	0,962562707	-0,309422504	0,553447162	-0,16595127	NA	0,143471234	NA	-0,116885056	0,948030018	-0,149215608	0,667184535	-0,032330551	0,946847494	0,131472186	0,774297792	0,204005486	0,861606573	0,0725333	0,996810016	Chr5	14055723	14152136	13	0	0	0,942684837	0,919574498	0,954373257	-0,088123726	0,053383975	-0,034739722	0,5533328	0,9470515	0,6672087	NA	NA	NA	NA
ENSFALG00000000755	0,479839249	-0,422785685	0,057053564	0,343538662	1	0,999824215	1,459184164	0,004602419	0,907769846	0,155431008	-0,551414318	0,538582414	1,055461515	0,007932912	0,324421192	0,4935051	-0,731040323	0,118337161	1,13961037	0,0653157	-0,065839486	0,937968257	-1,205449856	0,039535924	0,654534123	2,45E-05	0,290326368	0,504969178	-0,364207755	0,324216066	Chr7	19319695	19326428	44	0	0	0,442456614	0,56237048	0,55616129	0,95772448	-0,65497956	0,302745082	2,53E-05	0,04001718	0,15418	no	yes	yes	yes
ENSFALG00000000756	0,047998893	-0,016514034	0,031484859	0,999947355	1	0,999824215	0,063704355	0,969520143	0,138537378	0,878681491	0,074833023	0,954504874	0,03141139	0,959617917	-0,004876878	0,990183714	-0,036288269	0,921818563	-0,365307409	0,379751835	-0,530259412	0,069807775	-0,164952003	0,707340607	0,278274488	0,057108325	0,077938804	0,914008709	-0,200335685	0,726087595	Chr3	7436634	7453387	184	0	0	0,422257236	0,424234169	0,434862402	0,011216314	-0,068651446	-0,057435101	0,05951389	0,70789	0,06974959	NA	NA	NA	NA
ENSFALG00000000757	0,137322603	-0,121359032	0,015963571	0,907262526	1	0,999824215	0,289759291	0,676793168	0,187550416	0,746444973	-0,102208876	0,906027274	0,08870317	0,834567421	-0,260613441	0,195573402	-0,349316611	0,1156968	0,153690727	0,871911356	-0,205898927	0,558336351	-0,359589654	0,315414868	0,310788304	4,84E-05	-0,101679153	0,740677862	-0,412467458	2,20E-05	Chr27	2849093	2856101	378	0	0	0,186718847	0,169701702	0,18378977	0,19605293	-0,26898832	-0,072935426	5,01E-05	2,18E-05	0,1960263	NA	NA	NA	NA
ENSFALG00000000758	0,072306586	-0,075548343	-0,003241757	0,999947355	1	NA	0,560948931	NA	0,042043795	NA	-0,518905136	NA	0,320244892	0,612661572	0,657438842	0,036150865	0,33719395	0,424410071	-0,048499096	NA	-0,028724305	NA	0	NA	0,567090922	0,004460568	0,373691664	0,403694772	-0,193399258	0,947196914	Chr5	14033935	14037928	18	0	0	0,87345012	0,892579371	0,888627136	0,294413418	-0,090127848	0,208240549	0,004627662	0,9474238	0,03615119	NA	NA	NA	NA
ENSFALG00000000759	-0,042902432	0,047121829	0,004219397	0,999947355	1	0,999824215	0,002884544	NA	-0,039487308	NA	-0,042371852	NA	0,098377298	0,945276239	-0,104174178	0,860988304	-0,202551476	0,755709755	0,309623695	0,868115537	-0,165148513	0,826083606	-0,474772207	0,524805006	-0,69086111	0,002310675	-0,261572381	0,747822465	0,429288729	0,455393832	Chr7	19306182	19312665	26	1	0	0,653630034	0,755192169	0,749308722	-0,064575751	-0,0486565	-0,113232259	0,002398542	0,4570145	0,7579299	NA	NA	NA	NA
ENSFALG00000000760	-0,160868318	0,138887157	-0,021981161	0,999947355	1	0,999824215	-0,174888206	0,907680973	-0,310719793	0,718046621	-0,135831587	0,919505877	-0,164621178	0,788953366	-0,592929563	0,041768215	-0,428308385	0,237281759	-0,387077989	0,595975684	-0,845194882	0,026808922	-0,458116893	0,351580202	0,145340584	0,637019726	-0,011085233	0,995518111	-0,156425817	0,980569111	Chr18	3536342	3543658	0	0	0	0,144071809	0,143964918	0,231271796	-0,14842284	-0,20795892	-0,356381778	0,6115963	0,2341122	0,02677277	yes	yes	yes	yes
ENSFALG00000000761	0,059155852	-0,029847269	0,029308583	0,999947355	1	0,999824215	-0,051362761	0,944650786	0,053343434	0,914527782	0,104706195	0,8583178	-0,104927838	0,810642924	0,08818916	0,746196986	0,193116998	0,491833209	0,006947318	0,998126587	0,27574767	0,579475703	0,268800352	0,652965242	0,09858847	0,65494865	0,088838443	0,909876562	-0,009750027	0,996810016	Chr26	86651	106463	0	1	0	0,167107617	0,186440619	0,194396137	0,001680182	0,105405341	0,10708551	0,664304	0,4883362	0,5794287	NA	NA	NA	NA
ENSFALG00000000762	-0,061630164	0,103747861	0,042117697	0,999947355	1	0,999824215	0,880552174	0,416931227	1,756511516	0,002705112	0,875959342	0,306704587	-0,435356824	0,406082886	-0,046627473	0,936101648	0,388729351	0,421835634	0,223536536	0,826757038	0,167086295	0,720427591	-0,056450241	0,929524797	-0,209053073	0,615828385	0,05139934	0,977470402	0,260452413	0,943252671	Chr7	19267733	19300600	3	0	0	0,722276908	0,691429902	0,673665651	0,079609668	0,314487892	0,394097576	0,4059394	0,3143631	0,002670831	NA	NA	NA	NA
ENSFALG00000000764	-0,040091605	-0,039013559	-0,079105164	0,999947355	1	0,999824215	0,008654548	0,996747108	0,174709499	0,799838126	0,166054951	0,858301909	-0,085348866	0,869673984	-0,384150683	0,085474824	-0,298801817	0,282550612	-0,133898154	0,924477965	-0,157178011	0,71986063	-0,023279857	0,96990882	-0,085622049	0,600827058	-0,073857635	0,897998023	0,011764414	0,996810016	Chr23	4474526	4487594	0	0	0	0,121047985	0,120812779	0,14448171	-0,067261235	-0,036655122	-0,103916342	0,6116922	0,2797125	0,0857214	no	no	NA	NA
ENSFALG00000000766	0,183715154	-0,163606244	0,02010891	0,999947355	1	0,999824215	-0,067134514	0,939223618	0,262908425	0,562472535	0,330042939	0,490899468	-0,079318181	0,911768475	0,182626839	0,559063829	0,26194502	0,451271873	0,052269193	0,974125887	0,394604049	0,18228848	0,342334855	0,321786964	0,302129318	0,024678895	0,281372137	0,281286412	-0,020757181	0,996810016	Chr26	3769	33449	3	2	1	0,405435712	0,379222271	0,35298215	0,078332174	0,149992164	0,228324322	0,02564035	0,3233234	0,1825358	NA	NA	NA	NA
ENSFALG00000000767	0,050098502	-0,056485346	-0,006386844	0,999947355	1	0,999824215	-0,001363256	0,999574538	0,124777623	0,840136503	0,126140879	0,883411493	-0,136249822	0,717308042	-0,353549006	0,083638052	-0,217299184	0,415359939	0,122772336	0,918508813	0,118507184	0,758508156	-0,004265153	0,993816324	0,061333283	0,813868245	0,007782123	0,995984988	-0,05355116	0,996810016	Chr1	50542795	50570928	0	0	0	0,105506292	0,098155688	0,109626221	0,019318205	-0,041091915	-0,021773684	0,7170921	0,4123325	0,08389396	NA	yes	NA	NA
ENSFALG00000000768	0,156981168	-0,020206465	0,136774703	0,999947355	1	0,999824215	0,037722625	0,975959564	-0,058277172	0,93863756	-0,095999797	0,9119879	0,126836941	0,757927891	0,341594622	0,108568139	0,214757681	0,438264486	0,173905517	0,76967303	0,075137827	0,82137555	-0,09876769	0,792201663	0,247837531	0,140624214	0,053097875	0,948379802	-0,194739656	0,806718247	Chr27	2844325	2848195	0	0	0	0,284358483	0,283623566	0,294707048	0,148656796	-0,038991298	0,109665486	0,1459848	0,435251	0,1087697	NA	NA	NA	NA
ENSFALG00000000769	0,003069924	0,007684161	0,010754085	0,999947355	1	0,999824215	0,006140749	0,994738516	0,174524218	0,629507095	0,168383469	0,716971842	-0,002219375	0,996085423	0,059351301	0,780132634	0,061570677	0,806596647	0,142900293	0,693878745	0,340443202	0,045739714	0,197542909	0,362542334	-0,006555076	0,978672444	0,048811495	0,941035538	0,055366571	0,996810016	Chr1	50632428	50685090	13	0	0	0,134617053	0,142375647	0,141142717	0,028667308	0,098109702	0,126777016	0,7099362	0,3640478	0,0456172	yes	yes	NA	NA
ENSFALG00000000770	0,022190419	-0,003239373	0,018951046	0,999947355	1	0,999824215	-0,332111652	0,831465361	0,085433802	0,946679336	0,417545454	0,728864009	-0,059655226	0,950416498	-0,407237339	0,22321029	-0,347582113	0,397508608	-1,469923241	0,00284929	-2,398023073	2,34E-07	-0,928099831	0,116894253	-0,257112498	0,403661092	-0,26377459	0,743854601	-0,006662092	0,997167052	Chr5	13772915	13818505	0	0	0	0,492492741	0,391521933	0,492015876	-0,419321826	-0,173608832	-0,592930546	0,002876	0,1175604	2,33E-07	NA	NA	NA	NA
ENSFALG00000000772	-0,093321051	0,060191733	-0,033129318	0,999947355	1	0,999824215	0,111683879	0,911162518	0,324110534	0,55431061	0,212426655	0,789715235	-0,11432536	0,812274852	-0,292173114	0,223561944	-0,177847754	0,580022666	-0,380531774	0,459053738	-0,282779554	0,471760618	0,09775222	0,860362338	-0,066962061	0,699014975	-0,145448339	0,705557343	-0,078486278	0,996810016	Chr27	2840435	2843175	1021	0	0	0,143087526	0,113369136	0,145198866	-0,108691246	0,02280743	-0,085883824	0,472424	0,5769491	0,2238979	NA	NA	NA	NA
ENSFALG00000000773	-0,194606985	-0,118062552	-0,312669537	0,999947355	1	0,999824215	0,156100758	0,88456849	0,63948374	0,193678709	0,483382981	0,428776368	0,143265175	0,879792714	0,744328445	0,042269845	0,60106327	0,172704684	-0,014433967	0,996537914	1,31402756	0,004156864	1,328461527	0,005681082	0,209459356	0,404699832	0,059303755	0,95869715	-0,150155601	0,97602876	Chr23	4410961	4425379	40	0	0	0,669853894	0,646479314	0,582805288	0,059956966	0,42893844	0,488895412	0,4163023	0,005715488	0,004130697	NA	NA	NA	NA
ENSFALG00000000774	-0,014962698	0,060617412	0,045654714	0,999947355	1	0,999824215	0,11480416	0,89044198	-0,087444127	0,883533656	-0,202248288	0,76203402	0,040114866	0,929082424	0,013506528	0,959375398	-0,026608337	0,926419186	-0,007117268	0,995382708	-0,040822942	0,890629063	-0,033705674	0,925289388	0,077064227	0,609754131	0,017708164	0,984086192	-0,059356063	0,996810016	Chr18	3548036	3563462	NA	0	0	0,169204678	0,167971207	0,183719908	0,041980725	-0,052260334	-0,010279608	0,6201509	0,7688227	0,8825988	NA	NA	NA	NA
ENSFALG00000000775	-0,030740456	-0,001786578	-0,032527033	0,999947355	1	0,999824215	0,005584298	0,998678707	0,687372886	0,143128586	0,681788588	0,181687829	0,075743411	0,950348614	0,510026496	0,141002197	0,434283085	0,307664157	-0,359490519	0,750390629	-0,394552033	0,471974769	-0,035061514	0,966848649	0,097804043	0,826239578	0,33399146	0,668433837	0,236187418	0,950494043	Chr5	13678688	13754220	2	0	0	0,659494715	0,645877911	0,659071645	-0,042219815	0,263082464	0,220862634	0,7656195	0,1868173	0,1412064	NA	NA	NA	NA
ENSFALG00000000776	-0,075871952	0,069434087	-0,006437865	0,999947355	1	0,999824215	-0,118631825	0,837451938	-0,022616558	0,968307096	0,096015267	0,863799564	0,027698559	0,962597399	-0,047000207	0,876353273	-0,074698766	0,826009597	-0,15609647	0,874182894	0,149862455	0,694223304	0,305958925	0,429870987	-0,086749667	0,676156271	-0,056616002	0,940783246	0,030133665	0,996810016	Chr1	51009092	51028873	4	0	0	0,22100969	0,213920122	0,220489411	-0,081930378	0,08536872	0,003438349	0,6848998	0,4315087	0,694165	NA	NA	NA	NA
ENSFALG00000000777	0,000411765	-0,051363256	-0,05095149	0,999947355	1	0,999824215	-0,164281558	0,801573961	-0,385352538	0,295008423	-0,22107098	0,685469931	0,200033045	0,658220068	-0,256497001	0,382902781	-0,456530047	0,133411264	-0,336441262	0,576342082	-1,279395215	2,92E-05	-0,942953953	0,00485941	-0,323009603	0,381217099	-0,312908655	0,723113321	0,010100948	0,996810016	Chr27	2836155	2839250	27	0	0	0,252094575	0,250108902	0,263926632	-0,124657547	-0,332363638	-0,457021178	0,3921217	0,004897402	2,90E-05	no	no	NA	NA
ENSFALG00000000778	-0,025179423	-0,11925734	-0,144436764	0,999947355	1	0,999824215	-0,181185431	0,841634954	-0,068161656	0,929797067	0,113023775	0,900545809	0,061783507	0,9226802	0,141261598	0,611398345	0,079478091	0,830493342	0,554317885	0,167122408	0,03012583	0,955205334	-0,524192056	0,184081057	-0,108038392	0,674648444	0,02506538	0,984760811	0,133103772	0,976464157	Chr5	13636189	13650719	50	0	0	0,155780259	0,151290454	0,179797465	0,060339576	-0,063568704	-0,003229144	0,1718666	0,1854551	0,6114935	NA	NA	NA	NA
ENSFALG00000000779	-0,147752085	-0,020337051	-0,168089136	0,999947355	1	0,999824215	-0,4988457	0,554309611	-0,472416769	0,479312335	0,026428931	0,985556635	-0,190299185	0,742295235	-0,214668774	0,545302504	-0,024369589	0,966000623	0,052802313	0,986101563	0,405670726	0,446606997	0,352868413	0,587107545	-0,098386813	0,820406436	0,350146393	0,628326124	0,448533206	0,50405281	Chr1	51418264	51432936	0	0	0	0,387385439	0,374242268	0,35107311	-0,176496214	0,156624782	-0,01987144	0,5683996	0,5051696	0,4463329	NA	NA	NA	NA
ENSFALG00000000780	-0,032027583	-0,016265632	-0,048293214	0,999947355	1	0,999824215	-0,141897	0,902930496	0,127386143	0,873610411	0,269283143	0,770907027	-0,065091159	0,928847378	0,397834169	0,124288745	0,462925328	0,113450724	0,155826481	0,805885397	0,679685222	0,002325153	0,523858741	0,034243845	0,047455349	0,918716831	-0,073186296	0,959016376	-0,120641645	0,996810016	Chr5	13554954	13595680	8	0	0	0,292001737	0,307233211	0,282774828	-0,007146782	0,223831974	0,216685186	0,8199004	0,034723	0,002310486	NA	NA	NA	NA
ENSFALG00000000781	0,107893866	-0,097977138	0,009916728	0,999947355	1	0,999824215	0,076134241	0,910486816	-0,375948981	0,242410559	-0,452083222	0,162213247	0,168092192	0,693314262	0,23653715	0,371746242	0,068444958	0,859580013	0,04414388	0,987690594	-0,891296616	0,039857903	-0,935440497	0,044168867	0,268764842	0,06098783	0,232826516	0,487910766	-0,035938325	0,996810016	Chr27	2829662	2835697	0	0	0	0,65057607	0,642687149	0,689480267	0,13300589	-0,29059931	-0,157593414	0,06338013	0,04466938	0,03976199	NA	NA	NA	NA
ENSFALG00000000782	-0,035539344	-0,019548871	-0,055088215	0,999947355	1	0,999824215	0,096539162	NA	-0,343027603	NA	-0,439566765	NA	-0,140071686	0,911768475	0,416418987	0,337500757	0,556490673	0,25309883	-0,189324634	NA	-0,350742484	NA	-0,16141785	NA	0,076285394	0,782062216	0,132551276	0,869011951	0,056265882	0,996810016	Chr1	51493899	51546909	0	0	0	0,75532336	0,742597739	0,753381822	-0,038421606	-0,001558656	-0,039980264	0,7874398	0,2500278	0,3378099	NA	NA	NA	NA
ENSFALG00000000783	0,117607424	-0,268766468	-0,151159044	0,999947355	1	0,999824215	-0,07531472	0,958857712	-0,462143639	0,487428303	-0,386828918	0,644040972	0,017805232	0,980172966	-0,15675032	0,571419675	-0,174555552	0,597476508	-0,794244975	0,022031625	-0,994494045	0,00311345	-0,20024907	0,709852381	0,087771194	0,711126843	0,147953867	0,81332521	0,060182674	0,996810016	Chr27	2820781	2828116	2	0	1	0,230804062	0,192932915	0,249844981	-0,12927516	-0,194043342	-0,32331848	0,02247133	0,5943861	0,003093876	NA	NA	NA	NA
ENSFALG00000000784	-0,050731368	0,016976988	-0,03375438	0,999947355	1	0,999824215	0,315529025	0,581624747	0,275091035	0,566583037	-0,040437989	0,962562707	0,04314529	0,951424112	-0,165530753	0,560820378	-0,208676042	0,521546255	-0,116282372	0,936657769	0,170300283	0,668268457	0,286582654	0,493782082	-0,029666366	0,88262746	-0,069225623	0,911453777	-0,039559257	0,996810016	Chr5	13549586	13554431	1439	0	0	0,073151137	0,045815178	0,057632265	0,03239899	0,002977268	0,035376276	0,5951679	0,4950951	0,5610823	NA	NA	NA	NA
ENSFALG00000000785	0,101142633	0,05005626	0,151198893	0,999947355	1	0,999824215	0,442272639	0,512758508	0,636536615	0,174693106	0,194263976	0,82942332	0,025987893	0,96151964	0,219929123	0,263848776	0,19394123	0,420455471	-0,149199058	0,865496884	0,668139568	0,008897084	0,817338626	0,0015261	-0,157194607	0,392564805	-0,09819308	0,887915584	0,059001527	0,996810016	Chr18	3558551	3637305	NA	0	0	0,317523837	0,359463702	0,303449894	0,052602052	0,26292034	0,3155224	0,4037616	0,00151661	0,008883166	NA	NA	NA	NA
ENSFALG00000000786	0,186311938	-0,104911385	0,081400553	0,999947355	1	0,999824215	-0,232283066	0,88809664	-0,126116576	0,91333385	0,10616649	0,944305631	-0,043064261	0,964294895	-0,592091588	0,068362782	-0,549027327	0,150153446	-0,118225817	0,974954608	-0,675866368	0,309051535	-0,557640552	0,48623166	0,137968857	0,690031192	0,132967388	0,909335039	-0,005001469	0,998067689	Chr27	2795049	2812407	0	0	0	0,45955104	0,426686288	0,476728633	-0,013857974	-0,222082874	-0,23594083	0,6983944	0,1476999	0,06865928	NA	NA	NA	NA
ENSFALG00000000788	0,099082823	-0,016061854	0,083020969	0,999947355	1	0,999824215	-0,235029197	0,75364377	0,574944922	0,162609598	0,809974119	0,038521253	-0,446883195	0,029864725	-0,475321848	0,023920562	-0,028438653	0,942640982	-0,322982368	0,693878745	0,309580916	0,49124059	0,632563284	0,140177264	0,303145858	0,245723268	-0,02989105	0,984760811	-0,333036908	0,647346876	Chr18	3646379	3672593	22	0	0	0,221795345	0,259270302	0,273911592	-0,120533316	0,213000422	0,092467104	0,02967985	0,0384441	0,02388296	no	yes	NA	NA
ENSFALG00000000789	0,039358724	0,019122645	0,058481368	0,999947355	1	0,999824215	-0,265870534	0,825746277	0,249349463	0,753093926	0,515219997	0,500865385	-0,041045455	0,929216327	0,01199194	0,964627024	0,053037394	0,842877511	-0,325905069	0,426720772	-0,422857092	0,142069156	-0,096952023	0,827822777	0,016298352	0,944575911	0,1204053	0,810968733	0,104106948	0,969321329	Chr5	13354583	13455005	0	0	0	0,245038966	0,268959651	0,299996686	-0,115432674	0,118906742	0,00347406	0,4398457	0,5107943	0,1423357	no	no	no	yes
ENSFALG00000000790	0,065826763	0,00611586	0,071942623	0,999947355	1	0,999824215	-0,231408904	0,852202769	-0,024203053	0,983990417	0,20720585	0,856723778	0,034839031	0,962597399	0,324375489	0,23861563	0,289536459	0,387653485	0,058082919	0,973496117	0,39987859	0,2071092	0,341795671	0,356402669	-0,004837343	0,98396374	0,051434725	0,938755353	0,056272069	0,996810016	Chr23	4368633	4402231	0	0	0	0,312718722	0,29424679	0,28115245	-0,015499409	0,18018507	0,164685636	0,8579317	0,3579409	0,2072793	NA	NA	NA	NA
ENSFALG00000000791	0,198594019	-0,03838422	0,160209799	0,999947355	1	0,999824215	0,110512391	0,910309721	0,177392923	0,770882695	0,066880532	0,942527493	-0,056898649	0,929662687	-0,05232752	0,87292599	0,004571128	0,991948118	0,087895512	0,965935334	0,162259729	0,702630665	0,074364217	0,894159119	-0,057256755	0,83171334	-0,109911322	0,888993408	-0,052654567	0,996810016	Chr18	3675172	3686948	2	0	0	0,121311991	0,137900837	0,132405893	0,056569342	0,010955478	0,067524838	0,8365714	0,8943379	0,7025196	NA	no	NA	NA
ENSFALG00000000792	-0,022419482	0,029647016	0,007227534	0,999947355	1	0,999824215	-0,291100734	0,602078837	-0,287800917	0,522686127	0,003299816	0,99667945	-0,141611308	0,74555787	-0,201296728	0,438698794	-0,05968542	0,876109543	0,150536591	0,935719138	-0,432105133	0,33154093	-0,582641724	0,210055058	-0,173989253	0,525453591	-0,202374126	0,797742554	-0,028384873	0,996810016	Chr3	7396893	7433213	29	0	0	0,234423342	0,221881978	0,277283096	-0,095717016	-0,12755309	-0,223270093	0,5364034	0,2113365	0,3316116	no	no	NA	NA
ENSFALG00000000793	-0,027312279	-0,023234533	-0,050546812	0,999947355	1	0,999824215	-0,194314761	0,693561031	-0,273310584	0,42927929	-0,078995823	0,897048741	-0,216511527	0,42969881	-0,481856435	0,012712725	-0,265344908	0,290599821	-0,091886715	0,933555589	0,018382372	0,961790147	0,110269086	0,76872268	0,2691714	0,039572948	0,061127494	0,927968679	-0,208043906	0,60527716	Chr5	13345875	13350046	35	0	0	0,191050009	0,184620236	0,204517593	-0,052170858	-0,093070104	-0,145240968	0,04107943	0,2878584	0,01269595	NA	yes	NA	NA
ENSFALG00000000794	-0,201743487	0,010564455	-0,191179032	0,999947355	1	0,999824215	-0,065246347	0,976555833	-0,715025863	0,350596484	-0,649779516	0,468189985	0,060600233	0,957638385	-0,400730298	0,294632476	-0,461330531	0,297740444	-0,270314269	0,89663149	-0,676281611	0,229515279	-0,405967342	0,580568022	-0,028497063	0,952014491	-0,137346872	0,884356788	-0,108849809	NA	NA	NA	NA	NA	0	0	0,699583794	0,671550194	0,651135011	-0,101040058	-0,32307077	-0,42411082	0,9085895	0,29504	0,2298223	NA	yes	NA	yes
ENSFALG00000000795	-7,90E-06	0,010604214	0,010596311	0,999947355	1	0,999824215	-1,178822658	0,045998959	0,178976633	0,853190739	1,357799291	0,021848515	-0,504102833	0,098166637	-0,683643015	0,01309611	-0,179540182	0,674816862	-0,973029922	0,041840196	-0,237889075	0,690856257	0,735140847	0,170072043	-0,050908896	0,869345921	-0,11013661	0,908129995	-0,059227714	0,996810016	Chr18	3687207	3696160	0	0	0	0,451970131	0,315731835	0,381255389	-0,541374241	0,372954996	-0,168419138	0,04297177	0,02174423	0,01307744	no	no	no	yes
ENSFALG00000000796	0,141207423	-0,086373356	0,054834067	0,999947355	1	0,999824215	0,790644932	0,428612126	2,832729459	1,08E-08	2,042084527	0,000336181	-0,562055935	0,013314705	0,154141332	0,60448319	0,716197267	0,004342125	0,298160525	0,869699419	0,908583603	0,088282767	0,610423078	0,357486403	-0,142924064	0,366911277	-0,021674139	0,983261355	0,121249925	0,947196914	Chr27	2761565	2781482	54	0	2	0,612090232	0,650984286	0,4735684	0,10500378	0,680711148	0,785715006	0,01323279	0,000332087	1,07E-08	NA	NA	NA	NA
ENSFALG00000000797	-0,023958851	0,037719653	0,013760802	0,999947355	1	0,999824215	0,083716843	0,884968174	0,099246747	0,796668122	0,015529904	0,981055295	0,099736421	0,783942334	0,141916811	0,500469812	0,04218039	0,891324197	-0,045446358	0,973496117	0,118764666	0,687515581	0,164211024	0,619562014	0,084859126	0,590049924	0,190961373	0,500676054	0,106102246	0,952770779	Chr3	7357365	7387750	20	0	0	0,333313672	0,330037763	0,326167872	0,039781472	0,07314867	0,112930132	0,6010233	0,6203878	0,5006751	NA	NA	NA	NA
ENSFALG00000000798	0,024243719	0,028323477	0,052567197	0,999947355	1	0,999824215	0,041163593	0,988277429	0,007605832	0,996453747	-0,033557762	0,984345117	0,050936101	0,944349699	0,250995608	0,339544855	0,200059507	0,543618901	0,054276057	0,982294511	0,650803172	0,063450635	0,596527115	0,128733041	-0,842507682	0,000438104	-0,496005135	0,317040012	0,346502548	0,74464112	Chr5	12929041	13306764	26	0	0	0,444659035	0,429294871	0,326243014	-0,1343778	0,227571028	0,093193223	0,000455481	0,1295781	0,06332831	NA	NA	NA	NA
ENSFALG00000000799	-0,009885388	-0,027554374	-0,037439762	0,999947355	1	0,999824215	0,183130141	0,841634954	0,078236501	0,916391683	-0,104893639	0,911000304	0,007508395	0,991036418	-0,056588544	0,854160691	-0,064096939	0,85687994	-0,145627314	0,914789432	-0,084856166	0,849587617	0,060771148	0,915795587	-0,023789385	0,935263407	-0,043228386	0,964551498	-0,019439001	0,996810016	Chr3	7357365	7361555	0	0	0	0,080180037	0,079538413	0,090466394	0,002267343	-0,031042592	-0,028775246	0,847156	0,8544143	0,8490295	NA	NA	NA	NA
ENSFALG00000000800	-0,004425704	-0,113351318	-0,117777022	0,999947355	1	0,999824215	0,272224161	0,749559864	-0,063581816	0,940749805	-0,335805978	0,635288033	0,019612576	0,978906048	-0,361397537	0,137375664	-0,381010113	0,17749867	0,157976166	0,887211525	-0,221883093	0,556245338	-0,379859259	0,323511245	-0,042117462	0,852232079	-0,095431481	0,884356788	-0,053314019	0,996810016	Chr18	3698008	3734007	0	0	0	0,15575326	0,163881042	0,20333016	0,080654079	-0,252668328	-0,172014246	0,7584036	0,1747652	0,1375876	no	no	no	yes
ENSFALG00000000801	0,008974275	-0,01039758	-0,001423305	0,999947355	1	0,999824215	-0,001746503	0,999574538	0,014749137	0,98850948	0,01649564	0,988107872	-0,015970039	0,973080545	0,18424746	0,294648785	0,200217499	0,329854939	0,026473697	0,978300403	-0,220368087	0,226526563	-0,246841784	0,210055058	-0,035861963	0,904369477	-0,070763504	0,938368302	-0,034901542	0,996810016	Chr3	7334258	7351065	25	0	0	0,225420654	0,229071372	0,237412271	-0,00362611	-0,015085554	-0,018711675	0,9075626	0,2113365	0,2268474	NA	no	NA	NA
ENSFALG00000000802	0,199596839	-0,124451532	0,075145307	0,661073758	1	0,999824215	-0,38146024	0,707170947	-0,253606289	0,752146068	0,12785395	0,916042753	0,03588485	0,964961468	0,224116982	0,497309348	0,188232131	0,651432308	-0,10442672	0,964441707	0,331685943	0,455461794	0,436112663	0,362542334	-0,022501562	0,921836407	0,064117107	0,920194358	0,086618669	0,995767002	Chr23	4339335	4384263	8	0	0	0,25846003	0,240986597	0,248175595	-0,054581242	0,142873118	0,088291908	0,6610738	0,3640478	0,4553136	yes	yes	yes	yes
ENSFALG00000000803	0,037113398	-0,111482266	-0,074368868	0,999947355	1	0,999824215	0,069411595	0,918528311	-0,050340584	0,924896389	-0,119752179	0,84522288	0,117699829	0,712554867	-0,023521586	0,932209109	-0,141221415	0,565433316	0,275017809	0,674128769	-0,105322204	0,807196088	-0,380340013	0,337140422	-0,153618541	0,580899	-0,172723607	0,829069884	-0,019105066	0,996810016	Chr3	7319677	7330521	0	0	0	0,164616705	0,155105126	0,1483912	0,069124842	-0,154380274	-0,085255416	0,5917409	0,3386107	0,8067655	yes	yes	NA	NA
ENSFALG00000000804	-0,036491304	0,082320955	0,045829651	0,999947355	1	0,999824215	0,006747115	0,99669109	0,612131341	0,07618146	0,605384226	0,114051986	-0,317787828	0,521432968	0,623658727	0,049795066	0,941446555	0,004307677	-0,230932534	0,901817231	0,902971842	0,049786075	1,133904377	0,016003961	0,008803502	0,969514012	-0,004123466	0,998594849	-0,012926967	0,996810016	Chr27	2742189	2761402	1	2	1	0,123652347	0,105093105	0,093082994	-0,113932254	0,550026476	0,436094176	0,5216403	0,004232866	0,04972808	NA	NA	NA	NA
ENSFALG00000000806	0,104753314	-0,000164846	0,104588468	0,999947355	1	0,999824215	0,396524049	0,646767803	-0,081846463	0,931101096	-0,478370512	0,505863537	0,275038857	0,634690192	0,588460995	0,078892138	0,313422139	0,484753036	0,694683658	0,535387513	0,534477752	0,445777106	-0,160205906	0,874410884	0,105169693	0,75107648	0,114303306	0,915445206	0,009133614	0,996810016	Chr3	7316401	7319589	0	0	0	0,47896852	0,537435172	0,50406915	0,31523392	-0,063237686	0,251996226	0,5502102	0,4815179	0,07916125	NA	NA	NA	NA
ENSFALG00000000808	0,071210691	-0,040614647	0,030596044	0,999947355	1	0,999824215	-0,601246451	0,202217826	-0,318940357	0,565096632	0,282306094	0,69069769	0,070971885	0,943644506	-0,565244769	0,078927495	-0,636216654	0,081318008	-0,192505239	0,942088823	-0,158759083	0,823526419	0,033746156	0,971310258	-0,377433492	0,282380379	0,200049701	0,869011951	0,577483194	0,25636488	Chr2	3767538	3846755	0	0	0	0,353729587	0,27131566	0,324847175	-0,20580066	0,043340722	-0,162459912	0,2039204	0,07985002	0,07919532	NA	NA	NA	NA
ENSFALG00000000809	0,000639507	0,070943436	0,071582943	0,999947355	1	0,999824215	0,059550438	0,932733544	0,140326857	0,73188348	0,080776418	0,896287749	0,210446501	0,708481039	0,940550977	0,000930823	0,730104476	0,025856933	-0,285134304	0,829059398	0,091241427	0,889230499	0,376375731	0,552875878	-0,038419275	0,87772948	0,064065807	0,936634032	0,102485082	0,994934816	Chr3	7253844	7275152	0	0	0	0,387712045	0,391147939	0,364833644	-0,010583389	0,272137116	0,261553726	0,7083751	0,02534722	0,000925839	NA	NA	NA	NA
ENSFALG00000000810	0,06197696	-0,018499037	0,043477923	0,999947355	1	0,999824215	0,086767744	0,879801135	0,283253368	0,341417813	0,196485624	0,618484893	0,004971726	0,992204295	0,158215316	0,403393015	0,153243591	0,504955522	0,052318606	0,970800367	0,304718963	0,250806884	0,252400356	0,429995729	0,596599708	6,09E-16	0,378081088	0,000789839	-0,21851862	0,216804891	Chr27	2726583	2741388	1135	0	0	0,32266094	0,266333493	0,296133701	0,16052702	0,073022532	0,233549584	6,30E-16	0,2194199	0,000765072	NA	NA	NA	NA
ENSFALG00000000812	0,057400135	-0,150199916	-0,092799781	0,999947355	1	0,999824215	0,407404291	0,618935063	0,471237805	0,441805736	0,063833514	0,956404191	0,083125706	0,949405081	0,415198441	0,286981374	0,332072735	0,501337002	-0,161495672	0,954609467	-0,014443805	0,984889777	0,147051867	0,860576551	-0,106785269	0,820613986	0,013178812	0,99561382	0,11996408	0,996810016	Chr2	3698708	3742663	0	0	0	0,60681802	0,557312033	0,550594141	0,055929838	0,102544274	0,15847412	0,63335	0,8605114	0,4410764	NA	NA	NA	NA
ENSFALG00000000813	-0,010270993	-0,049946675	-0,060217668	0,999947355	1	0,999824215	0,359312394	0,829463076	-0,417843745	0,64832012	-0,777156139	0,348660108	-0,470549297	0,419859932	-0,963226668	0,012205921	-0,492677371	0,329854939	-0,381418248	0,853097815	-0,64092698	NA	-0,259508732	NA	0,115248207	0,744527113	0,195383257	0,826604675	0,08013505	0,996810016	Chr18	7083868	7122168	0	0	0	0,704204996	0,695429658	0,762275881	-0,077536798	-0,299826864	-0,377363654	0,4199151	0,3273255	0,01219178	NA	NA	NA	NA
ENSFALG00000000815	0,068309779	-0,16311985	-0,094810071	0,999947355	1	0,999824215	0,596459786	0,006324998	0,541769078	0,030288184	-0,054690708	0,932952906	0,039314949	0,978571745	0,385712874	0,391457845	0,346397925	0,531348919	-0,03917889	0,986272315	-0,111296682	0,828454749	-0,072117792	0,91163738	0,034041209	0,930070588	0,039694295	0,978994317	0,005653086	0,997621282	Chr2	3696365	3717453	0	0	0	0,397856515	0,364942868	0,388728406	0,13978971	0,012424545	0,152214266	0,006357982	0,5281013	0,03004801	NA	NA	NA	yes
ENSFALG00000000816	0,049855128	0,011992232	0,061847359	0,999947355	1	0,999824215	0,413620027	0,503729678	0,38882436	0,448383681	-0,024795667	0,981761306	0,211165902	0,569420069	0,426205027	0,073161693	0,215039125	0,508511589	0,585025188	0,388421049	1,168947452	0,007102386	0,583922264	0,297666116	0,110867136	0,79580792	-0,016431288	0,994935684	-0,127298424	0,996810016	ChrZ	54106147	54209068	NA	0	0	0,43045152	0,403534481	0,47073773	0,274106846	0,131771952	0,405878858	0,3999134	0,299274	0,007096432	NA	NA	NA	NA
ENSFALG00000000818	0,0948311	-0,037794459	0,057036641	0,999947355	1	0,999824215	0,170967547	0,864407279	0,472882774	0,370716497	0,301915227	0,686309704	-0,416867051	0,040700448	0,005991848	0,98829687	0,422858899	0,076150863	0,299034023	0,601777681	0,639292514	0,035300097	0,340258491	0,391986367	0,022789245	0,922266444	0,137395154	0,788399779	0,114605909	0,963831766	Chr1	51738961	51899946	3	0	0	0,316647431	0,300270223	0,270404075	0,03415101	0,228368888	0,262519935	0,0404486	0,07483291	0,03522817	NA	no	NA	NA
ENSFALG00000000819	0,146232414	0,11242577	0,258658183	0,999947355	1	0,999824215	0,226079236	0,902853605	0,111139712	0,929797067	-0,114939524	0,941154637	-0,331114606	0,70165106	0,143596487	0,801699155	0,474711093	0,377151375	-0,662170833	0,59360748	0,519926206	NA	1,182097038	NA	0,663051983	0,026323274	0,367634712	0,623531995	-0,295417271	0,883927601	Chr27	2712439	2726259	1	0	0	0,641581857	0,637744007	0,619472811	0,0084146	0,27177564	0,28019028	0,02734456	0,3738749	0,6319283	NA	NA	NA	NA
ENSFALG00000000820	-0,189706947	0,191263065	0,001556118	0,999947355	1	0,999824215	0,219096965	0,894921248	0,234730849	0,818668742	0,015633884	0,992825225	0,244685953	0,628629305	0,045382553	0,921845543	-0,1993034	0,652500145	-0,112531364	0,964187006	0,009119483	0,988244482	0,121650847	0,855675566	-0,053748307	0,914543561	-0,34815681	0,597694375	-0,294408504	0,831608338	Chr5	12330578	12335364	0	0	0	0,529760628	0,535698724	0,507830254	0,021559162	-0,033032826	-0,01147365	0,6283998	0,6497477	0,6047561	NA	NA	NA	NA
ENSFALG00000000821	0,153472444	-0,078348009	0,075124435	0,999947355	1	0,999824215	-0,083421929	0,942322627	0,052727502	0,951449255	0,136149431	0,888728565	0,32674761	0,456148626	0,435896013	0,168723807	0,109148402	0,826009597	0,014876894	0,996537914	-0,233793818	0,721443312	-0,248670711	0,744882718	0,333379221	0,189923386	0,106056268	0,921085218	-0,227322954	0,914007076	Chr3	7238276	7254560	0	0	0	0,38266127	0,357635805	0,351499772	0,14901078	-0,061808662	0,087202124	0,1972868	0,7450381	0,1689875	NA	NA	NA	no
ENSFALG00000000822	-0,030974048	-0,000326878	-0,031300926	0,999947355	1	0,999824215	0,096128893	0,951936442	-0,865648535	0,152866203	-0,961777428	0,131251982	-0,237536575	0,537233306	-0,265805676	0,338612126	-0,0282691	0,951763594	0,058514162	0,984919704	-0,570581125	0,213062636	-0,629095287	0,206433166	-0,018961612	0,952560179	-0,04046453	0,97021654	-0,021502918	0,996810016	Chr18	4108061	4179210	48	0	0	0,161862902	0,183211106	0,235641275	-0,02656591	-0,32819332	-0,354759214	0,537288	0,1337449	0,1516573	yes	yes	yes	yes
ENSFALG00000000825	-0,018494318	-0,059836481	-0,0783308	0,999947355	1	0,999824215	0,347837413	0,837735654	-0,011892997	0,99375166	-0,35973041	0,786113255	0,471064974	0,415646281	0,25785611	0,535616296	-0,213208863	0,688854495	0,359252143	NA	0,308587344	NA	-0,050664799	NA	-0,013014417	NA	-0,033763353	NA	-0,020748936	NA	Chr27	2646739	2652147	0	0	0	0,73260519	0,826570269	0,702265626	0,229328112	-0,140837304	0,08849081	0,4155825	0,6860571	0,5358938	NA	NA	NA	NA
ENSFALG00000000826	0,098734864	-0,045216774	0,05351809	0,999947355	1	0,999824215	-0,371022386	0,541397067	-0,615077206	0,137420427	-0,24405482	0,740135545	0,055802693	0,958831546	0,095803499	0,839175373	0,040000806	0,949748397	-0,037985887	0,987461094	0,261551585	0,56584061	0,299537472	0,567447528	0,185479916	0,6045848	0,153672667	0,894405068	-0,031807249	0,996810016	Chr23	4314469	4318364	7	0	0	0,427002844	0,394125256	0,414970688	-0,013798568	0,003691394	-0,010107168	0,5563195	0,5685888	0,1363837	NA	NA	NA	NA
ENSFALG00000000827	0,053571536	0,045907936	0,099479473	0,999947355	1	0,999824215	0,001581366	0,999574538	-0,063086497	0,937475395	-0,064667863	0,947318099	0,220229525	0,743861619	0,804547371	0,014189575	0,584317846	0,140597791	-0,071124798	0,969963891	0,170674601	0,672944629	0,241799399	0,592481772	-0,229267914	0,508614283	-0,209594362	0,8369656	0,019673553	0,996810016	Chr5	12234536	12321328	0	0	0	0,312276272	0,310920262	0,229008139	-0,005002036	0,165406218	0,160404186	0,5191416	0,138177	0,01416672	NA	NA	NA	NA
ENSFALG00000000829	-0,014269839	0,149148523	0,134878684	0,999947355	1	0,999824215	0,383105758	0,617401828	0,163038999	0,819644551	-0,220066759	0,806862081	-0,053654803	0,961042179	0,049812466	0,928530251	0,103467269	0,859088389	0,068479102	0,987074138	0,141692315	0,866328686	0,073213213	0,946350394	0,128527943	0,744854921	0,014487567	0,994935684	-0,114040377	0,996810016	Chr27	2631543	2637065	0	0	0	0,487265607	0,448595989	0,43155374	0,10243773	-0,001655768	0,100781996	0,6314501	0,8125471	0,8190964	NA	NA	NA	NA
ENSFALG00000000830	-0,114701018	0,087511708	-0,02718931	0,999947355	1	0,999824215	0,167640707	0,909791341	0,219058965	0,812350288	0,051418258	0,971899952	-0,073738557	0,958928595	0,299992274	0,52901944	0,373730832	0,494467192	-0,161897615	0,968472608	-0,051807466	NA	0,110090148	NA	-0,163057751	0,705964352	-0,208156003	0,858941554	-0,045098252	0,996810016	Chr23	4298415	4308978	1	0	0	0,686532123	0,675014481	0,69585932	-0,06915017	0,11553044	0,046380272	0,7141631	0,4909013	0,5293232	NA	NA	NA	NA
ENSFALG00000000831	-0,090053659	0,101975183	0,011921525	0,999947355	1	0,999824215	0,817581063	0,479073035	-0,383274857	0,695938571	-1,200855921	0,10522299	0,249517521	0,792479311	-0,484346102	0,233392409	-0,733863623	0,09660763	0,040461724	0,991094718	0,094982764	NA	0,054521039	NA	0,068888752	0,875449405	-0,374582211	0,571176128	-0,443470963	0,502690881	Chr27	2619818	2624985	0	0	0	0,72463499	0,719323051	0,926333013	0,21727908	-0,444338248	-0,227059244	0,4926426	0,09484498	0,2337571	NA	NA	NA	NA
ENSFALG00000000832	-0,043401082	-0,031133794	-0,074534875	0,999947355	1	0,999824215	-0,130316698	0,849003482	-0,329390504	0,382030113	-0,199073805	0,720366639	-0,006778913	0,989849929	-0,231529245	0,208064798	-0,224750332	0,309074476	0,159538892	0,601159935	-0,176352517	0,349435361	-0,335891409	0,060517181	0,050355278	0,759796276	-0,034969004	0,955386321	-0,085324282	0,973021536	Chr23	4257805	4264226	455	0	0	0,167706531	0,170112757	0,19752844	0,00587944	-0,175234898	-0,16935546	0,6170472	0,06107034	0,2084289	no	no	NA	NA
ENSFALG00000000833	0,235726179	-0,047334038	0,188392141	0,80254414	1	0,999824215	0,59387943	0,08885191	0,94296552	0,001350937	0,34908609	0,47943716	0,449043427	0,000815034	0,019259149	0,939212845	-0,429784278	0,011136772	0,511155365	0,023370997	0,283929162	0,272087346	-0,227226203	0,470448985	-0,093370691	0,634904532	-0,093034234	0,887545626	0,000336457	0,999185334	ChrZ	53965166	53999691	NA	1	1	0,215713046	0,288745344	0,241792719	0,339286998	-0,070984057	0,268302922	0,000810028	0,01090535	0,001333189	NA	NA	NA	NA
ENSFALG00000000834	0,011319718	-0,045223864	-0,033904146	0,999947355	1	0,999824215	-0,001675336	0,999696825	0,109420942	0,911622141	0,111096278	0,934423099	-0,229840745	0,658923089	-0,256727681	0,452644697	-0,026886937	0,961681807	-0,074164474	0,974954608	0,274728661	0,576400849	0,348893135	0,527744205	-0,044164351	0,866001074	-0,050931855	0,955325321	-0,006767503	0,996810016	Chr27	2596580	2616744	9	1	0	0,588898979	0,569608955	0,570136341	-0,067705027	0,076222147	0,008517118	0,6585878	0,5289686	0,4528693	NA	NA	NA	NA
ENSFALG00000000835	0,13037611	-0,141883573	-0,011507463	0,999947355	1	0,999824215	0,111575537	0,945988991	-0,051833384	0,967688466	-0,16340892	0,899776542	0,419022818	0,523906337	0,241673931	0,6268464	-0,177348887	0,780782177	0,38307717	0,821276078	0,36793603	0,598108527	-0,01514114	0,989873266	-0,017743338	0,975089095	-0,158950889	0,898257103	-0,14120755	0,996810016	Chr23	4252723	4254038	0	0	0	0,171403537	0,223826644	0,156992965	0,205261514	-0,127797888	0,07746364	0,52411	0,7782162	0,5979471	NA	NA	NA	NA
ENSFALG00000000836	0,107793445	-0,020720917	0,087072528	0,999947355	1	0,999824215	0,104627099	0,958077509	0,046981688	0,974837573	-0,05764541	0,972386455	0,18141718	0,867755325	0,132220404	0,818303438	-0,049196777	0,949998523	0,614416387	0,640803863	0,60329067	0,382947497	-0,011125716	0,992122734	0,104340941	0,827989493	-0,002773109	0,999314451	-0,107114049	0,996810016	Chr23	4251523	4252122	0	0	0	0,268662495	0,334991397	0,113757467	0,2225187	-0,049160468	0,173358217	0,6562999	0,9491781	0,3828402	NA	NA	NA	NA
ENSFALG00000000837	0,05067437	-0,016221599	0,034452771	0,999947355	1	0,999824215	0,095189703	0,940688737	0,144514714	0,849054295	0,049325011	0,966578308	0,629274038	0,176276304	0,57999087	0,144938334	-0,049283169	0,945578278	-0,166568682	0,963537545	-0,165033131	0,832447469	0,001535551	0,998617377	0,242088458	0,46111426	0,143530188	0,90612193	-0,09855827	0,996810016	Chr23	4233404	4241756	2	0	0	0,590963903	0,609688925	0,594498778	0,170131578	-0,022640491	0,147491074	0,1756482	0,9445392	0,1451239	NA	NA	NA	NA
ENSFALG00000000839	0,032876165	0,008813594	0,041689759	0,999947355	1	0,999824215	-0,062676766	0,960694234	-0,167792782	0,760491313	-0,105116016	0,89742763	-0,096840621	NA	-0,032669819	NA	0,064170802	NA	-0,171959851	0,962561273	-0,478497777	0,389608473	-0,306537926	0,670175784	-0,169993309	0,696554878	-0,113531889	0,933632023	0,056461419	0,996810016	Chr28	4881708	4890101	3	0	0	0,914413441	0,894918983	0,93676001	-0,093718932	-0,056441693	-0,150160648	0,7048961	0,6708634	0,3894562	no	no	yes	yes
ENSFALG00000000840	0,041951344	0,076344348	0,118295692	0,999947355	1	0,999824215	-0,098428101	0,9088269	-0,200695421	0,693034658	-0,102267319	0,895592496	0,022718014	0,952495422	-0,125111798	0,386175255	-0,147829812	0,370744566	-0,01750064	0,99432853	0,300734428	0,520281727	0,318235068	0,559035479	0,076013692	0,466284296	-0,006625214	0,993129535	-0,082638906	0,934591712	Chr23	4201463	4226525	3	0	0	0,164426057	0,156742017	0,181351367	0,004950814	0,012368606	0,017319396	0,4770928	0,3675136	0,3864398	NA	NA	NA	NA
ENSFALG00000000841	-0,082755281	-0,075421344	-0,158176626	0,999947355	1	0,999824215	-0,134503882	0,890201833	-0,275405597	0,62802334	-0,140901715	0,87232609	-0,050670915	0,920695109	-0,415930128	0,020524625	-0,365259213	0,081670651	-0,011322439	0,994849008	-0,481481721	0,069775846	-0,470159283	0,110373181	-0,018969721	0,940137376	-0,182161001	0,668433837	-0,16319128	0,863608718	Chr5	12203407	12210919	886	0	0	0,067958079	0,076760966	0,059153049	-0,05964449	-0,242986608	-0,3026311	0,8952192	0,08019234	0,02047705	NA	NA	NA	NA
ENSFALG00000000843	0,043399783	-0,048033044	-0,004633261	0,999947355	1	0,999824215	-0,090605028	0,949304225	0,070956513	0,943705868	0,161561542	0,889015466	0,058773689	0,94566796	0,023342153	0,960044461	-0,035431535	0,946620536	-0,280748979	0,744345427	-0,40256182	0,326752229	-0,121812841	0,836995974	0,11450038	0,753868953	0,074120493	0,954999058	-0,040379887	0,996810016	Chr3	7235065	7237161	1005	0	0	0,148305539	0,182748931	0,170824785	-0,030936006	-0,016819192	-0,047755212	0,759739	0,837026	0,3268431	NA	NA	NA	NA
ENSFALG00000000845	0,044945304	0,209595313	0,254540617	0,999947355	1	0,999824215	-0,05486131	0,980204167	0,170294638	0,869777569	0,225155948	0,865239628	0,470647423	0,446726375	0,208009468	0,653812082	-0,262637955	0,627670082	-0,230969302	0,948715168	-0,714164914	0,27771669	-0,483195612	0,564505632	-0,010519811	0,981489208	0,028481209	0,986821239	0,03900102	0,996810016	Chr28	4904623	4911017	0	0	0	0,648093831	0,650387025	0,652104175	0,043848626	-0,054416716	-0,010568118	0,4465602	0,5656648	0,2778679	NA	NA	NA	NA
ENSFALG00000000846	-0,00770127	-0,035461151	-0,043162421	0,999947355	1	0,999824215	-0,443516943	0,230064062	-0,313997004	0,432489877	0,129519939	0,846775918	-0,12572764	0,688427846	-0,182571488	0,355836873	-0,056843847	0,843394795	0,324901363	0,450802658	0,366343448	0,234737878	0,041442085	0,934899432	0,006629893	0,981835945	-0,041485492	0,962407115	-0,048115385	0,996810016	Chr23	4175491	4195671	0	0	0	0,178127637	0,121930852	0,171771745	-0,049083156	0,006108382	-0,042974764	0,2332679	0,840964	0,2350957	NA	NA	NA	NA
ENSFALG00000000847	0,037048758	0,033186219	0,070234977	0,999947355	1	0,999824215	0,055238221	0,951851234	0,270580947	0,549567768	0,215342726	0,724359073	0,106780204	0,708317449	0,164045904	0,345682224	0,0572657	0,821210835	0,08523515	0,951049608	0,071473756	0,846063294	-0,013761394	0,979764307	-0,026249679	0,892898508	-0,018655886	0,98425733	0,007593792	0,996810016	Chr3	7206431	7222867	3	0	0	0,241478431	0,237982174	0,239994835	0,051610556	0,059925561	0,111536128	0,7082201	0,7316199	0,3459704	NA	NA	NA	NA
ENSFALG00000000848	0,001681208	-0,002533623	-0,000852415	0,999947355	1	0,999824215	0,214825477	0,712000944	0,358618554	0,344165766	0,143793077	0,826409162	0,112206908	0,712554867	0,156427099	0,405043554	0,044220192	0,87426404	0,006568457	0,99667577	0,15306373	0,667184535	0,146495273	0,726892009	-0,154241207	0,385380899	0,070558448	0,920163805	0,224799656	0,628838904	Chr18	4537805	4576625	6	0	0	0,290239324	0,284421578	0,26495957	0,036208293	0,111355049	0,147563331	0,3964312	0,6314852	0,3430737	NA	NA	NA	NA
ENSFALG00000000850	-0,177171519	0,008611461	-0,168560059	0,999947355	1	0,999824215	-0,002626174	0,999544271	0,191391453	0,771013479	0,194017627	0,82942332	0,011054198	0,985906042	-0,039221442	0,893216066	-0,05027564	0,879839522	-0,123226075	0,943647363	0,074307036	0,882474944	0,197533111	0,709975241	-0,0569272	0,833655568	-0,132628656	0,858941554	-0,075701457	0,996810016	Chr3	7199940	7206271	0	0	0	0,226456749	0,22699438	0,231518514	-0,069779353	0,054837132	-0,014942242	0,8385317	0,7104729	0,7701319	NA	NA	NA	NA
ENSFALG00000000851	-0,221832105	0,162381199	-0,059450906	0,999947355	1	0,999824215	-0,204951311	0,869575241	0,255498573	0,747848469	0,460449884	0,570928372	0,024174031	0,984335189	0,193606366	0,678721268	0,169432335	0,769708755	0,048368115	0,986357692	-0,268795797	0,640008908	-0,317163913	0,630631687	-0,230528645	0,526714078	-0,179533744	0,879023387	0,050994901	0,996810016	Chr23	4166165	4167642	5	0	0	0,230426758	0,262076945	0,201915173	-0,116954056	0,105219058	-0,011735002	0,5376201	0,5799647	0,6399041	NA	NA	NA	NA
ENSFALG00000000852	-0,079428389	0,031117492	-0,048310897	0,999947355	1	0,999824215	0,020120627	NA	0	NA	-0,003509677	NA	0,304076945	0,682650447	0,458390826	0,206862153	0,154313881	0,778836906	0,298924561	0,89729007	-0,128052124	0,851031362	-0,426976685	0,531235312	0,03488613	NA	-0,038043298	NA	-0,072929428	NA	Chr18	4589757	4590464	0	0	0	0,707639933	0,692339801	0,62038557	0,11571608	-0,063596853	0,048797034	0,6823657	0,5324379	0,207227	NA	NA	NA	NA
ENSFALG00000000853	-0,01379354	-0,068415044	-0,082208584	0,999947355	1	0,999824215	0,175410183	0,881986034	-0,08050253	0,931193402	-0,255912713	0,792268348	0,377875994	0,156964431	0,66409838	0,003690114	0,286222387	0,349586058	-0,035762041	0,986101563	0,04751312	0,91658271	0,083275161	0,873273491	0,008510739	0,976187394	-0,026278506	0,982182485	-0,034789245	0,996810016	Chr28	4912397	4918728	0	0	0	0,257132379	0,269987148	0,263165269	0,102448252	0,00207611	0,104524368	0,1562896	0,3467131	0,003703062	NA	NA	NA	NA
ENSFALG00000000854	0,094983035	-0,093576677	0,001406358	0,999947355	1	0,999824215	0,106000767	0,959686896	-0,399733246	0,683248072	-0,505734013	0,652331611	-1,08896553	0,002424939	-0,929674969	0,012796554	0,159290561	0,796324513	-0,260125166	0,932301469	-0,383315646	0,608756834	-0,12319048	0,906656774	0,367959689	0,153126953	0,348416474	0,545549786	-0,019543215	0,996810016	Chr27	2578223	2588145	0	0	0	0,640775416	0,604113676	0,638024223	-0,156029712	-0,11654902	-0,272578668	0,002409895	0,6607042	0,01277899	NA	NA	NA	NA
ENSFALG00000000855	-0,063337247	0,007785677	-0,055551571	0,999947355	1	0,999824215	-0,293205554	0,860708705	-0,261250294	0,805486069	0,03195526	0,986134511	-0,470890954	0,204288393	0,381954266	0,247390436	0,85284522	0,009052767	-0,874735122	0,371578061	0,509358475	0,470027447	1,384093597	0,024573102	-0,037458653	0,923719595	-0,215504409	0,798763492	-0,178045756	0,968490948	Chr23	4156271	4164943	2	0	0	0,623645853	0,585428508	0,54800408	-0,34792584	0,419726137	0,071800266	0,2036676	0,008871049	0,2477721	NA	NA	NA	NA
ENSFALG00000000856	-0,057814776	0,067281549	0,009466773	0,999947355	1	0,999824215	-0,200253109	0,766757811	-0,067727511	0,912567994	0,132525598	0,856723778	0,108113219	0,788953366	-0,064608855	0,811712623	-0,172722074	0,527699885	0,263016961	0,820187642	-0,314607901	0,522938634	-0,577624861	0,235614456	-0,168227579	0,304266169	-0,168848478	0,701176917	-0,000620899	0,999090019	Chr18	4607508	4649824	0	0	0	0,159949392	0,173894163	0,202668077	-0,011033156	-0,110232051	-0,121265221	0,3141181	0,2371284	0,5228745	no	yes	no	yes
ENSFALG00000000858	0,003772597	-0,025637483	-0,021864886	0,999947355	1	0,999824215	0,952482441	NA	0,454763298	NA	-0,497719144	NA	-0,133732102	0,88251627	0,023597082	0,961948302	0,157329184	0,733998368	-0,008642662	0,998714454	-0,31113795	NA	-0,302495289	NA	0,189325602	0,656894061	-0,006043602	0,998594849	-0,195369204	0,983165512	Chr18	4734519	4818091	5	0	0	0,856383366	0,882129051	0,879794203	0,200633908	-0,172775176	0,027858762	0,6663061	0,9829894	0,9620767	NA	NA	NA	NA
ENSFALG00000000859	0,006849197	0,046481548	0,053330746	0,999947355	1	0,999824215	0,160846351	0,774043914	0,230956558	0,549239066	0,070110207	0,912594323	0,454039927	0,008611635	0,68501824	0,000106007	0,230978313	0,344064915	0,173286742	0,918133484	0,348680515	0,455019669	0,175393773	0,775527277	0,119202946	0,631995498	-0,017692617	0,991228706	-0,136895563	0,970922488	Chr28	4920081	4929697	1275	0	0	0,036629701	0,056070241	0,037857436	0,182845139	0,077213704	0,260058846	0,008558474	0,3413226	0,000105431	NA	NA	NA	yes
ENSFALG00000000860	0,020815577	0,033759934	0,05457551	0,999947355	1	0,999824215	-0,061311461	0,952516071	0,869915101	0,011182727	0,931226562	0,010386176	0,04146601	0,970071212	0,9992535	0,003189344	0,95778749	0,010883348	-0,075012999	0,978300403	1,226909751	0,003671715	1,30192275	0,002872729	0,054528919	0,853896739	-0,014350902	0,993129535	-0,068879821	0,996810016	Chr1	51912033	51925282	0	0	0	0,246060557	0,239636764	0,138403082	-0,003902812	0,63116416	0,62726134	0,8582845	0,00285465	0,003203905	NA	NA	NA	NA
ENSFALG00000000861	0,087451928	0,074283178	0,161735106	0,999947355	1	0,999824215	0,646994801	0,428612126	-0,222373124	0,7982067	-0,869367925	0,173032268	0,298427797	0,162960746	0,343614208	0,075385116	0,045186411	0,891441482	-0,602312597	0,415977969	-0,299121578	0,619214743	0,303191018	0,672252979	0,132211487	0,589977938	0,090238457	0,917890558	-0,04197303	0,996810016	Chr3	7161450	7201953	2	0	0	0,254367589	0,244088656	0,288145831	0,112554326	-0,097735494	0,014818834	0,1624018	0,1773943	0,07565997	NA	NA	NA	NA
ENSFALG00000000862	-0,101749672	0,117082879	0,015333207	0,999947355	1	0,999824215	-0,038869331	0,975769396	-0,117762717	0,850881716	-0,078893386	0,933996861	0,138791452	0,796477442	0,19836748	0,51343786	0,059576028	0,893118885	0,39011478	0,522368643	0,730201524	0,042076395	0,340086744	0,48623166	-0,409161365	0,029272885	-0,303750271	0,500915834	0,105411094	0,996810016	Chr1	51930881	51935381	11	0	0	0,16351848	0,129201843	0,160331544	-0,004174864	0,108652616	0,104477762	0,03040205	0,4876256	0,04196951	NA	NA	NA	NA
ENSFALG00000000863	0,116301925	0,016565104	0,132867029	0,999947355	1	0,999824215	-0,168371468	0,909347777	-0,053184866	0,96539427	0,115186602	0,934423099	0,190907362	0,592148891	-0,023118761	0,948960194	-0,214026124	0,477644036	0,300667899	0,619025159	0,399336989	0,248634791	0,098669089	0,850145355	-0,001471481	0,99702395	0,081674141	0,940783246	0,083145622	0,996810016	Chr18	4848163	4863574	4	0	0	0,286849475	0,277006594	0,24530372	0,087606924	0,019907978	0,107514898	0,5921258	0,4743634	0,2489134	NA	NA	NA	NA
ENSFALG00000000864	-0,053287866	0,015002334	-0,038285533	0,999947355	1	0,999824215	0,816133698	NA	0,05084561	NA	-0,765288088	NA	0,611725374	0,293931894	0,909059034	0,019600231	0,297333659	0,608874055	-0,175151155	0,964187006	-0,284273412	NA	-0,109122257	NA	-0,011689508	0,976187394	0,143303566	0,871223408	0,154993074	0,969321329	Chr4	3429724	3431397	1477	0	0	0,869079527	0,884292541	0,861526006	0,237550264	-0,081420694	0,156129572	0,2934879	0,605677	0,01955655	NA	NA	NA	NA
ENSFALG00000000866	-0,048862924	-0,010103834	-0,058966758	0,999947355	1	0,999824215	0,287957366	0,740153201	0,455101636	0,409878395	0,16714427	0,857796208	-0,061620615	0,944705145	-0,346297619	0,262277723	-0,284677003	0,460872099	-0,310794778	0,635165638	-0,74095042	0,024692073	-0,430155642	0,303138951	-0,111174271	0,616940426	-0,0671274	0,936634032	0,044046871	0,996810016	Chr23	4145108	4151949	0	0	0	0,124530126	0,123741561	0,162851997	-0,04889901	-0,10274903	-0,151648034	0,627126	0,3046915	0,02463149	NA	NA	NA	NA
ENSFALG00000000867	-0,023789208	-0,035339288	-0,059128496	0,999947355	1	0,999824215	0,042267232	0,932196899	0,10289601	0,722459385	0,060628777	0,890859743	0,089455514	0,826088129	-0,195515902	0,348607821	-0,284971416	0,212001362	0,151801552	0,924961605	-0,000483332	0,999334546	-0,152284884	0,796454698	0,065790417	0,759755453	-0,080513506	0,911453777	-0,146303923	0,92322519	Chr5	12177567	12198765	1623	0	0	0,115481289	0,129625932	0,146688869	0,065105148	-0,111654078	-0,046548933	0,7655731	0,2089607	0,3488927	no	no	NA	NA
ENSFALG00000000868	-0,096597813	0,097343239	0,000745426	0,999947355	1	0,999824215	0,22274126	0,78155717	0,531024437	0,235831715	0,308283178	0,635288033	0,018539413	0,986517074	-0,3250917	0,397161912	-0,343631113	0,451121413	0,10423794	0,968503571	-0,343894648	0,481649769	-0,448132588	0,402627054	-0,396802582	0,062643085	-0,243669885	0,705557343	0,153132698	0,976120683	Chr1	51943747	51950188	0	0	0	0,310089093	0,276795327	0,341046155	-0,029576296	-0,046600812	-0,076177115	0,06520504	0,4041844	0,2346696	NA	NA	NA	NA
ENSFALG00000000869	0,423246047	0,015554765	0,438800812	1,15E-05	1	0,000712682	0,216819039	0,805298811	0,140139481	0,833556215	-0,076679558	0,937101594	0,301095514	0,369618066	0,524633136	0,036086224	0,223537622	0,519934951	0,598316049	0,010078522	0,714203378	0,002439908	0,115887329	0,762122438	0,31784051	0,037137388	0,171464669	0,741879837	-0,146375841	0,945555667	Chr18	4868576	4869835	0	0	0	0,215827177	0,210056861	0,218433484	0,37146352	0,026384804	0,39784834	1,15E-05	0,5163995	0,000712682	NA	NA	NA	NA
ENSFALG00000000870	-0,03110577	0,15184317	0,1207374	0,999947355	1	0,999824215	0,051056638	0,952969399	0,117601428	0,819118606	0,06654479	0,932354407	-0,128489671	0,637566747	-0,284064225	0,085849265	-0,155574554	0,485182924	-0,111381489	0,924477965	-0,599205007	0,029143026	-0,487823518	0,119948407	-0,0738427	0,696554878	-0,048284928	0,944552053	0,025557773	0,996810016	Chr4	3424261	3430196	28	0	0	0,196333346	0,177474204	0,23737627	-0,05875256	-0,0798904	-0,138642948	0,6372834	0,1206127	0,02909645	NA	NA	NA	NA
ENSFALG00000000871	0,067625675	-0,051093677	0,016531998	0,999947355	1	0,999824215	-0,102104896	0,962548594	-1,00581218	0,170728171	-0,903707283	0,285810409	0,487481181	0,469452722	0,32794229	0,503213894	-0,159538891	0,811433651	0,051599074	0,990440515	-0,505078487	0,424033956	-0,556677561	0,441008021	-0,171609616	0,610503076	0,164987818	0,841845845	0,336597435	0,546899675	Chr2	3282681	3399663	1	0	0	0,85425695	0,853817622	0,893230401	0,066598654	-0,266879696	-0,20028096	0,4694748	0,293222	0,169469	NA	NA	NA	NA
ENSFALG00000000872	-0,103026597	0,034741968	-0,068284629	0,999947355	1	0,999824215	0,044735009	0,95607701	-0,075091285	0,888388054	-0,119826293	0,856690078	0,226168561	0,422694549	0,600754916	0,002139806	0,374586356	0,113291167	0,143604872	0,910385253	-0,09146917	0,833012239	-0,235074042	0,601137072	0,168213212	0,435784915	-0,000831783	0,999897074	-0,169044995	0,934257163	Chr28	4936421	4950313	10	0	0	0,596533324	0,58734931	0,58764799	0,095939018	-0,022923586	0,073015446	0,4227325	0,1112817	0,002145471	NA	NA	NA	NA
ENSFALG00000000873	0,037840509	-0,051352045	-0,013511536	0,999947355	1	0,999824215	0,213318807	0,875309583	0,218843079	0,804804443	0,005524271	0,99667945	0,162041109	0,830151577	0,520908214	0,125019729	0,358867105	0,408854112	0,040106572	0,991243179	0,299364824	0,651127974	0,259258252	0,744691884	0,114452476	0,769062227	0,116111387	0,924197603	0,001658911	0,998743126	Chr4	3295719	3400753	1	0	0	0,461301068	0,46777904	0,395763	0,113551736	0,114791254	0,228342992	0,7747248	0,4057052	0,1252155	NA	NA	NA	NA
ENSFALG00000000874	-0,052684872	0,096013821	0,04332895	0,999947355	1	0,999824215	0,259390925	0,724832193	0,499362246	0,254555688	0,239971321	0,738545607	0,215826717	0,610979145	0,186842366	0,546363004	-0,028984351	0,951763594	-0,030168709	0,988874017	0,562922153	0,089730343	0,593090862	0,101655535	0,200345027	0,317787222	0,255011489	0,550519145	0,054666462	0,996810016	Chr28	4965472	4975062	0	0	0	0,166046387	0,1445912	0,14564199	0,118541944	0,19095177	0,30949371	0,3277286	0,1023007	0,08973861	yes	yes	NA	yes
ENSFALG00000000876	0,069514071	-0,002756349	0,066757722	0,999947355	1	0,999824215	-0,060132139	0,968091034	0,009220794	0,993499888	0,069352933	0,954791703	-0,036671833	0,96788096	-0,273302428	0,435648133	-0,236630595	0,588005635	0,088912378	0,975486463	-0,203480647	0,756130151	-0,292393025	0,69174825	-0,54866197	0,007340238	-0,163337411	0,859552953	0,385324559	0,447625362	Chr18	4873063	5033288	NA	0	0	0,424726945	0,526519357	0,541405148	-0,097407922	-0,015420414	-0,112828352	0,007612034	0,4493483	0,4358663	NA	no	NA	yes
ENSFALG00000000877	-0,020135517	-0,024735401	-0,044870917	0,999947355	1	0,999824215	0,051163156	NA	0,057626981	NA	0,006463825	NA	-0,119942812	0,924660275	-0,422113886	0,298150451	-0,302171074	0,56552201	0,149050533	0,970800367	-0,862928551	0,173120115	-1,011979084	0,133137229	-0,20634318	0,48628689	-0,209427533	0,735259098	-0,003084353	NA	Chr1	51950264	51956309	0	0	0	0,692495563	0,662303531	0,864174141	-0,029241332	-0,267100702	-0,296342108	0,4971891	0,1339523	0,1734092	NA	NA	NA	NA
ENSFALG00000000878	0,026861556	-0,013605022	0,013256534	0,999947355	1	0,999824215	-0,288288061	0,827799065	-0,347094113	0,677877822	-0,058806052	0,967231916	-0,042434973	0,956224257	0,191720831	0,515236932	0,234155805	0,488443605	-0,000183592	0,999760046	0,062237009	0,901270182	0,0624206	0,918151223	-0,042610805	0,893405698	0,005395245	0,998594849	0,04800605	0,996810016	Chr3	7141464	7154099	6	0	0	0,381428785	0,408787166	0,359770061	-0,069330903	0,054434384	-0,014896505	0,8350696	0,4850587	0,5153812	NA	NA	NA	NA
ENSFALG00000000881	0,037592122	-0,038660117	-0,001067995	0,999947355	1	0,999824215	-0,231944896	0,816526033	-0,041988351	0,965715954	0,189956544	0,845817724	0,111178644	0,882928322	0,088812523	0,833849026	-0,022366121	0,970648338	0,318043393	0,79250958	0,262294223	0,644231858	-0,055749169	0,944594648	0,138877097	0,698724091	0,220636111	0,807982469	0,081759014	0,996810016	Chr26	2752495	2767196	176	0	0	0,310506351	0,326580747	0,31185159	0,074749024	0,030988216	0,105737227	0,7070822	0,8505228	0,6441862	NA	NA	NA	NA
ENSFALG00000000883	0,057344483	-0,065735843	-0,00839136	0,999947355	1	0,999824215	-0,166705615	NA	0,327838584	NA	0,494544198	NA	0,084787328	0,949405081	0,108850421	0,836149862	0,024063093	0,974456457	0,213435351	NA	0,087952923	NA	-0,125482428	NA	-0,086556822	NA	0,040713997	NA	0,127270818	NA	Chr1	51985424	51987006	0	0	0	0,921202072	0,895528566	0,856634872	0,020459584	0,090935236	0,111394812	0,8261443	1	0,8363607	NA	NA	NA	NA
ENSFALG00000000884	0,142353584	0,00187315	0,144226734	0,999947355	1	0,999824215	-0,332650924	0,749559864	0,001565027	0,998924084	0,334215951	0,728394885	-0,189161817	0,783942334	-0,027947038	0,958918042	0,16121478	0,751832746	0,228006647	0,859541535	0,411584602	0,361922207	0,183577956	0,762122438	0,112108306	0,72742439	0,046690446	0,971174845	-0,065417861	0,996810016	Chr3	7128323	7135923	0	0	0	0,354546419	0,266665498	0,284519129	-0,0078693	0,123093296	0,115224005	0,7345644	0,7357137	0,3618429	NA	NA	NA	NA
ENSFALG00000000885	0,019705145	-0,003678779	0,016026366	0,999947355	1	0,999824215	0,343060633	0,615817271	0,344808396	0,521437467	0,001747763	0,998154053	0,062428717	0,941528206	0,13505919	0,700253915	0,072630472	0,874570378	-0,120887349	0,954609467	0,114451279	0,832447469	0,235338628	0,685948551	0,195158792	0,531791459	0,101252276	0,931057695	-0,093906516	0,996810016	Chr28	4994680	5004883	175	0	0	0,187752489	0,137025691	0,154117287	0,099893344	0,042426334	0,142319674	0,5428105	0,6865854	0,5213612	NA	NA	NA	NA
ENSFALG00000000886	-0,044351012	0,189191744	0,144840731	0,999947355	1	0,999824215	-0,074816168	0,976320659	-0,487999024	0,601122619	-0,413182856	0,742697394	-0,13467205	0,835206165	0,055885103	0,895628695	0,190557153	0,652500145	0,310189724	0,901685692	-0,297146077	NA	-0,607335801	NA	-0,052361932	0,920994697	-0,50246411	0,347930248	-0,450102178	0,546899675	Chr23	3916055	3973938	8	0	0	0,716782879	0,70456149	0,777903868	0,000797698	-0,21817336	-0,217375666	0,8354014	0,5471891	0,3540204	NA	NA	NA	NA
ENSFALG00000000888	0,232691138	-0,129486162	0,103204976	0,621373885	1	0,999824215	0,002339689	0,999544271	0,001825462	0,99835267	-0,000514227	0,999598594	-0,064423901	0,89641781	-0,368299368	0,055209347	-0,303875467	0,19087826	0,053664707	0,969909128	-0,426569669	0,06618626	-0,480234376	0,05193997	0,199098864	0,283554611	0,014206782	0,992437714	-0,184892082	0,855439363	Chr27	2437437	2445192	0	0	0	0,164728128	0,134272873	0,188710782	0,084674101	-0,219800446	-0,135126331	0,2936108	0,05243087	0,05535961	no	no	no	no
ENSFALG00000000889	0,022118052	-0,150037057	-0,127919005	0,999947355	1	0,999824215	-0,107921633	0,868615239	0,026388567	0,965304351	0,1343102	0,81785142	-0,134063163	0,708881092	-0,138713227	0,556363111	-0,004650064	0,990181948	-0,140744373	0,931231537	0,094430254	0,85102851	0,235174627	0,660159395	-0,064305818	0,783997834	0,031853697	0,974425204	0,096159515	0,996810016	Chr5	12097517	12123097	88	0	0	0,078751083	0,077015801	0,089650084	-0,084983478	0,062191601	-0,022791862	0,7087661	0,6609315	0,5566312	NA	NA	NA	NA
ENSFALG00000000890	0,121708917	0,209606538	0,331315455	0,999947355	1	0,999824215	-0,386284266	0,362366624	-0,060194406	0,91660448	0,32608986	0,470843474	-0,175230039	0,790080198	0,702649632	0,020984981	0,877879671	0,007310509	-0,539228393	0,507444979	0,391867361	0,493673595	0,931095754	0,074855376	-0,042657505	0,885159112	-0,036379611	0,974540696	0,006277894	0,997009121	Chr23	3731319	3739396	1	0	0	0,175546915	0,156251966	0,263664766	-0,204338542	0,470190319	0,2658518	0,3689312	0,007170395	0,02093559	NA	NA	NA	NA
ENSFALG00000000891	-0,09405658	0,231995794	0,137939214	0,999947355	1	0,999824215	-0,423115704	0,580501409	0,314170147	0,628925493	0,73728585	0,162213247	-0,342392811	0,510099839	0,630670837	0,060670287	0,973063648	0,005332369	-0,021908191	0,99425819	0,756333843	0,083063185	0,778242033	0,104218384	-0,338608282	0,271962386	-0,229932251	0,810968733	0,108676031	0,996810016	Chr4	3255169	3275635	0	0	0	0,420344094	0,370968282	0,332747289	-0,244016374	0,56585288	0,3218365	0,2822525	0,005236151	0,06091054	NA	NA	NA	no
ENSFALG00000000892	0,066229006	0,01244202	0,078671026	0,999947355	1	0,999824215	0,04212965	0,951264656	0,026298872	0,961011674	-0,015830778	0,981443785	-0,049148586	0,919165946	-0,148893438	0,462501752	-0,099744852	0,709587312	0,127217301	0,929433267	-0,033473961	0,947177471	-0,160691262	0,744882718	0,133962285	0,358097405	0,034836159	0,959965102	-0,099126127	0,968490948	Chr3	7109642	7122326	0	0	0	0,160078109	0,143834501	0,173568757	0,06407797	-0,07259022	-0,008512242	0,3687603	0,7073565	0,4627647	NA	NA	NA	NA
ENSFALG00000000893	-0,057636448	0,072269139	0,01463269	0,999947355	1	0,999824215	-0,323494192	0,757487711	-0,20734271	0,800942397	0,116151482	0,924326278	0,010195524	0,992204295	0,176413067	0,677669402	0,166217544	0,749900721	0,333012656	0,718958532	0,059919938	0,921426359	-0,273092719	0,647430841	-0,135965471	0,580631947	-0,171477849	0,803958197	-0,035512378	0,996810016	Chr18	4875352	4914723	NA	0	0	0,122661424	0,121790854	0,146565695	-0,034777504	0,00920659	-0,025570914	0,5915337	0,6482246	0,6775532	NA	NA	NA	NA
ENSFALG00000000895	0,014132175	-0,043263193	-0,029131018	0,999947355	1	0,999824215	0,17126086	0,755660469	0,260152271	0,485217347	0,088891411	0,88919266	0,012509563	0,982260419	0,023751618	0,933587169	0,011242055	0,974731714	-0,239654427	0,596934804	-0,047329992	0,895800069	0,192324436	0,583751643	-0,004722199	0,98396374	-0,047651055	0,94369319	-0,042928856	0,996810016	Chr23	3714655	3720936	27	0	0	0,246358517	0,242095131	0,239684527	-0,009294692	0,04125324	0,031958546	0,61276	0,5847683	0,4851804	NA	NA	NA	NA
ENSFALG00000000896	0,230465062	0,071685911	0,302150972	0,999947355	1	0,999824215	-0,172502847	0,881142091	0,223304658	0,75770445	0,395807505	0,605072673	0,013858101	NA	0,004424177	NA	-0,009433924	NA	0,014066132	NA	0,188069765	NA	0,174003634	NA	0,490386327	0,114187204	0,139217532	0,909335039	-0,351168795	0,701256308	Chr4	3218205	3234233	7	0	0	0,927757214	0,949242755	0,939852044	0,1152544	0,056178956	0,171433367	0,1191006	0,614298	0,7569823	NA	NA	NA	NA
ENSFALG00000000897	0,133361507	-0,143147334	-0,009785827	0,999947355	1	0,999824215	0,410406052	0,615817271	0,780943941	0,114369404	0,37053789	0,630911737	0,659193921	0,043902224	0,38063695	0,275483212	-0,27855697	0,53350601	-0,210435924	0,954609467	-0,508299861	0,458738231	-0,297863937	0,73746867	-0,326963448	0,210440172	-0,012575524	0,995092272	0,314387924	0,718383621	Chr5	11932768	11982591	0	0	0	0,720546727	0,748893769	0,722113981	0,13311266	-0,00692818	0,126184451	0,04363299	0,5303551	0,1133143	no	no	NA	NA
ENSFALG00000000898	-0,172335012	0,192401987	0,020066975	0,999947355	1	0,999824215	-0,167903369	0,882114785	-0,100484519	0,903640176	0,06741885	0,953452899	0,181864593	0,781296447	0,522461956	0,096633633	0,340597363	0,398539368	-0,323506627	0,859966571	0,030277388	0,973109035	0,353784016	0,657385996	0,241624314	0,416007108	-0,155095558	0,884356788	-0,396719872	0,518522127	Chr23	3707993	3710259	79	0	0	0,444877523	0,355382692	0,28451289	-0,04805134	0,111496494	0,063445116	0,4276175	0,3953448	0,09685586	NA	NA	NA	NA
ENSFALG00000000899	-0,061452081	-0,024797758	-0,08624984	0,999947355	1	0,999824215	0,295618385	0,851625517	-1,049595959	0,123541207	-1,345214344	0,045630549	0,085354927	0,951826652	-0,058594284	0,926043404	-0,143949211	0,828466499	0,160009252	0,968686396	-0,252689296	0,748509623	-0,412698548	0,633942337	-0,302748395	0,423990075	-0,38441129	0,593252896	-0,081662895	0,996810016	Chr4	3119699	3196737	0	0	0	0,514126051	0,526167502	0,637603568	0,03535601	-0,401661024	-0,366305044	0,4350224	0,04610774	0,1226951	NA	NA	NA	NA
ENSFALG00000000901	-0,046687738	0,028991934	-0,017695804	0,999947355	1	0,999824215	0,047320081	0,985101395	0,433282377	0,631971071	0,385962295	0,750502936	-0,049820017	0,968030379	0,563136016	0,17149665	0,612956033	0,20279904	-0,556707565	0,716717679	0,210438783	0,797163113	0,767146347	0,302177581	-0,008584954	0,966462677	-0,082998636	0,858941554	-0,074413682	0,98976447	Chr23	3702022	3707254	3	0	0	0,724202111	0,703352217	0,689129727	-0,122895935	0,344129046	0,221233088	0,732502	0,1999155	0,1717602	NA	NA	NA	NA
ENSFALG00000000902	-0,037262391	0,010436359	-0,026826032	0,999947355	1	0,999824215	-0,358738291	0,60403839	-0,215100523	0,722252221	0,143637768	0,87232609	-0,175070483	0,569100001	-0,065135543	0,810153274	0,109934941	0,716710682	-0,039441107	0,984033669	-0,087963471	0,812535892	-0,048522364	0,918718305	0,046468246	0,84896456	-0,079623111	0,917793577	-0,126091357	0,966443762	Chr1	52273719	52412649	1	0	0	0,276047357	0,297316039	0,273423027	-0,112808906	0,0178791	-0,09492981	0,5688201	0,7144824	0,7212204	NA	NA	NA	NA
ENSFALG00000000903	-0,022883263	-0,151521372	-0,174404635	0,999947355	1	0,999824215	0,102993096	0,946586662	-0,535735608	0,445373666	-0,638728704	0,377229804	0,194442237	0,678151451	0,245993851	0,408589097	0,051551614	0,910620421	0,295289072	0,389852602	-0,093931326	0,767566921	-0,389220398	0,153245108	0,130929593	0,545150104	0,20336788	0,688123248	0,072438287	0,996810016	Chr4	3060076	3104011	57	0	0	0,523829841	0,525045863	0,569460774	0,140154068	-0,211095654	-0,070941542	0,4013426	0,1541267	0,4087629	NA	no	NA	yes
ENSFALG00000000904	0,043126268	0,098084473	0,141210741	0,999947355	1	0,999824215	-0,069739231	0,950967327	-0,200702933	0,744202973	-0,130963702	0,88662471	-0,13573785	0,818170223	-0,153720372	0,651292463	-0,017982521	0,973852485	-0,105944417	0,962863414	0,241173348	0,600591177	0,347117765	0,488720809	0,042715361	0,841387811	0,077293504	0,909335039	0,034578143	0,996810016	Chr7	18851045	18871576	6	0	0	0,504784644	0,501732278	0,475627242	-0,045115978	0,066166764	0,021050784	0,8185949	0,4900725	0,6004163	NA	NA	NA	NA
ENSFALG00000000905	-0,125256065	0,146582294	0,021326228	0,999947355	1	0,999824215	0,152666135	0,934393727	-0,538208053	0,547460038	-0,690874188	0,452728587	-0,282170112	0,762606537	-0,256302645	0,606642556	0,025867466	0,974456457	-0,079893979	0,986101563	-0,254751683	NA	-0,174857704	NA	-0,33106525	0,338543289	-0,353728722	0,577372586	-0,022663473	0,996810016	Chr18	4900331	4929451	NA	0	0	0,48837253	0,497266642	0,601907716	-0,133143734	-0,143187374	-0,276331094	0,3486372	0,4613141	0,5472097	NA	NA	NA	NA
ENSFALG00000000907	0,031175443	-0,063689116	-0,032513673	0,999947355	1	0,999824215	0,060485546	0,962928433	-0,80622518	0,082127118	-0,866710726	0,078692553	0,010462523	0,992204295	-0,42485813	0,234605141	-0,435320653	0,303633304	0,326885917	0,8008237	-0,785788405	0,104928687	-1,112674322	0,021831791	-0,132570789	0,594447104	-0,085877629	0,924455479	0,04669316	0,996810016	Chr5	11920145	11931978	0	0	0	0,491436922	0,493619651	0,568143382	0,059287744	-0,486340712	-0,427053002	0,6054843	0,02203895	0,0813354	NA	NA	NA	NA
ENSFALG00000000908	0,008620692	-0,051323018	-0,042702326	0,999947355	1	0,999824215	0,262074667	0,884303785	-0,308541921	0,74687533	-0,570616588	0,556157327	0,046798798	0,972064499	0,040686141	0,94752395	-0,006112657	0,994172303	0,018788318	0,995382708	-0,276756992	NA	-0,29554531	NA	0,024661546	0,936742241	-0,008556078	0,995591851	-0,033217625	0,996810016	Chr5	11816942	11874704	3	0	0	0,80599876	0,813927294	0,840396143	0,072188892	-0,191363383	-0,119174494	0,8896797	0,5656356	0,7456498	NA	NA	NA	NA
ENSFALG00000000909	0,066862567	0,065581189	0,132443756	0,999947355	1	0,999824215	0,375291146	0,235186231	0,513129704	0,051458156	0,137838558	0,798006619	0,223807482	0,386956917	0,241839614	0,245093024	0,018032132	0,960307071	0,14826056	0,920378849	0,099936674	0,839982084	-0,048323886	0,939500095	0,109306406	0,735586505	0,138481104	0,888323041	0,029174698	0,996810016	Chr23	3691385	3701640	732	0	0	0,279053423	0,285607352	0,282534838	0,184705874	0,040460702	0,225166574	0,2383912	0,8042307	0,05102238	NA	NA	NA	NA
ENSFALG00000000910	0,320971456	-0,160632486	0,16033897	0,744956216	1	0,999824215	-0,340146057	0,753898917	-0,519703555	0,455490825	-0,179557498	0,883120483	0,05729751	0,960772789	-0,288646222	0,513210213	-0,345943732	0,496736599	0,008798109	0,997308454	-0,084594617	0,888525491	-0,093392725	0,896822449	0,47529705	0,000412266	0,394352741	0,103620165	-0,080944309	0,996810016	Chr7	18871424	18891672	0	0	0	0,537554586	0,48457395	0,580799567	0,104443619	-0,17209412	-0,067650496	0,000428689	0,4932309	0,1003795	NA	NA	NA	NA
ENSFALG00000000912	0,105392338	0,138561255	0,243953593	0,999947355	1	0,999824215	0,820176398	NA	-0,258738269	NA	-1,078914667	NA	0,239464321	0,805514563	-0,005822582	0,993664259	-0,245286902	0,697529552	-0,664550112	0,581436383	-0,226734969	0,778062885	0,437815143	0,614757069	0,040408589	0,932778965	0,169907053	0,86098974	0,129498464	NA	Chr23	3669203	3687187	0	0	0	0,595971037	0,634799943	0,64964407	0,108176494	-0,12366218	-0,015485768	0,59677	0,6156399	0,7776323	NA	NA	NA	NA
ENSFALG00000000913	0,047829288	0,039779523	0,087608811	0,999947355	1	0,999824215	0,357567063	0,632527803	0,688845972	0,133280899	0,331278909	0,641391313	0,20210196	0,688427846	0,32073933	0,287726471	0,118637371	0,787681085	0,116931061	0,954609467	0,445097209	0,280894531	0,328166148	0,52077507	0,18504072	0,606180411	-0,043336253	0,98263431	-0,228376973	0,947196914	Chr28	5011705	5019015	6	0	0	0,359891264	0,354371025	0,286840939	0,181894158	0,117897184	0,299791356	0,6167201	0,5220438	0,1322938	NA	NA	NA	NA
ENSFALG00000000914	0,121807049	-0,093836697	0,027970351	0,999947355	1	0,999824215	0,175972066	0,798228026	0,30650811	0,477061662	0,130536044	0,853509942	0,067989173	0,848910108	-0,035043099	0,879547681	-0,103032273	0,663257252	0,121476379	0,91631619	-0,033294519	0,936878455	-0,154770898	0,709481202	0,143497368	0,384698977	0,160579583	0,712132994	0,017082215	0,996810016	Chr7	18901007	18918345	41	0	0	0,172976498	0,166963618	0,170370397	0,126148492	-0,040804196	0,085344292	0,3957249	0,6606706	0,476846	NA	NA	NA	NA
ENSFALG00000000916	0,18476968	-0,140650191	0,044119488	0,999947355	1	0,999824215	0,110756651	0,920876475	0,3424368	0,589850795	0,231680149	0,79953455	-0,111990958	0,881036712	0,21184267	0,555029947	0,323833628	0,406200755	-0,302035657	0,768326596	0,239725492	0,638918966	0,541761149	0,270988692	-0,140778505	0,627201479	-0,079029566	0,940783246	0,06174894	0,996810016	Chr23	3585641	3586297	3	0	0	0,392986714	0,407336745	0,336369275	-0,05185554	0,203674992	0,15181942	0,6374281	0,272718	0,5553058	NA	NA	NA	NA
ENSFALG00000000918	-0,031570507	0,349278178	0,31770767	0,999947355	1	0,999824215	-0,067249028	0,953861317	0,008341177	0,993499888	0,075590205	0,941154637	0,017426095	0,984335189	0,360921426	0,213732591	0,343495331	0,323672838	0,032586131	0,992080915	0,112237771	0,872531078	0,07965164	0,927113352	-0,05261915	0,811245616	-0,034910387	0,969403535	0,017708763	0,996810016	Chr7	18931176	18938460	0	0	0	0,680362314	0,675664601	0,654918762	-0,0202853	0,17314477	0,152859473	0,8163638	0,3213118	0,2140913	NA	yes	no	yes
ENSFALG00000000919	0,001919024	-0,006326086	-0,004407063	0,999947355	1	0,999824215	NA	NA	NA	NA	NA	NA	NA	NA	NA	NA	NA	NA	0,142226261	NA	0	NA	-0,120707979	NA	0,01009133	NA	0,312185164	NA	0,302093834	NA	Chr2	3251354	3268652	0	0	0	0,981660815	0,985906979	0,94082002	0,051412218	0,058353238	0,102592712	0,9999474	1	0,9998242	NA	NA	NA	NA
ENSFALG00000000920	-0,107431348	0,104449088	-0,00298226	0,999947355	1	0,999824215	0,44167273	0,768186676	0,388152453	0,694791673	-0,053520278	0,976603137	-0,262119126	0,716761123	0,489631286	0,204211398	0,751750413	0,071281728	-0,036264343	0,991935107	-1,026181574	0,045743548	-0,989917231	0,0779819	-0,115414873	0,582456345	-0,07671172	0,919824781	0,038703152	0,996810016	Chr23	3578023	3582346	0	0	0	0,844402085	0,840981218	0,852529855	-0,015911882	-0,029706952	-0,045618918	0,5933471	0,07008596	0,04562014	NA	yes	NA	NA
ENSFALG00000000922	0,021329701	-0,297184859	-0,275855158	0,999947355	1	0,999824215	0,214265998	0,858806802	-0,707398897	0,216099541	-0,921664895	0,101896515	-0,128979077	0,841734556	-0,173994401	0,617665093	-0,045015324	0,928524343	-0,511322901	0,682225209	-0,832409243	0,155408133	-0,321086342	0,701825386	-0,487862942	0,113333615	-0,261628052	0,797742554	0,226234889	0,963831766	Chr18	4966274	4975798	NA	0	0	0,454816217	0,417525557	0,506939674	-0,17851386	-0,271743248	-0,4502571	0,1182164	0,1037522	0,1557593	NA	NA	NA	NA
ENSFALG00000000923	0,173314607	-0,048171839	0,125142768	0,999947355	1	0,999824215	-0,258856075	0,872385062	-0,542163746	0,530171771	-0,283307672	0,835481964	-0,177442381	0,845362316	-0,448965859	0,273039485	-0,271523478	0,623466282	-1,196922205	0,058161097	-0,921100296	0,11828811	0,275821909	0,754201991	0,122777515	0,793632839	0,088282962	0,95153854	-0,034494553	0,996810016	Chr7	18946383	18950123	4	0	0	0,271575973	0,235526534	0,317904875	-0,2674252	-0,072334274	-0,339759382	0,05958004	0,6206231	0,1184341	NA	NA	NA	NA
ENSFALG00000000924	0,021362209	-0,036000943	-0,014638734	0,999947355	1	0,999824215	0,205598993	0,773929623	0,216956442	0,676643513	0,011357449	0,99013042	0,035283632	0,950698009	0,074972682	0,77426081	0,03968905	0,906358139	-0,150726823	0,918508813	0,285810038	0,497642079	0,436536861	0,31879984	-0,061717414	0,843300283	-0,078029365	0,938246073	-0,016311952	0,996810016	Chr5	11397003	11398898	740	0	0	0,082095056	0,063120947	0,068271232	0,009960224	0,087054124	0,097014312	0,7825214	0,3203468	0,4973639	NA	NA	NA	NA
ENSFALG00000000925	-0,011337691	-0,002723561	-0,014061252	0,999947355	1	0,999824215	-0,005059879	0,999544271	-0,289702252	0,742850096	-0,284642372	0,811974077	0,443486735	0,434460225	0,110350459	0,837960251	-0,333136277	0,531910313	-0,636220864	0,574584643	-0,624715232	NA	0,011505632	NA	0,188422876	0,655600158	0,072167952	0,960865418	-0,116254925	0,996810016	Chr28	5022096	5028187	0	0	0	0,622849527	0,655011195	0,686943196	-0,004141279	-0,145048536	-0,149189798	0,4344188	0,5287263	0,7416505	NA	NA	NA	NA
ENSFALG00000000926	-0,07512864	0,040686307	-0,034442333	0,999947355	1	0,999824215	-0,061166047	0,955540185	-0,044555959	0,959294327	0,016610088	0,987435912	-0,28544502	0,47799447	-0,510038447	0,066015473	-0,224593427	0,565030317	-0,146049045	0,918133484	-0,31424521	0,424132588	-0,168196165	0,745191453	0,029048709	0,90089689	-0,021213227	0,98425733	-0,050261936	0,996810016	Chr27	2381744	2382991	460	0	0	0,11738077	0,157371325	0,153693722	-0,107748012	-0,07715105	-0,184899064	0,4779586	0,5618708	0,06628346	NA	NA	NA	NA
ENSFALG00000000927	0,002039489	0,062447927	0,064487416	0,999947355	1	0,999824215	0,686203926	0,204189489	0,211297879	0,763454155	-0,474906047	0,46629161	-0,059058625	0,943644506	0,148192816	0,664487275	0,207251442	0,592946091	-0,09296985	0,962561273	0,164215855	0,695894361	0,257185704	0,574507106	0,353489777	0,013010578	0,289224354	0,321053065	-0,064265423	0,996810016	Chr5	11295558	11393346	3	0	0	0,428634471	0,382952614	0,422311461	0,177941186	-0,00245746	0,175483704	0,0134634	0,4755528	0,3250935	NA	NA	NA	NA
ENSFALG00000000929	-0,036113639	0,002701784	-0,033411854	0,999947355	1	0,999824215	0,448006002	NA	0,034300765	NA	-0,413705236	NA	0,654959774	0,173432217	0,264006993	0,58329352	-0,390952781	0,460872099	-0,048271806	NA	-0,129039244	NA	-0,080767438	NA	0,354016213	0,318332803	0,30566265	0,705557343	-0,048353564	0,996810016	Chr28	5029067	5029714	0	0	0	0,600588218	0,605320099	0,488417317	0,274521066	-0,186217135	0,08830394	0,1728237	0,4577844	0,5834352	NA	NA	NA	NA
ENSFALG00000000930	0,117785794	-0,119459858	-0,001674064	0,999947355	1	0,999824215	0,030178929	0,970748495	0,039480751	0,941480328	0,009301821	0,989111679	-0,006024031	0,991907048	-0,32773032	0,087267726	-0,321706289	0,151874145	-0,230050213	0,803279282	-0,678216687	0,046865871	-0,448166475	0,287492556	0,063114211	0,695365338	0,090645713	0,845080687	0,027531501	0,996810016	Chr7	18953512	18965642	414	0	0	0,160031171	0,144606084	0,20622001	-0,004999038	-0,17049984	-0,175498865	0,7038217	0,1493821	0,04673608	NA	NA	NA	NA
ENSFALG00000000932	-0,001836198	-0,207004193	-0,208840391	0,999947355	1	0,999824215	-0,28007801	0,85896345	-0,998110343	0,148150592	-0,718032333	0,41458068	0,228430907	0,541488288	-0,537437637	0,024608099	-0,765868543	0,001979357	0,347563161	0,829059398	-0,94263578	0,083596902	-1,290198941	0,019280076	-0,606228371	0,04210025	-0,618654673	0,190075993	-0,012426302	0,996810016	Chr18	5014337	5030182	NA	0	0	0,29898331	0,276401015	0,409422691	-0,06242896	-0,598703504	-0,66113242	0,04370067	0,001955443	0,02459103	NA	NA	NA	yes
ENSFALG00000000935	-0,130897325	0,254409693	0,123512368	0,999947355	1	0,999824215	-0,040813196	0,982717021	-0,261329795	0,732598724	-0,220516599	0,842268035	0,345413828	0,600414145	0,121498414	0,818624487	-0,223915414	0,70236256	-0,1764409	0,943913472	-0,230765471	0,720861219	-0,054324571	0,949675401	-0,004192953	NA	-0,026585955	NA	-0,022393002	NA	Chr28	5031346	5033686	0	0	0	0,562445406	0,541820233	0,484383133	-0,001386086	-0,053347924	-0,05473401	0,6004385	0,7000207	0,7207156	NA	NA	NA	NA
ENSFALG00000000936	-0,172283527	0,02665477	-0,145628756	0,93310553	1	0,999824215	-0,043949292	0,953861317	-0,300312485	0,399010146	-0,256363193	0,556275595	-0,14681118	0,57158543	-0,419166028	0,009628448	-0,272354848	0,174652708	-0,004707587	0,998604099	0,209995847	0,577328393	0,214703433	0,630631687	-0,10428366	0,653390055	-0,116224791	0,877552266	-0,011941131	0,996810016	Chr5	11194041	11204556	36	0	0	0,31206596	0,311519402	0,331856818	-0,094407057	-0,059860434	-0,1542675	0,571407	0,171789	0,009622345	NA	NA	NA	NA
ENSFALG00000000937	0,007546201	-0,006339235	0,001206967	0,999947355	1	0,999824215	0,561691689	0,543076389	0,3582549	0,653339674	-0,203436789	0,865239628	0,26958928	0,15625811	0,280876686	0,10951759	0,011287406	0,973928754	-0,277156134	0,802098661	-0,159978185	0,767817937	0,117177949	0,863686116	0,00785543	0,988578914	-0,19457942	0,870589373	-0,202434851	0,972174763	Chr18	5048417	5059238	0	0	0	0,365171964	0,340630714	0,40478802	0,113904966	-0,056748989	0,057155973	0,1555921	0,8635965	0,1097185	NA	no	NA	no
ENSFALG00000000938	0,148975905	0,030839072	0,179814977	0,999947355	1	0,999824215	0,517824491	0,724089807	0,13547635	0,906322226	-0,382348141	0,76203402	0,140198757	0,910918941	0,263241591	0,569281359	0,123042834	0,844569064	-0,304453123	0,909422783	-0,480267029	NA	-0,175813906	NA	0,154213899	0,712895788	0,114040238	0,933820462	-0,040173661	0,996810016	Chr23	3535635	3563935	1	0	0	0,747208358	0,739936378	0,7476368	0,1313521	-0,088890874	0,04246124	0,720724	0,7688227	0,5694944	NA	NA	NA	NA
ENSFALG00000000939	-0,16787127	-0,030781002	-0,198652272	0,999947355	1	0,999824215	-0,557127801	NA	-0,650880509	NA	-0,093752708	NA	-0,116238852	NA	-0,020793357	NA	0,095445495	NA	0,015932227	0,996537914	-0,213217363	NA	-0,22914959	NA	-0,014688112	0,976187394	0,082921615	0,936634032	0,097609726	0,996810016	Chr5	11160817	11176842	2	0	0	0,921993908	0,901728468	0,92086942	-0,16799423	-0,032123976	-0,200118212	0,9777146	0,996721	0,9405106	NA	NA	NA	NA
ENSFALG00000000940	0,028952487	-0,160821643	-0,131869156	0,999947355	1	0,999824215	-0,086358547	0,905035728	-0,290408481	0,455490825	-0,204049934	0,706035705	-0,26029788	0,302427603	-0,73167715	0,000106007	-0,471379269	0,03618209	-0,362136861	0,549720735	-0,614915766	0,080867589	-0,252778905	0,616727304	-0,084982403	0,621317202	-0,250921455	0,299811195	-0,165939052	0,769547343	Chr1	52416935	52464475	492	0	0	0,296513323	0,25092214	0,306447102	-0,152964656	-0,250994	-0,40395866	0,3020824	0,03540393	0,000105431	NA	NA	NA	NA
ENSFALG00000000943	0,00790187	0,073823426	0,081725296	0,999947355	1	0,999824215	-0,154249386	0,914792999	0,224313431	0,805486069	0,378562817	0,716971842	0,053184823	0,957638385	0,086078268	0,844185314	0,032893445	0,953925385	-0,030844279	0,99425819	-0,310405532	0,668221063	-0,279561252	0,744882718	-0,184128111	NA	-0,215290604	NA	-0,031162493	NA	Chr4	1294954	1296590	0	0	0	0,410900047	0,37399659	0,453344422	-0,06162681	0,034910912	-0,026715912	0,9193654	0,7243994	0,6682371	NA	NA	NA	NA
ENSFALG00000000944	-0,095816083	-0,082816221	-0,178632304	0,999947355	1	0,999824215	-0,203781095	0,839521043	-0,04782202	0,95981876	0,155959075	0,872450683	-0,19751507	0,616696344	-0,578659533	0,013399947	-0,381144463	0,191055376	-0,318943735	0,785513017	-0,397711239	0,441213502	-0,078767504	0,919165134	-0,251907438	0,371005376	-0,349827196	0,531353965	-0,097919757	0,996810016	Chr7	18960112	18965405	47	0	0	0,127067941	0,103302941	0,150432194	-0,213592696	-0,096937696	-0,31053043	0,3818372	0,1882158	0,01338046	NA	NA	NA	NA
ENSFALG00000000945	-0,022340019	-0,080607824	-0,102947843	0,999947355	1	0,999824215	0,445340219	0,764282985	0,514208234	0,583570078	0,068868015	0,967231916	-0,426179115	0,516034723	-0,340162838	0,408548432	0,086016277	0,890802848	-0,619790633	0,642667372	-0,740034676	0,248378308	-0,120244043	0,906265096	-0,00667163	0,990815127	0,065643813	0,966009096	0,072315442	0,996810016	Chr5	11105993	11145236	0	0	0	0,724967427	0,697459269	0,801691403	-0,12592743	0,005269808	-0,120657638	0,5161197	0,888543	0,2486593	NA	no	NA	NA
ENSFALG00000000946	0,01252253	-0,080980809	-0,068458279	0,999947355	1	0,999824215	0,224953111	0,70143619	0,833442592	0,002367867	0,608489481	0,073431027	-0,006033844	0,993642665	0,630010986	0,005376168	0,63604483	0,011136772	0,186350862	0,87849004	0,551217649	0,135419998	0,364866786	0,434895648	0,103709411	0,415925222	0,022494921	0,971223953	-0,08121449	0,969321329	Chr18	5075436	5138497	5	0	0	0,399159698	0,398388055	0,359991124	0,104300537	0,289441636	0,393742148	0,4275214	0,01090535	0,002336543	no	yes	yes	yes
ENSFALG00000000947	-0,140857881	0,08943869	-0,051419191	0,999947355	1	0,999824215	0,418525222	0,676793168	-0,428076701	0,563228842	-0,846601923	0,175475359	0,125495392	0,781195528	-0,152226681	0,567894533	-0,277722073	0,321171537	0,119058672	0,954438344	-0,619358912	0,113310354	-0,738417584	0,073473885	-0,076388394	0,782978982	-0,244794479	0,630212648	-0,168406085	0,947194869	Chr4	1300748	1305758	22	0	0	0,328901662	0,350819937	0,419264002	0,089166498	-0,388341482	-0,299174998	0,6877481	0,07409742	0,1134122	NA	NA	NA	NA
ENSFALG00000000948	-0,149939388	0,09296235	-0,056977038	0,999947355	1	0,999824215	-0,644626387	0,249936442	-0,546719265	0,320175579	0,097907122	0,929532947	-0,101628844	0,868769874	-0,250222152	0,39411033	-0,148593308	0,708542566	-0,346820603	0,40937971	-0,161299881	0,657752982	0,185520722	0,659634216	-0,404708276	0,108871441	-0,236286851	0,780289894	0,168421426	0,977643304	Chr1	52465063	52470261	0	1	0	0,251595376	0,201190229	0,274626172	-0,32954492	0,079243668	-0,250301228	0,1135131	0,6604072	0,3192549	NA	NA	NA	NA
ENSFALG00000000949	-0,015206963	0,095061295	0,079854332	0,999947355	1	0,999824215	0,40985663	0,749559864	0,062454057	0,961043779	-0,347402572	0,770980276	0,243152733	0,376287951	0,206826363	0,376437561	-0,03632637	0,922233024	0,368824865	0,662913343	-0,235815831	0,651127974	-0,604640696	0,211426222	-0,116955019	0,773463486	-0,237602039	0,804182735	-0,120647019	0,996810016	Chr18	5139967	5153137	6	0	0	0,324246864	0,312195382	0,390163152	0,177933868	-0,202790494	-0,024856642	0,3761659	0,2127053	0,3767475	NA	NA	NA	NA
ENSFALG00000000950	0,077850119	-0,095269004	-0,017418885	0,999947355	1	0,999824215	0,026949681	0,986807702	0,573773882	0,204626015	0,546824201	0,283916513	0,134753027	0,744197782	0,13858328	0,597643407	0,003830253	0,993299688	0,171538955	0,820632025	0,285586664	0,355634643	0,114047709	0,786810092	0,0007347	0,997755435	-0,017690616	0,987725429	-0,018425316	0,996810016	Chr7	18967708	19072466	2	1	0	0,246151693	0,256972026	0,236032362	0,082365288	0,110201786	0,19256708	0,7445464	0,2912614	0,203532	NA	NA	NA	NA
ENSFALG00000000951	0,094662049	-0,056523208	0,038138841	0,999947355	1	0,999824215	0,119652095	0,849571342	0,094862744	0,835017141	-0,024789351	0,972332203	-0,095318477	0,905262794	-0,336559923	0,289804558	-0,241241446	0,557386498	-0,190843415	0,864292456	-0,000749318	0,998541705	0,190094097	0,709975241	0,102737581	0,657065676	0,00102698	0,999897074	-0,101710601	0,996810016	Chr18	5156642	5182179	5	0	0	0,196545818	0,218907493	0,176483986	0,00617805	-0,046834124	-0,040656077	0,6664023	0,5542556	0,2901838	NA	NA	NA	NA
ENSFALG00000000952	0,104307729	0,018996603	0,123304332	0,999947355	1	0,999824215	0,366378053	0,646201044	-0,345892389	0,585114523	-0,712270442	0,176015462	0,230400263	0,234865679	0,351209178	0,02983492	0,120808915	0,609614141	0,608452191	0,391645685	0,044119924	0,952842546	-0,564332266	0,343877024	0,077524271	0,605106564	-0,001771058	0,998594849	-0,079295329	0,984628571	Chr4	1305506	1315269	0	0	0	0,523290493	0,551744447	0,559236745	0,277412636	-0,24321883	0,03419379	0,2344282	0,1807449	0,02980336	NA	NA	NA	NA
ENSFALG00000000954	0,067118814	0,050808908	0,117927723	0,999947355	1	0,999824215	0,003007831	0,999544271	0,68361673	0,125828353	0,680608899	0,162324268	-0,14108293	0,49223589	-0,081031462	0,648518425	0,060051468	0,791808155	-0,690190396	0,420354558	0,693568297	0,240011399	1,383758693	0,011299945	-0,10737138	0,794293729	0,036597909	0,98444985	0,143969289	0,996810016	Chr1	52538748	52582362	2	0	0	0,211107419	0,187155779	0,20304765	-0,173703671	0,463839714	0,29013615	0,4332489	0,01135928	0,1249297	NA	NA	NA	NA
ENSFALG00000000955	0,093713609	-0,099462762	-0,005749153	0,999947355	1	0,999824215	0,020211149	0,991797669	-0,946699404	0,074231896	-0,966910553	0,094534363	-0,025997662	0,967203774	-0,125563064	0,643661508	-0,099565401	0,77298694	-0,058647741	0,975157951	-0,170816434	0,682980649	-0,112168693	0,830642454	0,108375204	0,810979558	0,066747629	0,96872797	-0,041627575	0,996810016	Chr4	1320496	1328301	0	0	0	0,404674546	0,38573385	0,44924465	0,027530906	-0,263948136	-0,236417227	0,8160842	0,09581896	0,07350932	NA	NA	NA	NA
ENSFALG00000000958	0,135024569	-0,052354032	0,082670538	0,999947355	1	0,999824215	0,007843899	0,995524418	0,005307444	0,995252463	-0,002536454	0,997056838	0,089167378	0,805514563	0,095423087	0,662765894	0,006255709	0,985106785	0,023002498	0,986121195	0,348218892	0,120199413	0,325216393	0,198288615	0,231432895	0,110880122	0,140155565	0,785657875	-0,09127733	0,994934816	Chr5	11051227	11099021	10	0	0	0,312337652	0,300486357	0,305534512	0,097294251	0,037060836	0,134355093	0,1155687	0,1996075	0,1203411	no	yes	yes	yes
ENSFALG00000000959	-0,004155988	-0,004914659	-0,009070647	0,999947355	1	0,999824215	-0,160972978	0,908753634	-0,113345915	0,906322226	0,047627063	0,972490703	-0,056482191	0,959045405	-0,467929718	0,197518882	-0,411447527	0,354824547	-0,643841419	0,617624625	-0,789582287	0,203163114	-0,145740868	0,881597182	0,021858514	0,970852961	0,301862071	0,733101406	0,280003557	0,90384756	Chr18	5206002	5224174	0	0	0	0,62655873	0,602592269	0,632625546	-0,168718662	-0,0468946	-0,215613289	0,6331997	0,3519191	0,1979672	NA	NA	NA	NA
ENSFALG00000000960	0,159110766	-0,01037393	0,148736837	0,999947355	1	0,999824215	0,158306566	0,92777816	0,02701996	0,985722466	-0,131286605	0,934423099	0,137519542	0,903174682	-0,08386838	0,884339697	-0,221387922	0,71378542	-0,279686227	0,918508813	-0,406710782	0,579098315	-0,127024555	0,901925199	0,026607523	0,931395284	-0,182020907	0,772421192	-0,20862843	0,825764633	Chr4	1383072	1393326	24	0	0	0,731633354	0,736970875	0,734874015	0,040371966	-0,139740546	-0,099368624	0,9036841	0,7116711	0,5790541	NA	no	NA	NA
ENSFALG00000000961	-0,000257766	-0,013344848	-0,013602614	0,999947355	1	0,999824215	0,108209044	0,959373064	-0,135737004	0,904559538	-0,243946049	0,860169074	-0,001828375	0,998610557	0,869404164	0,008880612	0,871232538	0,019468581	-0,327764776	0,849118625	-0,899121992	0,097796755	-0,571357215	0,411037974	0,080198477	0,870153031	-0,075116097	0,96032449	-0,155314574	0,996810016	Chr2	2935950	3005509	0	0	0	0,542979582	0,514677134	0,538580034	-0,028288791	-0,02254575	-0,050834518	0,8621306	0,01910331	0,008877108	no	no	yes	yes
ENSFALG00000000962	0,04237172	0,016078303	0,058450023	0,999947355	1	0,999824215	0,081305177	0,951936442	-0,050996184	0,960269292	-0,132301361	0,901926499	0,250109824	0,555840672	0,275797431	0,363661513	0,025687607	0,959515563	0,313677217	0,686502249	0,46435561	0,24145248	0,150678393	0,789587795	-0,048054337	0,894785075	-0,129254603	0,898003179	-0,081200265	0,996810016	NA	NA	NA	NA	0	0	0,185530819	0,187128969	0,194477028	0,127881926	-0,004211494	0,123670434	0,5557083	0,7895169	0,2417585	NA	NA	NA	NA
ENSFALG00000000964	-0,251294536	0,005408479	-0,245886057	0,999947355	1	0,999824215	-0,259085464	0,825746277	-0,174389472	0,834581393	0,084695992	0,944514353	-0,268869533	0,655374554	-0,306875231	0,424888915	-0,038005699	0,951763594	-0,349464509	0,608991695	-0,450838584	0,252977373	-0,101374076	0,868134402	-0,109990904	0,752191289	-0,207487854	0,810968733	-0,09749695	0,996810016	Chr23	3508405	3510438	0	0	0	0,190626821	0,182701992	0,212890057	-0,24774096	-0,02935447	-0,27709542	0,6248685	0,8680099	0,2532269	NA	NA	NA	NA
ENSFALG00000000965	-0,017466088	0,094601516	0,077135428	0,999947355	1	0,999824215	-0,192054686	0,900019559	0,155474769	0,878681491	0,347529455	0,761723312	-0,102545042	0,878591016	0,211211519	0,514428346	0,313756561	0,375411419	-0,33146421	0,660795609	0,06990137	0,897340991	0,40136558	0,403920767	-0,49542616	0,132449537	-0,158403257	0,903104997	0,337022903	0,805369844	Chr1	52988126	53151185	0	0	0	0,238927863	0,180907835	0,231284346	-0,227790958	0,298854664	0,071063718	0,1376736	0,3721733	0,5145755	NA	NA	NA	NA
ENSFALG00000000967	0,069889192	-0,031165481	0,038723711	0,999947355	1	0,999824215	-0,648951522	0,617773861	-0,905949703	0,219363461	-0,256998181	0,856723778	-0,10031314	0,942530992	-0,074111435	0,904230768	0,026201705	0,974456457	0,10517754	0,975486463	0,398474153	0,560428667	0,293296613	0,728447469	-0,016787451	0,960261711	-0,128897476	0,872775367	-0,112110025	0,996810016	Chr4	1395770	1406186	0	0	0	0,747270596	0,735983318	0,753224181	-0,118198512	-0,016156156	-0,134354662	0,6319715	0,728743	0,2182147	NA	NA	NA	NA
ENSFALG00000000968	-0,131982374	0,122881334	-0,009101039	0,999947355	1	0,999824215	-0,181640074	0,877241342	0,212555226	0,778113706	0,3941953	0,615551633	-0,257239057	0,16306012	-0,162037309	0,388285445	0,095201748	0,708542566	-0,18765358	0,903490819	-0,202888241	0,682929054	-0,015234661	0,984124852	0,060703104	0,802557662	0,070733646	0,929647729	0,010030542	0,996810016	ChrZ	42176941	42236205	NA	3	1	0,324235322	0,324644071	0,350366401	-0,139562378	0,121414784	-0,018147576	0,1624944	0,6243748	0,3885479	no	no	NA	NA
ENSFALG00000000969	-0,007236982	0,249733887	0,242496905	0,999947355	1	0,999824215	0,694988569	0,577831788	-0,082178832	0,949371466	-0,777167401	0,359596126	-0,119673679	0,917148971	0,784722567	0,040260373	0,904396246	0,034262938	-1,432040672	0,035435827	-0,654538956	0,334588432	0,777501716	0,293247957	-0,081202835	0,859688857	0,425485593	0,504532586	0,506688428	0,385775609	Chr1	53363954	53382115	68	0	0	0,342632921	0,346085523	0,520120005	-0,189032796	0,33223058	0,143197674	0,03620687	0,03354033	0,04032972	NA	NA	NA	NA
ENSFALG00000000970	-0,127759707	-0,038104983	-0,165864691	0,999947355	1	0,999824215	-0,112980471	NA	0,005264263	NA	0,118244734	NA	0,080107002	0,947639063	0,319727687	0,468149657	0,239620685	0,675297688	-0,036861258	NA	0,152393035	NA	0,189254293	NA	-0,188719693	0,590458905	-0,387544724	0,524734912	-0,198825031	0,969020517	Chr7	19082398	19175635	3	0	0	0,763758478	0,769489125	0,747631654	-0,07724305	0,062038084	-0,015204934	0,6014505	0,6725581	0,4683761	NA	NA	NA	NA
ENSFALG00000000971	-0,182740496	-0,264486124	-0,447226619	0,999947355	1	0,882815587	0,085064235	NA	0,110406726	NA	0,025342491	NA	0,056498648	0,961042179	0,776334383	0,011882477	0,719835734	0,043789363	-0,117368438	NA	-0,13246389	NA	-0,015095452	NA	0,344710673	0,14416093	0,403625853	0,334709856	0,05891518	0,996810016	Chr18	5234373	5239909	0	0	0	0,915046171	0,89999711	0,915550103	0,03723306	0,104902442	0,1421355	0,1497264	0,04291721	0,01186965	NA	NA	NA	NA
ENSFALG00000000972	0,148258986	-0,012282814	0,135976172	0,999947355	1	0,999824215	0,216725607	0,749635274	0,261342535	0,589003006	0,044616928	0,958210081	0,086762315	0,865505635	0,117880332	0,671596465	0,031118018	0,93762503	0,297394907	0,454514882	0,028126926	0,943822165	-0,269267981	0,434575222	0,111743546	0,55269781	0,029021488	0,974540696	-0,082722058	0,996810016	Chr4	1406964	1428724	272	0	0	0,431113785	0,439843117	0,43908324	0,1721772	-0,057707516	0,114469664	0,467866	0,4361671	0,5885631	NA	NA	NA	NA
ENSFALG00000000973	0,076119968	-0,210196355	-0,134076387	0,999947355	1	0,999824215	-0,233007205	0,850634274	-0,182351135	0,831877748	0,05065607	0,96907591	0,104694545	0,845219059	0,408680503	0,085242312	0,303985958	0,306874158	0,168504928	0,901628678	0,599350042	0,084834176	0,430845114	0,311676406	0,118642812	0,555248419	0,069927946	0,928161139	-0,048714867	0,996810016	Chr23	3487750	3500776	1	0	0	0,364152143	0,353126019	0,346536229	0,046991054	0,105315128	0,152306192	0,5662917	0,3041847	0,08485947	NA	NA	NA	NA
ENSFALG00000000974	0,072948797	0,043838173	0,11678697	0,999947355	1	0,999824215	0,358659017	0,603784548	0,310602522	0,585114523	-0,048056495	0,962562707	-0,420670309	0,216423016	-0,021407612	0,963774381	0,399262697	0,26235887	0,215508408	0,912931163	1,039673803	0,019778646	0,824165395	0,106723256	-0,202855282	0,492963158	-0,166272472	0,864955138	0,03658281	0,996810016	ChrZ	42087065	42146674	NA	0	0	0,390921569	0,365406692	0,342417245	0,00471824	0,25115852	0,255876798	0,2159039	0,1073602	0,01971232	no	no	NA	NA
ENSFALG00000000975	-0,17209587	0,061841609	-0,110254261	0,878825873	1	0,999824215	-0,045894529	0,951936442	0,17356889	0,669163295	0,219463419	0,632660138	-0,0666314	0,852583612	-0,11918339	0,525384177	-0,05255199	0,838273192	-0,174665022	0,771004974	-0,287980439	0,284379338	-0,113315417	0,762122438	-0,045449489	0,816029488	-0,052068607	0,936634032	-0,006619118	0,996810016	Chr18	5253910	5275280	77	0	0	0,346905658	0,336179445	0,354475698	-0,100947288	0,021763884	-0,079183424	0,7856192	0,6409283	0,2845777	NA	NA	NA	NA
ENSFALG00000000976	-0,101264032	0,058711222	-0,04255281	0,999947355	1	0,999824215	0,134416135	0,896338686	0,796190965	0,054066035	0,661774831	0,173329812	-0,062601062	0,928847378	0,076824284	0,81884398	0,139425346	0,708406794	0,261488716	0,702796191	0,324202085	0,365845679	0,06271337	0,908752602	0,141554376	0,167660836	0,193107523	0,281286412	0,051553147	0,996810016	Chr5	11014269	11024832	0	0	0	0,213247953	0,20430478	0,196512052	0,074718868	0,194835812	0,269554694	0,1739829	0,1776698	0,05359292	NA	no	no	no
ENSFALG00000000977	-0,320281548	0,167488766	-0,152792781	0,438104899	1	0,999824215	-0,13796338	0,887977126	-0,076943671	0,917038329	0,061019709	0,950013203	-0,392350056	0,195814264	-0,17597645	0,578063955	0,216373606	0,556040421	-0,392140613	0,628343415	-0,152386385	0,784758691	0,239754228	0,700837691	-0,227049075	0,405651254	0,079246686	0,944119248	0,306295761	0,701652758	Chr1	53402702	53513163	8	0	0	0,502623153	0,465687107	0,51504104	-0,29395702	0,198186456	-0,095770578	0,1950771	0,5529993	0,5782358	NA	NA	NA	NA
ENSFALG00000000978	-0,1044169	0,043297048	-0,061119852	0,999947355	1	0,999824215	-0,15358926	0,839521043	-0,218064292	0,659584612	-0,064475032	0,936964187	-0,146637682	0,64766272	-0,131179253	0,567894533	0,015458429	0,96650579	-0,392772982	0,167122408	-0,048594282	0,890714201	0,3441787	0,237505022	-0,162865302	0,392217786	-0,104070613	0,884356788	0,058794689	0,996810016	ChrZ	41927657	42028320	NA	0	0	0,234982901	0,210050113	0,22904063	-0,1920565	0,079450692	-0,112605808	0,1718666	0,2390071	0,5681131	NA	NA	NA	NA
ENSFALG00000000979	-0,033059709	-0,0434835	-0,076543209	0,999947355	1	0,999824215	0,079786255	0,944650786	0,329334256	0,568033464	0,249548001	0,756569203	-0,009150576	0,986616537	0,190409865	0,347992702	0,199560441	0,400663187	0,299481027	0,739985066	0,653525558	0,095696327	0,354044531	0,49718478	0,033196652	0,918344381	-8,93E-05	0,999904068	-0,03328593	0,996810016	Chr5	10956272	10983819	664	0	0	0,174534879	0,177574358	0,179495135	0,074050745	0,145276794	0,219327542	0,7556308	0,3973923	0,09573588	NA	NA	NA	NA
ENSFALG00000000982	-0,049633841	0,035082515	-0,014551326	0,999947355	1	0,999824215	0,057579078	0,928082728	0,192587495	0,587843091	0,135008417	0,788374477	0,154093299	0,336936683	-0,066494546	0,679191969	-0,220587845	0,134279113	0,302426596	0,701695456	0,080723413	0,873681061	-0,221703183	0,677870198	0,081520086	0,741205377	-0,051609392	0,955386321	-0,133129478	0,969321329	Chr18	5292386	5306542	1134	0	0	0,2236167	0,225210419	0,229960381	0,109197084	-0,081065778	0,02813129	0,3367573	0,1319079	0,5873985	NA	no	NA	NA
ENSFALG00000000984	-0,013308868	-0,004429385	-0,017738253	0,999947355	1	0,999824215	-0,378333457	0,647082788	-0,352102903	0,586663037	0,026230554	0,984208199	0,055245351	NA	-0,029187694	NA	-0,084433044	NA	-0,019187729	NA	-0,083597434	NA	-0,064409705	NA	-0,621659069	0,012818804	-0,213623164	0,796266752	0,408035906	0,395896052	NA	NA	NA	NA	0	0	0,742803348	0,689434047	0,692726083	-0,195448454	0,056198811	-0,13924965	0,01326558	0,3983966	0,5863045	NA	NA	NA	NA
ENSFALG00000000985	-0,021743882	0,09504376	0,073299878	0,999947355	1	0,999824215	0,040935702	0,954405993	0,241442539	0,502968481	0,200506837	0,660387386	0,015641931	0,978888682	0,250965399	0,205901596	0,235323468	0,323851058	0,14425458	0,937584008	0,283557217	0,542929724	0,139302637	0,822087645	0,054387186	0,863392453	0,058050494	0,95831709	0,003663308	0,998249002	Chr5	10917419	10940755	15	0	0	0,292118565	0,281079975	0,268242937	0,046695092	0,134768254	0,181463336	0,8676721	0,3214825	0,2063246	NA	NA	NA	NA
ENSFALG00000000986	-0,011897097	0,063720938	0,051823841	0,999947355	1	0,999824215	0,76081569	0,519555591	0,69480451	0,416590299	-0,06601118	0,968030048	-0,221697032	0,805514563	0,116329795	0,833120947	0,338026827	0,538843751	-0,013234701	0,996537914	-0,823474143	0,126438636	-0,810239442	0,178517323	0,096951608	0,810517531	0,147841326	0,881052884	0,050889718	0,996810016	ChrZ	41896504	41905914	NA	0	0	0,738346226	0,765417101	0,652977577	0,122186306	-0,084722662	0,037463668	0,5342697	0,1798459	0,1265595	NA	NA	NA	NA
ENSFALG00000000988	0,023802733	0,109996489	0,133799222	0,999947355	1	0,999824215	-0,192433954	0,761095767	-0,031093883	0,963355491	0,161340071	0,805776129	-0,026456098	0,970071212	0,03994962	0,910889905	0,066405718	0,865133944	0,150604437	0,829059398	0,350890116	0,179793714	0,200285679	0,561547457	0,114302635	0,566422309	0,168853822	0,735059411	0,054551186	0,996810016	Chr2	2854388	2870940	0	0	0	0,268882435	0,261315486	0,268646302	0,013963828	0,11851594	0,132479796	0,5773329	0,5627338	0,1800502	no	no	NA	yes
ENSFALG00000000989	0,050338162	-0,077902092	-0,02756393	0,999947355	1	0,999824215	0,657980915	0,089333415	0,672787505	0,082127118	0,01480659	0,987529971	0,340858994	0,30113274	0,524027555	0,042579312	0,183168561	0,628888425	0,301665312	0,798090295	0,913257543	0,031818651	0,611592231	0,233577736	0,201818272	0,343964486	0,084702166	0,920864178	-0,117116106	0,994934816	Chr5	10897445	10906578	20	0	0	0,532563367	0,557027538	0,504104848	0,310532672	0,122909914	0,43344257	0,09020391	0,2350971	0,03176194	NA	NA	NA	NA
ENSFALG00000000990	0,104712541	0,056257751	0,160970292	0,999947355	1	0,999824215	-0,320017314	0,650193429	0,038641267	0,963236384	0,358658582	0,558414542	0,018386538	0,97057358	-0,022613677	0,933587169	-0,041000215	0,889518332	-0,235686727	0,818482336	0,234191626	0,605383766	0,469878352	0,298040719	0,064054479	0,864435405	0,124937009	0,911772212	0,06088253	0,996810016	Chr23	3470709	3486044	0	0	0	0,05296039	0,054243678	0,081772113	-0,073710218	0,180935576	0,10722534	0,6631065	0,2996341	0,6052747	NA	yes	no	no
ENSFALG00000000991	-0,029909508	-0,039234083	-0,069143592	0,999947355	1	0,999824215	0,392739864	0,585555053	-0,067895493	0,936945325	-0,460635357	0,446253193	-0,094664083	0,794647083	0,170912405	0,3914954	0,265576488	0,21980844	-0,075286835	0,966432153	0,276765091	0,39741522	0,352051925	0,318208723	0,084638629	0,783684275	-0,03864213	0,976801006	-0,123280758	0,996810016	Chr5	10846221	10882427	17	0	0	0,269694473	0,284790332	0,258193044	0,05550373	-0,001104536	0,054399174	0,5993592	0,2166641	0,3917445	yes	yes	NA	NA
ENSFALG00000000993	-0,144118397	-0,106963056	-0,251081453	0,999947355	1	0,999824215	-0,123727215	0,908997432	0,0211133	0,983835871	0,144840515	0,882099196	-0,795401479	1,59E-05	-0,296624122	0,226048618	0,498777357	0,054718285	0,168732876	0,904514745	-0,160842077	0,729889314	-0,329574952	0,489232729	-0,056017306	0,859672345	-0,179824469	0,809721708	-0,123807164	0,996810016	ChrZ	41886832	41896494	NA	0	0	0,282792728	0,255091982	0,262492141	-0,190106302	0,01665456	-0,173451764	1,58E-05	0,05374307	0,2263783	no	no	NA	NA
ENSFALG00000000994	-0,018370445	-0,041281984	-0,059652429	0,999947355	1	0,999824215	-0,074077348	0,914490933	0,08626581	0,84938519	0,160343158	0,768243333	-0,128127636	0,668771794	-0,05610728	0,814176026	0,072020356	0,795393123	-0,057070097	0,970629072	-0,025258818	0,950039609	0,031811279	0,945212289	-0,008145797	0,974899811	-0,033843284	0,96625656	-0,025697487	0,996810016	Chr5	10685187	10788154	0	0	0	0,212328328	0,201230685	0,21413031	-0,057158303	0,03943919	-0,017719112	0,6686189	0,7751809	0,814424	NA	NA	NA	NA
ENSFALG00000000995	0,229382158	-0,043779773	0,185602385	0,999947355	1	0,999824215	0,362690107	0,582459187	0,121255806	0,854568487	-0,241434301	0,753388191	-0,029927124	0,966936484	-0,097172591	0,770473529	-0,067245467	0,869654324	0,080378113	0,968503571	-0,362692371	0,302473257	-0,443070484	0,239975344	0,113394691	0,719249777	-0,019176923	0,992437714	-0,132571614	0,996810016	Chr18	5354915	5358093	1	0	0	0,335275552	0,35614118	0,320591212	0,151183878	-0,185620542	-0,034436662	0,5961631	0,2414629	0,3025875	NA	NA	NA	NA
ENSFALG00000000996	0,119705765	0,074750739	0,194456504	0,999947355	1	0,999824215	-0,1355228	0,864928008	-0,114968162	0,837055552	0,020554638	0,983248943	-0,128641069	0,730343514	-0,387837762	0,051003301	-0,259196693	0,303479704	-0,193121993	0,829059398	-0,068905888	0,876993682	0,124216106	0,803625431	0,134540329	0,335534157	0,01502951	0,986314295	-0,119510819	0,921616803	Chr2	2790755	2830455	8	0	0	0,314533476	0,283596256	0,312929406	-0,040608	-0,031837174	-0,072445194	0,3455094	0,3008638	0,05116199	no	no	no	yes
ENSFALG00000000997	0,139738887	-0,095718401	0,044020486	0,999947355	1	0,999824215	-0,43447894	0,607311909	-0,163910052	0,835765959	0,270568888	0,776988975	-0,169130335	0,87589172	0,100684859	0,864780568	0,269815194	0,659102223	-0,157003434	0,967261649	-0,467822988	0,403137704	-0,310819554	0,665156352	-0,083979745	0,811072832	-0,194877457	0,816226363	-0,110897711	0,996810016	Chr4	1462959	1725279	8	0	0	0,706678846	0,668524553	0,70130826	-0,140970708	0,00458976	-0,136380982	0,6210206	0,6565077	0,4029141	yes	yes	NA	NA
ENSFALG00000000998	-0,020550402	-0,041241727	-0,061792129	0,999947355	1	0,999824215	-0,136352994	0,87288206	0,064484962	0,925460835	0,200837955	0,778220585	0,081609675	0,801106441	-0,009817265	0,969073686	-0,09142694	0,700670771	0,080209008	0,969191938	-0,219029752	0,597950674	-0,29923876	0,514775475	-0,140774153	0,587206963	-0,040561625	0,972098923	0,100212528	0,996810016	Chr18	5360339	5383702	157	0	0	0,233333052	0,221320777	0,227214711	-0,027171846	-0,02617129	-0,053343102	0,5981678	0,5160616	0,5977954	NA	NA	NA	NA
ENSFALG00000001000	-0,100456054	0,180191012	0,079734959	0,999947355	1	0,999824215	0,079469032	0,949304225	0,127000555	0,868400453	0,047531523	0,967134621	-0,052189413	0,945276239	-0,001202193	0,997340183	0,05098722	0,907467888	-0,212893935	0,903615685	-0,042766811	0,950039609	0,170127124	0,806740691	0,087051741	0,80271274	0,490998574	0,202124415	0,403946833	0,411220411	Chr2	2745582	2757968	30	0	0	0,618903323	0,620231709	0,61556824	-0,039803676	0,17055675	0,130753098	0,8077998	0,4133849	0,1992224	yes	yes	yes	yes
ENSFALG00000001001	0,080317885	-0,03245999	0,047857896	0,999947355	1	0,999824215	0,192761616	0,803295539	0,435524766	0,320026055	0,24276315	0,71342652	-0,039620143	0,927999199	0,03947989	0,858018848	0,079100033	0,740947877	0,162278726	0,905202235	0,366637642	0,343190161	0,204358916	0,689414074	-0,024925491	0,952014491	-0,032857312	0,98425733	-0,007931822	0,996810016	Chr1	53513616	53535736	675	0	0	0,247588642	0,255685747	0,237533231	0,074162614	0,097166222	0,171328836	0,8120571	0,6900211	0,3191295	NA	NA	NA	NA
ENSFALG00000001002	-0,110656854	0,049553646	-0,061103208	0,999947355	1	0,999824215	0,160153177	0,83924369	0,282588224	0,560370894	0,122435047	0,874650707	0,144390191	0,711720576	-0,179865499	0,462114657	-0,324255689	0,208259292	-0,185982568	0,820133089	-0,503621656	0,092202083	-0,317639088	0,407013617	-0,130719435	0,55367441	-0,130985896	0,852232666	-0,000266461	0,999320897	ChrZ	41856832	41872519	NA	0	0	0,259276947	0,235224033	0,241198366	-0,02456304	-0,094034383	-0,118597402	0,5645575	0,205307	0,09220198	NA	NA	NA	NA
ENSFALG00000001003	-0,113811106	0,062088389	-0,051722717	0,848887318	1	0,999824215	0,062203532	0,938065935	0,112017868	0,816535136	0,049814336	0,944463706	0,041560851	0,907579482	-0,059468225	0,734222682	-0,101029077	0,597905072	-0,011296779	0,99425819	-0,059950165	0,837520886	-0,048653386	0,892777549	0,191238112	0,18664568	0,020435666	0,98425733	-0,170802446	0,781046996	Chr23	3456013	3462535	1228	0	0	0,097390061	0,084919683	0,094162462	0,033978958	-0,041716392	-0,007737426	0,193809	0,5949427	0,7341692	NA	NA	NA	NA
ENSFALG00000001004	0,082128965	-0,031544952	0,050584013	0,999947355	1	0,999824215	0,34458009	0,751981529	0,90555719	0,10560136	0,5609771	0,461453343	-0,019712789	0,983143409	0,605461915	0,034968331	0,625174704	0,055042813	-1,236602498	0,067454731	-1,310329824	0,023013646	-0,073727326	0,944594648	0,081069632	0,867211117	0,139337543	0,917793577	0,058267911	0,996810016	Chr5	10462356	10494265	36	0	0	0,52845387	0,467451003	0,54722771	-0,14970763	0,22782905	0,078121502	0,06904931	0,05405687	0,02293086	NA	NA	NA	NA
ENSFALG00000001005	-0,026336716	-0,06689971	-0,093236427	0,999947355	1	0,999824215	-0,130111093	0,911162518	0,236959934	0,729425287	0,367071028	0,627339525	-0,038108137	0,959617917	-0,398163879	0,116816743	-0,360055742	0,242596865	-0,25278356	0,696431492	-0,672254014	0,022369443	-0,419470454	0,245765659	0,236051998	0,305172413	0,176807249	0,810968733	-0,05924475	0,996810016	Chr18	5383809	5391489	65	0	0	0,084571329	0,089610797	0,138698507	-0,04225749	-0,107719872	-0,149977366	0,3149636	0,2394138	0,02229055	NA	NA	NA	NA
ENSFALG00000001006	-0,022546707	0,005831084	-0,016715623	0,999947355	1	0,999824215	-0,026666254	0,982335631	0,144227184	0,788494008	0,170893437	0,805776129	0,415563787	0,182663182	0,63482011	0,015644685	0,219256323	0,566058245	0,376675979	0,32194678	0,694380148	0,00957983	0,317704168	0,372113138	-0,093244935	0,718629478	-0,066178257	0,942279571	0,027066678	0,996810016	Chr5	10449361	10461838	0	0	0	0,296224634	0,320905835	0,273298387	0,129956342	0,148150453	0,278106822	0,1819951	0,3735679	0,009561747	no	no	NA	NA
ENSFALG00000001007	0,110982329	-0,035935982	0,075046346	0,999947355	1	0,999824215	-0,564389104	0,668258748	-0,97642977	0,188681282	-0,412040666	0,747021283	-0,037967995	NA	0,045055342	NA	0,083023337	NA	-0,048499096	NA	0,044675358	NA	0,093174454	NA	0,306731246	NA	0,091390342	NA	-0,215340904	NA	Chr2	2726334	2746171	1	0	0	0,640456989	0,640877837	0,657015323	-0,046628058	-0,09742334	-0,144051386	0,2691656	0,7540158	0,1876972	NA	NA	NA	NA
ENSFALG00000001008	0,021284024	-0,028084174	-0,00680015	0,999947355	1	0,999824215	0,036054617	0,959114377	-0,279224136	0,377846368	-0,315278753	0,338813858	-0,127929915	0,762896461	-0,255072167	0,26944695	-0,127142253	0,696486747	-0,145987836	0,922779445	-0,697295571	0,051020322	-0,551307735	0,184603567	0,040741976	0,892188127	0,082223569	0,928161139	0,041481593	0,996810016	ChrZ	41826661	41853534	NA	0	0	0,210151028	0,192266312	0,250815038	-0,035167416	-0,196066554	-0,231233974	0,763558	0,1859689	0,05095706	NA	NA	NA	NA
ENSFALG00000001009	0,152513237	-0,023614789	0,128898449	0,999947355	1	0,999824215	-0,109793652	0,901434431	-0,138873709	0,750418495	-0,029080057	0,96746189	0,124121665	0,925202528	0,011337777	0,98829687	-0,112783888	0,86313339	-0,029688599	0,992080915	-0,217644674	NA	-0,187956075	NA	-0,308488836	0,154770529	-0,284262518	0,393957116	0,024226318	0,996810016	ChrZ	41539901	41652483	NA	0	0	0,928080328	0,848060804	0,976643887	-0,034267208	-0,065841694	-0,100108882	0,9257239	0,8609918	0,9883312	NA	NA	NA	NA
ENSFALG00000001010	0,051582935	-0,111308029	-0,059725094	0,999947355	1	0,999824215	-0,443366409	0,34513059	-0,182956199	0,727394134	0,260410211	0,669470467	-0,099372376	0,83189874	-0,186495042	0,44661866	-0,087122666	0,797441777	-0,20801892	0,792374712	-0,147451403	0,709096247	0,060567517	0,908359868	0,027079572	0,923976733	0,02619164	0,983758692	-0,000887933	0,998793451	ChrZ	41260185	41278513	NA	0	0	0,343925366	0,312821283	0,349702005	-0,134419406	0,02433222	-0,110087208	0,3512573	0,6777583	0,4468628	NA	NA	NA	NA
ENSFALG00000001011	0,150151213	-0,088473876	0,061677337	0,999947355	1	0,999824215	-0,164962475	0,931949519	0,386021409	0,695938571	0,550983884	0,61061963	0,49640415	0,299482884	0,730447471	0,042844705	0,234043321	0,666264224	0,063528204	0,986101563	0,351101577	0,575774732	0,287573373	0,709570539	-0,287514351	0,448982195	0,137843827	0,917890558	0,425358178	0,60527716	Chr5	10433535	10442676	2	0	0	0,196040978	0,279697373	0,209569357	0,051522102	0,281894464	0,333416608	0,2990081	0,6073318	0,04293282	NA	NA	NA	NA
ENSFALG00000001012	-0,07240021	-0,116794349	-0,189194559	0,999947355	1	0,999824215	-0,361156353	0,362366624	-0,411548782	0,222466687	-0,050392429	0,943539383	-0,470765448	0,108128575	-0,726066018	0,005142899	-0,25530057	0,487968165	-0,318485634	0,474077555	0,076554219	0,845967554	0,395039853	0,245866146	-0,340799536	0,229985206	-0,374089465	0,525669542	-0,033289929	0,996810016	ChrZ	41164635	41181108	NA	0	0	0,321933488	0,247726255	0,29729898	-0,312721722	-0,01214755	-0,32486926	0,107874	0,2474348	0,005151479	NA	NA	NA	NA
ENSFALG00000001013	-0,099810355	-0,02859014	-0,128400496	0,999947355	1	0,999824215	-0,49874265	0,692368343	-0,453790941	0,611400131	0,04495171	0,978406694	0,016877832	0,988537845	0,058207142	0,89568705	0,041329311	0,939200992	0,162805494	0,958639111	0,332457167	NA	0,169651673	NA	-0,012935613	0,981102735	0,066729102	0,959091156	0,079664716	0,996810016	Chr2	2702252	2723348	0	0	0	0,719751184	0,744428645	0,716416435	-0,08636004	0,061401408	-0,024958612	0,7022659	0,9793567	0,6111256	no	no	NA	NA
ENSFALG00000001014	0,121506806	-0,111723217	0,009783589	0,999947355	1	0,999824215	0,500020691	0,699732634	-0,234245048	0,822908846	-0,734265739	0,401938385	0,00410863	0,997712764	-0,080332426	0,880606484	-0,084441056	0,893388866	-0,751425886	0,365779932	-0,937353235	0,094474377	-0,185927349	0,834479312	0,192285889	0,546499164	0,225981891	0,800938783	0,033696002	0,996810016	Chr5	10398855	10427439	0	0	0	0,376581805	0,275531251	0,355242159	0,013298187	-0,21653042	-0,203232214	0,376819	0,4113874	0,09452155	NA	NA	NA	NA
ENSFALG00000001015	-0,102591717	0,164282996	0,061691279	0,999947355	1	0,999824215	0,495382234	0,633025954	0,331556015	0,634302755	-0,16382622	0,88257413	0,182896562	0,831001258	0,795967607	0,008891521	0,613071045	0,091150219	-0,27854155	NA	-0,268644287	NA	0,009897263	NA	-0,0157322	0,959799329	-0,194755564	0,711385914	-0,179023363	0,88821829	Chr6	34038970	34043904	0	0	0	0,850088447	0,892411645	0,785662386	0,0562767	0,08888205	0,145158756	0,6468317	0,08943856	0,008887932	NA	NA	NA	NA
ENSFALG00000001016	0,055375798	-0,134814251	-0,079438453	0,999947355	1	0,999824215	0,513515306	0,668684343	0,200938984	0,845399386	-0,312576322	0,805979398	0,498684988	0,288818141	0,374901791	0,351860483	-0,123783197	0,83172868	-0,227657495	0,920378849	-0,539525937	0,369524114	-0,311868441	0,692134575	0,111210919	0,801687554	0,035937038	0,984760811	-0,075273881	0,996810016	Chr18	5392640	5399715	0	0	0	0,197416633	0,478084664	0,219358128	0,19022532	-0,191662924	-0,0014376	0,288245	0,6927155	0,3521312	NA	NA	NA	NA
ENSFALG00000001017	0,019666833	-0,025616222	-0,005949389	0,999947355	1	0,999824215	0,107848997	0,826103548	0,356993896	0,136410457	0,249144899	0,420367555	0,141786031	0,736691287	0,545354773	0,01120275	0,403568742	0,117419174	0,341563175	0,341006422	0,421903128	0,116334213	0,080339953	0,851626159	-0,001548938	0,994124334	-0,124468099	0,741613247	-0,12291916	0,883927601	Chr5	10308813	10329082	661	0	0	0,11268276	0,131071851	0,08764971	0,121863258	0,116903864	0,238767142	0,3506171	0,1152987	0,01119163	NA	NA	NA	NA
ENSFALG00000001018	0,037816645	0,168799198	0,206615843	0,999947355	1	0,999824215	0,384263118	0,718345011	1,794473234	4,90E-05	1,410210116	0,005892259	-0,069888328	0,941429887	0,528472972	0,081955999	0,5983613	0,082263483	-0,047864677	0,986101563	0,755440952	0,036220445	0,803305629	0,035875032	-0,046059218	0,886136132	-0,079104775	0,93760883	-0,033045557	0,996810016	Chr6	34046186	34070271	5	0	0	0,228415345	0,163743825	0,350862159	0,05165326	0,589525148	0,641178402	0,7278499	0,005926297	4,83E-05	NA	NA	NA	NA
ENSFALG00000001019	-0,081788581	0,08791477	0,006126189	0,999947355	1	0,999824215	-0,267483023	0,782548903	-0,306672214	0,650695008	-0,039189191	0,974488981	-0,37600422	0,218546446	-0,369519011	0,167962793	0,006485209	0,989790166	-0,886688797	0,003775531	-0,737998441	0,027214926	0,148690356	0,779748077	0,0149087	0,974338104	-0,036332271	0,983495024	-0,051240971	0,996810016	Chr23	3438844	3452336	1	0	0	0,351020385	0,297846331	0,35450733	-0,319411156	0,030532045	-0,288879136	0,003811017	0,7797867	0,02717589	NA	no	NA	NA
ENSFALG00000001020	-0,000742257	0,055224857	0,054482599	0,999947355	1	0,999824215	0,508496485	0,61506727	-0,006026724	0,996630154	-0,514523209	0,556157327	0,200590217	0,705235146	0,019041183	0,967361272	-0,181549034	0,669971254	-0,088215254	0,973496117	-0,768535732	0,071731851	-0,680320478	0,163310503	0,172736193	0,681230781	0,292458955	0,752875292	0,119722762	0,996810016	Chr18	5403624	5412887	0	0	0	0,38093492	0,317750897	0,29170894	0,158572619	-0,240288508	-0,081715899	0,6290196	0,1643786	0,07171353	NA	NA	NA	no
ENSFALG00000001021	-0,058364803	0,099586659	0,041221856	0,999947355	1	0,999824215	-0,557403886	0,380440917	-0,297252181	0,650368499	0,260151705	0,771152743	-0,071366094	0,885219237	0,206804108	0,356999998	0,278170202	0,266704498	-0,156463638	0,904514745	-0,417015868	0,246931234	-0,26055223	0,57728629	-0,271121898	0,161677847	-0,058614356	0,950274627	0,212507543	0,821806062	Chr18	5414200	5422806	18	0	0	0,452618036	0,418505282	0,446359598	-0,222944156	0,117972832	-0,10497136	0,1678748	0,2636991	0,247219	NA	NA	NA	NA
ENSFALG00000001022	-0,026782374	0,048291356	0,021508982	0,999947355	1	0,999824215	-0,314433239	0,684614376	-0,073845879	0,925473079	0,24058736	0,769174546	0,010471427	0,985543626	0,135411203	0,529616539	0,124939776	0,637414642	-0,002764923	0,999083433	0,037860882	0,935911439	0,040625805	0,940962988	0,150491706	0,3243254	0,107025582	0,840136712	-0,043466123	0,996810016	Chr5	10282869	10292354	9	0	0	0,110582931	0,085501044	0,103184392	-0,036603555	0,082195686	0,045592146	0,3344035	0,6346789	0,5299176	NA	NA	NA	NA
[truncated: 11,069 more rows]
[truncated: 54 more columns]
