# Supplementary material for: Divergence in expression of a singing-related neuroplasticity gene in the brains of 2 Ficedula flycatchers and their hybrids
Source: G3 (Bethesda). 2024 Dec 13;15(2):jkae293. doi: 10.1093/g3journal/jkae293 (PMC11797017; doi:10.1093/g3journal/jkae293)
Supplement: jkae293_Supplementary_Data [file jkae293_supplementary_data.zip › Table_S4_G3-2024-405380.csv]

module	correlation_species	p-value	number_genes
black	0,340817618	0,335192189	413
blue	-0,024857623	0,945657536	1813
brown	-0,237475014	0,508841016	814
cyan	0,056645675	0,876484424	249
green	-0,055926897	0,878041852	677
greenyellow	-0,483212961	0,157127142	330
lightcyan	-0,787031079	0,006897834	221
magenta	0,508044202	0,133808889	378
midnightblue	0,335170477	0,343776848	246
pink	0,860167236	0,001408035	403
purple	-0,81387581	0,004166224	353
red	0,409114121	0,2404093	487
salmon	-0,063159193	0,862389082	254
tan	0,397404381	0,255449796	277
turquoise	0,007543025	0,983500571	3645
yellow	-0,241080493	0,502232647	800
