# Supplementary material for: Divergence in expression of a singing-related neuroplasticity gene in the brains of 2 Ficedula flycatchers and their hybrids
Source: G3 (Bethesda). 2024 Dec 13;15(2):jkae293. doi: 10.1093/g3journal/jkae293 (PMC11797017; doi:10.1093/g3journal/jkae293)
Supplement: jkae293_Supplementary_Data [file jkae293_supplementary_data.zip › Table_S5_G3-2024-405380.csv]

gene	MMtan	MMgreen	MMyellow	MMmagenta	MMpink	MMblack	MMturquoise	MMmidnightblue	MMred	MMsalmon	MMblue	MMbrown	MMcyan	MMgreenyellow	MMlightcyan	MMpurple	p.MMtan	p.MMgreen	p.MMyellow	p.MMmagenta	p.MMpink	p.MMblack	p.MMturquoise	p.MMmidnightblue	p.MMred	p.MMsalmon	p.MMblue	p.MMbrown	p.MMcyan	p.MMgreenyellow	p.MMlightcyan	p.MMpurple	GS.species	p.GS.species
ENSFALG00000000001	-0,026051524	0,069292444	0,48151995	-0,460695903	-0,114029156	-0,548652181	-0,49219547	-0,174193932	0,205337076	0,527238731	0,459279414	0,718525189	-0,387468168	0,191242662	-0,017064534	-0,347761234	0,943050951	0,849148473	0,158800319	0,180256702	0,753779362	0,100525529	0,148428315	0,630304165	0,569289545	0,117336055	0,18177522	0,019230482	0,268610133	0,596624231	0,9626822	0,324789493	0,024893003	0,945580286
ENSFALG00000000002	-0,265259855	0,287661484	0,648604117	-0,542493236	-0,472427343	-0,346251372	-0,246801379	-0,162255717	-0,063558058	0,514811173	0,141044479	0,588418118	-0,521697495	0,077073954	0,095248754	0,047105413	0,458877689	0,420276834	0,042489383	0,105193413	0,167969436	0,327037104	0,491822067	0,654263268	0,861527031	0,127848236	0,697530139	0,073547567	0,121954025	0,832398708	0,793523364	0,897185249	-0,374202276	0,286745303
ENSFALG00000000004	0,342040891	0,691973186	0,026286781	0,480156079	0,321824164	0,479054276	0,991193774	-0,376910159	-0,81234552	-0,442173878	-0,981429016	-0,785315979	-0,286947199	-0,052325482	-0,4427119	0,55487409	0,33334725	0,026613333	0,942537385	0,160155985	0,36450323	0,161256228	2,60E-08	0,282991317	0,004296466	0,200707717	5,09E-07	0,007106859	0,421483467	0,885850886	0,200095491	0,095945426	-0,052694546	0,885050217
ENSFALG00000000005	0,562195409	0,758393547	0,08800724	0,371262124	0,404742158	0,565750678	0,957578904	-0,268026912	-0,704092033	-0,300772521	-0,971202416	-0,747524867	-0,393107253	-0,094340887	-0,555786348	0,388425225	0,090728877	0,011005674	0,808968335	0,290851445	0,245965293	0,088262553	1,35E-05	0,45402621	0,023038838	0,39841899	2,91E-06	0,012937072	0,261096595	0,795456262	0,09528527	0,267326704	0,079914243	0,826299723
ENSFALG00000000006	-0,361192933	0,129917795	0,048984898	-0,309715121	-0,701354184	0,043066328	0,315114239	-0,217198814	-0,486890108	-0,00474866	-0,283898738	-0,130524775	-0,139886616	0,448496512	0,546149864	0,852834457	0,305150489	0,720553266	0,893102285	0,383831573	0,023815582	0,905966941	0,375152727	0,54666434	0,153529853	0,98961254	0,426651357	0,719291907	0,699915979	0,193581753	0,102405886	0,001711473	-0,875014228	0,000915693
ENSFALG00000000007	0,549983233	0,840127732	0,82723191	-0,268198357	0,096271518	0,12239984	0,414662777	-0,305371317	-0,49845409	0,11750219	-0,511355092	0,11375364	-0,653087753	0,045323972	-0,24514154	0,174861466	0,099534295	0,002345437	0,00314653	0,453726377	0,791347052	0,73622577	0,23346041	0,390884398	0,14254434	0,746483493	0,130871566	0,754358903	0,040611119	0,901057233	0,494833001	0,628973349	-0,133142573	0,713858901
ENSFALG00000000008	0,224565235	0,510021605	-0,147271228	0,421726902	0,097347314	0,452619599	0,882349502	-0,277101287	-0,737504662	-0,469968256	-0,873653352	-0,813473351	-0,070907412	-0,101157785	-0,205012736	0,677846075	0,53279581	0,132049764	0,68474091	0,224779887	0,789059297	0,189015696	0,000725575	0,438279805	0,014917259	0,170502318	0,000954595	0,004200199	0,845667558	0,780967838	0,569913156	0,031238635	-0,223796967	0,534235532
ENSFALG00000000009	-0,44659697	-0,761972896	-0,194074841	-0,509586407	-0,418835949	-0,49874378	-0,935581203	0,30405579	0,766392109	0,505656347	0,963534351	0,687707528	0,223057538	0,202691674	0,447682691	-0,475547753	0,195706863	0,010416723	0,59109343	0,132435692	0,228309799	0,1422755	6,97E-05	0,393032646	0,009720617	0,135952288	7,40E-06	0,027956831	0,535622688	0,574383439	0,194490555	0,164787954	-0,019961221	0,956352223
ENSFALG00000000010	0,27696911	0,626857459	0,000492391	0,280871366	0,120721373	0,551544636	0,92070016	-0,241848908	-0,708176221	-0,257005997	-0,927257933	-0,736432061	-0,360007219	-0,06254762	-0,376788184	0,555945884	0,438507348	0,052427706	0,998922895	0,431812466	0,739737041	0,098379448	0,000157083	0,500828947	0,021912804	0,47348536	0,000112124	0,015141021	0,30685829	0,863711105	0,283159838	0,09517012	-0,153034139	0,672968217
ENSFALG00000000011	0,164343273	0,147080556	-0,110194764	0,160964557	0,326130378	0,968079127	0,327951165	0,765288857	0,26563842	0,150862977	-0,372519455	-0,364263301	-0,168288019	-0,209449886	-0,401494921	-0,171256252	0,650052412	0,685131484	0,761854745	0,656872106	0,357749121	4,37E-06	0,354912339	0,009891231	0,458212587	0,677396197	0,289091651	0,30075163	0,642119751	0,561404494	0,250137916	0,636172162	0,334239008	0,345203491
ENSFALG00000000012	0,295648469	0,214381004	0,195662074	0,040637828	0,17307299	0,376786444	-0,008536389	0,474718283	0,184797517	0,028197977	-0,079559827	0,028095736	0,089666462	-0,353744077	-0,063234137	-0,063161608	0,406895472	0,552006684	0,588002072	0,911251409	0,632541067	0,283162243	0,981328009	0,165630105	0,609279867	0,938365948	0,827060315	0,938589068	0,805424045	0,315962521	0,862227098	0,862383861	0,121804419	0,737470862
ENSFALG00000000013	0,63422481	0,786026022	0,8785288	-0,41861624	0,140168274	-0,038452979	0,173650204	-0,268404544	-0,289637252	0,349588556	-0,286450815	0,322115459	-0,742272205	0,07537637	-0,322619381	-0,110365885	0,048904249	0,007019787	0,000820576	0,228579346	0,699335389	0,916008375	0,631388868	0,453365904	0,416947639	0,322080062	0,422322957	0,364044356	0,013950525	0,836047817	0,363251215	0,761493909	0,026651371	0,941741518
ENSFALG00000000014	0,196919078	0,495600826	0,414471997	-0,220152055	-0,303226209	0,39076837	0,330049161	0,126971225	-0,299309951	0,0232406	-0,470291404	-0,120217979	-0,218080841	-0,359818207	0,044531295	0,386868203	0,585558126	0,145208819	0,233697428	0,541087287	0,394390273	0,264198725	0,35165776	0,72668509	0,400829747	0,949188638	0,170168181	0,740790964	0,544996299	0,307130991	0,902780735	0,269416411	-0,373222314	0,288110409
ENSFALG00000000015	-0,198101297	-0,161676938	0,426984654	-0,781051771	-0,362745918	-0,271437393	-0,705332333	0,338645463	0,568375051	0,826741042	0,672184121	0,877406279	-0,367570316	0,481237965	0,303609489	-0,361262062	0,583263023	0,655432298	0,218440233	0,007645968	0,302921326	0,448078556	0,022692767	0,338481111	0,08646985	0,003180442	0,033236541	0,000850131	0,29605166	0,159080039	0,393762748	0,305051076	-0,148251889	0,682733181
ENSFALG00000000017	0,50472995	0,810758933	0,599164374	-0,282086392	-0,152674187	0,12113856	0,486429357	-0,334019338	-0,598464947	0,089690101	-0,604971553	-0,115965894	-0,546629213	-0,09291219	-0,155981675	0,392840669	0,136789488	0,00443455	0,067168308	0,429737617	0,673701699	0,738863899	0,153977839	0,345540376	0,067572065	0,805373571	0,063876836	0,749708618	0,102043972	0,798500068	0,666971332	0,261449156	-0,326944405	0,356479467
ENSFALG00000000018	-0,003074816	0,469869875	-0,0880301	0,399751605	0,147759877	0,366001046	0,859407221	-0,357380775	-0,736704368	-0,348672174	-0,776763456	-0,647087744	-0,253497253	0,33832848	-0,185379163	0,682213305	0,993273903	0,170604123	0,80891948	0,252394168	0,683740265	0,298277013	0,001437515	0,310659104	0,015083993	0,323437338	0,008216714	0,043137574	0,479756115	0,338962441	0,608133852	0,029754602	-0,250982987	0,484271639
ENSFALG00000000019	0,600568653	0,892140083	0,81995189	-0,154789391	0,135521135	0,11240524	0,433922533	-0,317059022	-0,531467201	0,018758122	-0,56952364	0,037696632	-0,561375863	-0,211159817	-0,32101068	0,161879345	0,066362433	0,000518882	0,003676867	0,66939506	0,708932421	0,757196817	0,210233263	0,372050486	0,113886668	0,958981044	0,085692665	0,917655698	0,091303582	0,558138697	0,365786224	0,655023396	-0,076284283	0,834095822
ENSFALG00000000020	0,150824723	-0,110871129	-0,021142584	-0,033287538	0,206756319	0,360257643	-0,280682589	0,648420469	0,584411792	0,30413863	0,187797435	0,125687035	0,011775902	-0,555965421	-0,332206903	-0,575970788	0,677474294	0,760428765	0,953771266	0,927264141	0,566563821	0,30649718	0,432135247	0,042567536	0,076022948	0,392897201	0,60337739	0,729361895	0,974243787	0,095156024	0,348326292	0,081413553	0,478424458	0,16188719
ENSFALG00000000021	-0,105261046	0,066045159	0,451211755	-0,570094083	-0,159095712	-0,340588288	-0,332807027	-0,093089246	0,142962029	0,595928186	0,380144708	0,66900728	-0,517717894	0,795810851	0,187311545	-0,117849409	0,772275785	0,856154756	0,190567614	0,085308352	0,660654094	0,335538647	0,347402577	0,79812272	0,693584172	0,069049756	0,278542203	0,034394651	0,125339236	0,005895612	0,604332006	0,74575507	-0,182036721	0,614729861
ENSFALG00000000022	0,292840896	0,282339147	0,33544272	-0,11772175	0,191591862	0,140883855	0,176572813	-0,028930399	-0,145080445	0,019499956	-0,127177409	0,126139005	-0,226971182	0,462264907	0,073236411	0,131630923	0,411575949	0,42930658	0,343360447	0,746022863	0,595941284	0,697860971	0,625565948	0,936767694	0,689232561	0,957360062	0,726255561	0,728419493	0,528297269	0,178583472	0,840651857	0,716994799	-0,068984592	0,849812289
ENSFALG00000000023	-0,434728605	-0,677531816	-0,758068721	0,315692925	-0,055048275	-0,026752964	-0,273004128	0,263471204	0,395914687	-0,139320999	0,334326102	-0,208283476	0,551546072	-0,328197246	0,044869549	-0,175156476	0,20929145	0,031347326	0,011060253	0,374228303	0,87994614	0,941519759	0,445358174	0,462026001	0,257399659	0,701082325	0,34506997	0,563636439	0,098378391	0,354529817	0,90204523	0,628385511	0,195953595	0,587434943
ENSFALG00000000024	0,520646748	0,701396051	0,049393657	0,541871316	0,506060062	0,425595491	0,896303346	-0,328444311	-0,718717861	-0,476594747	-0,887771217	-0,72562484	-0,185766008	-0,056211788	-0,461701237	0,427082569	0,122842242	0,02380357	0,892214599	0,105672227	0,135588432	0,220105186	0,000445599	0,354145974	0,019182819	0,163728625	0,000604886	0,017527686	0,607372077	0,877424513	0,179183523	0,218323151	0,096621521	0,790602589
ENSFALG00000000026	0,525568712	0,673017913	0,08437232	0,599948022	0,636018928	0,509159808	0,898839572	-0,268270634	-0,651688237	-0,509406454	-0,891445988	-0,712832983	-0,197248256	-0,085253362	-0,550957694	0,283717588	0,11871613	0,032937028	0,816743805	0,066717811	0,048070772	0,132814668	0,000404856	0,453600001	0,041191278	0,132595474	0,000531907	0,020675876	0,584918739	0,814857817	0,09881256	0,426959375	0,239885266	0,504419318
ENSFALG00000000028	0,583616198	0,752855543	0,370437954	-0,157815807	0,162142854	0,185037735	0,636453997	-0,426449674	-0,598815666	0,139000985	-0,639141167	-0,265619282	-0,713704508	0,360162439	-0,368933817	0,268533551	0,076520861	0,011962433	0,292008082	0,663248241	0,654491178	0,608806474	0,047870093	0,219080567	0,067369408	0,70174247	0,046642992	0,458246201	0,020449865	0,306634438	0,294125318	0,453140428	-0,085530836	0,814264025
ENSFALG00000000029	-0,098774554	0,056308065	-0,539087458	0,581200805	0,181120116	0,191959559	0,659333451	-0,386023933	-0,521773926	-0,483864	-0,570279353	-0,806338796	0,072248784	-0,005416145	-0,291316001	0,371265383	0,786026412	0,877215901	0,107832351	0,078045432	0,616543076	0,595222468	0,038088985	0,270553244	0,121889572	0,156486573	0,085183772	0,00483596	0,842778177	0,988152531	0,41412871	0,290846875	0,029919828	0,934608934
ENSFALG00000000030	0,652365913	0,898531972	0,709194839	0,128938893	0,400124789	0,093015814	0,544683695	-0,421675569	-0,617291219	-0,197495549	-0,630282746	-0,095283302	-0,444248119	-0,16009733	-0,415220003	0,173445117	0,040909662	0,000409646	0,021637994	0,722588793	0,251910235	0,798279216	0,103517898	0,224842293	0,057248799	0,584438575	0,050769272	0,793449829	0,198353379	0,658626249	0,232768909	0,631798169	0,070575564	0,84638263
ENSFALG00000000031	0,529075309	0,150195822	-0,245542895	0,205765922	0,39900118	0,234040059	0,366017082	-0,126895544	-0,146217922	-0,13912448	-0,327296837	-0,453438287	-0,094600476	-0,090926302	-0,424154677	-0,133465004	0,115829954	0,678758622	0,494104227	0,5684654	0,253368857	0,515170399	0,298254229	0,72684277	0,686899348	0,701487694	0,355930474	0,188116648	0,794903481	0,802735008	0,221839681	0,713190519	0,367446474	0,296226955
ENSFALG00000000033	-0,241557797	-0,192712992	0,545545386	-0,775334304	-0,451851405	-0,497660599	-0,802131788	0,159147196	0,496310864	0,669266355	0,739618848	0,98953528	-0,236080383	0,267101675	0,397314233	-0,353644138	0,501360537	0,593750561	0,102863431	0,008413436	0,189861581	0,143282308	0,005241505	0,660549811	0,144542946	0,034299197	0,014482975	5,18E-08	0,511406889	0,455645853	0,255567558	0,316108927	-0,208127889	0,563934415
ENSFALG00000000034	0,208789488	0,632509797	0,097575019	0,343080562	0,316203503	0,622145518	0,899336916	-0,150020667	-0,615530475	-0,206436404	-0,883475315	-0,631177759	-0,450944074	0,15196174	-0,448916538	0,420007886	0,562667757	0,049709927	0,788575251	0,331783338	0,37341361	0,054767293	0,000397199	0,679116453	0,058166919	0,567177798	0,000699185	0,050341753	0,190863531	0,675154202	0,19311368	0,226875074	-0,016487181	0,963944093
ENSFALG00000000035	0,73407222	0,817670493	0,256481583	0,43605413	0,546856306	0,261284707	0,828326753	-0,490550681	-0,746469155	-0,439194768	-0,865781186	-0,595646739	-0,291135879	-0,246118978	-0,586720298	0,251470115	0,01564154	0,003855482	0,474420289	0,207748011	0,101872797	0,465887592	0,003071828	0,149998733	0,013136482	0,204117385	0,001203679	0,06921499	0,414430735	0,493058986	0,074590104	0,483395343	0,205054795	0,569832275
ENSFALG00000000036	0,321076386	0,24736163	-0,067016469	0,348335447	0,515453319	0,921333137	0,458596511	0,592189252	0,093897838	-0,109121306	-0,488946611	-0,462898006	-0,064901618	-0,220211778	-0,426718163	-0,111377029	0,365682512	0,49080755	0,854058106	0,323936818	0,127291302	0,000152246	0,182510002	0,071265917	0,796399904	0,764119238	0,151539947	0,177910933	0,85862422	0,540974738	0,21875907	0,759362602	0,393994939	0,259924512
ENSFALG00000000037	0,00531935	0,26940024	0,006538807	0,159925129	-0,207433656	0,010511786	0,527272265	-0,418726181	-0,706089722	-0,520996342	-0,44991451	-0,356853705	0,174185429	0,374350465	0,457454133	0,915450605	0,988364251	0,45162696	0,98569697	0,658974741	0,565264728	0,977008009	0,117308446	0,228444444	0,022483208	0,122546278	0,192004206	0,311424813	0,630321123	0,286539177	0,183743079	0,000201679	-0,642874658	0,04497323
ENSFALG00000000039	0,474135926	0,797018654	0,979171514	-0,456716125	0,013146788	0,038993329	0,160408985	-0,145495043	-0,291771737	0,342807576	-0,280939395	0,40694692	-0,699271116	0,133661605	-0,136554969	0,059629866	0,166222903	0,00576637	8,03E-07	0,184542285	0,971246372	0,914831669	0,65799569	0,688381856	0,413365	0,332193607	0,431696172	0,243154546	0,024418482	0,712783062	0,706794157	0,870022489	-0,164903021	0,648924839
ENSFALG00000000040	0,513754916	0,568988611	-0,068326946	0,625384251	0,741558835	0,615278308	0,871194692	-0,139696716	-0,489782559	-0,389301648	-0,84545729	-0,762194595	-0,258415151	-0,07455018	-0,714986875	0,088481469	0,128767603	0,086054128	0,851230641	0,053151917	0,01409231	0,058299199	0,001027911	0,700307504	0,150735563	0,266154359	0,002061918	0,01038099	0,470977126	0,837824808	0,020120423	0,807955004	0,432463316	0,211944411
ENSFALG00000000042	0,368917566	0,640830668	0,005082832	0,491704224	0,356549031	0,671556614	0,907368226	-0,064751619	-0,614910547	-0,408560147	-0,928343641	-0,768812929	-0,170605299	-0,195195724	-0,416303469	0,475810338	0,294148239	0,04588234	0,988881593	0,148896297	0,311867885	0,033463168	0,000287678	0,858948222	0,058492471	0,241109369	0,000105719	0,009353533	0,637474921	0,588909736	0,231427677	0,164521891	0,013795321	0,969828478
ENSFALG00000000043	-0,127365401	0,177730551	-0,334024707	0,380182005	0,196420619	0,568673806	0,718457325	-0,026355628	-0,390023239	-0,194560419	-0,613723994	-0,661176708	-0,212246833	0,366253468	-0,246511991	0,409249323	0,72586399	0,623264426	0,345532141	0,278491124	0,586526811	0,086267266	0,019247289	0,942387094	0,265191246	0,590147068	0,05911893	0,037365351	0,55606645	0,29791846	0,492346449	0,240238615	-0,048491024	0,894174955
ENSFALG00000000044	0,013450954	0,096963341	0,016205625	-0,142246842	-0,293430438	-0,11305942	0,315141027	-0,42086408	-0,50988702	-0,255002395	-0,210946549	-0,139065403	0,015398567	0,623635193	0,500458277	0,677191326	0,970581361	0,789875678	0,964559503	0,695055127	0,410591024	0,755819667	0,37510991	0,225830139	0,132169038	0,477061742	0,558545615	0,701609568	0,96632362	0,05402031	0,140690747	0,03146538	-0,593108684	0,070716712
ENSFALG00000000047	-0,321633843	-0,219381777	-0,0662808	-0,182746543	-0,113849112	-0,374094942	-0,137271473	-0,302452506	-0,027807195	0,179393395	0,278527109	0,244849023	-0,176421636	0,836246528	0,239430698	0,070577739	0,364803196	0,542539731	0,855646031	0,613326991	0,754158067	0,286894651	0,705313305	0,39565849	0,939218774	0,619963917	0,435828692	0,495364437	0,625866694	0,002568881	0,505252001	0,846377944	-0,18310133	0,612626224
ENSFALG00000000048	-0,379788957	-0,694647484	-0,358944342	0,008257489	-0,084295645	-0,421120593	-0,761857133	0,261055839	0,672976247	0,143656289	0,757106512	0,371668476	0,462658325	-0,354583748	0,103423721	-0,558298504	0,27902967	0,025793984	0,308393443	0,981937975	0,816907977	0,225517613	0,010435415	0,466292623	0,032951952	0,69215714	0,011223045	0,290282076	0,178165368	0,314733844	0,776165082	0,093482322	0,299139315	0,40111146
ENSFALG00000000049	0,031526204	0,315935689	0,873413411	-0,722635411	-0,280793829	-0,335659189	-0,413243575	-0,022891854	0,129666344	0,636654729	0,324847769	0,867658923	-0,573438336	0,319266518	0,166912719	-0,161135438	0,931104931	0,373840833	0,000961577	0,018231352	0,43194503	0,343029537	0,235226831	0,949950303	0,721075983	0,047777692	0,359754229	0,001140419	0,083077578	0,368544607	0,644881752	0,656526643	-0,242275099	0,50005112
ENSFALG00000000050	0,483922302	0,470341899	0,231792266	-0,199307169	0,241586083	0,753827075	0,297757985	0,514940632	0,159814842	0,492207002	-0,410988215	-0,175415078	-0,612978824	-0,230426858	-0,606674934	-0,314433857	0,156429286	0,170116004	0,519329821	0,580925457	0,501308875	0,011790525	0,403395471	0,127735835	0,659197963	0,14841734	0,238049436	0,627870377	0,059514606	0,521863164	0,062931848	0,376241045	0,341813723	0,33368947
ENSFALG00000000052	0,564356179	0,769869482	0,139628285	0,349914102	0,376944129	0,486055535	0,964206419	-0,366998656	-0,777481968	-0,357964296	-0,965006152	-0,711316269	-0,376139808	-0,00363422	-0,467262651	0,460010613	0,089224745	0,009196429	0,700448607	0,321598601	0,282944393	0,154341885	6,88E-06	0,296861292	0,00811905	0,309812542	6,29E-06	0,021073306	0,284056553	0,99205025	0,173315279	0,180990413	0,00393762	0,99138659
ENSFALG00000000053	0,490980799	0,765704901	0,1006343	0,446934966	0,41626185	0,516661218	0,977210561	-0,329260299	-0,763554282	-0,380000556	-0,9860838	-0,753853565	-0,350947571	-0,078397344	-0,530174613	0,443912438	0,149587094	0,009826645	0,782078346	0,195327739	0,231479116	0,126247766	1,15E-06	0,352879732	0,010163726	0,278739672	1,61E-07	0,011785862	0,320072657	0,829555958	0,114934272	0,198733293	0,050148908	0,890574736
ENSFALG00000000054	0,327792362	0,659234757	0,847232161	-0,445967034	-0,112436442	0,061096769	-0,002865016	0,062657145	-0,099852392	0,420203347	-0,165885614	0,412782464	-0,562872231	-0,178087743	-0,141716879	-0,023827306	0,355159301	0,038127995	0,001973263	0,196414596	0,757131116	0,86684859	0,99373283	0,863474325	0,783737721	0,226636283	0,64694703	0,235802374	0,090256004	0,622554939	0,696145714	0,947907351	-0,139803035	0,700088294
ENSFALG00000000055	-0,175104816	-0,160461879	0,541572066	-0,767224691	-0,36607683	-0,379517024	-0,801450749	0,291085678	0,588198068	0,755360896	0,725521756	0,977034643	-0,293446523	0,199281256	0,27593609	-0,459480769	0,628488436	0,657888692	0,105903108	0,009593242	0,298169342	0,279402596	0,005309363	0,414514931	0,07368215	0,011522663	0,017551632	1,18E-06	0,410564168	0,580975653	0,440287559	0,181558902	-0,091723843	0,801033677
ENSFALG00000000056	-0,184650335	-0,253793504	0,406886909	-0,652586688	-0,430992695	-0,424630049	-0,838466563	0,282442706	0,593740742	0,585185106	0,719566308	0,853302358	-0,05853714	-0,194093683	0,27355671	-0,473965982	0,609569981	0,47922527	0,243230812	0,040818196	0,213677014	0,221266554	0,002439279	0,429130031	0,070340768	0,075540997	0,018973904	0,001690813	0,872387881	0,591056699	0,4444005	0,166396132	-0,062469405	0,863880202
ENSFALG00000000058	-0,172848005	-0,118634486	0,372101733	-0,305438718	0,016996488	-0,315769172	-0,606928085	0,180175251	0,50774114	0,524501837	0,541809048	0,708888629	-0,252628302	-0,12823363	-0,166919219	-0,629080045	0,63299036	0,744108745	0,28967567	0,390774487	0,962830921	0,374106585	0,062792195	0,618414148	0,134079765	0,119603052	0,105720243	0,021720354	0,481314641	0,724056288	0,644868687	0,051347555	0,289918999	0,416473905
ENSFALG00000000062	0,007027469	0,117826918	0,57186269	-0,477969007	0,060751301	0,0346043	-0,487862238	0,460282842	0,558009178	0,755444975	0,388825895	0,719805965	-0,513419214	0,042894575	-0,220806027	-0,618689165	0,984628171	0,745802248	0,084123871	0,16234439	0,867595917	0,924393673	0,152587245	0,180698738	0,093688851	0,011508105	0,266790399	0,01891518	0,129060651	0,906340572	0,53985537	0,056526711	0,26886562	0,452560277
ENSFALG00000000064	0,147003059	0,804859249	0,714375579	-0,290066794	-0,226432954	0,056345634	0,48662372	-0,388106788	-0,661011699	0,164341535	-0,54586297	0,070161541	-0,681610301	0,260197578	-0,036255894	0,566857146	0,685290249	0,004975932	0,020277004	0,4162255	0,529302284	0,877134499	0,153788765	0,267753359	0,03742975	0,650055914	0,102622883	0,847274919	0,029956588	0,467812884	0,920794402	0,08750385	-0,51294818	0,129472531
ENSFALG00000000066	0,561553741	0,891115076	0,715922695	-0,197840944	0,052469321	0,260138246	0,495071804	-0,179962791	-0,51551524	0,108065363	-0,609120681	-0,03568015	-0,586594955	-0,098008982	-0,256176303	0,307357726	0,091178648	0,0005382	0,019882337	0,583768171	0,885538823	0,46791806	0,14570615	0,618835145	0,127237678	0,766348355	0,06159114	0,92204896	0,074667448	0,787652934	0,474964915	0,387651415	-0,189665306	0,599712678
ENSFALG00000000067	-0,033062664	0,171368836	0,568513762	-0,516731499	-0,218305566	-0,400923703	-0,266646007	-0,25391229	-0,007327058	0,414711645	0,226386543	0,574528966	-0,464004593	0,363002757	0,093519656	-0,145937897	0,927754431	0,635946939	0,086375753	0,126187212	0,544571636	0,250875962	0,45644446	0,479012492	0,98397292	0,23339972	0,52938898	0,082358286	0,176739017	0,302553492	0,797205575	0,68747352	-0,165763129	0,647193466
ENSFALG00000000069	0,558980651	0,807113451	0,307720544	0,002864858	0,298251089	0,455124123	0,716458808	-0,183399009	-0,495935973	0,181728729	-0,755469341	-0,395422873	-0,747022407	0,088119046	-0,620046108	0,158654125	0,092996538	0,004763808	0,387062317	0,993733173	0,402579418	0,186273267	0,019746824	0,612038473	0,144894286	0,615338917	0,011503888	0,258045196	0,013031714	0,808729404	0,055831585	0,661548749	0,10012233	0,783164768
ENSFALG00000000072	-0,364968627	-0,616887686	-0,010135885	-0,520428683	-0,370938172	-0,257012958	-0,931025423	0,569127911	0,870630274	0,57316807	0,872668118	0,715308275	0,171285946	-0,101686015	0,322339249	-0,586482131	0,299745908	0,057458365	0,977830029	0,12302708	0,291305784	0,473472957	9,11E-05	0,085959923	0,001045304	0,083256447	0,0009835	0,020038433	0,636112757	0,779847628	0,363692018	0,074737112	0,071312714	0,844794342
ENSFALG00000000073	-0,378291419	-0,71002487	-0,092904116	-0,451350858	-0,368344669	-0,484179186	-0,9767768	0,353936831	0,801808673	0,437407075	0,947340549	0,714321745	0,292830692	-0,118482607	0,36605942	-0,577510199	0,28108673	0,021415827	0,798517274	0,190413944	0,294956837	0,156177024	1,24E-06	0,315680245	0,005273622	0,206179445	3,16E-05	0,020290834	0,411593008	0,744427166	0,298194075	0,080412623	0,076487077	0,833659929
ENSFALG00000000074	0,315708309	0,737620417	0,123539858	0,471815591	0,393194545	0,431019722	0,957508297	-0,404706287	-0,789506039	-0,360774995	-0,947995955	-0,686761483	-0,402319977	0,01182534	-0,529799039	0,461222931	0,374203743	0,014893249	0,73384341	0,168597431	0,260981207	0,2136451	1,35E-05	0,246011173	0,006603947	0,305751876	3,00E-05	0,028260949	0,24907403	0,974135686	0,11523979	0,179693634	0,018300237	0,959981636
ENSFALG00000000075	-0,389037457	-0,080034092	0,208548107	-0,37328115	-0,107973281	0,032100042	-0,217773896	0,218651679	0,278943704	0,593889843	0,280776258	0,463843917	-0,488300655	0,70241283	0,053794603	-0,143528514	0,266507456	0,826042552	0,563129764	0,28802835	0,766542815	0,929853467	0,545576548	0,543917839	0,435113722	0,070252274	0,431975073	0,176908895	0,152163291	0,023513136	0,882664251	0,692419712	-0,080847709	0,824297092
ENSFALG00000000076	0,110363691	0,506256351	-0,081712708	0,319711698	0,151796205	0,532796042	0,72274921	-0,044991777	-0,462531169	-0,085931504	-0,742865965	-0,625018829	-0,341424317	-0,171890586	-0,474875356	0,36398445	0,761498537	0,135411739	0,822442162	0,367839579	0,675491823	0,112815936	0,018204213	0,901779472	0,178300439	0,813406747	0,013833275	0,053332575	0,334276513	0,634903529	0,165470434	0,301149738	-0,01197446	0,973809624
ENSFALG00000000077	0,000468244	0,068951715	-0,363111201	0,149152241	-0,111787235	0,160357575	0,363963991	-0,169267461	-0,254847181	-0,066106247	-0,385688395	-0,54209236	-0,096926527	-0,322917953	-0,309026655	0,136056793	0,998975717	0,849883186	0,302398255	0,680891445	0,758498377	0,658099694	0,301178957	0,640155153	0,477339287	0,856022869	0,271005782	0,105501889	0,789953958	0,362781688	0,384945235	0,707824298	0,006519444	0,985739321
ENSFALG00000000078	0,192980655	0,673651887	0,091310701	0,254260012	0,056170102	0,397515785	0,902245763	-0,390374964	-0,797921408	-0,24742646	-0,912754386	-0,661043685	-0,416872107	0,001299351	-0,345322204	0,609709067	0,593227974	0,032710524	0,801914907	0,478389864	0,877514839	0,255304309	0,000354522	0,26472249	0,005671096	0,490690211	0,000227899	0,037417261	0,230725509	0,997157674	0,328424271	0,061271426	-0,235890367	0,511756901
ENSFALG00000000079	-0,235352471	0,248683393	-0,043069061	0,194329147	-0,304754964	0,120571427	0,516680819	-0,268874504	-0,627384317	-0,400621646	-0,482532375	-0,396123326	0,10774053	0,18822096	0,340117382	0,877381715	0,512748254	0,488417629	0,905960995	0,590597734	0,39189019	0,740050933	0,126230876	0,452544762	0,052170308	0,251266727	0,157798471	0,257126078	0,767034396	0,60254574	0,336250638	0,000850787	-0,634298775	0,048869699
ENSFALG00000000080	0,337033294	0,585676079	-0,05435898	0,600372752	0,347998252	0,2983405	0,950400442	-0,536523299	-0,874736261	-0,666376249	-0,915053927	-0,804570209	-0,064590225	-0,093958172	-0,334981623	0,598909534	0,340932772	0,07523604	0,881440477	0,066474473	0,324437393	0,402431534	2,49E-05	0,109846411	0,000923543	0,035374249	0,00020539	0,005003611	0,859296861	0,796271386	0,344065854	0,067315236	-0,060682409	0,867744956
ENSFALG00000000081	0,207635367	0,62634383	0,588040609	-0,264653313	0,178303522	0,400854316	0,206908116	0,223420309	0,010124978	0,616553737	-0,313756995	0,174426285	-0,864639601	0,023609159	-0,582955124	-0,245004965	0,564878078	0,052679452	0,073778551	0,459944224	0,622126474	0,250965698	0,566272584	0,534941955	0,977853881	0,057632177	0,377325272	0,629840829	0,001243363	0,948383741	0,076936189	0,495081097	0,193477714	0,592257959
ENSFALG00000000082	-0,096600311	0,031609731	0,661463107	-0,881423689	-0,546258353	-0,469209792	-0,600175587	-0,01626212	0,258634681	0,68879463	0,51602272	0,885790296	-0,430907388	0,277030425	0,34749145	-0,195286842	0,790647698	0,930922762	0,037253755	0,000747816	0,102323905	0,171288111	0,066587361	0,964436018	0,470586898	0,027610138	0,126798719	0,00064713	0,213777768	0,438401787	0,325190509	0,58873235	-0,341171887	0,334657342
ENSFALG00000000085	0,318286281	0,131577558	-0,322251773	0,549588052	0,570381645	0,769029029	0,565146815	0,308516241	-0,065196951	-0,365287734	-0,555353627	-0,7024728	0,091238822	-0,271673394	-0,476801775	-0,079461053	0,370099361	0,717105575	0,363829721	0,099827937	0,085115039	0,009321247	0,088678393	0,385771895	0,857986345	0,299291482	0,095598047	0,023496083	0,802068243	0,447668298	0,163519642	0,827272311	0,456000146	0,185319591
ENSFALG00000000086	-0,398731517	-0,109518796	0,029535312	0,230522674	0,245221741	-0,131585483	-0,194412912	0,05992585	0,213557807	0,134785098	0,217573646	0,233305786	-0,095806276	0,048078483	-0,256324746	-0,307440982	0,253719619	0,763280531	0,935447836	0,521685223	0,494687337	0,717089123	0,590434491	0,869381939	0,55357125	0,710455874	0,545955232	0,516527613	0,792336866	0,895071091	0,474700056	0,387516196	0,289848655	0,416592158
ENSFALG00000000087	-0,254595546	-0,372073889	-0,069572927	-0,36352691	-0,212753097	-0,395894399	-0,398772243	-0,142136399	0,266457446	0,359995735	0,452975034	0,36410239	-0,17242038	0,349113584	0,088364885	-0,32706345	0,477789395	0,289714621	0,848543748	0,301803558	0,555102349	0,25742627	0,253666627	0,69528236	0,456775116	0,306874854	0,188625063	0,300981324	0,633844623	0,322783183	0,808204097	0,356293979	0,028315625	0,938109209
ENSFALG00000000088	0,456481155	0,661931114	0,726074888	-0,113958048	0,263321657	-0,177363954	0,223259382	-0,407497993	-0,427835253	0,002499695	-0,232606904	0,268150554	-0,424749708	0,398717675	-0,061914874	0,168329841	0,18479717	0,03707188	0,017423411	0,753928924	0,462289662	0,623992884	0,535243889	0,242454832	0,217424334	0,994531951	0,51782078	0,453809968	0,221122422	0,253737631	0,865079217	0,642035823	-0,092726087	0,798896737
ENSFALG00000000089	0,04694867	0,434381907	-0,146182727	0,367958619	0,147713643	0,474311448	0,797052373	-0,165214592	-0,596585643	-0,269664001	-0,740709832	-0,668738335	-0,211813672	0,260260246	-0,197130134	0,599756712	0,897525855	0,209696232	0,686971505	0,295502386	0,683834923	0,1660441	0,005762791	0,64829748	0,068664775	0,451166816	0,014262361	0,034493932	0,556891854	0,467701804	0,585148146	0,066827607	-0,194368508	0,590521024
ENSFALG00000000091	0,273899104	-0,104856882	-0,366210852	0,533486717	0,209705765	-0,072556355	0,235721031	-0,24665713	-0,318555391	-0,842864967	-0,179241901	-0,478739265	0,755100069	-0,21008583	0,275293502	0,367413095	0,443807572	0,773130941	0,297978977	0,112261917	0,560915322	0,842115892	0,512068906	0,49208342	0,369672202	0,00219653	0,620264358	0,161571625	0,011567909	0,560189045	0,441396602	0,296274212	-0,042476578	0,907249951
ENSFALG00000000092	0,442292755	0,752107937	0,241577283	0,120626414	0,120412642	0,523986832	0,759756896	-0,11478952	-0,57966291	-0,085424767	-0,829949686	-0,51417706	-0,433752631	-0,219700641	-0,403780198	0,41903363	0,200572351	0,012095909	0,501324949	0,739935821	0,740383364	0,120032663	0,010778659	0,752180529	0,079026298	0,814491002	0,002963453	0,12839968	0,210432087	0,54193829	0,247197309	0,228067432	-0,107209822	0,768155553
ENSFALG00000000094	0,813478297	0,868556095	0,683158108	-0,021979515	0,504679078	0,340493787	0,502611074	-0,14085804	-0,375244144	0,050290449	-0,59060713	-0,076134803	-0,603223955	-0,06051757	-0,542746695	-0,074145498	0,00419978	0,001111063	0,029439996	0,951943031	0,136835553	0,335681467	0,138716223	0,697914145	0,285297787	0,890267452	0,072217454	0,834417144	0,064855981	0,868101583	0,104998668	0,838695453	0,257988504	0,471735921
ENSFALG00000000095	0,710177975	0,677015533	0,70327025	-0,230399267	0,4508214	0,403607065	0,159650479	0,243937856	0,05893361	0,389549379	-0,278610483	0,205016307	-0,639177351	-0,101315985	-0,536291512	-0,395912758	0,021375019	0,031526449	0,023270123	0,521914408	0,190999235	0,247419411	0,659530683	0,497021375	0,871529549	0,265823495	0,43568556	0,569906289	0,046626613	0,780632308	0,110029628	0,257402189	0,388234903	0,26758166
ENSFALG00000000096	-0,680786194	-0,539359075	-0,046304349	-0,641377117	-0,664854163	-0,198068796	-0,67910305	0,397898873	0,60011265	0,69815054	0,668034708	0,596878855	-0,124578639	0,270958087	0,398467237	-0,22042522	0,030234144	0,107620377	0,898926134	0,045638102	0,035949493	0,583326075	0,030806453	0,254804369	0,066623422	0,024747106	0,034754594	0,068493534	0,73167439	0,448912293	0,254063639	0,540572578	-0,285146907	0,424531855
ENSFALG00000000097	0,48217259	0,690916319	0,023650463	0,50153465	0,381057047	0,348304531	0,966245801	-0,504303206	-0,855483062	-0,537971841	-0,95045012	-0,787001024	-0,205961613	-0,062591223	-0,420756573	0,527510615	0,158154059	0,026941989	0,948293541	0,139701372	0,277294186	0,323982697	5,45E-06	0,137176205	0,001596902	0,108705749	2,48E-05	0,006901459	0,568089477	0,86361684	0,225961195	0,117112328	-0,012250639	0,97320575
ENSFALG00000000098	0,419581267	0,734337137	0,104859509	0,42365778	0,306991594	0,447636635	0,985869817	-0,416098951	-0,843373594	-0,45346563	-0,983438724	-0,743793981	-0,295993331	-0,043199697	-0,401600773	0,569396601	0,227396761	0,015584786	0,773125381	0,222439662	0,388246334	0,19454206	1,71E-07	0,231680516	0,002169632	0,188086665	3,23E-07	0,013651402	0,406322309	0,905676821	0,250001282	0,085778403	-0,084767055	0,815898717
ENSFALG00000000099	-0,337639769	-0,493605086	-0,013166011	-0,552528658	-0,39973349	0,124390818	-0,697042937	0,798524168	0,803029107	0,598957112	0,661332554	0,563603491	0,095616111	0,146702095	0,431191282	-0,318662997	0,340009433	0,147090421	0,971204342	0,097656035	0,252417672	0,732066442	0,025074896	0,005608111	0,005153044	0,067287789	0,037304598	0,089746872	0,792741526	0,685906926	0,213442577	0,369501468	-0,107611941	0,767306012
ENSFALG00000000100	-0,021513799	0,251466748	0,564120936	-0,693457093	-0,488464978	0,124157479	-0,255335779	0,400638482	0,191247327	0,611922129	0,145849719	0,525077852	-0,37446765	0,173861869	0,326077013	0,128485929	0,952960341	0,483401397	0,08938772	0,026156528	0,152004573	0,732553584	0,476465844	0,251244938	0,596615106	0,060078684	0,687654353	0,119123684	0,286376232	0,630966535	0,357832435	0,723531217	-0,446156376	0,196201713
ENSFALG00000000101	-0,464540639	-0,744012085	-0,932472992	0,586506355	0,077068284	-0,076454893	-0,074481507	0,029900771	0,162711741	-0,519912052	0,217092889	-0,434332104	0,767335875	-0,094133518	0,168506963	0,041846161	0,176172977	0,013608902	8,38E-05	0,074722151	0,832410891	0,833729103	0,837972542	0,934650511	0,653342657	0,123465678	0,546864795	0,209754416	0,009576322	0,795897904	0,641680412	0,908621648	0,143781011	0,691900869
ENSFALG00000000102	0,184468415	0,344731344	0,76628394	-0,205059074	0,127907641	-0,131145436	-0,267530561	0,076283441	0,128883895	0,199466092	0,131497081	0,575761162	-0,241852036	-0,292627932	-0,130621606	-0,331204154	0,609928635	0,329307953	0,009737253	0,569824046	0,724734873	0,718002746	0,454894758	0,834097631	0,722703202	0,580617648	0,717272637	0,081550471	0,500823237	0,411932016	0,71909074	0,349872501	0,146202474	0,686931021
ENSFALG00000000103	0,578340554	0,706326412	0,072793896	0,224902998	0,340252036	0,407917177	0,872248554	-0,370968654	-0,689082055	-0,181796615	-0,850792802	-0,646599569	-0,467033092	0,145611721	-0,476936537	0,378942322	0,079876037	0,022417994	0,841604461	0,532163342	0,336046968	0,241923337	0,000996001	0,291263018	0,027518967	0,615204655	0,001803764	0,043347653	0,173555208	0,688142504	0,163383695	0,280191626	0,025230591	0,944843203
ENSFALG00000000104	-0,56748363	-0,769307829	-0,24463503	-0,379109209	-0,34699846	-0,423723782	-0,88632504	0,358042786	0,774566991	0,484916221	0,927748765	0,642078831	0,22119095	0,189371936	0,370189123	-0,465887808	0,087076132	0,00927971	0,495753368	0,279962376	0,325923969	0,222359914	0,000635521	0,309698763	0,008520419	0,155454614	0,000109194	0,045325745	0,539130796	0,600287728	0,292357774	0,174755183	0,02852737	0,937647139
ENSFALG00000000105	0,250426913	0,476275803	0,707089856	-0,73095871	-0,214209935	0,236933158	-0,09929658	0,342641546	0,14363592	0,7616628	0,007579984	0,510209462	-0,713735555	0,400231085	0,040920866	-0,036930803	0,485272798	0,164050893	0,022208533	0,016319391	0,552331676	0,509837294	0,784917754	0,33244326	0,692198995	0,010466848	0,983419738	0,131883389	0,020441845	0,251772488	0,910635348	0,919323962	-0,232604013	0,517826132
ENSFALG00000000106	0,73526671	0,950406129	0,574573757	0,03324454	0,398183287	0,376832408	0,701870005	-0,244214953	-0,591304164	-0,008251118	-0,754988276	-0,25752116	-0,622095828	0,106668962	-0,459451773	0,249800458	0,015386773	2,49E-05	0,082328831	0,927357889	0,254433552	0,283098733	0,023667884	0,496517232	0,071797224	0,981951908	0,01158734	0,472567714	0,054792327	0,769298556	0,181590044	0,486401744	0,038321962	0,916293709
ENSFALG00000000107	-0,122849236	0,510577245	0,250770944	0,049923094	-0,228301894	0,094142337	0,636082711	-0,443126705	-0,777414895	-0,230253505	-0,588469758	-0,262660506	-0,278020936	0,462657808	0,207496661	0,877251514	0,7352864	0,131558039	0,484653296	0,891065003	0,525815813	0,795879122	0,048041316	0,199624218	0,008128132	0,522185159	0,073516007	0,463456116	0,436698124	0,178165917	0,565143946	0,000854266	-0,645720238	0,043727788
ENSFALG00000000108	0,378332696	0,686971235	0,313772244	0,081190171	0,11727276	0,464051546	0,796678442	-0,253394336	-0,675808834	-0,208089273	-0,806645132	-0,442658469	-0,42133706	0,135129224	-0,204140092	0,519489301	0,281029921	0,028193328	0,377300829	0,823562613	0,746964909	0,176689395	0,005802568	0,47994059	0,031947822	0,564008379	0,004807335	0,200156242	0,22525407	0,709743485	0,571592283	0,123825297	-0,224110646	0,533647513
ENSFALG00000000109	0,426741332	0,494506689	0,437189757	-0,389577531	0,093604471	0,404543214	0,059562684	0,355704823	0,183332235	0,654733395	-0,197018937	0,141889305	-0,696818048	-0,231121433	-0,531415556	-0,367546945	0,218731339	0,146238555	0,206430934	0,26578591	0,797024871	0,246219806	0,870167889	0,313097302	0,612170298	0,039935992	0,585364135	0,695790831	0,025141813	0,520573833	0,113928409	0,296084737	0,252415786	0,481696137
ENSFALG00000000110	0,01156454	-0,186364268	-0,062143832	0,103596032	0,206471748	-0,037688478	-0,362056474	0,307561766	0,444887401	0,132191501	0,312176314	0,198732447	0,152398226	-0,484524301	-0,242628972	-0,492756927	0,974705952	0,606194655	0,864584131	0,775800137	0,567109953	0,917673459	0,30390989	0,387320068	0,19763103	0,71583144	0,379863243	0,582039112	0,674264201	0,155838505	0,499405668	0,147894542	0,422662968	0,223643633
ENSFALG00000000111	0,500366082	0,841664823	0,712536381	-0,291068184	-0,061511009	0,064298146	0,364152631	-0,281055445	-0,480043062	0,215115996	-0,501327652	0,050010654	-0,630076105	-0,179402717	-0,284216326	0,214703285	0,140775689	0,002260951	0,020753185	0,414544273	0,865952617	0,859927855	0,300909598	0,431497825	0,160268634	0,55061123	0,139891308	0,890874896	0,05086832	0,619945431	0,426111598	0,551394631	-0,189398689	0,60023528
ENSFALG00000000115	0,704332364	0,804772766	0,88574432	-0,270192342	0,247430408	0,058919503	0,19173392	-0,159122632	-0,267063857	0,186336057	-0,328763281	0,264363894	-0,56646789	-0,127100682	-0,322126571	-0,111829996	0,022971498	0,004984202	0,000648136	0,450245737	0,490683066	0,871560086	0,595663536	0,660599565	0,455712109	0,606250156	0,353650728	0,460453523	0,087770284	0,726415394	0,364026856	0,758408304	0,094259832	0,795628883
ENSFALG00000000116	0,31901237	0,80909221	0,319034589	0,186024734	0,076130583	0,249470809	0,894323482	-0,544099038	-0,922560844	-0,30504383	-0,896701054	-0,510176417	-0,436451458	0,161478956	-0,212802744	0,71358739	0,368947399	0,004582997	0,368912176	0,606862784	0,834426215	0,486996263	0,000479431	0,103963449	0,000143179	0,39141865	0,00043902	0,131912646	0,207286647	0,655832342	0,555007839	0,020480137	-0,343942477	0,330489684
ENSFALG00000000117	0,212961182	0,394517056	0,685995439	-0,112429623	0,27467201	0,022988359	-0,023230469	-0,00952532	-0,004223212	0,140745047	-0,05946413	0,378444664	-0,379770214	-0,022071908	-0,244403193	-0,290151216	0,554706274	0,259236475	0,028508854	0,757145475	0,442470447	0,949739532	0,949210763	0,979165253	0,990761888	0,698146906	0,870381194	0,280875853	0,279055365	0,951741216	0,496174876	0,416083641	0,204171334	0,571532136
ENSFALG00000000119	-0,626261818	-0,751629215	-0,078225711	-0,54382505	-0,562456458	-0,470827826	-0,929170243	0,334196476	0,713883497	0,46489993	0,943985126	0,758996145	0,243948796	0,223345036	0,603370238	-0,323129405	0,052719723	0,012181925	0,829924538	0,104172664	0,090546303	0,16961438	0,000101028	0,345268705	0,02040366	0,175794185	4,02E-05	0,010904923	0,497001467	0,535083174	0,064773647	0,362449348	-0,205461103	0,569051148
ENSFALG00000000120	-0,458618549	-0,404457673	-0,348411943	0,480623099	-0,068282554	-0,369096665	0,000447355	-0,400838856	-0,230192678	-0,695156738	0,073374023	-0,189448312	0,626332498	-0,17887868	0,289059496	0,252277712	0,182486263	0,246329285	0,323823313	0,159690993	0,851326396	0,293895698	0,99902141	0,250985694	0,522298162	0,025639944	0,840355659	0,600138	0,052685015	0,620984903	0,417919878	0,481944071	-0,129214315	0,722015923
ENSFALG00000000121	-0,011513476	-0,171119946	-0,377946152	0,472447249	0,057846435	0,102249864	0,259439131	-0,065275339	-0,268925356	-0,737956034	-0,178577468	-0,435061645	0,688730913	-0,04835574	0,395009244	0,513517995	0,97481761	0,63644488	0,281562159	0,167949025	0,873883501	0,778652284	0,469158162	0,857817051	0,45245595	0,014823788	0,621582657	0,208903038	0,027630376	0,89446881	0,258588802	0,128974379	-0,215011748	0,550809071
ENSFALG00000000122	-0,046857477	0,580157404	0,151988445	0,227913761	0,021563761	0,231501567	0,774303877	-0,43041962	-0,768326555	-0,207574135	-0,727367607	-0,442637509	-0,407135394	0,375275927	-0,14218351	0,69126088	0,897724026	0,078710047	0,675099738	0,526539095	0,952851201	0,519868752	0,008557324	0,214354376	0,009426486	0,564995441	0,017126287	0,200180077	0,242915108	0,285253692	0,695185427	0,026834537	-0,363673296	0,301594292
ENSFALG00000000123	-0,260894402	-0,604006237	-0,264145084	-0,358280409	-0,198850489	-0,038364293	-0,491902841	0,375724571	0,567912971	0,325843105	0,57418399	0,327037321	0,132695929	0,464840898	0,369874608	-0,286479654	0,466578414	0,064416476	0,460838737	0,309354439	0,581810314	0,916201518	0,148706978	0,284631636	0,086783785	0,358197729	0,082585369	0,356334687	0,714785059	0,175856388	0,292800094	0,422274162	-0,002453558	0,994632873
ENSFALG00000000124	0,226224563	0,21990218	0,721316089	-0,625785069	-0,207074146	-0,450447371	-0,529822652	-0,047278913	0,227152069	0,525779057	0,398118919	0,780740857	-0,356072684	-0,127788702	0,040019336	-0,373962608	0,529691613	0,541558284	0,018548038	0,052954227	0,565954104	0,191413341	0,115220567	0,896808248	0,527959679	0,11854175	0,254517449	0,007686375	0,312561276	0,724982501	0,912597771	0,287078842	-0,023922746	0,947698932
ENSFALG00000000125	0,519416311	0,383745484	-0,104869436	0,472950875	0,396648506	0,494773177	0,670629623	-0,089366609	-0,43055462	-0,534915734	-0,693779208	-0,68919541	0,098407841	-0,451213348	-0,363390835	0,21411271	0,123887452	0,273634287	0,773104375	0,167433115	0,256438137	0,145987344	0,033799869	0,806064331	0,214194697	0,111121069	0,026058082	0,027483068	0,786805432	0,190565854	0,301998153	0,552516412	0,195609971	0,588103455
ENSFALG00000000126	0,377076427	0,633152043	0,966563421	-0,559060391	-0,08648014	-0,019526818	-0,027294221	-0,037607684	-0,134248412	0,394512705	-0,090042315	0,554440841	-0,597013033	0,181383413	0,030577798	0,005962348	0,282761686	0,049407186	5,25E-06	0,092939857	0,812233164	0,957301368	0,940338351	0,917849445	0,711567291	0,259242205	0,80462162	0,096259964	0,068415266	0,616022034	0,933173573	0,986957828	-0,211952474	0,556627308
ENSFALG00000000127	0,195969523	0,264985971	0,822021527	-0,746431009	-0,20693565	-0,299389623	-0,515101956	0,108726698	0,287353884	0,678596699	0,404533459	0,874801724	-0,499836768	0,175170312	0,11360245	-0,334923841	0,587403963	0,459359146	0,003520037	0,013143728	0,566219765	0,400698244	0,127595853	0,764952081	0,42079626	0,030980058	0,246232289	0,00092169	0,14126397	0,628357947	0,754676973	0,344154304	-0,093726381	0,79676515
ENSFALG00000000128	0,362302453	0,718286691	0,067076919	0,453782197	0,311454727	0,49796193	0,981866816	-0,33948897	-0,804671062	-0,426595967	-0,975297728	-0,752871071	-0,28610583	-0,035783309	-0,405424134	0,583662122	0,303556996	0,019289594	0,853927646	0,187739733	0,38102461	0,143001788	4,63E-07	0,337201978	0,00499394	0,218905357	1,58E-06	0,011959671	0,422906858	0,921824163	0,245093944	0,076492062	-0,084664401	0,816118473
ENSFALG00000000129	-0,006938857	0,12246632	0,781027882	-0,732184812	-0,313982664	-0,353007821	-0,590244198	0,121565108	0,315738789	0,606179456	0,490554423	0,922151448	-0,373126067	0,208847034	0,273166584	-0,276205612	0,984821982	0,736086788	0,007649068	0,016050062	0,376963615	0,317041935	0,072436892	0,737971445	0,374155084	0,063205772	0,149995149	0,000146157	0,288244671	0,562557635	0,445076526	0,439822772	-0,193384975	0,592438896
ENSFALG00000000130	-0,00124353	-0,275900221	-0,346196121	0,241725111	0,377283939	0,72548326	-0,107222893	0,911801096	0,663763885	0,152241997	0,070561477	-0,178562603	0,170113195	-0,402690226	-0,350170094	-0,531887384	0,997279782	0,440349432	0,327119504	0,501054981	0,282475235	0,01756058	0,768127935	0,000237743	0,03636541	0,674582711	0,846412988	0,621612162	0,638460366	0,248597426	0,32122027	0,113547414	0,578371652	0,079855986
ENSFALG00000000132	0,186726664	0,454535063	0,20847767	0,045407064	0,161048202	-0,108592945	0,335254779	-0,426368684	-0,407426356	0,087678024	-0,309520551	-0,079704951	-0,45876336	0,192603548	-0,333641836	0,153003822	0,605481827	0,186916163	0,563264608	0,900876588	0,656702997	0,765234426	0,343647878	0,219177599	0,242545728	0,809671951	0,38414615	0,826748858	0,182330316	0,593964287	0,346119703	0,673029984	0,000448358	0,999019217
ENSFALG00000000133	0,447843765	0,710661184	0,982783517	-0,482545584	-0,010278991	-0,068918455	0,011101737	-0,13194873	-0,187342983	0,366366132	-0,151648914	0,504393888	-0,633573807	0,003585829	-0,133867503	-0,066723755	0,194310484	0,02124658	3,76E-07	0,157785425	0,977517083	0,849954911	0,975717944	0,716335195	0,604270226	0,2977585	0,675792281	0,137093973	0,049209045	0,9921561	0,712356408	0,854689866	-0,104990972	0,772847201
ENSFALG00000000134	-0,216966035	-0,274252538	-0,162699383	0,200390198	-0,203551239	-0,410231952	-0,248898776	-0,164766103	-0,030423156	-0,397066099	0,243433409	0,061306498	0,595463077	-0,403043151	0,351444315	0,189119638	0,547104896	0,443195903	0,653367599	0,57882901	0,572726403	0,239000149	0,488028665	0,649200592	0,93351091	0,255891854	0,497939713	0,866394943	0,069322955	0,248143595	0,319340547	0,600782431	-0,183407356	0,612021996
ENSFALG00000000137	0,87358487	0,849152264	0,46370575	0,199121033	0,48713783	0,25831782	0,63933523	-0,317376868	-0,585870148	-0,283025176	-0,714259641	-0,355266619	-0,305240304	-0,184614109	-0,43304089	0,170356802	0,000956584	0,001880492	0,17705505	0,58128605	0,15328932	0,471150182	0,046555195	0,37154468	0,075115719	0,428137665	0,020306796	0,313736458	0,391098085	0,609641394	0,211266164	0,637972476	0,157493925	0,663901151
ENSFALG00000000138	0,458146459	0,207425178	-0,129011267	0,616078741	0,833403682	0,109426489	0,425593932	-0,31270697	-0,244080635	-0,441445491	-0,353086779	-0,426978371	-0,006837712	-0,003226837	-0,586661877	-0,257025749	0,182995201	0,565280981	0,722438244	0,057879998	0,002741999	0,763475281	0,220107059	0,37901028	0,496761579	0,201538295	0,316926083	0,218447747	0,985043205	0,992941367	0,074626147	0,473450162	0,630558984	0,050637065
ENSFALG00000000139	-5,38E-05	0,364195737	0,896239544	-0,580294	-0,252811306	-0,286173654	-0,280520771	-0,091025532	-0,014821099	0,424336996	0,192290517	0,76585145	-0,480115764	0,240187459	0,197473213	-0,024934042	0,999882331	0,300848064	0,000446661	0,078622831	0,480986227	0,422792034	0,432412022	0,802523288	0,967585966	0,22161977	0,594575744	0,009803967	0,160196163	0,503866077	0,584481939	0,94549068	-0,296210638	0,405961342
ENSFALG00000000140	-0,170101861	0,059750874	0,020529586	-0,029080806	0,17774578	0,385190582	-0,047611431	0,451775602	0,385747701	0,555502678	-0,011499188	0,065781756	-0,486681537	-0,229609137	-0,612271652	-0,500005851	0,638483069	0,869760603	0,955110452	0,936439508	0,623234171	0,271677939	0,896085767	0,189945171	0,270925766	0,095490237	0,974848853	0,856723472	0,153732548	0,523382763	0,059891716	0,141107882	0,430143102	0,214681654
ENSFALG00000000141	0,130661168	0,663293391	0,164168321	0,141024465	-0,075660487	0,35057641	0,837989426	-0,385546613	-0,787050667	-0,184740183	-0,85620218	-0,553135666	-0,440463482	-0,000407582	-0,251554404	0,65943852	0,719008553	0,036545893	0,65040497	0,697571359	0,835436883	0,320620251	0,002466726	0,271197126	0,006895473	0,609392874	0,00156678	0,097211478	0,202661234	0,999108414	0,483243785	0,038047484	-0,347258724	0,325536647
ENSFALG00000000146	0,147209244	0,599788301	0,742953364	-0,244287945	0,101595381	0,217322234	0,061209328	0,184898642	-0,014044158	0,440231816	-0,180841011	0,364201138	-0,623130507	-0,045818607	-0,311457182	-0,115317933	0,68486787	0,066809469	0,013816075	0,496384467	0,780039808	0,546430814	0,866605118	0,609080566	0,969284463	0,202926675	0,617095567	0,300840355	0,054272619	0,899981946	0,381020656	0,751069923	0,035721428	0,921959009
ENSFALG00000000147	0,1759699	0,28849711	0,601356565	-0,134976419	0,203811204	-0,490986078	-0,247784585	-0,342811892	-0,031674648	0,163026637	0,188204892	0,517338078	-0,299322971	0,024928988	-0,190151041	-0,338910106	0,62676566	0,418867276	0,065913057	0,710059787	0,57222561	0,149582045	0,490042247	0,332187118	0,930781181	0,652707198	0,602577286	0,125665334	0,400808255	0,945501716	0,598760998	0,338079527	0,191938336	0,595263948
ENSFALG00000000148	-0,424743559	-0,777511698	-0,202865815	-0,317548325	-0,293767963	-0,548329856	-0,95823026	0,281303862	0,765357463	0,318003165	0,969334146	0,661008689	0,40111008	-0,04465204	0,393612652	-0,531535682	0,221129827	0,008115027	0,57404759	0,371271972	0,410027639	0,100766502	1,27E-05	0,43107338	0,00988056	0,370549014	3,73E-06	0,037430925	0,250635019	0,902518177	0,26042892	0,113831333	0,096235382	0,791423924
ENSFALG00000000149	-0,334006784	-0,539733545	0,194497452	-0,543230462	-0,423761765	-0,633652419	-0,960738514	0,172656639	0,627674585	0,389559869	0,922949796	0,877313582	0,225379359	0,015871046	0,507080077	-0,426015298	0,345559635	0,107328567	0,590269756	0,1046276	0,222314028	0,049172172	9,91E-06	0,633372602	0,052028856	0,26580949	0,000140392	0,000852606	0,531271865	0,965290831	0,134671791	0,219601272	-0,099854034	0,783734237
ENSFALG00000000150	0,865016272	0,636501723	0,179158294	0,497152386	0,822296861	0,424171414	0,64980239	-0,156940892	-0,394430861	-0,416971326	-0,674085739	-0,516240034	-0,14117542	-0,248879	-0,63535947	-0,085916075	0,001230166	0,047848113	0,62043019	0,143756182	0,003499541	0,221819487	0,041981816	0,665023403	0,259349993	0,230603115	0,03255613	0,126611034	0,697260476	0,488064372	0,04837602	0,813439756	0,522818428	0,121010892
ENSFALG00000000152	-0,534771481	-0,321187211	-0,150942513	-0,430322721	-0,739895439	-0,627464974	-0,275688851	-0,417896111	-0,135194954	0,201369198	0,358325937	0,266422982	-0,000361837	0,52953833	0,59521515	0,417912614	0,111235902	0,365507616	0,677233829	0,21446903	0,01442682	0,052130977	0,440714117	0,22946409	0,709607438	0,57693638	0,309288489	0,456835563	0,999208481	0,115452167	0,069468871	0,229443793	-0,66632089	0,035395061
ENSFALG00000000153	0,473549757	0,033072913	-0,168889206	0,578680499	0,494646282	-0,179498465	0,184015982	-0,342889122	-0,280230568	-0,789188223	-0,149048438	-0,349158664	0,605300605	-0,255949927	0,011026136	0,069924815	0,166820861	0,927732085	0,640913631	0,07965703	0,146106931	0,619755572	0,610820929	0,332071025	0,43290859	0,006641179	0,681103703	0,322716416	0,063693567	0,475368953	0,97588326	0,847785173	0,24965404	0,486665769
ENSFALG00000000154	0,589164397	0,823058441	0,186948696	0,414413757	0,475386131	0,489533377	0,963232351	-0,354473556	-0,763608296	-0,357506661	-0,974986832	-0,694293879	-0,397444605	-0,054286667	-0,557509988	0,395267677	0,07309233	0,003443296	0,605045242	0,233769811	0,164951845	0,150975065	7,65E-06	0,314894944	0,010155162	0,310476369	1,66E-06	0,025901315	0,255397261	0,881597266	0,094045869	0,258249086	0,091371925	0,801784302
ENSFALG00000000155	0,290308683	0,573719781	0,842354996	-0,65568977	-0,17565808	-0,188060973	-0,025152373	-0,218817516	-0,202154176	0,524192994	-0,017335907	0,573593761	-0,722920347	0,54926799	0,091713694	0,109849212	0,415819101	0,082891574	0,00222374	0,03954713	0,627386449	0,602859849	0,94501398	0,543604689	0,575420524	0,11986057	0,962089098	0,082974826	0,018163452	0,100066162	0,801055321	0,762583522	-0,325736031	0,358365008
ENSFALG00000000156	0,381718338	0,444456238	-0,241434764	0,667970051	0,494098803	0,326013499	0,895784806	-0,478003941	-0,718252323	-0,62445293	-0,843490279	-0,874165047	-0,048749519	-0,149615858	-0,509664028	0,350114348	0,276391487	0,198118049	0,501585278	0,034778613	0,146623567	0,357931607	0,000454285	0,162309294	0,019298123	0,053613149	0,002163495	0,000939829	0,893613497	0,679943674	0,132366808	0,321302638	0,190074356	0,598911207
ENSFALG00000000157	0,654853236	0,736194886	0,174751658	0,615320848	0,733993017	0,319054364	0,823434399	-0,417577849	-0,662406421	-0,505453942	-0,834321314	-0,622990648	-0,227929343	-0,223092774	-0,6790559	0,139420836	0,039887125	0,015190814	0,629192199	0,058276869	0,015658536	0,368880829	0,003415771	0,229855722	0,036887783	0,136134935	0,002685229	0,054342677	0,526510051	0,535556553	0,030822591	0,700876413	0,372613544	0,288960192
ENSFALG00000000158	0,11828282	-0,107086203	-0,331618925	0,165670345	0,358671597	0,399167222	0,234604111	0,211538599	0,097439393	0,00125588	-0,104306059	-0,273071388	-0,057133021	0,488857503	-0,128191833	-0,050464688	0,744846081	0,768416762	0,349232516	0,647380165	0,308788031	0,253153014	0,514128822	0,55741626	0,788863552	0,997252767	0,774296762	0,445241557	0,875428671	0,151625843	0,724143284	0,889889199	0,229493724	0,523597385
ENSFALG00000000159	0,315180417	-0,117260793	-0,586528469	0,410782868	0,44601214	0,668175034	0,405168073	0,348846264	0,090143195	-0,252947841	-0,343605828	-0,690211249	0,191448146	-0,104079675	-0,325302407	-0,109240074	0,375046954	0,746990022	0,074708495	0,238307371	0,19636387	0,034702503	0,245420907	0,323179261	0,804406276	0,48074127	0,330994652	0,027162784	0,596222323	0,774776022	0,359042849	0,763868614	0,417727698	0,229671281
ENSFALG00000000160	0,512422259	0,790842446	0,134277438	0,441213455	0,420406903	0,496906348	0,976252016	-0,352157107	-0,778434442	-0,382082368	-0,989539151	-0,735285909	-0,362524856	-0,103658881	-0,540707212	0,441891323	0,129933364	0,006449012	0,711507168	0,201803305	0,226387756	0,143985939	1,35E-06	0,318291549	0,007990855	0,275895248	5,17E-08	0,015382702	0,303238112	0,775667037	0,106572159	0,201029678	0,051685271	0,887240015
ENSFALG00000000161	-0,187059983	0,168523713	0,466927109	-0,527081047	-0,498130298	-0,201330454	-0,065539058	-0,136623015	-0,224065732	0,211425814	0,105044792	0,444973518	-0,221608255	0,774039388	0,665168467	0,5585761	0,604826457	0,641646805	0,173666046	0,117465932	0,142845194	0,577011237	0,857247537	0,706653483	0,533731692	0,557631334	0,772733321	0,19753384	0,538345708	0,008594536	0,035830193	0,09328444	-0,742669977	0,013871901
ENSFALG00000000162	0,367186023	-0,051216415	-0,368753064	0,649337525	0,435669198	0,156386552	0,198247413	0,042748805	-0,086207766	-0,710448585	-0,206998894	-0,51407651	0,684987991	-0,602161121	-0,094113291	0,029580108	0,296595798	0,888257514	0,294380299	0,042178239	0,208195545	0,666148909	0,582979594	0,906657692	0,812815754	0,021303024	0,566098445	0,128487256	0,028837136	0,065456248	0,795940985	0,935350101	0,315212593	0,374995533
ENSFALG00000000163	0,468533802	0,076156558	0,283884685	-0,306230951	0,366715588	-0,132597717	-0,392858395	0,182669863	0,448777638	0,509519603	0,371704369	0,465981306	-0,320806573	0,176495266	-0,287127126	-0,677589534	0,171990275	0,834370378	0,426675249	0,3894837	0,297262633	0,714988756	0,261425705	0,613478486	0,193268395	0,132494994	0,290231813	0,174657036	0,366108487	0,625720211	0,421179366	0,031327344	0,489676667	0,150837313
ENSFALG00000000164	-0,235573426	-0,15168503	0,178366689	-0,631038871	-0,45894891	0,212668103	-0,439859065	0,631923083	0,553671317	0,722570823	0,338615204	0,435046962	-0,276392303	0,003012344	0,152746231	-0,261261394	0,512340933	0,675718605	0,622001065	0,050407938	0,182130614	0,555264161	0,203354192	0,049987569	0,096820251	0,018246767	0,338527043	0,208920154	0,439500957	0,993410557	0,673554875	0,465928843	-0,142847146	0,693820394
ENSFALG00000000165	0,771170009	0,541273286	0,447534623	-0,107065579	0,52532802	0,516199809	0,255382641	0,270128502	0,05793887	0,220854439	-0,338426925	-0,031184427	-0,46963329	-0,060536771	-0,509743458	-0,381057733	0,009005616	0,106133944	0,194656171	0,768460343	0,118915865	0,126645762	0,476382108	0,450356988	0,873683325	0,539764219	0,338812917	0,931850365	0,170849089	0,868060041	0,132296341	0,27729325	0,45075086	0,191077294
ENSFALG00000000167	-0,429140964	-0,545228694	0,152735068	-0,603890267	-0,592501043	-0,650472894	-0,891912465	0,115313139	0,501644108	0,354298163	0,886987148	0,834575305	0,25727245	0,269481743	0,738753337	-0,150319726	0,215870157	0,103103659	0,673577624	0,064481507	0,071079364	0,041699587	0,000523127	0,751079999	0,139601001	0,315151454	0,000621358	0,002669666	0,473010637	0,451484752	0,014659681	0,678505529	-0,363542116	0,301781816
ENSFALG00000000168	-0,56056234	-0,588608703	0,109715213	-0,668036581	-0,704042962	-0,629634792	-0,876414399	0,119029214	0,495317538	0,433266881	0,888784184	0,836758389	0,184314433	0,358657339	0,771555656	-0,086812344	0,09187636	0,073431134	0,762866173	0,034753898	0,023052604	0,05108028	0,000876887	0,743281342	0,145475008	0,211001124	0,000584081	0,00253857	0,610232269	0,308808666	0,008949576	0,811522712	-0,453085976	0,188503233
ENSFALG00000000169	-0,473607712	-0,76081319	-0,130430851	-0,453067554	-0,318526074	-0,355238502	-0,934273685	0,458151951	0,846768755	0,487222146	0,957333878	0,723567568	0,236957979	0,190021454	0,425019076	-0,535175005	0,166761683	0,010605051	0,719487048	0,18852346	0,369718725	0,313777493	7,54E-05	0,182989276	0,001996139	0,153207502	1,38E-05	0,018009873	0,50979164	0,599014839	0,220798158	0,110914866	0,052145134	0,886242177
ENSFALG00000000170	0,3625789	0,67218799	0,028930522	0,462830507	0,320226917	0,472597323	0,99176862	-0,389359445	-0,82271741	-0,473570866	-0,966394453	-0,771945537	-0,258612415	0,021678183	-0,376821538	0,587345616	0,30316065	0,033235147	0,936767425	0,177982565	0,367024467	0,167795191	1,99E-08	0,266077147	0,003468402	0,166799305	5,36E-06	0,008893171	0,47062647	0,952601254	0,283113751	0,074205022	-0,084260535	0,816983155
ENSFALG00000000171	-0,186472829	-0,297538565	-0,367320841	0,260935498	0,380108421	0,218443987	-0,026899152	0,275209329	0,306753699	0,058012152	0,13596303	-0,107602633	0,035847908	0,410568886	-0,165945456	-0,282751429	0,605981084	0,403758849	0,296404842	0,466505654	0,278591904	0,544310125	0,941200662	0,44154197	0,388633121	0,873524631	0,708018232	0,767325675	0,921683396	0,23857632	0,646826642	0,428603921	0,365267915	0,299319695
ENSFALG00000000173	-0,486977412	-0,666063085	0,014342524	-0,589172739	-0,613373528	-0,60365901	-0,927288291	0,201289645	0,588727475	0,366662597	0,93896164	0,795167251	0,323798844	0,255112539	0,755909368	-0,176220723	0,153445057	0,03549209	0,968632182	0,073087252	0,059304807	0,064611315	0,000111941	0,577090089	0,073358634	0,297337798	5,64E-05	0,005965317	0,36139819	0,476864833	0,011427926	0,626266461	-0,340096616	0,336282054
ENSFALG00000000174	0,318872893	0,413979343	-0,070864307	0,737479087	0,737995092	0,58376515	0,747055388	-0,057927025	-0,389896597	-0,524279413	-0,729569253	-0,675904642	-0,054895588	-0,233775822	-0,627322043	0,04032868	0,369168545	0,234310114	0,845760435	0,014922567	0,014815719	0,07642748	0,013025487	0,873708976	0,265360137	0,119788478	0,016628384	0,031914227	0,880277124	0,515658637	0,052200689	0,911924352	0,455041368	0,186363506
ENSFALG00000000175	-0,141951582	-0,112819509	0,049197548	-0,154559916	-0,414970919	-0,591536822	-0,321880507	-0,297615891	-0,093654267	-0,091135974	0,287719214	0,23932159	0,301742987	-0,107016969	0,436066365	0,230149938	0,695662668	0,756324645	0,892640468	0,669861863	0,233077872	0,071657313	0,364414451	0,403630773	0,796918781	0,802287658	0,420179381	0,505451953	0,396823223	0,768563064	0,207733795	0,522377571	-0,376596942	0,283424171
ENSFALG00000000176	-0,43804209	-0,794170637	-0,577439107	0,38241701	0,121061159	-0,494767876	-0,559604967	-0,001938261	0,439717426	-0,308077346	0,645273431	0,119402539	0,731248045	-0,180709697	0,174525093	-0,378032131	0,205445596	0,006074409	0,080458671	0,275439498	0,739025875	0,145992339	0,092553352	0,995760069	0,203516778	0,386483413	0,043921796	0,742499021	0,016255554	0,617355565	0,629643832	0,281443726	0,319133947	0,368754687
ENSFALG00000000177	0,247770517	0,730880002	0,490051661	0,226475895	0,390648427	0,174115565	0,55641668	-0,305197908	-0,532128641	-0,073996259	-0,566305816	-0,129691411	-0,508456656	0,214714194	-0,398428688	0,238597302	0,490067694	0,016336786	0,150477174	0,529222073	0,264358352	0,630460463	0,094830824	0,391167249	0,113352911	0,83901657	0,087881371	0,721023868	0,133440781	0,551373919	0,254113841	0,506780124	0,0311173	0,931996779
ENSFALG00000000178	-0,093361229	-0,09621396	0,486392936	-0,608918872	-0,259048255	-0,211092394	-0,622046768	0,335802263	0,476611273	0,549414935	0,560228122	0,78074257	-0,165338176	0,292744284	0,346655656	-0,295654534	0,797543136	0,791469493	0,154013285	0,06170105	0,469852134	0,558267329	0,054817051	0,342810913	0,163711937	0,099956745	0,092112337	0,007686152	0,648048695	0,411737463	0,32643449	0,406885388	-0,130155332	0,72005957
ENSFALG00000000179	0,303972563	0,142821177	-0,41759373	0,352631293	0,156789916	0,533575977	0,515418042	0,147676652	-0,216368655	-0,318878387	-0,529386226	-0,743851142	0,180328941	-0,310024618	-0,20608702	0,243872444	0,393168747	0,693873794	0,229836171	0,3175947	0,665329877	0,112190443	0,127321859	0,683910659	0,54823613	0,369159833	0,115576186	0,013640255	0,618109669	0,383331444	0,567848619	0,497140417	0,076745488	0,833104552
ENSFALG00000000180	-0,68595906	-0,539321766	-0,254696526	-0,44401081	-0,827317394	-0,122088274	-0,331960012	0,196557965	0,181343346	0,17973603	0,387645542	0,221350332	0,241576469	0,39223164	0,803590416	0,420728744	0,028520664	0,107649478	0,477608746	0,198621915	0,00314065	0,736877222	0,348706668	0,586259839	0,616101312	0,619284591	0,268372017	0,538830893	0,501326435	0,262255585	0,005098253	0,225995126	-0,709066773	0,021672413
ENSFALG00000000181	-0,093472031	0,584708456	0,369077997	-0,1619703	-0,321507956	0,31569727	0,522379212	-0,092009125	-0,533167248	0,115722543	-0,56290595	-0,157386228	-0,470974744	0,241219481	0,067939421	0,680723624	0,797307047	0,075837824	0,293922015	0,654839674	0,365001674	0,374221366	0,121379897	0,800425289	0,112517964	0,750219803	0,090232487	0,66411965	0,16946289	0,501978629	0,852066603	0,030255288	-0,575474344	0,081738048
ENSFALG00000000182	0,511594991	0,708122095	0,885924403	-0,346264141	0,226729679	0,137464747	0,140632593	-0,021286178	-0,158529623	0,320521165	-0,22703665	0,382974634	-0,646584049	0,241038736	-0,204679114	-0,090760517	0,130660295	0,021927474	0,000644204	0,327018061	0,528748124	0,704914003	0,69837858	0,953457577	0,66180106	0,36655935	0,528175076	0,274680977	0,043354343	0,502308974	0,570554885	0,803088757	0,026606684	0,941839063
ENSFALG00000000183	0,01836585	0,345733727	0,291597489	-0,496014589	-0,41442342	0,249654866	0,342719145	-0,061130774	-0,346197552	0,295798791	-0,313328168	0,007006653	-0,512187977	0,664588765	0,288102622	0,556029396	0,959838253	0,327809528	0,413656922	0,144820566	0,233757801	0,48666428	0,332326566	0,866775033	0,32711737	0,406645589	0,378012978	0,984673699	0,130138976	0,036050438	0,419532433	0,095109878	-0,607932256	0,062240241
ENSFALG00000000184	-0,299442477	-0,696796732	-0,244600771	-0,197561333	-0,246855773	-0,072510187	-0,761649001	0,650580762	0,783191695	0,149480855	0,729201534	0,408363508	0,578483104	-0,24672119	0,451491563	-0,382724334	0,400611017	0,025148162	0,495815645	0,584310868	0,491723529	0,842215297	0,010469082	0,041654303	0,007371933	0,680219619	0,016710834	0,241358141	0,079784153	0,491967347	0,190258578	0,275021313	0,062370301	0,864094468
ENSFALG00000000185	0,360079888	0,598376745	-0,006474338	0,660973406	0,649047625	0,609005291	0,906814176	-0,165539162	-0,57352979	-0,450892988	-0,889001116	-0,745035397	-0,235827256	-0,109885178	-0,640582133	0,230932072	0,306753478	0,067623094	0,98583798	0,037444705	0,042301044	0,061653968	0,00029442	0,647644159	0,083017108	0,190920037	0,000579694	0,013410731	0,511873174	0,762507659	0,045993711	0,520925212	0,300320332	0,399163589
ENSFALG00000000187	0,509795865	0,674315815	0,104015796	0,598872197	0,714811639	0,69631268	0,841903349	-0,004985167	-0,456758191	-0,353562699	-0,862460594	-0,664254038	-0,270117224	-0,225265874	-0,701367195	0,111800768	0,13224986	0,032474454	0,774911268	0,06733678	0,020165223	0,025292635	0,002248041	0,989095218	0,184496677	0,316228258	0,001321737	0,036178027	0,450376643	0,53148419	0,023811848	0,758469871	0,391433592	0,26331437
ENSFALG00000000188	0,641168497	0,770199512	0,663031766	-0,014455043	0,579606658	0,367357973	0,332329088	0,068246474	-0,131674423	0,251615684	-0,418694522	0,069352458	-0,661924865	0,010423653	-0,626928229	-0,27610957	0,045731243	0,00914774	0,036646515	0,968386199	0,079062326	0,296352261	0,348138123	0,851404224	0,716904506	0,483133612	0,228483287	0,849019077	0,037074305	0,977200735	0,052393083	0,439988369	0,398740271	0,253708227
ENSFALG00000000189	-0,010504087	0,102670285	-0,353305973	0,744230335	0,43935171	-0,005772388	0,41716241	-0,353060138	-0,356058365	-0,514613866	-0,374888199	-0,552231843	0,18623961	-0,380769283	-0,470892088	0,078884093	0,977024845	0,777761274	0,316604587	0,013566466	0,203936928	0,987373321	0,230367502	0,316965169	0,312582131	0,128019663	0,285791874	0,097873884	0,606439924	0,277687499	0,169548108	0,828510827	0,322069897	0,364116109
ENSFALG00000000190	0,253016226	0,170669791	0,511506795	-0,655049686	-0,132044139	0,338521711	-0,352307649	0,673093006	0,523651059	0,721195337	0,222376535	0,519829483	-0,414438555	0,012661054	0,002517388	-0,389348852	0,4806186	0,637345813	0,130737942	0,039807105	0,716137207	0,338668983	0,318070231	0,032910144	0,120313278	0,018577212	0,536901517	0,123535865	0,23373899	0,972308383	0,994493249	0,266091297	0,04801455	0,895209976
ENSFALG00000000191	0,04986466	-0,227106492	-0,527743601	0,4482191	0,480995697	0,325534182	0,155198586	0,267228541	0,164928627	-0,19709778	-0,02272803	-0,364145645	0,262921098	0,309334335	-0,113264926	-0,062074618	0,891191876	0,528044731	0,11692082	0,193891262	0,159320597	0,358680459	0,668562919	0,455423618	0,648873273	0,585210987	0,950308108	0,300919571	0,462996204	0,384447337	0,755387172	0,864733791	0,332951189	0,347180867
ENSFALG00000000192	0,311455476	0,447904652	-0,038264818	0,663805737	0,512270163	0,278352619	0,813981196	-0,43999034	-0,715652436	-0,72520772	-0,745764179	-0,66726939	0,057919175	0,039886591	-0,266227978	0,451038576	0,381023404	0,194242442	0,916418161	0,036349384	0,130066825	0,436128316	0,00415736	0,20320357	0,019950894	0,017624718	0,013270835	0,035039621	0,873725976	0,912886761	0,457177651	0,190759029	0,067575913	0,852850873
ENSFALG00000000193	-0,272346413	-0,592281272	0,0103268	-0,318657984	-0,130439272	-0,383359696	-0,899476326	0,408506468	0,784668883	0,365458427	0,889119616	0,730346962	0,283263484	-0,035946828	0,299548842	-0,584706862	0,446499274	0,071210825	0,977412533	0,369509421	0,719469552	0,274157852	0,000395072	0,241177266	0,007186877	0,299048556	0,000577308	0,016454937	0,427731961	0,921467844	0,400435505	0,075838818	0,180856836	0,617064237
ENSFALG00000000194	-0,182134261	-0,697405585	-0,393426773	0,103680257	-0,095043479	-0,494987973	-0,507702861	-0,070823132	0,277910955	-0,401177725	0,593051002	0,173858181	0,795310761	0,018948622	0,566396064	-0,086379057	0,61453702	0,024967246	0,260674373	0,775621767	0,793960317	0,145785053	0,134114002	0,845849157	0,43688714	0,250547602	0,070751085	0,630973892	0,005949724	0,958564769	0,087819503	0,812449363	-0,023004144	0,949705056
ENSFALG00000000196	0,056636793	-0,136407195	0,291652966	-0,416148407	-0,042092342	-0,507408523	-0,558734729	-0,053541777	0,316053327	0,377365192	0,590558314	0,682793331	-0,103779132	0,405730833	0,229439086	-0,302292628	0,876503666	0,707099685	0,413563969	0,23161936	0,908085967	0,134377445	0,093171483	0,883212543	0,373653144	0,282363114	0,072246944	0,029561191	0,775412386	0,244702643	0,523699002	0,3959208	0,01596993	0,965074687
ENSFALG00000000197	-0,422907105	-0,728533786	-0,134082281	-0,474152737	-0,305694303	-0,273162848	-0,919645551	0,530282751	0,889104345	0,554853793	0,923717788	0,69600804	0,180496737	0,089522901	0,332134182	-0,595489178	0,223347823	0,016861284	0,711911429	0,166205772	0,390357835	0,445083002	0,000165391	0,114846399	0,000577616	0,095960147	0,000135005	0,02538385	0,617777303	0,805730582	0,348438308	0,069307604	0,110305213	0,761621842
ENSFALG00000000199	-0,006253725	-0,44353459	0,109436714	-0,538504429	-0,142663463	-0,179898239	-0,868801427	0,57607738	0,874470391	0,607427835	0,79616749	0,705180455	0,058990745	-0,119742195	0,147193316	-0,738413653	0,986320512	0,199161437	0,763453707	0,108288241	0,694198133	0,618963078	0,001103132	0,081343989	0,000931098	0,062517101	0,005857237	0,022734951	0,871405864	0,741787438	0,684900497	0,014729442	0,264833572	0,459627143
ENSFALG00000000200	0,455262051	0,742041024	0,111969857	0,466528417	0,399080458	0,393482018	0,981061119	-0,468361109	-0,853050678	-0,4763757	-0,957792087	-0,720989997	-0,295747625	0,048235843	-0,418726845	0,542876907	0,186122921	0,013996363	0,758113707	0,174083378	0,253265789	0,260601409	5,50E-07	0,172169929	0,001701903	0,163949913	1,32E-05	0,018626896	0,406730636	0,894729255	0,228443629	0,104898709	-0,034189059	0,925298792
ENSFALG00000000201	-0,007132897	0,121861446	-0,331038433	0,784001733	0,305224104	0,156060802	0,625246796	-0,363898793	-0,588099567	-0,866439734	-0,570379799	-0,726985784	0,429350466	-0,228014888	-0,087862352	0,482141124	0,984397582	0,73735159	0,350128373	0,007270042	0,391124513	0,666810576	0,053219825	0,301272083	0,073742445	0,00118121	0,085116279	0,017213678	0,215621383	0,526350607	0,809277981	0,158185181	-0,007649031	0,983268725
ENSFALG00000000202	-0,480033362	-0,772200436	-0,564230344	0,190935382	-0,225916191	-0,055982807	-0,476880391	0,435772308	0,489744184	-0,279664289	0,503021806	0,015692734	0,848789643	-0,300302547	0,497549398	-0,053173478	0,160278304	0,00885643	0,089311899	0,59722543	0,530267946	0,877920694	0,163440327	0,208075612	0,150772433	0,433878313	0,138341445	0,965680598	0,001897765	0,399192888	0,143385914	0,884011335	-0,042058301	0,908160036
ENSFALG00000000203	0,369826228	0,618336978	-0,082724225	0,570363308	0,403920803	0,535457199	0,973138549	-0,301842151	-0,728249075	-0,487444466	-0,97124804	-0,862298608	-0,200807754	-0,198875059	-0,528355804	0,43919267	0,292868165	0,056708057	0,820274039	0,085127358	0,247017017	0,110690703	2,21E-06	0,39666034	0,016925717	0,152991899	2,89E-06	0,001327703	0,578021496	0,581762694	0,116418541	0,204119797	0,084547916	0,816367851
ENSFALG00000000204	0,228578384	0,55415094	0,048088137	0,327123092	0,19844162	0,306334678	0,878051218	-0,471059305	-0,812542671	-0,426198694	-0,803882405	-0,610933951	-0,253262125	0,373441402	-0,138985031	0,665179047	0,525300823	0,096470797	0,895050118	0,356201067	0,582602958	0,389314852	0,000833057	0,169375734	0,004279526	0,219381341	0,005069916	0,060609361	0,480177616	0,287804912	0,701775385	0,035826181	-0,246622174	0,492146765
ENSFALG00000000206	0,524414701	0,591314624	-0,055596363	0,698567041	0,616685047	0,319512861	0,880118242	-0,445290389	-0,732414736	-0,659994972	-0,844012647	-0,770286772	-0,03008301	-0,155591942	-0,493284813	0,363490323	0,119675673	0,071790929	0,878758173	0,02462461	0,057563792	0,368154393	0,000780017	0,197176467	0,015999903	0,037828204	0,002136175	0,009134897	0,934252937	0,667763295	0,147393752	0,301855873	0,210957955	0,55852385
ENSFALG00000000207	-0,406983725	-0,609083561	0,121394028	-0,564093496	-0,447060073	-0,464469678	-0,961507049	0,364684192	0,733686658	0,454467241	0,929044428	0,845318371	0,229486523	0,073409409	0,536702812	-0,432450127	0,243107779	0,061611346	0,738329356	0,089406742	0,195187517	0,176247847	9,17E-06	0,300151268	0,015724398	0,186990267	0,000101732	0,002068977	0,523610778	0,840279496	0,109704646	0,211959914	-0,105324697	0,772141129
ENSFALG00000000209	-0,342261268	-0,578185005	0,062055796	-0,594433912	-0,358478285	-0,457133857	-0,885129698	0,284603297	0,707715283	0,564535436	0,888638472	0,786473777	0,049600747	0,303097365	0,409329762	-0,498168712	0,333015434	0,079976378	0,864774491	0,069929976	0,309067863	0,184089662	0,000661685	0,425454348	0,022037946	0,089100685	0,000587041	0,006965269	0,891764911	0,394601333	0,240137097	0,142809481	-0,022291171	0,951262286
ENSFALG00000000212	0,410627169	0,680360173	0,97957625	-0,615712843	-0,133925824	-0,099528814	-0,009495958	-0,151233123	-0,196397327	0,447528835	-0,113562854	0,547876317	-0,685863393	0,1745238	-0,019772356	0,007691016	0,238503048	0,030378311	7,43E-07	0,058071377	0,712235569	0,784424654	0,979229464	0,676640668	0,58657209	0,194662647	0,754760281	0,10110619	0,028551736	0,629646411	0,956764876	0,983176897	-0,229938367	0,522770726
ENSFALG00000000213	-0,478883483	-0,59864148	-0,239226036	0,089296134	-0,318160928	-0,497050887	-0,593981466	0,057684179	0,305619308	-0,265203084	0,584307843	0,285438803	0,739236049	-0,330485121	0,528746914	-0,023965219	0,161427185	0,067470009	0,505627092	0,806214834	0,370298418	0,143850938	0,07019793	0,874234895	0,390480069	0,458977468	0,076087884	0,424036899	0,014560945	0,350983363	0,116098364	0,947606182	-0,155516305	0,667917027
ENSFALG00000000215	-0,265770478	-0,329626822	-0,419167019	0,12235126	-0,372297916	-0,031084937	0,03271625	-0,059928104	-0,094042022	-0,339781754	-0,02726943	-0,296195222	0,449374487	-0,400820525	0,267094518	0,294035421	0,457980677	0,352311711	0,227903971	0,736327336	0,289401307	0,932067367	0,928509755	0,869377062	0,796092783	0,336758568	0,940392461	0,405986945	0,1926041	0,251009403	0,455658391	0,409581466	-0,259777205	0,468558299
ENSFALG00000000216	-0,41471283	-0,387584009	0,133089957	-0,315085643	-0,497325506	-0,53067206	-0,542092073	-0,040629975	0,142573178	-0,048130452	0,582253283	0,564828692	0,416526185	0,385690494	0,862519757	0,268340535	0,233398249	0,268454609	0,713967988	0,375198438	0,143594652	0,114530395	0,10550211	0,911268504	0,694383824	0,894958195	0,077378724	0,088897967	0,231152518	0,27100295	0,001319563	0,453477795	-0,546475385	0,102160026
ENSFALG00000000218	0,585533433	0,280027215	0,004222874	0,1114405	0,600600472	0,814599383	0,3297754	0,556102763	0,226765308	0,171536153	-0,35246646	-0,305760819	-0,295754923	-0,053557639	-0,557023597	-0,380341247	0,075324559	0,433256705	0,990762628	0,759228866	0,066344247	0,004105636	0,352081582	0,095056974	0,528681599	0,63561227	0,317836843	0,390249437	0,406718504	0,883178143	0,094394567	0,278273094	0,561681563	0,09108894
ENSFALG00000000219	-0,464785163	-0,626570512	-0,179424012	-0,270563589	-0,357794643	-0,619811832	-0,811645296	0,061755795	0,561915213	0,317283526	0,791050219	0,539814483	0,247628724	-0,218268619	0,20734084	-0,466941856	0,175915129	0,052568249	0,619903203	0,449599036	0,310058547	0,055951192	0,004357023	0,865423226	0,090925103	0,371693186	0,006425158	0,107265561	0,490324206	0,544641446	0,565442675	0,173650621	0,069518993	0,848660024
ENSFALG00000000221	-0,205355031	0,242290531	0,606640883	-0,752741154	-0,637028193	-0,462726714	-0,281056611	-0,254681131	-0,112233238	0,597950095	0,233704779	0,659379408	-0,542008885	0,41133157	0,33909577	0,229192223	0,569255032	0,500022966	0,062950648	0,011982788	0,047606097	0,178092747	0,431495831	0,477636285	0,757559009	0,067870284	0,515789939	0,038070829	0,105566195	0,2376185	0,337797936	0,524158225	-0,595766034	0,069144922
ENSFALG00000000223	0,438241454	0,14159145	-0,22287508	0,761728667	0,789256058	0,409216302	0,362779947	0,098728392	-0,026380069	-0,531529322	-0,406552471	-0,564009161	0,263678493	-0,781087814	-0,699955505	-0,380988407	0,205215515	0,696403902	0,535965199	0,010456187	0,00663322	0,240280296	0,302872578	0,786124467	0,94233374	0,113836471	0,243656083	0,089465223	0,461660647	0,007641294	0,024219258	0,277387975	0,764781926	0,009970329
ENSFALG00000000224	0,42360901	0,660236104	0,969434041	-0,606914838	-0,061548814	-0,101627208	-0,056296988	-0,113646594	-0,118984532	0,508095183	-0,066514114	0,579423415	-0,720323763	0,174198387	-0,100554501	-0,110247702	0,222498599	0,037733447	3,68E-06	0,062799497	0,865870855	0,779972323	0,877239902	0,754584101	0,743374989	0,133763356	0,855142378	0,079179761	0,018788731	0,630295281	0,78224766	0,761743114	-0,124948056	0,730903441
ENSFALG00000000226	0,142199475	0,598138158	0,008791095	0,542053289	0,270814321	0,280753383	0,864986493	-0,459486186	-0,791493604	-0,464538457	-0,846770003	-0,673754778	-0,208355318	-0,110403242	-0,404738559	0,552479326	0,695152579	0,067761253	0,980770966	0,105531985	0,449162506	0,432014186	0,001231205	0,181553085	0,006374464	0,176175279	0,001996077	0,032673864	0,563498869	0,761415141	0,245969896	0,097692222	-0,075993782	0,834720303
ENSFALG00000000227	-0,11126543	-0,510883346	-0,412724072	0,434810931	0,159123164	-0,011146398	-0,227729314	0,245011258	0,252307762	-0,581939208	0,272302659	-0,115357278	0,872875269	-0,283289264	0,35499803	-0,020328762	0,759597762	0,131287631	0,235875314	0,209195397	0,660598488	0,975620283	0,526882954	0,495069665	0,481890107	0,077577292	0,446575233	0,750987246	0,000977371	0,427688084	0,314128556	0,955549207	0,123829714	0,733238006
ENSFALG00000000228	-0,136654869	-0,567467987	-0,208631941	0,207536928	0,279782093	-0,258768038	-0,575416382	0,238635062	0,567031721	-0,13823155	0,609450129	0,321359958	0,523765285	-0,226049739	0,06926234	-0,561184322	0,706587634	0,087086796	0,562969288	0,565066758	0,433676497	0,470349919	0,081775988	0,506710844	0,087384528	0,703330437	0,061411991	0,365235082	0,120217771	0,53001832	0,849213382	0,091438235	0,449846077	0,192080165
ENSFALG00000000231	-0,332777438	-0,384754942	-0,269483741	0,071709641	-0,459842178	-0,123263189	-0,14893894	0,025184579	-0,014622495	-0,407471066	0,125429883	-0,095967102	0,631398357	-0,445375743	0,507403075	0,32564196	0,347448091	0,272266895	0,451481266	0,843939315	0,181171019	0,734421393	0,681327629	0,944943663	0,96802013	0,242488995	0,729898227	0,791994676	0,05023675	0,197080267	0,134382324	0,358512005	-0,371841338	0,290040049
ENSFALG00000000233	0,354471817	0,604192291	-0,004865887	0,335938643	0,317291642	0,598594103	0,934549486	-0,213476076	-0,65908968	-0,283278908	-0,901630778	-0,728764389	-0,367663049	0,171867045	-0,397443041	0,462062357	0,314897486	0,064312235	0,989356125	0,342602584	0,371680271	0,067497389	7,41E-05	0,553726681	0,038185388	0,427705709	0,00036325	0,016809221	0,295920434	0,634950594	0,255399303	0,178798958	-0,028017726	0,938759314
ENSFALG00000000234	0,373055101	0,673817451	0,86693713	-0,263674653	-0,079537382	-0,160490241	0,093343708	-0,278790322	-0,370754307	0,025773599	-0,241358142	0,330546695	-0,332568492	-0,2392039	-0,00988021	0,159032659	0,288343687	0,032651546	0,001164442	0,461667414	0,827108487	0,657831321	0,797580469	0,435376897	0,291563823	0,943657688	0,501725262	0,350888165	0,347769583	0,505667667	0,978389151	0,660781814	-0,22917208	0,524195703
ENSFALG00000000235	0,19695026	0,22970092	0,354399926	-0,347487113	-0,056916946	0,168067907	0,08042008	0,079497351	-0,055060229	0,202150728	-0,08458089	0,163462835	-0,300295507	0,489298192	0,172955834	0,099565267	0,585497547	0,523212109	0,315002613	0,325196958	0,875896738	0,642561535	0,825214404	0,827194405	0,879920228	0,575427179	0,816297257	0,651827284	0,399204487	0,151201325	0,632775013	0,784347261	-0,193619274	0,59198181
ENSFALG00000000236	0,281760649	0,67583909	0,011871561	0,462078183	0,353976592	0,559130494	0,960632164	-0,264038374	-0,703280413	-0,299955763	-0,956186889	-0,756180038	-0,394027581	-0,067808001	-0,563963422	0,43616794	0,43029342	0,03193721	0,97403462	0,178782115	0,315622035	0,092890045	1,00E-05	0,461026651	0,023267254	0,399764395	1,53E-05	0,011381375	0,259881467	0,85235013	0,089496951	0,207615798	0,041011283	0,910438555
ENSFALG00000000237	-0,210712603	0,022764173	-0,041374267	0,499451794	0,461524739	-0,061415308	0,226586315	-0,294311261	-0,191169453	-0,288366993	-0,135241826	-0,116759239	-0,054639828	0,170635529	-0,32244662	-0,080544339	0,558992119	0,950229169	0,909648564	0,141619748	0,179371657	0,866159601	0,529015839	0,409121551	0,596767447	0,419086616	0,709510426	0,748042721	0,88083158	0,637414402	0,363523032	0,824947834	0,297152279	0,404398952
ENSFALG00000000238	-0,000893596	0,427763647	-0,037177251	0,302851788	0,038747113	0,511609051	0,788626258	-0,118686096	-0,627487109	-0,345211525	-0,730572773	-0,584737023	-0,132768362	0,299529509	0,013441018	0,750485796	0,99804526	0,217509751	0,918787074	0,395003761	0,915367828	0,130647919	0,006707376	0,744000549	0,052120187	0,328589707	0,016404813	0,075820013	0,71463484	0,400467404	0,970603085	0,012389108	-0,368424675	0,294843844
ENSFALG00000000240	0,734549712	0,927903999	0,689939617	-0,098660965	0,20033787	0,15237727	0,554019057	-0,365203356	-0,617909331	-0,042796527	-0,658608416	-0,130529948	-0,530380108	-0,065078474	-0,311039143	0,260216394	0,015539348	0,000108279	0,027248175	0,786267695	0,578930238	0,674306922	0,096566807	0,299411605	0,056928776	0,906553874	0,038376194	0,719281159	0,114767323	0,858242228	0,381694265	0,467779531	-0,086860322	0,811420117
ENSFALG00000000241	0,404393406	0,701520192	0,043834509	0,48715873	0,360011363	0,437101669	0,993768033	-0,432054753	-0,838085378	-0,484613028	-0,977072028	-0,778859262	-0,268614848	-0,027504205	-0,432623426	0,54733689	0,246411556	0,023767979	0,904296045	0,153269037	0,306852312	0,206532923	6,55E-09	0,212424944	0,002461189	0,155751545	1,18E-06	0,007934143	0,452998364	0,939880046	0,211756268	0,101511149	-0,0363473	0,92059524
ENSFALG00000000243	0,075750602	0,45870015	-0,117967252	0,357136239	0,06001234	0,448673373	0,891154547	-0,324887432	-0,737755376	-0,388966372	-0,849429408	-0,738903233	-0,213043796	0,059022588	-0,22016862	0,657163453	0,835243126	0,182398378	0,745507892	0,311014234	0,869194778	0,19338458	0,000537446	0,35969214	0,01486529	0,266602507	0,001867367	0,014628971	0,554549054	0,871336932	0,54105607	0,038952937	-0,245599034	0,494002327
ENSFALG00000000244	0,285953588	0,546265555	0,324328474	0,237070284	0,557124119	0,428309392	0,445585611	0,0477439	-0,179350984	0,087573155	-0,450354481	-0,131008848	-0,51510138	0,065560365	-0,603727493	-0,11140051	0,423164655	0,102318464	0,360567642	0,509585092	0,094322434	0,216859231	0,196843849	0,895797961	0,620048021	0,809896108	0,191516265	0,718286395	0,127596353	0,857201527	0,064572857	0,759313126	0,352138764	0,318318522
ENSFALG00000000245	0,694717261	0,915231843	0,512836394	-0,054054454	0,278968861	0,373195288	0,743964048	-0,296185477	-0,646055082	0,020138086	-0,778278775	-0,307404385	-0,659439007	0,260269748	-0,370320302	0,346169994	0,02577284	0,000203719	0,129570398	0,882100771	0,435070564	0,288148106	0,013618255	0,406003128	0,043582772	0,955965799	0,008011708	0,387575632	0,038047292	0,467684962	0,292173395	0,327158473	-0,081216453	0,82350625
ENSFALG00000000246	-0,132800404	-0,164499133	-0,045494697	0,247379595	-0,231727527	-0,533795358	-0,128465592	-0,417855211	-0,292094705	-0,653786505	0,120996643	0,005042268	0,691707126	-0,345667998	0,506243523	0,397449068	0,714568391	0,649738378	0,900686076	0,490775034	0,519449821	0,112014896	0,723573537	0,229514398	0,412824183	0,040323525	0,739160891	0,98897032	0,02669581	0,327907676	0,135423282	0,255391433	-0,343418894	0,331275222
ENSFALG00000000250	-0,007721987	-0,345109295	-0,683964102	0,104055013	0,021487244	0,114055301	0,018905035	0,115198098	0,193173327	0,083765645	0,043470142	-0,402560868	0,116495345	-0,002819373	-0,171318058	-0,156080115	0,983109161	0,328742553	0,02917341	0,774828235	0,95301835	0,75372437	0,958660012	0,751321753	0,592851904	0,818042967	0,905088549	0,248763884	0,748596752	0,99383267	0,636048517	0,666771343	0,217076906	0,546895044
ENSFALG00000000253	0,123135735	0,37088964	-0,276218751	0,527687306	0,183608815	0,450500634	0,903511103	-0,327908158	-0,716311954	-0,546919113	-0,847932958	-0,862992842	-0,038436742	-0,046540369	-0,261316882	0,60508429	0,734687697	0,291373882	0,439800119	0,116967075	0,611624342	0,191354338	0,000337049	0,354979213	0,019783881	0,101825488	0,001939029	0,001302271	0,916043736	0,898413171	0,465830665	0,063814007	-0,121767571	0,737547934
ENSFALG00000000254	-0,45360875	-0,485629541	0,097453986	-0,724960579	-0,598553246	-0,14215703	-0,766904103	0,56740351	0,684997495	0,673100117	0,756820328	0,737976796	0,002709354	0,390082195	0,611153651	-0,170989375	0,18792977	0,154757374	0,78883253	0,017682385	0,067521006	0,695239912	0,009642148	0,087130757	0,028834027	0,032907599	0,011271787	0,014819499	0,994073332	0,265112641	0,060491111	0,636706158	-0,338525179	0,338663719
ENSFALG00000000255	-0,026398115	0,066343675	0,509654737	-0,732939691	-0,270255614	-0,23153083	-0,536512555	0,206687217	0,425982989	0,856417448	0,466331487	0,767449009	-0,569251417	0,22113539	-0,007629817	-0,413605753	0,942294348	0,855510298	0,132375051	0,015885792	0,45013549	0,51981449	0,109854899	0,566696419	0,219640031	0,001557843	0,174289735	0,009559127	0,085876455	0,539235358	0,983310748	0,23477533	-0,024500059	0,946438279
ENSFALG00000000256	0,288545115	0,858652523	0,418203888	0,192251781	0,116126018	0,316583802	0,830527282	-0,410197358	-0,811430577	-0,201252062	-0,882077599	-0,431297506	-0,507332282	-0,061572911	-0,362957266	0,562852029	0,418786367	0,001467229	0,229085721	0,594651426	0,749372308	0,372807364	0,002925555	0,239043689	0,004375714	0,57716271	0,000732056	0,213317236	0,134445735	0,86581874	0,302618625	0,090270096	-0,227722949	0,526894822
ENSFALG00000000257	-0,300536246	-0,746610893	-0,283249177	-0,269162182	-0,280096382	-0,487458646	-0,878741406	0,306001083	0,699908761	0,207483818	0,90341074	0,537386437	0,528743638	0,01214471	0,503627648	-0,377696842	0,39880797	0,013109586	0,427756314	0,452042445	0,433138285	0,152978154	0,000815063	0,389858011	0,024232829	0,565168564	0,000338412	0,109165827	0,116101044	0,973437365	0,13778977	0,281905726	0,019732652	0,956851627
ENSFALG00000000260	0,02944988	-0,075233553	-0,14927245	0,043779164	0,219623474	0,84551248	0,013250993	0,929408947	0,541999556	0,290527204	-0,072820906	-0,146287011	-0,052427064	-0,268046172	-0,285742129	-0,349393035	0,935634232	0,836354944	0,680645663	0,904416415	0,542083818	0,002059119	0,971018541	9,97E-05	0,105573384	0,415452123	0,84154631	0,686757709	0,885630499	0,453992522	0,423522846	0,322369404	0,363482798	0,301866633
ENSFALG00000000262	-0,14331355	0,126560957	-0,375334796	0,274387717	0,050010522	0,623903409	0,662528525	0,064120755	-0,300767269	-0,09369777	-0,607592326	-0,681775316	-0,236286942	0,090052026	-0,309847029	0,317483178	0,692861521	0,727539977	0,285172027	0,442962059	0,890875183	0,053886537	0,036840589	0,860311119	0,398427635	0,796826102	0,062426728	0,029901221	0,511026517	0,80460089	0,383618378	0,371375578	-0,034496117	0,924629477
ENSFALG00000000263	0,408542157	0,733954671	0,113972389	0,342970839	0,244060278	0,44219162	0,976881016	-0,416727828	-0,84234158	-0,386254672	-0,969693264	-0,717644893	-0,349097502	0,037349322	-0,363788124	0,5955232	0,241132123	0,015666769	0,753898759	0,331948208	0,496798616	0,20068751	1,22E-06	0,230903554	0,002224459	0,270242288	3,56E-06	0,019449291	0,322807005	0,918412234	0,301430193	0,0692876	-0,140927963	0,697770118
ENSFALG00000000264	-0,382405471	-0,544383795	0,064189912	-0,545965898	-0,328567563	-0,433641175	-0,919358962	0,358372037	0,775052342	0,650689588	0,897894906	0,810137317	0,001866164	0,090059479	0,253877821	-0,580806904	0,275455206	0,103746293	0,860161699	0,102544999	0,353954566	0,210562575	0,000167704	0,309221719	0,008452638	0,04160865	0,000419698	0,004489506	0,995917781	0,80458498	0,479074231	0,078295906	0,070699829	0,846114851
ENSFALG00000000265	0,630024858	0,730418422	0,851307856	-0,189405837	0,288617331	0,035588112	0,152464521	-0,121456377	-0,245352164	0,09153438	-0,251264474	0,308422397	-0,42526522	0,005770886	-0,179512089	-0,027987095	0,050892903	0,016439063	0,00178015	0,600221267	0,418664667	0,922249527	0,674129055	0,738198912	0,494450496	0,801437774	0,483765186	0,385923978	0,220502089	0,987376607	0,619728559	0,938826161	0,046651809	0,898170981
ENSFALG00000000266	0,422496193	0,422530207	-0,079448562	0,32121621	0,471403383	0,966762649	0,640491431	0,468045662	-0,069859157	-0,039819922	-0,693358848	-0,628656746	-0,257188482	-0,310380253	-0,607294991	-0,044564512	0,223845835	0,223804587	0,827299121	0,365461858	0,169021374	5,13E-06	0,046034402	0,17249838	0,847926705	0,913031907	0,026186604	0,051552123	0,473160215	0,382757153	0,062590149	0,902708504	0,375145818	0,285434227
ENSFALG00000000267	0,712926857	0,732245622	0,487970479	0,219238274	0,701984199	0,172869884	0,448326382	-0,237749799	-0,347834787	-0,064506291	-0,467352657	-0,10277839	-0,453873649	0,102150411	-0,568547844	-0,118427208	0,020651449	0,016036786	0,152482508	0,542810493	0,023635272	0,632946663	0,193771533	0,508336096	0,324680206	0,859478182	0,173221261	0,777532203	0,187639579	0,778863092	0,086352643	0,744543322	0,391694724	0,262967663
ENSFALG00000000268	0,382705613	0,617292764	0,958803827	-0,549824378	-0,092677055	-0,188223943	-0,075109821	-0,194411785	-0,164297689	0,384076232	-0,054290994	0,569933762	-0,607528015	0,070301958	-0,049314799	-0,080766443	0,275046777	0,057247998	1,20E-05	0,099652267	0,799001252	0,602539885	0,836621044	0,590436688	0,650144265	0,27318585	0,881587883	0,085416249	0,062462051	0,846972281	0,892385844	0,824471402	-0,1513786	0,676343798
ENSFALG00000000269	0,488645885	0,298873724	0,014963924	0,399760396	0,338172312	0,280872445	0,499728206	-0,18276642	-0,402920212	-0,603241162	-0,526067857	-0,493369383	0,211212459	-0,414958574	-0,183911473	0,178888826	0,151829953	0,40155013	0,967273745	0,252382762	0,339199705	0,431810621	0,141364244	0,613287722	0,248301633	0,064846293	0,11830259	0,147313618	0,558038274	0,23309319	0,611027107	0,620964773	0,138025762	0,70375532
ENSFALG00000000271	0,609858057	0,458282493	0,180235562	0,06771496	0,623685534	0,49402198	0,233126584	0,32304196	0,15214274	0,335787556	-0,280228276	-0,128812224	-0,485874331	-0,034009979	-0,695599773	-0,445860687	0,061190642	0,182848463	0,618294659	0,852550865	0,053995186	0,146696151	0,516859069	0,362586768	0,674785095	0,342833382	0,432912513	0,722852303	0,154518538	0,925689164	0,025506448	0,196534223	0,590726138	0,072145593
ENSFALG00000000272	0,33329398	0,693507319	0,141867242	0,33779603	0,233157419	0,220960721	0,9105536	-0,586474334	-0,904992152	-0,425034741	-0,858557559	-0,603336519	-0,316464374	0,292982488	-0,22260541	0,672984356	0,34665397	0,026141161	0,695836237	0,339771736	0,51680203	0,53956413	0,000251093	0,074741927	0,000317411	0,220779309	0,001470999	0,064792619	0,372997697	0,411339296	0,536471586	0,032949047	-0,230837575	0,521100597
ENSFALG00000000273	0,364691507	0,710910504	0,819401577	-0,498940564	-0,163571174	0,035662404	0,210147575	-0,167985972	-0,3677066	0,317108373	-0,276646334	0,335003153	-0,621708056	0,337487871	0,083590204	0,328545496	0,300140839	0,021180518	0,003719397	0,142093055	0,651608797	0,92208763	0,560071088	0,642726012	0,295858817	0,371971929	0,439063236	0,344032901	0,054987946	0,340240573	0,818418738	0,353988832	-0,403804677	0,247165915
ENSFALG00000000276	0,642674173	0,557675699	0,754338036	-0,144715591	0,43685691	-0,133834912	-0,016211519	-0,192300465	-0,081149439	0,123741565	-0,072140664	0,377542705	-0,406187772	-0,075287986	-0,351216616	-0,37325884	0,045061862	0,093927257	0,011700813	0,689981456	0,206816461	0,712423936	0,964546621	0,59455631	0,823649964	0,733422104	0,843011011	0,282118251	0,244120309	0,836237883	0,319676025	0,288059465	0,332887442	0,347278897
ENSFALG00000000277	0,092670641	-0,005454259	0,185389898	-0,024256086	-0,108409772	-0,156221451	-0,05966398	-0,087810451	-0,153397843	-0,36787114	0,070058057	0,123334902	0,388855071	0,187979687	0,558880245	0,341865175	0,799014924	0,988069163	0,608112707	0,94697102	0,76562113	0,666484239	0,869948659	0,809388907	0,67222734	0,295626081	0,847497969	0,734271568	0,266751369	0,603019463	0,09306794	0,333611943	-0,34191843	0,333531711
ENSFALG00000000278	-0,293108878	-0,252372091	-0,478741076	0,208653831	-0,005421329	0,709953365	0,237060946	0,554728726	0,220519398	-0,000654273	-0,22618081	-0,458154801	0,075575409	-0,204993402	-0,169696958	-0,016674562	0,411128104	0,481774592	0,161569811	0,562927389	0,988141191	0,021434904	0,509602265	0,096050887	0,540395168	0,998568779	0,52977337	0,182986201	0,835619816	0,569950337	0,639294285	0,963534536	0,123116516	0,734727855
ENSFALG00000000279	0,728124323	0,852165186	0,373710215	0,154536463	0,456225347	0,387499691	0,676056579	-0,195850698	-0,509269657	-0,032102141	-0,731344273	-0,375458423	-0,523042857	-0,083344079	-0,579809766	0,148461432	0,016954003	0,001741341	0,287430318	0,669909577	0,185074893	0,268567807	0,031861	0,587635097	0,132717018	0,929848891	0,016234361	0,285000568	0,120822608	0,818945963	0,078932291	0,68230441	0,178750379	0,621239492
ENSFALG00000000281	0,387262781	0,69857959	0,065364631	0,39207826	0,28017704	0,504284397	0,985537006	-0,353711609	-0,805336174	-0,408439655	-0,972643121	-0,750485023	-0,31176389	0,015390192	-0,379026221	0,578998957	0,268885999	0,024620925	0,857624214	0,262458896	0,433000211	0,137193266	1,88E-07	0,316010082	0,004930501	0,241261788	2,37E-06	0,012389249	0,380526812	0,966341928	0,280076363	0,079452217	-0,103821153	0,775323404
ENSFALG00000000282	0,147235927	0,378982983	0,795474416	-0,362005196	-0,196238676	-0,443602111	-0,228740205	-0,292395175	-0,1739678	0,09190244	0,11266562	0,576359637	-0,190422856	-0,068690772	0,205962562	0,041718251	0,684813215	0,280135761	0,005931977	0,303983483	0,586880539	0,199084888	0,524999512	0,41232134	0,630755207	0,800652793	0,756648603	0,081159968	0,598228681	0,850445927	0,568087654	0,908899988	-0,263023096	0,462816244
ENSFALG00000000283	0,219743458	0,60642654	0,88172025	-0,641040156	-0,243478482	-0,057152461	0,051271745	-0,151286657	-0,242270854	0,470586777	-0,128298206	0,500255429	-0,714142323	0,457934307	0,111297044	0,170120373	0,541857548	0,063069074	0,000740638	0,045788605	0,497857629	0,875386561	0,888137431	0,676531417	0,500058865	0,169863106	0,723921887	0,140877679	0,020336973	0,183224185	0,759531144	0,63844599	-0,389356692	0,266080825
ENSFALG00000000286	0,469547932	0,770760917	0,273242711	0,193950034	0,202608424	0,240198493	0,741691577	-0,385709904	-0,727917697	-0,228234476	-0,762549885	-0,459305405	-0,350983931	0,100430657	-0,259462073	0,524492127	0,170937522	0,009065334	0,444944573	0,591336761	0,57454402	0,503845882	0,014065851	0,27097676	0,017000926	0,525941417	0,010323906	0,181747289	0,320019039	0,782510444	0,469117443	0,119611143	-0,173880626	0,630929113
ENSFALG00000000287	-0,147079814	-0,330811639	-0,353135523	0,45149511	0,240888307	-0,412552571	-0,143177752	-0,293976765	-0,001545281	-0,415077019	0,233795239	-0,059091329	0,467572239	-0,122851497	0,007696492	-0,079689119	0,685133004	0,350478692	0,316854574	0,190254664	0,502583982	0,236089615	0,693140667	0,409679295	0,996619706	0,232946237	0,515622754	0,87118813	0,172992017	0,735281674	0,983164921	0,826782834	0,216596754	0,54780408
ENSFALG00000000288	0,356987466	0,463912514	0,336681849	-0,37521228	-0,156672358	0,120028553	0,412086565	-0,278315486	-0,471055239	0,108193728	-0,371780611	-0,060213861	-0,449484632	0,675389206	0,199252401	0,485660255	0,311230396	0,176836357	0,341468424	0,285341998	0,665568546	0,741187654	0,236672472	0,436192091	0,169379924	0,76607729	0,290125062	0,868758712	0,192481654	0,032095246	0,581031548	0,154727394	-0,444507249	0,198060393
ENSFALG00000000289	0,343875389	0,388630968	-0,247764192	0,516408296	0,496529697	0,869279908	0,772495671	0,244050203	-0,248513998	-0,236981878	-0,788237629	-0,810849188	-0,169135781	-0,348084635	-0,650625481	0,078252653	0,330590283	0,267051238	0,490079135	0,126465832	0,1443381	0,001087783	0,00881401	0,496816949	0,488723639	0,509747682	0,006753429	0,004426611	0,640419164	0,324309117	0,041635538	0,829866678	0,362135893	0,303795927
ENSFALG00000000290	0,771114679	0,683611576	0,256977425	0,29655431	0,739374115	0,69363521	0,618810967	0,177336761	-0,205925896	-0,065996894	-0,666700729	-0,423384874	-0,392164585	-0,103906832	-0,678139755	-0,146593354	0,009013677	0,029289806	0,473536277	0,405390782	0,014532789	0,02610206	0,056464083	0,624046931	0,568158083	0,856258962	0,035252429	0,222769577	0,262344459	0,775141981	0,031137293	0,686129777	0,493815782	0,146891079
ENSFALG00000000291	0,464460609	-0,048920133	-0,4626956	0,355346041	0,461448965	0,564948056	0,335755353	0,333229567	0,063073001	-0,304744947	-0,267434517	-0,571023763	0,294854909	0,05919375	-0,117351828	-0,00061398	0,176257417	0,893242941	0,178125785	0,313620565	0,179452463	0,088815539	0,342882585	0,346752947	0,862575382	0,391906547	0,455062908	0,084684394	0,408215833	0,870966426	0,746798992	0,998656918	0,309060497	0,384890454
ENSFALG00000000292	0,589651472	0,498298759	0,051424527	0,025194383	0,153009952	0,277035323	0,636633208	-0,286281761	-0,558175702	-0,20199987	-0,584511648	-0,454388474	-0,220878538	0,346274899	-0,046806151	0,477708537	0,072796201	0,142688618	0,887805856	0,944922256	0,673017495	0,438393354	0,047787593	0,42260904	0,093569946	0,575718382	0,075960604	0,187076352	0,539718846	0,327002019	0,897835563	0,162606209	-0,185254249	0,608379906
ENSFALG00000000293	0,185989034	0,006584364	-0,112662316	0,052334775	-0,172682231	0,106454545	0,225596895	-0,060316378	-0,290537665	-0,452868705	-0,187193806	-0,258769845	0,413248322	0,064452986	0,489723701	0,558443601	0,60693305	0,985597329	0,756655559	0,885830723	0,633321479	0,769751795	0,530864963	0,86853689	0,415434558	0,188741872	0,604563406	0,470346707	0,23522091	0,859593338	0,150792114	0,093378858	-0,40878917	0,240819809
ENSFALG00000000294	0,345317958	0,557115838	-0,003081238	0,474760238	0,230201044	0,379197604	0,711830769	-0,191763358	-0,593763718	-0,464524002	-0,768568578	-0,666553404	0,00318117	-0,457168679	-0,337175655	0,439306317	0,328430617	0,094328375	0,993259856	0,165587447	0,522282621	0,279840991	0,020937904	0,595605985	0,070327127	0,17619053	0,009390134	0,035307704	0,993041261	0,184051962	0,340715917	0,203989113	-0,018900969	0,958668898
ENSFALG00000000295	0,443792713	0,593443498	0,091594021	0,362206298	0,25761127	0,578340206	0,822746709	-0,097893493	-0,627754445	-0,482829073	-0,828569928	-0,642818123	-0,048337525	-0,075671632	-0,14682549	0,580453866	0,198868896	0,070517404	0,801310564	0,303694918	0,472407283	0,079876262	0,00346624	0,787898364	0,051989984	0,157505596	0,003055411	0,044998212	0,894508376	0,835412919	0,685654068	0,078520838	-0,143899634	0,691657157
ENSFALG00000000296	0,286209017	0,572821235	0,092580504	0,168391685	0,003491119	0,102887585	0,66089248	-0,440952052	-0,73610118	-0,293145516	-0,640294181	-0,464998477	-0,170299707	0,220468433	-0,005601384	0,694884675	0,42273217	0,083486354	0,799207067	0,64191172	0,992363269	0,777300835	0,037476324	0,202102096	0,015210518	0,411066893	0,046122973	0,175690374	0,638086814	0,540491171	0,987747356	0,025722159	-0,371064081	0,291129152
ENSFALG00000000297	0,367646793	0,596238011	0,815664321	-0,567391249	-0,004126827	0,196068498	0,047514442	0,137408687	-0,03573826	0,543706232	-0,124592783	0,449787923	-0,714930508	0,437234201	-0,045132582	-0,033705849	0,295943436	0,068868159	0,004017615	0,087139119	0,990972719	0,587211466	0,896296494	0,705029815	0,92192233	0,104263475	0,731644868	0,192144729	0,020134826	0,206379487	0,901473335	0,926352164	-0,14024405	0,699179214
ENSFALG00000000299	0,131253673	0,555120588	0,942045477	-0,609768132	-0,344059837	-0,349651049	-0,129412238	-0,297080817	-0,243894465	0,391913623	0,008057136	0,634589259	-0,56926006	0,129882521	0,138708112	0,121012292	0,717777995	0,095766762	4,60E-05	0,061239392	0,330313739	0,321987609	0,721604324	0,404517422	0,497100341	0,262677223	0,982376158	0,048734167	0,085870616	0,720626588	0,702346782	0,73912814	-0,401548657	0,250068548
ENSFALG00000000301	0,379043949	0,774161367	0,951113892	-0,521433385	-0,187596202	-0,012495607	0,174514122	-0,199423809	-0,382274279	0,305553372	-0,293942263	0,383679161	-0,63788962	0,181870164	0,047517376	0,261356874	0,28005201	0,00857736	2,36E-05	0,122176905	0,603772682	0,972670127	0,629665704	0,580699538	0,275633833	0,390587553	0,409736846	0,273724257	0,047211867	0,615059202	0,896290117	0,46575991	-0,386041872	0,270529062
ENSFALG00000000304	0,788557852	0,897365745	0,792862011	-0,272849229	0,278740952	0,263314313	0,382861107	-0,107054875	-0,332509085	0,25601062	-0,499822763	0,08240739	-0,704192176	-0,0120487	-0,41918922	-0,026920104	0,006715466	0,000428184	0,006219801	0,445626796	0,435461622	0,46230261	0,274835313	0,768482961	0,347861015	0,475260613	0,141276903	0,820953037	0,023010762	0,973647294	0,227876772	0,941154929	0,087335609	0,810403908
ENSFALG00000000305	0,323396573	0,783189933	0,573824883	-0,023633487	-0,053454395	0,256127112	0,661111725	-0,322606585	-0,742122183	-0,224901039	-0,712288349	-0,204947892	-0,356525915	0,090163469	0,022151392	0,673426364	0,362029655	0,007372155	0,082822181	0,948330613	0,883402055	0,475052699	0,037390703	0,363271343	0,013980259	0,53216701	0,020817987	0,570037864	0,311901516	0,804362998	0,951567599	0,032790977	-0,452166458	0,189514397
ENSFALG00000000306	0,302460757	0,587758924	-0,065394019	0,481876046	0,341253521	0,589981164	0,96916044	-0,249777898	-0,69848979	-0,408164029	-0,949644178	-0,811241624	-0,270450128	-0,070790082	-0,47241435	0,468236171	0,395644956	0,07395121	0,857560749	0,158447508	0,334534161	0,0725962	3,81E-06	0,48644242	0,024647298	0,241610653	2,65E-05	0,00439221	0,449796638	0,845920371	0,167982759	0,172299972	0,020316815	0,955575307
ENSFALG00000000309	0,317483008	0,609042757	0,932162148	-0,718141874	-0,196840129	-0,136911483	-0,06717337	-0,141503927	-0,135500464	0,597451099	-0,023970702	0,617585639	-0,782229062	0,37770048	0,011905145	-0,006840938	0,371375849	0,061633564	8,53E-05	0,019325549	0,585711512	0,706057213	0,853719499	0,69658408	0,708975195	0,068160139	0,947594209	0,057096217	0,007494329	0,281900712	0,973961185	0,985036147	-0,267097582	0,455653024
ENSFALG00000000310	0,348241544	0,826490033	0,700304135	-0,283832716	-0,171070631	-0,132151562	0,479627148	-0,587346975	-0,760343392	0,046324444	-0,51839337	0,052828445	-0,587971288	0,34748974	0,038647319	0,601811939	0,324076179	0,003197885	0,024118202	0,426763606	0,636543556	0,715914308	0,160683602	0,074204187	0,01068202	0,898882459	0,124760592	0,884759753	0,073821017	0,325193052	0,915585148	0,06565425	-0,518828812	0,124388452
ENSFALG00000000311	0,549263365	0,715350847	0,105978027	0,533952706	0,54477755	0,575215863	0,944245518	-0,250819736	-0,680741142	-0,475802793	-0,960075996	-0,747374844	-0,248606093	-0,212959597	-0,574824626	0,318860731	0,100069608	0,02002759	0,770759295	0,111889094	0,103446487	0,08190733	3,95E-05	0,484565464	0,030249367	0,164529532	1,06E-05	0,012965279	0,488557261	0,554709291	0,082163986	0,369187832	0,191040918	0,597018922
ENSFALG00000000313	0,808102521	0,738959723	0,160730851	0,470680558	0,702923051	0,540484942	0,824065287	-0,187105618	-0,536005676	-0,38264524	-0,854989533	-0,65340046	-0,267135225	-0,241252609	-0,66729427	0,086007037	0,004672806	0,014617409	0,657344676	0,169766312	0,023368319	0,106744536	0,003369937	0,60473675	0,110255833	0,275128905	0,001617816	0,040482244	0,455587079	0,501918092	0,03503033	0,813245154	0,388303957	0,26748914
ENSFALG00000000314	-0,320738229	-0,698411561	-0,525826018	0,102518027	0,080744421	-0,114697988	-0,590288728	0,403584582	0,741118606	0,203773617	0,584131986	0,126515706	0,324081009	-0,4357752	-0,203705264	-0,74066528	0,366216426	0,024670289	0,118502841	0,778083933	0,824518638	0,75237295	0,072409944	0,247448262	0,014180308	0,572298007	0,076197821	0,727634286	0,360955588	0,208072249	0,572429672	0,014271324	0,545184555	0,103137168
ENSFALG00000000315	0,111048987	0,57196252	-0,014300654	0,42883453	0,130331626	0,463846352	0,861927945	-0,238191095	-0,716951403	-0,392912963	-0,861080645	-0,700165529	-0,177066735	-0,050487446	-0,25218336	0,65060154	0,760053897	0,084057329	0,968723716	0,216234329	0,719693221	0,17690632	0,001341428	0,507525648	0,019622876	0,26135352	0,001373189	0,024158344	0,6245837	0,889839794	0,482113525	0,041645584	-0,214392531	0,55198479
ENSFALG00000000316	0,049497719	0,248847636	0,790917248	-0,641578094	-0,137091823	-0,061371663	-0,405434889	0,279847463	0,308286975	0,64365529	0,322023357	0,807004615	-0,505674041	0,319493996	0,127925799	-0,260609975	0,89198863	0,488121008	0,006440417	0,045548494	0,705684518	0,866253998	0,245080216	0,433564528	0,386143491	0,044629234	0,364189411	0,004773898	0,135936329	0,368184268	0,724697069	0,467082121	-0,105779859	0,77117837
ENSFALG00000000317	0,421949574	0,718000083	0,214471353	0,269536523	0,128384188	0,136382536	0,833042212	-0,637412371	-0,892236079	-0,42973915	-0,860936553	-0,583927782	-0,291716447	-0,147725198	-0,31474077	0,547427289	0,224509298	0,019360797	0,551835074	0,451389181	0,723742943	0,707150671	0,002764597	0,047430008	0,0005171	0,215160274	0,001378644	0,076325609	0,413457618	0,683811265	0,375749924	0,101443213	-0,180511422	0,617748217
ENSFALG00000000318	0,860136145	0,760017465	0,262451481	0,168730727	0,468649995	0,429609054	0,690151404	-0,2020383	-0,484786564	-0,150082106	-0,760300633	-0,502902765	-0,403066899	-0,266875631	-0,602619744	0,053065419	0,001409232	0,010735648	0,463825166	0,641231505	0,171869462	0,215314548	0,027181581	0,575644196	0,155581551	0,678990931	0,010689045	0,138450001	0,248113075	0,45604194	0,065196783	0,88424572	0,26983284	0,450872381
ENSFALG00000000319	-0,057056271	0,2671251	0,75168279	-0,762426858	-0,304109266	-0,063421254	-0,355206028	0,198424583	0,268798796	0,827105086	0,247749211	0,751279684	-0,73665995	0,21877381	-0,035407548	-0,30205495	0,875594926	0,455604816	0,012172278	0,010343648	0,39294521	0,861822684	0,313824889	0,582635995	0,452676998	0,003155266	0,490106234	0,012244999	0,015093285	0,543687212	0,922643019	0,396310907	-0,127827889	0,724900911
ENSFALG00000000320	-0,235985882	0,129778506	0,725297564	-0,54031854	-0,363758477	-0,317660121	-0,407912215	-0,016473931	0,122829148	0,413587296	0,314868684	0,764651399	-0,346750102	0,046361531	0,21216401	-0,113306819	0,511580949	0,720842807	0,017603787	0,1068737	0,301472556	0,37109421	0,241929624	0,963973054	0,735328382	0,234798327	0,375545332	0,009990767	0,326293796	0,898801852	0,556224234	0,755299014	-0,265938525	0,457685638
ENSFALG00000000321	-0,080135757	-0,359458478	-0,289499379	0,356508389	0,191962193	-0,21796137	-0,292087042	0,109167634	0,21871908	-0,368610585	0,33775895	0,03268026	0,656884946	-0,105275118	0,256941858	-0,05654216	0,825824412	0,307650352	0,417179552	0,311927013	0,59521732	0,545222118	0,412837011	0,764021475	0,543790556	0,294581371	0,339828132	0,928588232	0,039064767	0,772246014	0,473599665	0,876708693	0,133399595	0,713326094
ENSFALG00000000323	0,514200756	0,352910173	0,008219273	0,194376857	0,36775166	0,835999075	0,487243484	0,481574034	-0,043081292	-0,136078494	-0,525303115	-0,456342135	-0,037130763	-0,174804711	-0,242746584	0,088523801	0,128379046	0,31718524	0,982021556	0,590504753	0,295795072	0,002583628	0,153186801	0,158746703	0,905934388	0,707779415	0,118936543	0,184948069	0,918888346	0,629086458	0,499191224	0,807864561	0,185347881	0,608195467
ENSFALG00000000325	0,134398557	0,448359662	0,765982962	-0,616156897	-0,402824881	-0,059479603	-0,181124073	0,120379211	-0,026481101	0,447367518	0,046696453	0,550846877	-0,387908329	0,030027737	0,2565529	0,17027213	0,711256308	0,1937344	0,009783646	0,057839173	0,248424217	0,870347704	0,616535243	0,740453361	0,942113197	0,19484318	0,898073958	0,098894469	0,268019451	0,934373519	0,474293096	0,63814204	-0,435024932	0,208945835
ENSFALG00000000326	-0,246573994	-0,17283161	-0,412224712	0,613179215	-0,039793578	-0,008736424	0,296805294	-0,242499308	-0,368280418	-0,799799277	-0,275392233	-0,528536927	0,651870013	-0,522255249	0,149972379	0,444116672	0,492234077	0,633023105	0,236499599	0,05940803	0,913089261	0,980890531	0,404974343	0,499642129	0,295047596	0,005476513	0,441226119	0,116270199	0,041115611	0,12148417	0,679215112	0,198502097	-0,15056882	0,677996804
ENSFALG00000000327	0,458053703	0,70950596	0,045214207	0,517237135	0,429569813	0,467816107	0,992807793	-0,400876484	-0,806760703	-0,492616646	-0,981235907	-0,789060129	-0,262273381	-0,071128024	-0,486676326	0,483585146	0,183095295	0,021554534	0,901295871	0,125752088	0,215361095	0,172737631	1,16E-08	0,250937026	0,004796567	0,148027797	5,30E-07	0,006656227	0,464139718	0,845192233	0,153737614	0,156760749	0,039463364	0,913808206
ENSFALG00000000330	0,47597218	0,6650505	-0,017040546	0,624742446	0,619734701	0,529526796	0,95600653	-0,302600426	-0,6724613	-0,454903827	-0,941595797	-0,801374564	-0,2754231	-0,130502462	-0,670009542	0,271251209	0,164358033	0,035874938	0,962734627	0,053469484	0,055990608	0,115461569	1,55E-05	0,395415875	0,033136769	0,186513544	4,74E-05	0,005316993	0,441172826	0,719338264	0,034026372	0,448402333	0,274403076	0,442935493
ENSFALG00000000332	0,155016444	0,482433129	0,353481606	-0,43333519	-0,107336444	0,568493328	0,225547091	0,407600099	0,063795519	0,695840102	-0,311591839	0,046043686	-0,777778153	0,109784	-0,344746367	-0,028963106	0,668933284	0,157896511	0,316347105	0,210921049	0,76788802	0,08638961	0,53095811	0,242325308	0,861013877	0,025434231	0,3808038	0,899492694	0,008079032	0,762721074	0,329285469	0,936696327	-0,051604772	0,8874147
ENSFALG00000000333	-0,421421137	-0,443073801	0,260761452	-0,711160667	-0,559294536	-0,54991657	-0,822593262	0,13685113	0,499847287	0,536558159	0,823818349	0,878360756	-0,010842406	0,454234443	0,623231704	-0,206482596	0,225151754	0,199684288	0,466813831	0,021114375	0,09277355	0,099583791	0,003477573	0,706181953	0,141254255	0,109818873	0,003387824	0,000824952	0,976285025	0,18724476	0,054221965	0,567089132	-0,335157432	0,343796807
ENSFALG00000000336	0,098551362	0,327068627	-0,146402658	0,606667414	0,135053896	0,114829941	0,742677758	-0,513145899	-0,812177685	-0,839453405	-0,689002022	-0,689854757	0,30005576	-0,076576753	0,064996303	0,762230986	0,786500527	0,356285914	0,686520639	0,062935999	0,709899407	0,752095558	0,013870366	0,129299544	0,004310926	0,002383211	0,027544333	0,02727489	0,399599557	0,833467189	0,858419707	0,010375133	-0,287653424	0,420290439
ENSFALG00000000337	0,126330093	0,602461539	0,261376013	0,004952452	-0,046705199	-0,102261471	0,497836862	-0,570554613	-0,633216338	0,05755805	-0,524411521	-0,224527187	-0,552456649	0,064324605	-0,342213278	0,344676002	0,728021155	0,065286211	0,465726051	0,989166776	0,898054952	0,778627682	0,143118177	0,084998897	0,049376947	0,874508061	0,119678324	0,532867074	0,097708859	0,859870693	0,333087678	0,329390786	-0,190852047	0,597388514
ENSFALG00000000338	-0,515096027	-0,845001934	-0,364844185	-0,118129295	-0,380205182	-0,427486718	-0,77984421	0,279297426	0,585779061	-0,05441619	0,817163548	0,41895609	0,729573646	-0,097391665	0,649204829	-0,171920464	0,127600996	0,00208512	0,29992322	0,745168037	0,278459384	0,217840273	0,007803751	0,43450708	0,075172176	0,881316436	0,003896	0,228162482	0,016627401	0,788965013	0,042234421	0,634843794	-0,126698981	0,727252344
ENSFALG00000000339	-0,428224252	-0,706109435	-0,277538156	-0,311555529	-0,110468731	0,003207437	-0,725912311	0,660551437	0,894757352	0,543340946	0,762756951	0,479724085	0,108466027	0,235189995	0,168753231	-0,615205778	0,216960643	0,022477772	0,437528118	0,380862269	0,761277063	0,992983804	0,01746103	0,037609773	0,000471862	0,104542971	0,010290739	0,160586828	0,765502363	0,513047858	0,641186362	0,058337282	0,246527448	0,492318434
ENSFALG00000000341	-0,252284963	0,010066458	0,488118515	-0,338047006	-0,324804654	-0,636663443	-0,402209898	-0,301596317	-0,064910419	0,108370887	0,416198448	0,679736025	-0,009286982	0,403084658	0,523663852	0,201518355	0,48193105	0,977981855	0,152339336	0,339390143	0,359821729	0,047773684	0,249215828	0,3970642	0,85860521	0,765703227	0,231557491	0,030590369	0,979686478	0,248090252	0,120302578	0,576648232	-0,440633644	0,202466392
ENSFALG00000000344	0,275048436	0,512087056	-0,161169979	0,647116322	0,444551148	0,48578707	0,958650494	-0,345181658	-0,72443065	-0,566925693	-0,91219904	-0,854784121	-0,124174613	-0,092340789	-0,475126598	0,457379755	0,441819896	0,13022761	0,65645682	0,043125297	0,198010783	0,154603651	1,22E-05	0,328634359	0,017806477	0,087456986	0,000233597	0,001626579	0,732517811	0,799718109	0,165215227	0,183823532	0,091463391	0,801589196
ENSFALG00000000347	0,420210891	0,502659318	-0,106651046	0,663997921	0,592566914	0,389277938	0,89817186	-0,410219262	-0,697462889	-0,628006821	-0,837583798	-0,784880276	-0,07709503	-0,001555717	-0,467820513	0,342792433	0,22662707	0,13867217	0,769336424	0,036275857	0,071039992	0,266186037	0,000415306	0,239016121	0,024950265	0,051867265	0,002490235	0,007160667	0,832353421	0,996596877	0,172733037	0,332216372	0,202056414	0,575609228
ENSFALG00000000348	-0,033054518	0,143786748	0,423512154	-0,253920796	-0,108147754	-0,450135466	-0,207779293	-0,300123765	-0,101353393	0,157555731	0,228914618	0,492166835	-0,190802705	0,320422863	0,195449564	0,081189043	0,927772193	0,691889083	0,222615674	0,478997257	0,766174371	0,191759068	0,564602255	0,399487475	0,780552973	0,663775767	0,524674832	0,148455569	0,597485081	0,366714703	0,588415619	0,823565031	-0,212274862	0,556013055
ENSFALG00000000349	-0,355075288	-0,535629635	0,195479322	-0,628634258	-0,439349771	-0,462066728	-0,95552417	0,367905299	0,722863171	0,533731675	0,92867909	0,90261733	0,141194726	0,175601767	0,540426579	-0,408872557	0,314015744	0,110553868	0,588357703	0,051563006	0,203939157	0,178794306	1,62E-05	0,295577777	0,018177063	0,112065837	0,000103797	0,000349324	0,69722072	0,627498582	0,106789826	0,240714429	-0,133573335	0,712965995
ENSFALG00000000352	0,612078137	0,699941834	0,720391814	-0,391280131	0,258256231	0,380942194	0,150563973	0,220203795	0,043490372	0,571129702	-0,288975152	0,232479972	-0,804570989	-0,089110532	-0,550195892	-0,363085816	0,059995184	0,024223226	0,018772156	0,263518238	0,471259704	0,27745113	0,678006702	0,540989782	0,905044548	0,084613479	0,4180619	0,518055791	0,005003536	0,806611222	0,099376504	0,30243459	0,277508872	0,437578487
ENSFALG00000000353	-0,084704616	0,37093556	0,019357444	0,252816982	0,125952961	0,334014908	0,705975933	-0,284280617	-0,587547265	-0,218570613	-0,609565608	-0,424839297	-0,326420088	0,491326768	-0,118072245	0,54667709	0,816032381	0,291309449	0,957671455	0,480976042	0,728807374	0,345547172	0,022514606	0,426002371	0,074081119	0,544070942	0,061349277	0,221014545	0,357296996	0,149256486	0,745287684	0,102007869	-0,232448494	0,518114078
ENSFALG00000000354	-0,331805913	-0,495533937	0,098737309	-0,607194475	-0,390614632	-0,579669708	-0,830506297	0,127323496	0,556518904	0,541596608	0,875734047	0,817223233	0,022382324	0,524267488	0,520783757	-0,292937286	0,34894419	0,145271644	0,786105526	0,062645459	0,264403337	0,079021945	0,002926926	0,72595127	0,094757255	0,105884161	0,00089559	0,003891214	0,951063187	0,119798425	0,122726199	0,411414838	-0,178388868	0,621957034
ENSFALG00000000355	0,237997638	0,566041818	0,337280492	-0,060270419	-0,227522213	0,193895446	0,542945332	-0,292226365	-0,631329195	-0,22207962	-0,624733834	-0,307744122	-0,205987334	-0,133389517	0,049317686	0,577475397	0,507880869	0,088062511	0,340556266	0,868636332	0,527269152	0,591443202	0,104846206	0,412603812	0,050269655	0,537459464	0,053473755	0,38702405	0,568040073	0,713346983	0,892379575	0,080435163	-0,438185595	0,205279966
ENSFALG00000000356	-0,280453116	-0,401868216	0,255418236	-0,458343366	-0,313503094	-0,70418845	-0,836551873	-0,000433853	0,452540087	0,321491573	0,84065703	0,859942372	0,158994172	0,223380105	0,495092628	-0,287966435	0,432527762	0,24965625	0,476318509	0,182782823	0,377732377	0,023011806	0,002550768	0,999050947	0,189103147	0,365027507	0,002316092	0,001416711	0,660859779	0,535017381	0,145686554	0,419762176	-0,140074449	0,699528778
ENSFALG00000000359	0,316563682	0,567901406	-0,079631198	0,663700737	0,456212251	0,538171254	0,952375259	-0,261544248	-0,71984385	-0,616605331	-0,928855316	-0,831722965	-0,053860769	-0,135430575	-0,405978866	0,505538259	0,372839426	0,086791651	0,826907139	0,036389598	0,185089118	0,108549306	2,12E-05	0,465428468	0,018905908	0,057605301	0,000102797	0,002848213	0,882520769	0,709119813	0,244386448	0,136058831	0,053888418	0,882460811
ENSFALG00000000360	0,115493681	0,227881024	0,699192571	-0,795623282	-0,48818856	-0,550541547	-0,458158287	-0,224681924	0,04769707	0,570229254	0,35197216	0,755134295	-0,439667596	0,107317688	0,237369679	-0,102849536	0,750700632	0,526600118	0,024441419	0,005915867	0,15227162	0,099120371	0,182982439	0,532577274	0,895899703	0,085217448	0,318563558	0,011561965	0,203573995	0,767927648	0,509034626	0,777381454	-0,335067015	0,343935163
ENSFALG00000000361	-0,214445689	-0,161952345	0,323711997	-0,528770275	-0,254918928	-0,612892821	-0,593222856	-0,125750604	0,264481062	0,500486214	0,632450616	0,767176485	-0,216950302	0,622157116	0,348024009	-0,176608785	0,551883819	0,65487594	0,361534471	0,116079258	0,477210985	0,059560385	0,070648706	0,729229327	0,460247309	0,140665014	0,049737886	0,009600585	0,547134676	0,054761451	0,324399142	0,625494393	-0,190116881	0,598827908
ENSFALG00000000362	-0,006376259	-0,264063799	0,35582509	-0,761257405	-0,366932271	-0,354886659	-0,746744314	0,247383287	0,557325202	0,60441909	0,692025794	0,795974401	-0,130088063	0,231886686	0,372072008	-0,429636615	0,9860525	0,460981876	0,312922003	0,010532633	0,296955389	0,314291215	0,013084302	0,490768351	0,094178247	0,064185315	0,026597045	0,005877992	0,720199372	0,519154825	0,289717253	0,215281859	-0,091779692	0,800914566
ENSFALG00000000363	-0,380822988	-0,67927355	-0,60200549	0,437707712	0,18857703	-0,461414206	-0,387762938	-0,11977843	0,288112623	-0,330339252	0,496388402	-0,013874969	0,622529423	-0,023529237	0,097574051	-0,285781739	0,277614073	0,030748146	0,065544449	0,205831828	0,601846867	0,179489537	0,268214483	0,741711536	0,419515563	0,351208939	0,144470343	0,969654347	0,054574138	0,948558279	0,78857731	0,42345574	0,307486138	0,387442867
ENSFALG00000000364	0,288257889	0,615667856	-0,019678939	0,554066077	0,466500318	0,409793374	0,923608958	-0,416117061	-0,713954436	-0,383939583	-0,902025235	-0,743684148	-0,35811832	-0,091792998	-0,646895708	0,311906894	0,419270574	0,058094936	0,956968987	0,09653257	0,174112813	0,239552471	0,000135759	0,231658122	0,020385367	0,273371074	0,000357634	0,01367284	0,309589289	0,800886188	0,043220132	0,380296661	0,174446861	0,629799805
ENSFALG00000000367	0,494546477	0,629299048	0,132334101	0,53846104	0,543924825	0,228940887	0,818336935	-0,489375673	-0,761812541	-0,595656971	-0,761736368	-0,572610294	-0,10271135	0,170789289	-0,289594314	0,456316195	0,146201031	0,05124193	0,715535588	0,108322217	0,104096446	0,524625938	0,003802676	0,151126762	0,010442622	0,069208978	0,010454941	0,083626381	0,777674257	0,637106608	0,417019858	0,184976234	0,04560929	0,900436963
ENSFALG00000000369	-0,197305862	-0,06869628	0,129124018	-0,124030996	-0,201279908	-0,645076758	-0,095274276	-0,635910721	-0,319499045	-0,127896901	0,20495986	0,282708808	-9,48E-05	0,556229527	0,380912528	0,30006633	0,584806874	0,850434048	0,722203723	0,732817679	0,577108902	0,044007376	0,79346904	0,04812077	0,368176272	0,724757232	0,570014847	0,428676535	0,999792654	0,09496561	0,277491676	0,399582136	-0,363206233	0,302262251
ENSFALG00000000370	0,172441739	0,360071789	-0,252243014	0,710534369	0,522332748	0,501045423	0,811644527	-0,151843566	-0,535907694	-0,550997685	-0,729107615	-0,761376994	0,027341714	0,064335374	-0,356236346	0,416704816	0,633801946	0,306765158	0,482006385	0,021280236	0,121418975	0,140150527	0,00435709	0,675395222	0,110333441	0,098783012	0,016731938	0,010513197	0,940234693	0,859847427	0,312322952	0,230931958	0,131150661	0,717991896
ENSFALG00000000371	-0,138166173	0,429962536	0,427878163	-0,301459894	-0,390872067	0,323224645	0,351093979	0,018879408	-0,347139104	0,175391047	-0,423817452	-0,018830969	-0,447739957	0,134908634	0,106549781	0,461406564	0,703465412	0,214895521	0,217373158	0,397288404	0,264060761	0,362299708	0,319856788	0,958716013	0,325714635	0,62791824	0,222246764	0,95882186	0,194426524	0,710200114	0,769550476	0,179497689	-0,505057322	0,136493276
ENSFALG00000000376	0,559521451	0,897914132	0,908454233	-0,356974933	0,066270824	0,052880057	0,332800789	-0,293330251	-0,450632626	0,270016361	-0,450927283	0,221724258	-0,755577276	0,043753628	-0,288770528	0,115865929	0,09261256	0,000419392	0,000274793	0,31124861	0,855667567	0,884647796	0,347412172	0,410758324	0,191208171	0,450552439	0,190882102	0,538127549	0,011485222	0,904471955	0,418406549	0,749918595	-0,126675234	0,727301828
ENSFALG00000000378	0,325449263	0,59606255	0,937335008	-0,452086445	0,033295906	-0,033955237	-0,074889124	-0,019982081	-0,046850411	0,414014083	-0,060466567	0,555240166	-0,618258139	0,011251198	-0,169128055	-0,199139932	0,358813212	0,068970963	6,25E-05	0,189602535	0,927245898	0,925808499	0,837095719	0,956306646	0,89773938	0,234266879	0,868211933	0,095680167	0,056748705	0,975391119	0,640434654	0,581249435	-0,008554636	0,981288103
ENSFALG00000000380	0,44532255	0,750154271	0,140182703	0,28003283	0,226803023	0,392222313	0,849524232	-0,350491209	-0,714621001	-0,220101842	-0,891225394	-0,637040053	-0,417472389	-0,212108853	-0,517403582	0,413522373	0,197140216	0,012449638	0,699305649	0,433247091	0,528611183	0,262267946	0,001862892	0,320746022	0,020214039	0,541181922	0,000536096	0,047600654	0,229985577	0,556329324	0,125609056	0,23487923	-0,023036094	0,949635277
ENSFALG00000000381	0,75871912	0,890772959	0,366453827	0,278494134	0,530242158	0,429426002	0,824842691	-0,295489328	-0,65762283	-0,237121772	-0,863609904	-0,50589537	-0,452591383	-0,018759557	-0,545339519	0,255709881	0,010951159	0,000544763	0,297634021	0,435885309	0,11487938	0,215531727	0,003314069	0,407160094	0,038768952	0,509490408	0,001279965	0,135736791	0,189046726	0,958977907	0,103019552	0,475797552	0,153277552	0,672472349
ENSFALG00000000384	0,396432133	0,880108629	0,490154887	0,11651321	0,176812432	0,517560265	0,806795907	-0,163615626	-0,679898812	-0,131221574	-0,866192222	-0,380220995	-0,510118948	0,034619219	-0,301377758	0,519959458	0,256721444	0,000780258	0,15037813	0,748559242	0,625089358	0,125474507	0,004793291	0,65151916	0,030534964	0,717844646	0,001189619	0,278437731	0,131963537	0,924361154	0,39742342	0,123425391	-0,204386578	0,571117809
ENSFALG00000000385	-0,098836797	-0,049051814	-0,269635059	0,212195773	0,237602636	0,630152403	0,064107354	0,656968226	0,408246618	0,267800461	-0,13042052	-0,263736728	-0,117975786	-0,446699942	-0,529972933	-0,388839192	0,785894206	0,89295696	0,451217296	0,556163722	0,508606482	0,050831733	0,860340074	0,039031305	0,241506089	0,454422377	0,719508515	0,461558028	0,745489993	0,195591315	0,11509827	0,26677261	0,455674957	0,185673269
ENSFALG00000000387	0,241909686	0,101426703	0,560426141	-0,748344593	-0,341036302	-0,474671109	-0,575554739	-0,020413769	0,266830364	0,586047635	0,480246715	0,750971744	-0,2957937	0,058936189	0,213268133	-0,27939651	0,500717992	0,780397504	0,091972478	0,012783705	0,334861987	0,165678077	0,081685442	0,955363485	0,456121279	0,075005787	0,16006568	0,012300757	0,406654051	0,871523964	0,554122214	0,434337218	-0,148659921	0,681898333
ENSFALG00000000388	0,488687323	0,891098716	0,539627859	-0,186522394	0,004721868	0,34634144	0,735816366	-0,318833083	-0,702405197	0,090358017	-0,783943564	-0,267277253	-0,710892474	0,261649412	-0,238789382	0,505511994	0,151789972	0,000538512	0,107410873	0,605883586	0,989671144	0,326902801	0,015270517	0,369231678	0,023515307	0,803947742	0,007277325	0,455338301	0,02118529	0,465242493	0,506427751	0,136082534	-0,313808163	0,377243255
ENSFALG00000000392	0,567249227	0,914723741	0,563666404	0,098276724	0,392089138	0,461252121	0,738592454	-0,180644635	-0,588501524	-0,040139543	-0,785173722	-0,279576869	-0,61362597	0,167466432	-0,434955858	0,291263363	0,087236008	0,000208517	0,089703156	0,78708401	0,262444474	0,179662479	0,014692693	0,6174844	0,073496597	0,912336083	0,007124396	0,434028104	0,05917088	0,643769264	0,209026368	0,414216961	0,007282735	0,984069863
ENSFALG00000000395	-0,308419567	-0,346024381	0,240883514	-0,484722911	-0,203661635	-0,402616492	-0,742667123	0,197163022	0,597685691	0,596408095	0,71704676	0,784014837	-0,180580615	0,078356615	0,080738454	-0,573476276	0,385928564	0,327375701	0,502592746	0,155643893	0,572513717	0,248692301	0,013872464	0,585084271	0,068023769	0,068768602	0,019598944	0,007268402	0,617611181	0,829643418	0,824531437	0,083052488	0,126513327	0,727639243
ENSFALG00000000396	0,273635272	0,546227167	0,786332967	-0,559523892	-0,349163435	-0,159709976	-0,060993507	-0,115931255	-0,217011337	0,304860985	-0,073161719	0,440123388	-0,390844256	0,043343083	0,219812071	0,223829961	0,444264421	0,102347467	0,006982381	0,092610829	0,32270935	0,659410237	0,867071958	0,749781375	0,547019146	0,391717092	0,840812635	0,20305098	0,264097758	0,905364922	0,541728172	0,534173669	-0,434424935	0,209645971
ENSFALG00000000398	0,43814946	0,897767871	0,788045125	-0,119689279	0,168879723	0,287818951	0,537469506	-0,214290837	-0,523980624	0,103405723	-0,634082953	0,006200036	-0,696060614	-0,00599491	-0,367236713	0,222038751	0,205321665	0,000421724	0,006776323	0,741898286	0,640932651	0,420011043	0,109100467	0,552177971	0,120037848	0,776203203	0,048970559	0,986437942	0,025368092	0,986886606	0,296523993	0,537536283	-0,09521573	0,793593654
ENSFALG00000000402	0,364110561	0,401002665	0,208097322	-0,298649856	-0,044833388	0,050924347	0,314839093	-0,225104071	-0,353705795	0,18238802	-0,244806297	-0,031011699	-0,405710862	0,710663627	0,132642514	0,400870744	0,300969659	0,250773867	0,563992962	0,401920064	0,902123855	0,888891427	0,375592656	0,531786975	0,316018598	0,614035425	0,495442081	0,932227112	0,244728114	0,021245932	0,714895842	0,25094445	-0,324912064	0,359653583
ENSFALG00000000403	-0,540945817	-0,790763649	-0,348396547	0,050063781	-0,18439007	-0,623803729	-0,644306154	-0,09928182	0,374440039	-0,18989168	0,731008738	0,36000362	0,607600789	0,083542291	0,470768064	-0,223044029	0,106387308	0,006458074	0,323846156	0,890759551	0,610083116	0,053936227	0,044343771	0,784949094	0,28641462	0,599269086	0,016308341	0,30686348	0,062422081	0,818521367	0,169676025	0,535648044	-0,000553582	0,998789039
ENSFALG00000000405	0,215038267	0,252404584	0,419305734	-0,662107616	-0,332557963	-0,035167091	-0,109798395	-0,002455359	0,040267897	0,574981786	0,039559115	0,34447284	-0,559924126	0,102849127	-0,021498275	-0,086715521	0,550758739	0,481716251	0,227734056	0,037003445	0,347785787	0,923167057	0,76269071	0,994628934	0,912056667	0,082060825	0,913599731	0,329694955	0,092327311	0,777382321	0,952994252	0,811729765	-0,183802047	0,611243015
ENSFALG00000000406	-0,311880925	-0,396177388	0,33423479	-0,671310268	-0,399579963	-0,518987159	-0,923131865	0,262678727	0,659870243	0,632415994	0,880500357	0,961953924	-0,052329523	0,183551193	0,398627472	-0,466189304	0,380338451	0,257055213	0,345209957	0,033552422	0,252616922	0,124253295	0,000139101	0,463423951	0,037877281	0,049754247	0,000770489	8,75E-06	0,885842118	0,611738071	0,253855026	0,174438814	-0,089157276	0,806511389
ENSFALG00000000407	-0,196542562	0,039683289	0,052393953	0,293289078	0,230183762	-0,243567657	0,190793386	-0,441482138	-0,334838493	-0,31038385	-0,062640823	0,008263763	-0,00262721	0,528272593	0,071372943	0,231962821	0,586289776	0,913329377	0,885702333	0,410827087	0,522314728	0,497695248	0,59750332	0,201496459	0,344284972	0,382751345	0,863509612	0,981924254	0,994253019	0,116486732	0,844664592	0,519013733	-0,066068327	0,856104737
ENSFALG00000000408	-0,040068682	0,4054815	0,080101616	-0,271391407	-0,395005051	0,312296085	0,532565878	-0,1579904	-0,471776558	0,225807077	-0,544053562	-0,322371182	-0,54243289	0,275427376	-0,035531078	0,54013195	0,912490345	0,245020728	0,825897667	0,448158516	0,258594316	0,379670644	0,11300094	0,662894182	0,168637549	0,530471936	0,103998156	0,363641757	0,105239813	0,441165443	0,922373816	0,107018652	-0,482541757	0,157789205
ENSFALG00000000409	-0,148090873	-0,222546233	0,131814166	-0,789567991	-0,548318033	-0,039833872	-0,387231542	0,283294233	0,336458764	0,624633013	0,409965278	0,477468372	-0,262179079	0,654836445	0,508936616	0,016862021	0,683062709	0,536582734	0,716614461	0,006596707	0,100775347	0,913001536	0,26892797	0,427679626	0,341808658	0,053523758	0,239335899	0,162847842	0,46430631	0,039893969	0,13301321	0,963124814	-0,41536016	0,232595161
ENSFALG00000000411	-0,144604799	-0,337492536	0,130323136	-0,538853706	-0,355538986	-0,381537453	-0,520280872	0,060639912	0,279568285	0,270921007	0,600260845	0,597737117	0,099020367	0,724572333	0,699119259	0,056426217	0,690208915	0,340233472	0,719710864	0,108014985	0,313339108	0,276638246	0,123152466	0,867836896	0,434042813	0,448976822	0,066538531	0,067993899	0,785504322	0,01777324	0,02446284	0,8769599	-0,375947746	0,284322472
ENSFALG00000000412	0,206921122	0,568345248	0,914037159	-0,706633388	-0,289796483	-0,138825462	-0,16058645	-0,038112661	-0,048286698	0,635986216	0,019573295	0,63594132	-0,719208181	0,124494961	-0,011503534	-0,05615256	0,566247633	0,086490076	0,00021513	0,022333608	0,416679874	0,702104624	0,657636721	0,916749552	0,894618784	0,048085883	0,957199816	0,048106628	0,019061893	0,73184905	0,974839349	0,877552851	-0,262673998	0,463432299
ENSFALG00000000413	0,302451347	0,795045983	0,861746935	-0,356213077	-0,016949055	0,083846052	0,350860235	-0,273415483	-0,46022151	0,27600862	-0,418709893	0,254714858	-0,768508547	0,290775442	-0,157868735	0,243054976	0,395660392	0,005978516	0,001348168	0,31235683	0,96293459	0,817870756	0,320201464	0,44464517	0,180764426	0,44016246	0,228464428	0,477575954	0,009399142	0,415035424	0,663140901	0,498629117	-0,26050648	0,467265464
ENSFALG00000000415	-0,24095558	-0,463188682	-0,058051325	-0,257864275	-0,409179236	-0,772775538	-0,518699702	-0,351660712	0,03646548	-0,164483481	0,61065233	0,444659234	0,479387954	0,465186251	0,811344798	0,220060733	0,502460989	0,177602652	0,873439804	0,471956964	0,240327088	0,00877393	0,12449872	0,31902189	0,920337749	0,649769913	0,060761162	0,197888668	0,160922544	0,17549267	0,004383197	0,541259403	-0,449016877	0,193001961
ENSFALG00000000417	-0,384895336	0,076965249	-0,236483208	0,116206605	-0,44489269	-0,18390408	0,413633039	-0,551706028	-0,625679371	-0,265405016	-0,364349514	-0,40400228	-0,010815669	0,133550801	0,188034555	0,710052983	0,272077015	0,832632293	0,510665209	0,749203063	0,19762506	0,611041695	0,234741334	0,098260567	0,053006312	0,458622606	0,300628603	0,246912576	0,976343492	0,713012695	0,602911722	0,02140833	-0,564161645	0,089359503
ENSFALG00000000418	-0,34424073	-0,10982323	0,394623702	-0,469581855	-0,391345479	-0,592019604	-0,461515023	-0,210518747	0,055692696	0,290270635	0,511605265	0,726148574	-0,109428971	0,631524981	0,55792139	0,150805531	0,330042641	0,762638325	0,259096064	0,170902373	0,263431415	0,071367555	0,179382018	0,559362212	0,878549396	0,415883014	0,130651252	0,017406379	0,763470044	0,050176543	0,093751573	0,677513477	-0,456228792	0,185071152
ENSFALG00000000419	0,086036501	0,14081563	-0,428760218	0,434283835	0,025935869	0,483124129	0,633368059	-0,029393697	-0,403983607	-0,455199021	-0,643805987	-0,824592551	0,18461473	-0,395289487	-0,185976997	0,414849234	0,813182122	0,698001506	0,216322695	0,209810816	0,943303435	0,157214668	0,049305637	0,935756812	0,24693651	0,186191617	0,04456303	0,003331972	0,609640171	0,258220428	0,606956741	0,233228893	-0,063559473	0,861523972
ENSFALG00000000420	-0,230860018	0,001603196	0,657209786	-0,593480295	-0,280536928	-0,460693979	-0,606830493	0,015804409	0,311903177	0,562928566	0,537382228	0,896629506	-0,35600875	0,223934724	0,193497757	-0,328214448	0,521058942	0,996493018	0,038934353	0,070495522	0,432384383	0,18025876	0,062846008	0,96543649	0,380302642	0,090216716	0,109169139	0,000440198	0,312654402	0,533977263	0,592218858	0,354503085	-0,124403831	0,732039278
ENSFALG00000000421	0,421094354	0,749685653	0,372436192	0,00498708	0,038283934	0,075566232	0,556135788	-0,42347073	-0,62718292	-0,02340812	-0,638935916	-0,29018726	-0,474425831	-0,139322025	-0,349427111	0,335111512	0,22554957	0,012535551	0,289208011	0,989091034	0,91637653	0,835639549	0,095033166	0,222665757	0,052268602	0,948822785	0,046735971	0,416023082	0,165927642	0,701080209	0,322318966	0,34386707	-0,143443613	0,692594198
ENSFALG00000000422	0,6253848	0,781862681	0,943818567	-0,406022097	0,1425924	-0,031870161	0,114605989	-0,185479217	-0,251343903	0,301332385	-0,232419764	0,401294699	-0,63960649	0,072206996	-0,207627688	-0,064496685	0,053151646	0,00754129	4,07E-05	0,24433136	0,694344287	0,93035479	0,752566366	0,607936793	0,483622319	0,397498013	0,518167279	0,250396476	0,046432658	0,842868165	0,564892795	0,859498933	-0,021166032	0,953720042
ENSFALG00000000423	0,253717084	0,70714787	0,183523369	0,500322442	0,498253739	0,530492118	0,82576558	-0,175578373	-0,560842244	-0,225345926	-0,858439899	-0,572662486	-0,447765289	-0,198208671	-0,707368095	0,197304888	0,479362181	0,022192671	0,611792991	0,140815907	0,142730452	0,114676387	0,003248612	0,627545167	0,09167903	0,531334414	0,00147568	0,08359172	0,194398204	0,583054739	0,02213253	0,584808765	0,229847065	0,522940427
ENSFALG00000000424	0,648131007	0,748284484	0,220523701	0,079847434	0,26848135	0,652617698	0,806579062	-0,05183624	-0,519552089	-0,068314995	-0,859465213	-0,570860458	-0,48285949	-0,071017699	-0,456932552	0,288630785	0,042690913	0,012794907	0,540387063	0,82644309	0,453231658	0,04080536	0,004813499	0,886912418	0,123771844	0,85125642	0,00143525	0,084793783	0,157475589	0,845429931	0,1843077	0,418641995	0,028579751	0,937532836
ENSFALG00000000425	0,399751518	0,705311912	0,804695134	-0,492702523	-0,128966859	0,298348112	0,15086654	0,189388846	-0,144660829	0,421810516	-0,285640473	0,302126326	-0,590541457	0,040745547	-0,033968806	0,158786861	0,252394281	0,022698436	0,004991634	0,147946213	0,72253062	0,402418945	0,677388923	0,600254577	0,690093881	0,224678259	0,423695092	0,396193737	0,07225713	0,911016944	0,925778919	0,661279785	-0,261521928	0,465467945
ENSFALG00000000426	0,38033297	0,746670228	0,166499567	0,307945492	0,289014222	0,563453079	0,893386427	-0,207191074	-0,659530176	-0,198342519	-0,921903613	-0,628994216	-0,459621621	-0,134102117	-0,532865548	0,405263233	0,278284424	0,013098337	0,645712247	0,386697295	0,41799611	0,089851445	0,000496083	0,565729854	0,038011307	0,582795137	0,000147982	0,05138899	0,181407674	0,711870335	0,112760105	0,245299369	0,003361662	0,992646448
ENSFALG00000000427	0,158327454	0,053301029	0,324930856	-0,38362886	-0,272809379	-0,244770075	-0,274250444	-0,049723101	0,070298006	0,163814599	0,198621319	0,363882362	-0,040076404	-0,247371729	0,166649274	-0,06690493	0,662210833	0,883734683	0,359624169	0,273792504	0,445695914	0,49550791	0,443199526	0,891499237	0,846980797	0,651117973	0,582254539	0,301295555	0,912473534	0,49078927	0,645411272	0,854298829	-0,148643119	0,681932704
ENSFALG00000000429	-0,138720125	-0,268164331	-0,213147573	0,633774866	0,463382686	-0,376689071	-0,114652326	-0,290992707	-0,010281386	-0,570054369	0,186672808	-0,033346035	0,511813928	-0,205269893	-0,094320668	-0,194440634	0,702321991	0,453785876	0,554351584	0,049114776	0,177397074	0,283296814	0,752468946	0,41467088	0,977511844	0,085335071	0,605587741	0,927136604	0,130467668	0,569418697	0,795499323	0,590380469	0,378104357	0,281344259
ENSFALG00000000430	0,355859619	0,434250168	0,026844873	0,477993454	0,24375873	0,141491781	0,480803993	-0,249925035	-0,47611439	-0,510833358	-0,556452302	-0,495816248	0,157073696	-0,667840816	-0,314243922	0,26070615	0,312871684	0,209850161	0,94131914	0,162319829	0,497347389	0,696609084	0,159511104	0,486177151	0,164214133	0,131331767	0,094805183	0,1450066	0,664753853	0,034826656	0,376545137	0,466911772	0,084466514	0,816542129
ENSFALG00000000431	-0,380622678	-0,696369182	-0,106096767	-0,446131832	-0,429577448	-0,761233304	-0,907935374	-0,008442083	0,54523942	0,280013883	0,943264716	0,703032876	0,338176661	0,206304159	0,564335871	-0,331801072	0,277887993	0,025275742	0,770508214	0,196229301	0,215352038	0,010536553	0,000280895	0,981534259	0,103095516	0,433279533	4,23E-05	0,023337227	0,339193097	0,567431674	0,089238807	0,348951653	-0,126207144	0,728277445
ENSFALG00000000432	0,037109672	0,526991483	0,113909616	-0,019936071	-0,198147216	0,406159704	0,736390299	-0,244710116	-0,641556796	-0,035211461	-0,739147904	-0,469737134	-0,47222742	0,134907963	-0,145410638	0,622682837	0,918934293	0,117539742	0,754030797	0,956407173	0,583173945	0,244156056	0,01514978	0,495616886	0,045557984	0,923070358	0,01457894	0,17074154	0,168174513	0,710201503	0,688555018	0,054497076	-0,405172919	0,245414717
ENSFALG00000000433	-0,400163505	-0,38515802	0,32549104	-0,665200082	-0,443678017	-0,502546292	-0,873565353	0,250821234	0,602270378	0,627876271	0,853348274	0,950061512	-0,068595416	0,32696012	0,472617649	-0,338616873	0,251860059	0,271721936	0,358747899	0,035818207	0,198998855	0,138775392	0,000957151	0,484562768	0,065394374	0,051930722	0,001688795	2,56E-05	0,850651582	0,356454979	0,167774363	0,338524511	-0,194338706	0,590579105
ENSFALG00000000434	-0,248452959	-0,403164342	0,181588167	-0,598191891	-0,25968508	0,026057278	-0,799145925	0,748517175	0,888480741	0,747195634	0,726552391	0,74231425	-0,098126048	-0,005160532	0,175077192	-0,616519756	0,488833924	0,247987862	0,61561695	0,067730122	0,468721728	0,943038391	0,005543664	0,012751578	0,000590257	0,012999031	0,017313246	0,0139422	0,787404169	0,988711638	0,628543474	0,057649883	0,123994655	0,732893565
ENSFALG00000000435	-0,663790229	-0,246143223	0,007354185	-0,395382762	-0,695851156	-0,064141456	-0,132244319	0,039115751	0,000563057	0,236196426	0,143525656	0,199950892	-0,102586663	0,319890194	0,474391355	0,33972742	0,036355322	0,493015016	0,98391359	0,258097884	0,025430912	0,860266392	0,715721855	0,914565093	0,998768312	0,511193186	0,692425586	0,579679045	0,777938479	0,367557085	0,165962738	0,336840832	-0,595330469	0,069400976
ENSFALG00000000436	0,427243769	0,781879206	0,861835047	-0,579626787	-0,120908388	0,198861496	0,178109677	0,014922922	-0,196786441	0,575170433	-0,320839457	0,324349299	-0,847482857	0,060305815	-0,242552925	0,023250911	0,218130476	0,007539167	0,001344884	0,079049433	0,7393456	0,58178898	0,622511381	0,967363377	0,585815829	0,081937107	0,366056558	0,360535005	0,001960966	0,868559746	0,499544345	0,94916612	-0,172215428	0,634254192
ENSFALG00000000437	-0,071839535	-0,128325374	0,48431085	-0,643576122	-0,232439522	-0,354335575	-0,781597791	0,322759817	0,604765491	0,695809462	0,699322798	0,900344474	-0,221081534	0,093383294	0,184648843	-0,507516579	0,843659542	0,723865343	0,156047824	0,04466404	0,518130692	0,31509673	0,007575372	0,363030331	0,063991782	0,02544343	0,024403399	0,000382013	0,53933672	0,797496118	0,609572923	0,134280694	0,025362332	0,944555572
ENSFALG00000000438	0,439068017	0,940129224	0,704119761	-0,12849672	0,058858418	0,272853597	0,675183527	-0,333641068	-0,708011726	0,024954934	-0,741977777	-0,135423653	-0,668468913	0,208156512	-0,212221428	0,490460307	0,204263194	5,23E-05	0,023031062	0,723508762	0,871692325	0,44561922	0,032167674	0,346120883	0,021957407	0,945445064	0,014008922	0,709134136	0,034593584	0,563879593	0,556114845	0,150085311	-0,30668958	0,388737402
ENSFALG00000000439	0,604593965	0,684660543	0,094901921	0,616466802	0,681690862	0,557724242	0,889837073	-0,202611113	-0,615903721	-0,533751039	-0,888816935	-0,711113164	-0,148576937	-0,158754678	-0,553725474	0,264252572	0,064087565	0,02894439	0,794261671	0,057677482	0,029929549	0,093892529	0,000563016	0,574538833	0,057971488	0,112050346	0,000583417	0,021126924	0,682068096	0,661344994	0,096780752	0,460649487	0,277000702	0,438452958
ENSFALG00000000440	-0,349315656	-0,618832176	0,031634075	-0,56104135	-0,428327965	-0,621769303	-0,905754878	0,139172086	0,604941115	0,407452514	0,927621409	0,786096785	0,215036084	0,332419374	0,585517434	-0,347682715	0,322483951	0,056453182	0,930869669	0,091538826	0,216837112	0,054957018	0,000307632	0,70138949	0,063893807	0,242512535	0,000109949	0,007011151	0,550762883	0,347999112	0,075334491	0,32490618	-0,152304813	0,67445464
ENSFALG00000000441	0,192615108	0,554468948	-0,001241321	0,548125492	0,305593346	0,433975587	0,923405802	-0,361541125	-0,780942575	-0,575419723	-0,892733053	-0,736179115	-0,117752962	0,00588053	-0,284278417	0,592685361	0,593941711	0,096239538	0,997284614	0,100919475	0,390522388	0,2101712	0,000137175	0,30464994	0,007660142	0,081773801	0,000507942	0,015194129	0,745957387	0,987136785	0,426006109	0,070969232	-0,102155669	0,778851946
ENSFALG00000000443	-0,04742809	0,084940685	-0,360913188	0,7555694	0,476547003	0,231746083	0,599955826	-0,259212848	-0,447273774	-0,648213055	-0,471481697	-0,618832691	0,229794528	0,137579857	-0,192294243	0,358369073	0,896484113	0,815527046	0,305552956	0,011486584	0,163776843	0,519415426	0,066713334	0,469559855	0,194948135	0,042655917	0,168940781	0,056452918	0,523038086	0,704676219	0,594568464	0,309226012	0,124859314	0,73108862
ENSFALG00000000444	-0,208210613	-0,520491248	-0,01861666	-0,459011405	-0,172333963	-0,344969389	-0,849023589	0,371332241	0,797135964	0,616112723	0,817531652	0,672710149	-0,00588132	-0,072144536	0,05412213	-0,725868114	0,563775977	0,12297403	0,959290168	0,182063381	0,634017306	0,328951789	0,001886608	0,290753157	0,005753925	0,057862245	0,003866549	0,033047368	0,987135058	0,843002672	0,881954027	0,017471266	0,272477388	0,446271933
ENSFALG00000000445	0,613264737	0,743665173	0,80873881	-0,521994243	0,021577211	0,222076174	0,217888767	-0,01863254	-0,206716673	0,425841605	-0,336845058	0,244910514	-0,736699703	0,129248151	-0,21516394	-0,025625815	0,059362584	0,013676546	0,004614923	0,121703903	0,95282182	0,537465942	0,545359368	0,959255467	0,566639896	0,219809683	0,341219617	0,495252702	0,015084969	0,721945553	0,550520251	0,943980327	-0,07911936	0,828005756
ENSFALG00000000446	-0,207942587	-0,378081684	-0,272196728	-0,24383361	-0,275585963	0,459199101	-0,278669888	0,799355546	0,559276416	0,298408723	0,250851153	0,041095331	0,208668355	-0,014371085	0,293745418	-0,084491535	0,564289378	0,281375481	0,446759155	0,497211095	0,440891685	0,181861543	0,435583591	0,005522056	0,092786413	0,402318712	0,484508913	0,910255629	0,562899589	0,968569744	0,410065257	0,816488558	-0,088723092	0,807438803
ENSFALG00000000449	-0,187389318	-0,559203769	-0,345149625	-0,295625142	-0,223847508	-0,262065243	-0,48249499	0,188098192	0,411011426	0,213859814	0,605892919	0,291388389	0,280001603	0,638199959	0,548461207	-0,0366645	0,604179172	0,092837997	0,328682251	0,406934256	0,53414077	0,464507443	0,157835397	0,60278677	0,23802029	0,552997055	0,06336454	0,414007359	0,43330056	0,047070377	0,100668258	0,919904136	-0,16643061	0,645850894
ENSFALG00000000450	-0,187612382	0,288209275	-0,106692034	0,138091677	-0,196428212	0,316446924	0,678343913	-0,282942027	-0,600866027	-0,181507636	-0,630435671	-0,516768441	-0,269434069	0,169979539	-0,063077241	0,636123557	0,603740894	0,419352553	0,769249789	0,70361922	0,58651205	0,37302551	0,031066975	0,428279262	0,066192594	0,61577626	0,050696054	0,126155391	0,451567932	0,638728103	0,862566219	0,04802246	-0,391874287	0,262729402
ENSFALG00000000451	0,338746094	0,541098821	-0,071714949	0,307195785	0,160654577	0,366275716	0,883410607	-0,427163022	-0,754973207	-0,36557677	-0,851856066	-0,734586756	-0,267293243	0,024900226	-0,319892002	0,539939815	0,33832838	0,106268881	0,843927884	0,387914495	0,657498932	0,297886868	0,000700682	0,218226977	0,011589961	0,298880195	0,001755262	0,01553144	0,455310298	0,945564514	0,367554224	0,107168041	-0,129097811	0,722258233
ENSFALG00000000452	0,314218974	-0,079444943	-0,099050091	0,153357641	0,506201112	0,043369719	-0,153153936	0,220426546	0,301345902	0,033234792	0,222232306	0,088572509	0,115390873	0,26246682	-0,109436939	-0,328423283	0,376585088	0,827306888	0,785441195	0,67230922	0,135461449	0,905306985	0,672724157	0,54057008	0,397475791	0,927379141	0,537172517	0,807760499	0,750916653	0,463798079	0,763453233	0,354178635	0,412220999	0,236504245
ENSFALG00000000453	0,319931316	0,490729032	0,910885559	-0,735155871	-0,227115097	-0,021820768	-0,218598614	0,132900812	0,079081884	0,590090327	0,082272691	0,665665619	-0,596701028	0,145619699	0,088888599	-0,119786326	0,367492019	0,149827961	0,000247488	0,015410291	0,528028674	0,952289791	0,544018057	0,714360172	0,828086206	0,072530057	0,821241739	0,035642037	0,068597355	0,688126138	0,807085257	0,741694998	-0,214584052	0,551621039
ENSFALG00000000454	0,062364874	0,434436028	-0,125025709	0,66350004	0,468619232	0,561141969	0,763232753	-0,048588728	-0,455571421	-0,385035288	-0,75462668	-0,693500543	-0,131170119	-0,184747988	-0,538251599	0,267204303	0,864106202	0,209633014	0,730741413	0,036466547	0,171901442	0,091468026	0,010214811	0,893962734	0,185785959	0,271887807	0,011650346	0,026143233	0,717951491	0,609377491	0,108486315	0,455466073	0,20301951	0,573751236
ENSFALG00000000455	-0,283154799	-0,424391691	0,271149071	-0,396662377	-0,305798232	-0,544808263	-0,874096515	0,200234981	0,574256575	0,278387234	0,807758311	0,821507089	0,256206755	-0,192499125	0,395816212	-0,423397391	0,427916969	0,221553821	0,448579999	0,256419981	0,390188474	0,103423125	0,000941797	0,579129295	0,082537556	0,43606887	0,004704333	0,003558562	0,474910576	0,594168236	0,257528842	0,22275444	-0,023707184	0,948169672
ENSFALG00000000456	0,632864195	0,640241094	0,11519597	0,279777838	0,538399187	0,593571962	0,802482952	-0,115320899	-0,483747884	-0,190411237	-0,777590747	-0,569748049	-0,402394882	0,139098057	-0,509061852	0,191177636	0,049542719	0,04614683	0,751326227	0,433683787	0,108370663	0,070441029	0,005206758	0,751063692	0,156600707	0,598251433	0,008104337	0,085541345	0,248977568	0,701542205	0,132901782	0,596751438	0,212330729	0,555906637
ENSFALG00000000457	0,207882648	0,60360123	0,935744981	-0,647517506	-0,247385045	-0,06127072	-0,109372105	-0,001677423	-0,062386053	0,594378192	-0,038671233	0,60547319	-0,716303975	0,031794476	-0,062714099	-0,04957285	0,564404217	0,064643774	6,90E-05	0,042953199	0,490765169	0,866472329	0,763590025	0,996330648	0,864060411	0,069962939	0,915533071	0,063597582	0,019785895	0,930519849	0,863351201	0,891825487	-0,233330684	0,516481567
ENSFALG00000000458	0,532444805	0,136760781	0,315426014	-0,536939274	0,035660509	-0,205033122	-0,243375821	-0,049414817	0,154541303	0,411789264	0,243120715	0,378902897	-0,313836637	0,46032317	0,077762565	-0,267362026	0,113098334	0,706368699	0,374654541	0,109518083	0,92209176	0,569873953	0,498044598	0,892168649	0,669899731	0,237044744	0,498509329	0,280245799	0,377197619	0,180655553	0,830919294	0,455189842	0,052764676	0,884898085
ENSFALG00000000459	-0,367950709	-0,795818984	-0,791796334	0,114575151	-0,109061881	-0,144952835	-0,436487664	0,245423903	0,540048786	0,039911301	0,496878915	-0,105635932	0,471031406	-0,228909847	0,039089652	-0,388246297	0,295513569	0,005894735	0,006340015	0,7526312	0,764244645	0,689494465	0,207244635	0,494320244	0,107083298	0,912832966	0,144011571	0,771482776	0,169404486	0,524683714	0,914621924	0,267566393	0,27289785	0,445542472
ENSFALG00000000460	0,272360531	0,565412966	0,072592524	0,521817289	0,400968055	0,297589369	0,774128212	-0,355826642	-0,680389162	-0,482860019	-0,731782692	-0,55089957	-0,127642182	0,024215601	-0,30983701	0,48478207	0,446474767	0,088494958	0,842038016	0,121853015	0,250818615	0,4036747	0,008582026	0,312919742	0,030368486	0,157475068	0,016138049	0,098855516	0,725287584	0,947059424	0,383634569	0,155585953	-0,013408207	0,97067482
ENSFALG00000000461	0,249311078	0,442737708	-0,205112802	0,530978649	0,351754453	0,55784794	0,931414894	-0,232419974	-0,667247877	-0,503173472	-0,861498824	-0,835659759	-0,104662092	0,142427193	-0,295794004	0,541449403	0,48728445	0,20006615	0,569720731	0,114281919	0,318883903	0,093804072	8,91E-05	0,518166892	0,035047656	0,138203213	0,001357446	0,002603949	0,773543169	0,694684105	0,406653546	0,105997838	-0,031761797	0,930591119
ENSFALG00000000462	0,466643137	0,541250672	0,599547622	-0,245747498	-0,025886083	-0,453027981	0,146693788	-0,630850385	-0,54916007	-0,101190237	-0,139822435	0,247927674	-0,230206475	0,440414509	0,246292529	0,390729769	0,173963234	0,106151428	0,066947742	0,493732888	0,943412123	0,188566914	0,685923948	0,05049785	0,100146569	0,780899008	0,700048297	0,489783455	0,52227253	0,20271733	0,492744281	0,264250091	-0,367179156	0,296605526
ENSFALG00000000463	-0,278151063	0,018248981	-0,07025285	-0,316711068	-0,517415868	0,035071836	0,126825337	-0,012231555	-0,21637614	0,175930738	-0,051782119	-0,016215551	-0,109710751	0,674667068	0,527741805	0,659459448	0,436474535	0,960093646	0,847078119	0,372604595	0,125598503	0,923374657	0,72698905	0,973247475	0,54822195	0,626843614	0,887029856	0,964537809	0,762875585	0,03235003	0,116922295	0,038039222	-0,691654586	0,026712118
ENSFALG00000000464	0,01717366	0,010985	0,577323447	-0,76346725	-0,228700458	0,034138481	-0,590433671	0,548668755	0,60654591	0,824240172	0,500864203	0,820267233	-0,43615854	0,216699479	0,136780306	-0,450501144	0,962443696	0,975973212	0,080533624	0,010177536	0,525073515	0,925409044	0,072322278	0,100513148	0,063003103	0,003357311	0,140317129	0,003652654	0,207626716	0,547609548	0,706328342	0,191353774	-0,015329322	0,966474987
ENSFALG00000000465	-0,129590119	0,278918689	-0,117940985	0,457933634	0,142875022	0,255165938	0,698608316	-0,366840736	-0,614138029	-0,435854538	-0,628883685	-0,550791175	-0,109795843	0,060010565	-0,211090584	0,498205695	0,721234459	0,435156639	0,745562986	0,183224912	0,693763074	0,476769381	0,024612493	0,29708516	0,058899834	0,207979993	0,051442383	0,098935656	0,762696093	0,869198619	0,558270783	0,142775103	-0,130453618	0,719439745
ENSFALG00000000466	-0,084062643	-0,080132719	0,310857803	-0,794753201	-0,450204435	-0,448507323	-0,451806377	-0,115664055	0,193123232	0,683021148	0,484552098	0,659654265	-0,447446063	0,71735849	0,347796899	-0,082882967	0,817406911	0,825830931	0,38198665	0,006010469	0,191682589	0,193569697	0,189911232	0,750342676	0,592949674	0,02948546	0,155811259	0,037962365	0,194755266	0,01952085	0,324736498	0,819933886	-0,331696634	0,349112678
ENSFALG00000000469	0,560843857	0,84071417	0,42168272	0,103818639	0,219098015	0,324837764	0,658417246	-0,229052221	-0,598238792	-0,101523825	-0,74239183	-0,357648436	-0,428265089	-0,120601856	-0,367644671	0,350215167	0,091677893	0,00231294	0,224833599	0,775328727	0,543075185	0,359769892	0,038452165	0,524418735	0,067702956	0,780191544	0,013926847	0,310270635	0,216911998	0,73998723	0,295946439	0,321153681	-0,06981739	0,848016739
ENSFALG00000000471	0,236693192	0,248167203	-0,166839136	-0,009534252	-0,207913763	0,111197062	0,385440791	-0,233985695	-0,376970183	-0,080013329	-0,433363969	-0,470070997	-0,103262409	-0,317494708	-0,153084134	0,302448528	0,510278766	0,489350372	0,645029639	0,979145719	0,564344601	0,759741834	0,271339988	0,515270832	0,282908406	0,826087105	0,210887318	0,170396042	0,776506766	0,371357241	0,672866359	0,395665016	-0,172420819	0,633843746
ENSFALG00000000472	0,208115105	0,688971924	0,0813034	0,296784134	0,107634131	0,349342471	0,899544704	-0,425113094	-0,814039373	-0,260237232	-0,893830633	-0,650020526	-0,404110088	0,054148992	-0,348854321	0,627685315	0,563958901	0,027553876	0,823319796	0,405009444	0,76725914	0,322444253	0,000394032	0,220685044	0,004152472	0,467742595	0,000488138	0,041889858	0,246774421	0,881895781	0,323167319	0,052023632	-0,223043577	0,535648892
ENSFALG00000000474	0,459165428	0,707188156	0,052732349	0,535668401	0,427455121	0,452694547	0,988073749	-0,406267302	-0,820910252	-0,537281318	-0,974626905	-0,782842192	-0,212641181	-0,073382902	-0,441176907	0,519740873	0,181897744	0,022181661	0,884968211	0,11052312	0,217878004	0,188933286	8,72E-08	0,244019033	0,003603636	0,109248571	1,76E-06	0,007416206	0,555315419	0,840336549	0,201845065	0,123611215	0,013281726	0,970951349
ENSFALG00000000475	0,51836731	0,755841429	0,249952226	0,33744836	0,448600292	0,405733971	0,874342061	-0,371818122	-0,727551732	-0,336443964	-0,861422888	-0,558895819	-0,391831169	0,182238982	-0,411823393	0,396112636	0,124782885	0,011439631	0,486128135	0,340300708	0,193466039	0,244698642	0,00093476	0,290072549	0,017084255	0,341831236	0,001360295	0,093056862	0,262786605	0,614330003	0,237001991	0,257140091	0,0279471	0,938913445
ENSFALG00000000476	-0,060149474	0,201686108	0,339030866	-0,766524623	-0,49961519	-0,001809124	-0,072988291	0,012201088	0,026573443	0,76717296	0,038843716	0,33728723	-0,740672247	0,451248508	0,041176973	0,032062829	0,868898034	0,57632422	0,337896362	0,009700265	0,141468677	0,996042555	0,841185963	0,973314093	0,941911624	0,009601122	0,915157462	0,340546007	0,014269922	0,190527005	0,910077941	0,929934619	-0,349625198	0,322025852
ENSFALG00000000477	0,269394581	0,420982205	-0,2244021	0,4808601	0,299139556	0,55358626	0,903222713	-0,199627712	-0,651211472	-0,489529555	-0,824787604	-0,816188745	-0,063319216	0,193147463	-0,201957788	0,600639638	0,451636835	0,225686189	0,533101392	0,159455333	0,401111063	0,096882308	0,000340975	0,58030468	0,041390183	0,150978741	0,003318005	0,00397477	0,862043214	0,592902382	0,575799625	0,066321865	-0,100084464	0,783245133
ENSFALG00000000478	0,538381553	0,577737191	0,163408967	0,362902609	0,649546656	0,707780706	0,70797112	0,104517207	-0,308198476	-0,187387918	-0,698430316	-0,476696954	-0,3360878	0,051685468	-0,542136653	0,050578392	0,108384477	0,080265708	0,651935926	0,302696891	0,042089797	0,022020154	0,021968427	0,773849816	0,38628698	0,604181923	0,024664776	0,163625433	0,34237481	0,887239588	0,105467777	0,889642369	0,338090683	0,339323757
ENSFALG00000000479	-0,305612982	-0,573769794	-0,230145747	-0,144989538	-0,234337792	-0,311230913	-0,397546273	-0,014983314	0,254601413	-0,089396803	0,472919138	0,232025098	0,369887069	0,258274057	0,471495971	-0,08400747	0,390490381	0,082858549	0,522385358	0,689419133	0,514620496	0,381385184	0,255264501	0,967231358	0,477778898	0,805999852	0,167465598	0,518898336	0,292782563	0,471228003	0,168926095	0,817525064	-0,121580883	0,737938443
ENSFALG00000000480	0,570456188	0,826810418	0,458578335	0,251122725	0,396189649	0,039624072	0,717408658	-0,641066349	-0,795886773	-0,318306323	-0,727806063	-0,317005496	-0,429039225	0,037779598	-0,417133542	0,33862035	0,085064974	0,003175633	0,182529583	0,484020193	0,257039143	0,913458305	0,019508302	0,045776894	0,005887428	0,37006754	0,017026315	0,372135698	0,215991026	0,917474984	0,230403088	0,338519233	0,011113476	0,975692273
ENSFALG00000000481	0,407162014	0,643648968	-0,012021332	0,5090643	0,445978377	0,64166924	0,979954847	-0,201765238	-0,675176748	-0,419381331	-0,969256462	-0,806013442	-0,273780121	-0,083860526	-0,519015583	0,412171085	0,2428813	0,044632012	0,973707137	0,132899605	0,196401838	0,045507894	6,89E-07	0,576171408	0,032170063	0,227641485	3,77E-06	0,004866496	0,444013577	0,817839757	0,124229043	0,236566698	0,097471226	0,788795881
ENSFALG00000000483	0,522273517	0,090696692	0,241258612	-0,169936099	0,316703496	-0,344097166	-0,301524306	-0,121880143	0,183764994	0,172937686	0,303209293	0,360454243	-0,083578552	0,098453113	-0,118071041	-0,41841478	0,121468801	0,803224956	0,501907122	0,638815129	0,372616657	0,330257787	0,397182539	0,737312485	0,611316128	0,632811255	0,394417981	0,306213843	0,818443697	0,78670925	0,745290209	0,228826662	0,328902073	0,353435343
ENSFALG00000000485	0,485556408	0,844198443	0,904533861	-0,492235659	-0,043045997	0,103669486	0,218429279	-0,124048536	-0,298425159	0,462044397	-0,358229481	0,307343627	-0,813520204	0,041007122	-0,26692451	0,048120847	0,15482877	0,002126519	0,000323395	0,148390069	0,906011168	0,775644577	0,54433791	0,732781054	0,402291534	0,178818073	0,309428217	0,387674315	0,004196234	0,910447613	0,455956279	0,89497906	-0,149134123	0,680928492
ENSFALG00000000486	-0,42841572	-0,172658576	0,007491181	-0,288076848	-0,406596814	-0,190393561	-0,030380845	-0,177135227	-0,1490366	0,085294373	0,14851777	0,192938545	-0,074862484	0,854597976	0,567472113	0,446021245	0,21673262	0,633368732	0,983613962	0,419575907	0,243599672	0,598286045	0,933603207	0,624447533	0,681127912	0,814770048	0,682189144	0,593310178	0,837153019	0,001634549	0,087083983	0,196353631	-0,565455827	0,08846544
ENSFALG00000000487	0,506131299	0,611981572	-0,071840942	0,489800791	0,465484272	0,603777669	0,940393954	-0,220312604	-0,629631619	-0,39799897	-0,942078297	-0,836416413	-0,261056079	-0,193666491	-0,592034332	0,301662202	0,13552429	0,060046859	0,843656511	0,150718049	0,175179161	0,064544689	5,14E-05	0,540784749	0,051081807	0,254673829	4,59E-05	0,002558792	0,466292198	0,591889713	0,071358727	0,396955944	0,190141831	0,598779038
ENSFALG00000000488	-0,1303141	0,131687543	-0,029315976	0,147332593	0,219221333	0,756146703	0,216699631	0,650982414	0,256870707	0,272200343	-0,258017068	-0,177097868	-0,278955366	-0,197352911	-0,427139194	-0,163227659	0,719729639	0,716877273	0,935926388	0,684615223	0,542842461	0,011387101	0,547609261	0,041485974	0,473726479	0,446752878	0,471685103	0,624521803	0,435093714	0,584715515	0,218255459	0,652301641	0,266102078	0,457398574
ENSFALG00000000489	-0,140512085	-0,48570764	-0,44508242	0,43270935	0,083791114	-0,008697344	-0,108505202	0,124214845	0,112500413	-0,639044497	0,170790325	-0,205125797	0,836118127	-0,247121308	0,376580303	0,11510615	0,698626871	0,15468115	0,197410976	0,21165534	0,817988417	0,980975999	0,765419658	0,732433814	0,756996424	0,046686768	0,637104536	0,569695744	0,002576526	0,491242621	0,283447176	0,751514995	0,021850582	0,952224667
ENSFALG00000000491	0,269016557	0,384622436	0,043511783	0,649374112	0,386054786	0,134802695	0,622387917	-0,401082374	-0,648685561	-0,822070383	-0,614871965	-0,542410788	0,28893797	-0,244085921	-0,104899062	0,442520903	0,45229669	0,272446172	0,904997975	0,042162757	0,270511654	0,71041944	0,054645281	0,25067083	0,042454755	0,003516394	0,058512771	0,10525681	0,418124516	0,496751963	0,773041684	0,200312706	-0,002534031	0,994456843
ENSFALG00000000492	0,599271267	0,647494388	0,618092497	-0,218786926	-0,010381444	0,153805348	0,279211729	-0,077580981	-0,376714382	-0,082828029	-0,380395548	0,036591864	-0,178693046	-0,022917853	0,129162747	0,340123353	0,067106742	0,042963103	0,05683417	0,543662446	0,977293039	0,67139754	0,434654017	0,831309363	0,28326183	0,820051605	0,278198769	0,920062389	0,621353269	0,94989352	0,722123174	0,336241606	-0,281386126	0,430932867
ENSFALG00000000498	0,801152814	0,592806164	0,670226861	-0,131723579	0,547353309	0,15101107	0,055386215	0,069882455	0,032065535	0,191427257	-0,149084992	0,253310665	-0,415678169	-0,077705783	-0,426302816	-0,420334525	0,005339245	0,070897111	0,033946873	0,716802475	0,101498808	0,677093882	0,879213638	0,847876485	0,929928718	0,596263175	0,681028955	0,480090589	0,232201207	0,831041266	0,219256533	0,226476106	0,433584686	0,210628728
ENSFALG00000000501	0,227187379	0,128996993	0,558450028	-0,339613796	-0,134147667	-0,683633819	-0,482812839	-0,303251829	0,023999556	0,086701265	0,407341787	0,64537315	0,045827388	-0,079778582	0,270496797	-0,12822864	0,52789379	0,722467936	0,093374276	0,337012897	0,711775976	0,029282452	0,157521612	0,394348312	0,9475312	0,811760251	0,242653056	0,043878447	0,899962859	0,826590844	0,449715355	0,724066674	-0,121876534	0,737320032
ENSFALG00000000504	-0,350746186	-0,683161572	-0,136408693	-0,277736089	-0,370810961	-0,458937479	-0,827640935	0,296290239	0,587876101	0,076262629	0,844004403	0,583029634	0,602398486	0,025244326	0,690909797	-0,175852341	0,320369711	0,029438846	0,707096587	0,437187746	0,2914843	0,182142913	0,003118471	0,405829155	0,073879354	0,834142367	0,002136605	0,076889304	0,065321875	0,944813215	0,026944025	0,62699968	-0,172020256	0,634644301
ENSFALG00000000505	-0,338222105	0,275733214	0,547794621	-0,56197331	-0,754218778	-0,3271214	0,025236375	-0,376910119	-0,447564091	0,182840154	-0,048215822	0,381973581	-0,32201751	0,462745025	0,596912444	0,688117325	0,339124046	0,440637565	0,101167454	0,090884394	0,011721708	0,356203704	0,944830574	0,282991372	0,194623204	0,613142066	0,894772746	0,276043494	0,364198621	0,178073306	0,068473936	0,027825793	-0,90693188	0,000292978
ENSFALG00000000506	0,449906145	-0,155447092	0,007982438	0,013583536	0,291624865	0,206111685	-0,250147333	0,441354532	0,407412764	-0,132228664	0,204407693	0,080958005	0,386055123	-0,272400343	0,079361556	-0,3783886	0,19201349	0,668057714	0,982539529	0,970291497	0,413611052	0,567801253	0,485776494	0,201642156	0,242562975	0,715754335	0,57107717	0,824060526	0,2705112	0,446405659	0,82748587	0,280952991	0,338877147	0,338129528
ENSFALG00000000508	0,216312041	-0,171337076	-0,103390157	0,200746015	0,620409289	0,062058598	-0,347058279	0,370799942	0,604420232	0,246950615	0,325129418	0,165610824	-0,022070316	-0,303533082	-0,58326977	-0,885454875	0,548343385	0,636010472	0,776236172	0,578140867	0,055646501	0,864768432	0,325834926	0,291499767	0,064184676	0,491551737	0,359313444	0,64749994	0,951744694	0,393887805	0,076738327	0,000654491	0,852739231	0,0017157
ENSFALG00000000510	-0,423612406	-0,709626448	-0,062520904	-0,43047116	-0,383990273	-0,625337316	-0,964843342	0,185565813	0,694731438	0,353905824	0,957069899	0,739893167	0,313100188	0,005932252	0,443146848	-0,499244729	0,222494496	0,021522272	0,863768863	0,214293406	0,273302357	0,053175099	6,41E-06	0,607766258	0,025768546	0,315725644	1,41E-05	0,014427281	0,378378839	0,987023654	0,199601349	0,141811337	0,004214554	0,990780827
ENSFALG00000000511	-0,442017674	-0,708272962	-0,196048872	-0,46416395	-0,303468482	-0,349310995	-0,790276338	0,312457342	0,723300929	0,519327211	0,841455962	0,597486066	0,085227586	0,362122623	0,334309224	-0,497032757	0,200885668	0,021886602	0,587249634	0,176570631	0,393993555	0,32249085	0,006514324	0,379411409	0,018073034	0,123963353	0,0022723	0,068139801	0,814912983	0,303814967	0,345095844	0,143867867	0,049857955	0,891206434
ENSFALG00000000512	0,857399089	0,862156013	0,404351008	0,244911668	0,62219461	0,479830756	0,715630282	-0,16373099	-0,481329144	-0,146786139	-0,790948749	-0,436521808	-0,476844835	-0,213272911	-0,688441521	-0,00294208	0,001517561	0,001332971	0,246465838	0,495250605	0,054742568	0,160480376	0,01995652	0,651286544	0,15898956	0,685734701	0,006436799	0,207205021	0,163476196	0,554113123	0,027722425	0,993564255	0,35530277	0,313683704
ENSFALG00000000513	0,324994722	0,725516129	0,821941385	-0,308449525	-0,156080089	-0,105529781	0,32013896	-0,419491504	-0,609419776	-0,032559963	-0,375457988	0,226690069	-0,413979273	0,305164784	0,213454191	0,527994495	0,359524213	0,017552939	0,003526019	0,385880011	0,666771395	0,771707301	0,367163558	0,227506614	0,061428482	0,928850541	0,285001171	0,528822085	0,234310201	0,391221288	0,553768303	0,116714813	-0,514503816	0,12811534
ENSFALG00000000514	0,36728746	0,649967155	0,856742401	-0,596686653	-0,306830985	-0,295410005	-0,021066507	-0,330285262	-0,315408965	0,369601358	-0,111788839	0,464373425	-0,569325923	0,018478955	0,049638641	0,151998873	0,296452116	0,041912345	0,001544424	0,068605752	0,388507443	0,407292026	0,953937462	0,351292449	0,374681776	0,293184672	0,758495	0,176349432	0,085826128	0,959591086	0,89168263	0,675078471	-0,362913244	0,302681662
ENSFALG00000000515	-0,388795501	-0,556218592	0,117021996	-0,657614688	-0,465999496	-0,549432276	-0,908487252	0,227919273	0,640768364	0,563122448	0,929129911	0,867865324	0,072046014	0,433281938	0,576987429	-0,330326145	0,26683106	0,094973489	0,747491179	0,038772207	0,174637945	0,099943837	0,000274408	0,526528822	0,045910242	0,090081586	0,000101253	0,001133616	0,843214847	0,210983472	0,080751634	0,35122921	-0,199424902	0,580697422
ENSFALG00000000516	0,730517475	0,949491307	0,764776265	-0,186962282	0,283895179	0,278408647	0,519566971	-0,218835063	-0,471398552	0,180770138	-0,622881591	-0,025267154	-0,746189081	0,002096249	-0,471445933	0,074082715	0,016417078	2,68E-05	0,009971215	0,605018531	0,426657409	0,436032099	0,123759177	0,543571558	0,169026347	0,617235891	0,054397347	0,944763375	0,013189743	0,995414475	0,168977583	0,838830539	0,050895484	0,888954075
ENSFALG00000000517	-0,402965479	-0,648760943	0,00836933	-0,495227357	-0,373272615	-0,645650515	-0,966246062	0,162666288	0,688145322	0,452465311	0,964069318	0,803477686	0,192874397	0,112858993	0,411475863	-0,513625222	0,248243436	0,042422722	0,981693373	0,145559808	0,288040254	0,043758024	5,45E-06	0,653434398	0,027816856	0,18918541	6,98E-06	0,005109224	0,593435413	0,75624153	0,237437533	0,128880769	0,00083222	0,99817952
ENSFALG00000000518	-0,150616652	-0,716792083	-0,723819198	0,505004654	0,268122353	-0,20743216	-0,381592444	0,162329918	0,434341413	-0,420204034	0,454090291	-0,15870393	0,832670105	-0,378701755	0,063645501	-0,357588648	0,67789913	0,019662905	0,017950408	0,136540904	0,453859285	0,565267596	0,276563215	0,654113444	0,20974354	0,226635445	0,187402447	0,661447824	0,002788	0,280522267	0,861338061	0,310357387	0,436636332	0,20707218
ENSFALG00000000519	-0,05500583	0,502144136	0,080127684	0,414772007	0,094897926	0,182019945	0,815388228	-0,547078343	-0,835846179	-0,470128831	-0,766989488	-0,541695721	-0,220767808	0,129453289	-0,178619278	0,6686991	0,880038148	0,139143044	0,825841734	0,233324768	0,794270175	0,61476303	0,004040304	0,101705609	0,002592771	0,170336234	0,009629106	0,105807666	0,539927333	0,721518962	0,621499674	0,034508432	-0,279030864	0,434964203
ENSFALG00000000520	-0,279182248	-0,103391441	-0,365405359	0,79596529	0,28895949	-0,048143485	0,255151768	-0,240829983	-0,257046427	-0,670210536	-0,233565418	-0,454916562	0,468062725	-0,55276108	-0,236323371	0,12307528	0,43470457	0,776233453	0,29912407	0,005878973	0,418088276	0,894929882	0,476794709	0,502690625	0,473413314	0,033952841	0,516047545	0,186499649	0,172480604	0,097485663	0,510959447	0,734814021	0,210511414	0,559376215
ENSFALG00000000521	-0,334945753	-0,317184969	0,419985512	-0,739773693	-0,518421657	-0,598741279	-0,826208487	0,087734542	0,457763807	0,563085792	0,810509579	0,969833082	-0,084721119	0,420161274	0,582942685	-0,214750358	0,344120761	0,371850019	0,226902417	0,014451519	0,124736396	0,067412358	0,003217531	0,809551149	0,183408334	0,090107124	0,004456537	3,49E-06	0,815997052	0,226687672	0,076944018	0,551305256	-0,327659269	0,355366349
ENSFALG00000000522	0,489485039	0,569377556	0,052593444	0,742669276	0,790938718	0,477064285	0,787899352	-0,204527406	-0,515475633	-0,57728359	-0,782030601	-0,654061213	-0,078284469	-0,261720503	-0,646492442	0,092279254	0,151021552	0,085791261	0,885269545	0,013872039	0,006437951	0,163254885	0,006793697	0,570846788	0,127271976	0,080559463	0,007519741	0,040210836	0,829798352	0,465116791	0,043393845	0,799849305	0,440724319	0,202362611
ENSFALG00000000523	-0,449568286	-0,640681674	-0,041655888	-0,554374342	-0,407272458	-0,258969835	-0,927846511	0,560356656	0,880014149	0,657039459	0,885776008	0,727480135	0,086582163	-0,018144324	0,296488561	-0,586132032	0,192388689	0,045949084	0,909035696	0,096308299	0,242741063	0,469991417	0,000108617	0,092021539	0,000782628	0,039002698	0,000647443	0,017100591	0,812014963	0,960322355	0,405499907	0,074953551	0,055220062	0,879573773
ENSFALG00000000524	-0,312392079	-0,640363496	-0,015501849	-0,591963735	-0,380450284	-0,488685163	-0,948764593	0,316337772	0,766598332	0,559140196	0,944894969	0,773889123	0,136257224	0,191682615	0,419327375	-0,534494656	0,379516314	0,046091836	0,966097852	0,071401048	0,278123857	0,151792056	2,83E-05	0,373199513	0,009688957	0,092883152	3,77E-05	0,008615728	0,707409792	0,595763841	0,227707554	0,111456475	0,004782103	0,98953939
ENSFALG00000000525	0,093983178	0,364792553	0,548557219	-0,454205804	-0,208009767	-0,021845218	-0,119889361	0,068846034	0,040352145	0,494277904	-0,011543559	0,356142956	-0,50530904	-0,0579863	-0,119068336	-0,135462832	0,796218122	0,299996805	0,100596485	0,187276082	0,56416068	0,952236383	0,741479179	0,850111086	0,911873272	0,146454434	0,974751829	0,312458933	0,136265785	0,873580614	0,743199349	0,709053064	-0,099338565	0,784828601
ENSFALG00000000528	0,193445454	0,482165478	0,262239899	-0,077829265	0,133897754	0,504171465	0,436866796	0,134512867	-0,189754372	0,235198004	-0,480637415	-0,200117863	-0,549142017	0,192739854	-0,332765785	0,075054391	0,592320897	0,158161093	0,464198863	0,830776021	0,712293729	0,137295725	0,206805005	0,711019573	0,599538134	0,513033087	0,159676753	0,57935591	0,100160024	0,593698108	0,347466018	0,836740258	0,018126403	0,960361519
ENSFALG00000000529	0,00854414	0,358535509	0,040929609	0,662519242	0,324018292	0,109799029	0,588288532	-0,37465203	-0,620920631	-0,703380976	-0,568591728	-0,468855731	0,192901683	-0,154366679	-0,12743928	0,471695852	0,981311059	0,308985013	0,910616319	0,036844176	0,361053943	0,762689373	0,073626803	0,286119954	0,0553866	0,023238868	0,086322892	0,171655668	0,593382141	0,670255029	0,725710122	0,168720514	-0,053091507	0,884189133
ENSFALG00000000530	0,330370104	0,664119452	0,004229439	0,503526789	0,36309042	0,480982409	0,995806185	-0,382982613	-0,804278577	-0,457368448	-0,967894349	-0,78608153	-0,282200305	0,018665856	-0,440731487	0,541885276	0,351161222	0,036229413	0,990748267	0,137881518	0,302427999	0,159333798	1,35E-09	0,274670132	0,005031648	0,183835764	4,47E-06	0,007013012	0,42954333	0,959182662	0,202354408	0,105661465	-0,02901345	0,936586476
ENSFALG00000000531	-0,458490326	-0,82138473	-0,215388359	-0,337126452	-0,349550999	-0,531241616	-0,952788259	0,303985201	0,742957827	0,250975126	0,983866073	0,661722954	0,488732426	0,100549946	0,568989298	-0,410215214	0,182624411	0,003567769	0,550094473	0,340790859	0,322135629	0,114069065	2,05E-05	0,393148079	0,013815197	0,484285785	2,91E-07	0,0371527	0,151746463	0,782257326	0,086053663	0,239021215	-0,024461982	0,946521422
ENSFALG00000000532	0,100279303	0,059507477	0,249691597	0,001370435	0,224939258	-0,34104064	-0,369757231	-0,03993644	0,259854464	0,227588672	0,284818772	0,370522021	-0,118397817	-0,424063611	-0,376935195	-0,556508934	0,782831628	0,870287374	0,486598039	0,997002178	0,532095463	0,334855438	0,292965259	0,912778239	0,468421263	0,527145208	0,425088581	0,29188999	0,744604948	0,221949569	0,282956734	0,094764428	0,425967768	0,219658291
ENSFALG00000000535	0,359756145	0,428236788	0,855498664	-0,452409376	0,090236284	-0,113856665	-0,268950293	0,097672336	0,130999938	0,393569865	0,170831253	0,680646688	-0,409741765	0,124090878	0,005080695	-0,25230165	0,30722056	0,216945709	0,001596244	0,18924696	0,804207572	0,754142179	0,452412402	0,788368401	0,718304899	0,260485408	0,637022616	0,030281302	0,239617512	0,732692644	0,988886266	0,481901082	0,023534626	0,94854651
ENSFALG00000000536	0,779161931	0,698669672	0,229617368	0,19106876	0,416483698	0,649736034	0,656518519	0,095337393	-0,347800001	-0,158762357	-0,755255276	-0,52212667	-0,273316693	-0,41254937	-0,519414545	0,082175346	0,007893911	0,024594489	0,523367459	0,596964446	0,231204996	0,042009817	0,03921223	0,7933347	0,32473189	0,661329435	0,01154097	0,121592386	0,444816356	0,236093615	0,123888957	0,821450393	0,235829039	0,51186989
ENSFALG00000000537	0,398344631	0,79807226	0,706212995	-0,122856756	0,07485564	0,195298989	0,359651749	-0,100365806	-0,400767215	0,113162654	-0,474943585	0,071126606	-0,494981724	-0,140266738	-0,232638798	0,242770012	0,254223326	0,005655286	0,022449227	0,735270683	0,837167741	0,588708706	0,307371259	0,782648059	0,251078366	0,755602399	0,165401105	0,84519529	0,145790936	0,699132454	0,517761737	0,499148513	-0,148122099	0,682998799
ENSFALG00000000538	-0,422951237	-0,648790736	0,021039834	-0,439664417	-0,332233558	-0,564711935	-0,979532079	0,270813468	0,748607459	0,440949823	0,959746916	0,8073891	0,229136093	-0,022706613	0,36525385	-0,556947639	0,223294374	0,042410065	0,953995732	0,203577646	0,348285237	0,088978641	7,49E-07	0,449163991	0,012734794	0,202104645	1,09E-05	0,00473832	0,524262664	0,950354887	0,299339718	0,094449096	0,057426763	0,874792414
ENSFALG00000000539	0,001884434	0,065873871	0,310019807	-0,310584392	0,16641123	0,461473691	-0,179303406	0,637812423	0,503639967	0,61074933	0,147157208	0,374497152	-0,46779897	0,19301457	-0,237761278	-0,449624057	0,995877815	0,856524579	0,383339216	0,382427691	0,645889862	0,179426093	0,620142376	0,047247106	0,137778566	0,060708848	0,684974461	0,286335218	0,1727555	0,593161771	0,508315007	0,192326724	0,271251318	0,448402145
ENSFALG00000000541	0,731718542	0,830981836	0,340381645	0,409840841	0,540571755	0,196415188	0,768882592	-0,492426869	-0,743455055	-0,452687634	-0,80477477	-0,498457935	-0,251078143	-0,152996264	-0,478250377	0,289513101	0,016152117	0,002895976	0,335850988	0,239492659	0,106677188	0,586537368	0,009343116	0,148208184	0,01371763	0,188940886	0,004984011	0,142540769	0,484100408	0,673045383	0,162061848	0,417156468	0,146429582	0,686465449
ENSFALG00000000542	0,727932583	0,85134932	0,29478696	0,237870151	0,428991815	0,522871778	0,862000886	-0,245421234	-0,645699426	-0,213881154	-0,916011187	-0,585531649	-0,465387406	-0,164362545	-0,575402871	0,263240677	0,016997543	0,001778259	0,408328983	0,508115013	0,216047364	0,120966117	0,001338719	0,494325088	0,043736812	0,55295649	0,00019652	0,075325666	0,175281025	0,650013578	0,081784834	0,462432462	0,130174472	0,720019794
ENSFALG00000000543	-0,436550971	-0,445109353	0,152717053	-0,214550606	-0,17307653	-0,417442136	-0,733755231	0,21844955	0,5400175	0,241999945	0,719745142	0,705167678	0,20135801	-0,06334675	0,276526709	-0,387208724	0,207171189	0,197380596	0,673614339	0,551684555	0,632533997	0,230022836	0,015709639	0,544299617	0,107107624	0,500553235	0,018930072	0,022738502	0,576957997	0,861983706	0,439269337	0,268958631	0,046455958	0,898596626
ENSFALG00000000544	0,754367582	0,521124245	0,077709795	0,583459756	0,906313215	0,515915825	0,601803739	-0,010145358	-0,250304674	-0,39215975	-0,617947603	-0,531955159	-0,104242253	-0,266507781	-0,7076136	-0,216309076	0,01169564	0,122438108	0,831032648	0,076619016	0,000300615	0,126891103	0,065658904	0,977809314	0,485492998	0,262350867	0,056909	0,113492753	0,774431833	0,456686839	0,022065619	0,548349004	0,653493959	0,040443764
ENSFALG00000000545	-0,388670564	-0,55002132	-0,143666338	-0,299520455	-0,595388081	-0,395369804	-0,593495407	0,165699255	0,301712454	-0,035499747	0,607647121	0,400675723	0,589959846	0,027055779	0,825952355	0,209800449	0,266998242	0,099506024	0,692136492	0,400482344	0,069367072	0,258114906	0,070486536	0,647321991	0,396873383	0,922442093	0,062396643	0,251196744	0,072609121	0,940858788	0,003235479	0,560734354	-0,485747548	0,154642209
ENSFALG00000000547	0,124531133	0,646347292	0,817686693	-0,575608126	-0,339879095	-0,056631471	0,036738909	-0,102335665	-0,228043616	0,532144864	-0,169011284	0,436116263	-0,710426679	0,066750994	-0,038672727	0,170268059	0,731773547	0,043456485	0,003854192	0,081650521	0,336611214	0,876515195	0,919742023	0,778470425	0,526297067	0,11333984	0,640668807	0,207675825	0,021308846	0,854631073	0,915529817	0,638150195	-0,374687203	0,28607108
ENSFALG00000000548	0,401471383	0,817777818	0,588897539	-0,018679001	0,307175599	0,276764631	0,628351233	-0,293154884	-0,569504159	0,071659637	-0,626901783	-0,103151356	-0,701809125	0,465515412	-0,326799265	0,296227928	0,250168304	0,003846943	0,073254905	0,959153939	0,387947292	0,438859465	0,051700104	0,411051243	0,085705808	0,844047023	0,05240602	0,776742013	0,023685284	0,175146422	0,356705679	0,405932628	-0,080050701	0,826006913
ENSFALG00000000551	-0,153031609	0,019003145	0,673741999	-0,694051181	-0,375358451	-0,125534195	-0,598282217	0,385950798	0,456007444	0,631286948	0,476156978	0,851868692	-0,302344513	0,024748129	0,260112075	-0,299496692	0,672973372	0,95844563	0,032678415	0,02597516	0,285139215	0,729680656	0,06767781	0,270651846	0,185311658	0,050289762	0,164171053	0,001754692	0,395835663	0,945896614	0,467964457	0,400521553	-0,177439098	0,623843543
ENSFALG00000000552	-0,343080251	-0,312401838	0,450567994	-0,701184426	-0,496460303	-0,587098192	-0,85746422	0,117965582	0,502336418	0,557561535	0,802617488	0,97326678	-0,078919296	0,184646431	0,471406978	-0,329781052	0,331783805	0,379500627	0,191279736	0,023864327	0,14440304	0,074357236	0,001514915	0,745511393	0,138967185	0,094008962	0,00519349	2,16E-06	0,828435249	0,609577676	0,169017674	0,35207283	-0,230571082	0,521595334
ENSFALG00000000553	0,416643905	0,68091756	0,760533376	-0,469075742	-0,137433635	0,225590502	0,26692755	-0,05825751	-0,297096024	0,299457559	-0,384529401	0,191395952	-0,634275968	0,007630304	-0,107952269	0,150006555	0,231007153	0,030189783	0,010650847	0,171427216	0,704978277	0,53087692	0,455950951	0,872993334	0,404492211	0,400586128	0,272572084	0,5963244	0,048880351	0,983309681	0,766587192	0,679145285	-0,238237266	0,507440886
ENSFALG00000000555	-0,21846282	-0,208582767	0,041469596	-0,532000593	-0,163749363	0,135116718	-0,355217373	0,467905144	0,513367645	0,74637392	0,402653693	0,431786105	-0,403829163	0,696573952	0,122119586	-0,269921889	0,544274549	0,563063415	0,909441102	0,113456119	0,651249499	0,709769371	0,313808331	0,172644809	0,129105704	0,013154576	0,248644431	0,212741255	0,247134515	0,025214584	0,736811745	0,450717124	-0,028535199	0,937630055
ENSFALG00000000557	0,445722328	0,794017824	0,381391493	0,283545387	0,424441697	0,392822016	0,793295492	-0,286914971	-0,674485406	-0,250981373	-0,78442614	-0,396955958	-0,42517906	0,266536248	-0,334920931	0,426817526	0,196689925	0,006091261	0,276837448	0,427252272	0,221493537	0,261473834	0,006171369	0,421537948	0,03241434	0,484274542	0,007217058	0,256035874	0,220605699	0,456636918	0,344158759	0,218640159	-0,038242062	0,916467723
ENSFALG00000000558	0,541807287	0,776339059	0,95683302	-0,478090696	0,028946034	-0,018007168	0,099404759	-0,163998964	-0,237819676	0,38352503	-0,239002648	0,416388292	-0,705644145	0,000898063	-0,223695105	-0,066402423	0,105721601	0,008274789	1,44E-05	0,162222158	0,936733578	0,96062209	0,784688051	0,650746315	0,508207729	0,273933405	0,506036636	0,231322859	0,022606331	0,998035489	0,534426538	0,855383478	-0,068751986	0,85031391
ENSFALG00000000559	0,233393839	0,609876187	0,744674528	-0,331353932	0,046818353	-0,084915715	0,184498618	-0,274156342	-0,34878088	0,258614276	-0,184366715	0,36489815	-0,612432987	0,643858316	0,037455007	0,229277986	0,516364779	0,061180817	0,013480384	0,349641329	0,897809048	0,815580495	0,609869085	0,443362346	0,323276175	0,470623164	0,61012917	0,299846321	0,059805543	0,044540057	0,918182016	0,523998667	-0,263973054	0,461141696
ENSFALG00000000560	0,318655928	0,651161403	0,089109523	0,232777496	0,044089922	0,374043186	0,894971055	-0,408999115	-0,828398376	-0,364307137	-0,888822216	-0,657483345	-0,277522261	0,027259378	-0,188536982	0,701351619	0,369512682	0,041411109	0,806613378	0,517505004	0,903740563	0,286966681	0,000468166	0,240554542	0,003066986	0,300689072	0,00058331	0,038824755	0,437555456	0,9404144	0,601925457	0,023816318	-0,308263017	0,386182334
ENSFALG00000000562	0,388167498	0,611189996	-0,078127048	0,638253945	0,496370326	0,529710182	0,983798756	-0,318264562	-0,734032248	-0,553874712	-0,963544014	-0,857107221	-0,162347793	-0,148518101	-0,528816088	0,426749954	0,267671989	0,060471563	0,83013643	0,047045792	0,144487267	0,115312147	2,96E-07	0,370133847	0,015650116	0,096671959	7,39E-06	0,001529458	0,654077354	0,682188466	0,116041793	0,21872102	0,130430163	0,719488478
ENSFALG00000000563	0,407543209	0,440213274	0,132671583	0,255833196	0,424980032	-0,287276101	0,410373207	-0,70052977	-0,558551101	-0,235047222	-0,332092697	-0,201518345	-0,263439951	0,365258609	-0,302222874	0,146180065	0,242397469	0,202947929	0,714835551	0,475577354	0,220845143	0,420927655	0,238822413	0,024052953	0,09330225	0,513311189	0,348502218	0,57664825	0,462081095	0,299332942	0,39603527	0,686976964	0,123520499	0,73388385
ENSFALG00000000564	-0,460129308	-0,282927545	-0,434957519	0,223469873	-0,151365305	-0,208084756	0,11126381	-0,311462946	-0,196903262	-0,188061194	0,016618466	-0,206792806	0,138972571	0,237810065	0,116703252	0,300883603	0,180863205	0,428303926	0,209024432	0,534848977	0,676370925	0,564017032	0,759601176	0,381011373	0,585588853	0,602859415	0,963657143	0,566493813	0,701801091	0,508225384	0,748160253	0,398236179	-0,189416386	0,600200587
ENSFALG00000000565	-0,441717716	-0,64916764	0,035050475	-0,494627367	-0,403245471	-0,605133818	-0,982225415	0,226988014	0,713915099	0,453322163	0,96643054	0,826312596	0,214889617	0,032541781	0,426819567	-0,500831622	0,201227645	0,042250175	0,923421211	0,146124763	0,247883639	0,063786418	4,27E-07	0,528265852	0,02039551	0,188244018	5,34E-06	0,003210256	0,551040886	0,928890188	0,218637716	0,140347094	-0,019383922	0,9576136
ENSFALG00000000568	0,108499056	0,487661557	-0,111748189	0,54361587	0,460229559	0,65491465	0,83027421	-0,020998279	-0,459178174	-0,232068166	-0,798620589	-0,697770265	-0,318092836	0,034719134	-0,569597451	0,279800201	0,765432633	0,152781544	0,75858063	0,104332571	0,180755805	0,039862097	0,002942116	0,954086512	0,181884041	0,51881854	0,005598082	0,024859313	0,370406568	0,924143376	0,085642875	0,43364548	0,178282514	0,622168184
ENSFALG00000000569	0,379821909	0,770395933	0,189183971	0,268907401	0,237493127	0,53800629	0,948117086	-0,296116779	-0,749578082	-0,229220006	-0,967922567	-0,65303248	-0,488060216	-0,024457528	-0,470505185	0,48679485	0,278984498	0,009118848	0,600656273	0,452487308	0,508807726	0,108678713	2,98E-05	0,406117232	0,01255533	0,524106533	4,46E-06	0,040633927	0,152395709	0,946531149	0,169947345	0,153622407	-0,082286933	0,821211213
ENSFALG00000000570	0,554367834	0,131666875	-0,193893751	0,060713285	0,503959156	0,385897294	0,256036292	0,128011303	0,110966309	0,171354575	-0,220791221	-0,320918913	-0,308616851	0,106165424	-0,549148033	-0,401345687	0,096313031	0,716920172	0,591446507	0,86767816	0,137488474	0,270723993	0,47521479	0,724519069	0,76022815	0,635975467	0,539883249	0,365931097	0,385608879	0,770363045	0,10015554	0,250330618	0,541604591	0,105877999
ENSFALG00000000571	-0,544541476	-0,820561525	-0,295555	-0,142633061	-0,213083527	-0,576446517	-0,884269284	0,186433574	0,692223269	0,191146042	0,927587302	0,573729898	0,451038612	-0,014980897	0,344928055	-0,495453619	0,103626168	0,003630161	0,407050884	0,694260659	0,554473449	0,08110338	0,000681	0,606058307	0,026535968	0,596813246	0,000110151	0,082884892	0,19075899	0,967236641	0,329013619	0,145347104	0,135240629	0,709512905
ENSFALG00000000572	-0,243405919	0,070021063	0,692874574	-0,483782908	-0,362689123	-0,433394526	-0,43458604	-0,113663044	0,074244128	0,272922624	0,359225458	0,763852423	-0,20431619	0,085601795	0,327012671	-0,055181681	0,497989779	0,847577709	0,026335204	0,156566275	0,303002697	0,210851506	0,209457845	0,754549492	0,838483242	0,445499508	0,307987024	0,010116517	0,571253287	0,814112185	0,356373094	0,879656966	-0,30855727	0,385705413
ENSFALG00000000574	0,194202132	0,342517049	0,341276658	-0,192040257	-0,315906095	-0,527154269	0,007181177	-0,561705302	-0,441040904	-0,085703616	-0,077390146	0,132029776	-0,047494051	-0,175871462	0,17404625	0,339979722	0,590845293	0,332630526	0,334499253	0,595064753	0,373888056	0,117405611	0,984291985	0,091072285	0,202000507	0,813894318	0,83171934	0,716167011	0,896340796	0,626961614	0,630598719	0,336458922	-0,382990072	0,274659994
ENSFALG00000000575	0,276526681	0,430334484	-0,24513963	0,501701818	0,239667576	0,346242309	0,865460816	-0,416826792	-0,714334695	-0,498577328	-0,829963786	-0,841117943	-0,092246061	-0,16739362	-0,387676482	0,484706731	0,439269385	0,214455109	0,49483647	0,139548099	0,504818014	0,32705062	0,001214722	0,230781421	0,020287507	0,142429933	0,002962523	0,002290754	0,799920077	0,643915516	0,268330493	0,155659742	-0,0128955	0,971795785
ENSFALG00000000579	0,618016351	0,59232705	0,83254521	-0,403492686	0,145941774	-0,254677972	-0,041085938	-0,309930849	-0,179476381	0,240203342	-0,057730583	0,452783327	-0,505263869	0,056717627	-0,164252957	-0,205411868	0,056873487	0,071183429	0,002795887	0,247566203	0,68746557	0,477641936	0,910276073	0,383482936	0,619799361	0,503837006	0,874134397	0,188835695	0,136306592	0,87632854	0,650234406	0,56914578	0,06212148	0,864632461
ENSFALG00000000580	-0,230049989	-0,730796794	-0,354101009	0,099047608	-0,056769724	-0,516889748	-0,715494258	0,122369837	0,510175541	-0,233997162	0,752939242	0,329612028	0,797368767	-0,222082545	0,443736153	-0,31104243	0,522563287	0,016355191	0,315439921	0,785446468	0,876215675	0,126050931	0,019991094	0,736288498	0,131913422	0,515249647	0,011947554	0,35233463	0,005729286	0,537453968	0,198932977	0,381688966	0,133833738	0,71242637
ENSFALG00000000581	-0,371453613	-0,599157505	0,033367358	-0,413159097	-0,199852183	-0,311602529	-0,938101887	0,506854092	0,880457903	0,552009966	0,896225024	0,767097283	0,127049405	-0,09630106	0,186335651	-0,705122425	0,290583062	0,067172266	0,927090116	0,235332214	0,579870106	0,380786588	5,96E-05	0,134874544	0,000771543	0,098036934	0,000446903	0,009612658	0,726522216	0,791284211	0,606250956	0,022751082	0,223186398	0,535380846
ENSFALG00000000582	0,080066085	0,209861117	0,239575299	0,2086811	0,444591713	0,007189193	-0,033403466	0,034443421	0,114925839	0,115461437	-0,021442841	0,118569105	-0,2379076	-0,17876234	-0,504296145	-0,443162025	0,825973905	0,560618411	0,504987057	0,562875196	0,197964948	0,984274454	0,927011395	0,924744338	0,751893977	0,750768383	0,953115347	0,744245814	0,508046229	0,621215756	0,137182609	0,19958412	0,474666449	0,165682817
ENSFALG00000000583	-0,390432396	-0,558492044	0,15244079	-0,62022681	-0,414708878	-0,536350423	-0,969405289	0,288902748	0,727242214	0,589036861	0,951886054	0,901438852	0,068186349	0,196897959	0,442335244	-0,489158858	0,264645992	0,093344331	0,674177432	0,055739445	0,233403156	0,109983044	3,69E-06	0,418183835	0,017154952	0,073169998	2,21E-05	0,000366005	0,851533919	0,585599155	0,200523981	0,151335468	-0,064345519	0,859825509
ENSFALG00000000584	0,413436175	0,787859294	0,186122794	0,250035543	0,160885348	0,311072917	0,897000925	-0,4728177	-0,845050323	-0,276425582	-0,912401403	-0,62088708	-0,414735882	0,006476895	-0,364008728	0,591010689	0,234986669	0,006798476	0,606669797	0,48597796	0,65703226	0,381639822	0,000434107	0,167569446	0,002082645	0,439443602	0,000231509	0,055403628	0,233369623	0,985832387	0,301115066	0,07197396	-0,188891144	0,601230587
ENSFALG00000000586	0,57973611	0,79479989	0,152122003	0,300086681	0,30878683	0,474675819	0,924885863	-0,328736693	-0,754522261	-0,301208903	-0,953221071	-0,698491409	-0,376583465	-0,088289756	-0,45960636	0,464442617	0,078979432	0,006005366	0,67482738	0,399548594	0,385333544	0,165673288	0,000127107	0,353691996	0,011668585	0,397701053	1,98E-05	0,024646823	0,283442803	0,808364625	0,181424056	0,176276404	-0,028015164	0,938764903
ENSFALG00000000587	0,105295656	0,14457695	-0,423706549	0,593043296	0,488710206	0,843066462	0,700874753	0,285603454	-0,162508191	-0,309554128	-0,653188941	-0,801073232	-0,021669971	-0,119623751	-0,496276046	0,099721458	0,772202565	0,690266094	0,222380734	0,070755679	0,151767897	0,002185846	0,023953426	0,423757824	0,653753526	0,384091854	0,040569387	0,005347248	0,952619192	0,742035559	0,144575554	0,784015669	0,33399052	0,345584584
ENSFALG00000000591	0,280945685	0,20905946	0,180727656	-0,128566468	-0,136507805	-0,294717146	0,130780979	-0,450574032	-0,397631613	-0,201643749	-0,09966122	0,025209046	0,02503733	0,162049637	0,262698368	0,377260087	0,431685421	0,562151201	0,617320004	0,723363625	0,706891667	0,408445255	0,718759675	0,19127305	0,255153093	0,57640603	0,784143551	0,944890243	0,945265161	0,654679436	0,463389281	0,282508152	-0,325233617	0,359150441
ENSFALG00000000592	-0,329060208	-0,414260789	0,077930897	-0,375993394	-0,080665547	-0,264990423	-0,7673855	0,388695946	0,764255296	0,669528499	0,725910777	0,675135156	-0,164214151	-0,023006821	-0,096869724	-0,758444883	0,35319002	0,233959984	0,830557721	0,284259258	0,824687826	0,459351318	0,009568777	0,266964273	0,010052971	0,034202795	0,017461385	0,032184724	0,65031261	0,94969921	0,790074746	0,010997065	0,332362367	0,348086881
ENSFALG00000000596	0,410946964	0,807463781	0,220854685	0,330289799	0,254441757	0,407698444	0,9482375	-0,41888442	-0,844995339	-0,34799845	-0,964139337	-0,647449386	-0,394542952	0,005452309	-0,390605527	0,574002142	0,238101237	0,004731431	0,539763755	0,351285431	0,478064574	0,242200593	2,95E-05	0,228250358	0,002085457	0,324437099	6,93E-06	0,042982388	0,259202377	0,988073429	0,264415459	0,082705234	-0,136963933	0,705948812
ENSFALG00000000597	0,422661788	0,67561147	0,847627382	-0,382359966	-0,083548743	-0,234862356	0,153612592	-0,409404443	-0,47566727	0,069990766	-0,200945489	0,377460523	-0,417488152	0,371013285	0,206063024	0,360225584	0,223645063	0,032017103	0,001953903	0,275517157	0,818507547	0,513652239	0,671790007	0,240042869	0,164666822	0,847643012	0,577755222	0,282231599	0,229966165	0,291200406	0,567894703	0,306543398	-0,406266655	0,244019857
ENSFALG00000000598	-0,138349917	0,391859812	0,694654913	-0,402571692	-0,394970835	-0,324096042	-0,063382725	-0,263134591	-0,314339297	0,174719626	0,020706344	0,501831606	-0,294326018	0,37965596	0,4144565	0,447126413	0,703086084	0,262748605	0,025791732	0,248749954	0,258639313	0,360932016	0,861905955	0,462619566	0,376392424	0,629256045	0,954724287	0,13942917	0,409096953	0,279212027	0,233716688	0,195113187	-0,609050095	0,061629568
ENSFALG00000000599	-0,388808734	-0,523181277	-0,500596767	0,090972713	-0,161226306	0,380204826	-0,141724895	0,534915169	0,427823073	0,007293441	0,141182185	-0,187187474	0,313509966	-0,366406832	0,032605527	-0,170537802	0,266813356	0,120706573	0,140563211	0,802635983	0,656342963	0,278459872	0,696129214	0,111121519	0,217438862	0,984046447	0,697246545	0,604575853	0,377721355	0,297700725	0,928751189	0,637610055	0,111824347	0,758420202
ENSFALG00000000600	0,210844374	0,161008051	0,297490594	-0,09165852	0,249594723	0,46249991	-0,194895025	0,681053999	0,50518041	0,393855665	0,048320563	0,218188115	-0,208736757	-0,563297418	-0,427588627	-0,564305907	0,558740607	0,656784171	0,403838315	0,801172996	0,486772749	0,178333654	0,589495264	0,030143757	0,136382006	0,260108214	0,894545222	0,544793566	0,562768672	0,089959748	0,217718609	0,089259557	0,456809137	0,184441448
ENSFALG00000000601	0,232036874	0,424050209	0,251423788	0,492666582	0,643245834	0,09760301	0,435844422	-0,303563557	-0,37211182	-0,350173849	-0,40232136	-0,190827832	-0,171576001	0,124556696	-0,418475027	-0,011488463	0,518876517	0,221965744	0,483478651	0,147980354	0,044809446	0,788515754	0,207991755	0,393837924	0,289661559	0,321214723	0,24907225	0,597435903	0,635532575	0,73172019	0,228752686	0,974872305	0,322963022	0,362710839
ENSFALG00000000602	0,52632656	0,747132151	0,164197582	0,600462732	0,680680719	0,493637128	0,889805172	-0,283260209	-0,638477052	-0,423929534	-0,90455053	-0,663433056	-0,316759887	-0,187746634	-0,702656674	0,185893358	0,11808861	0,013011001	0,650346	0,066422996	0,030269794	0,147060095	0,000563646	0,427737536	0,046944283	0,222111416	0,000323176	0,036492254	0,372526827	0,603477173	0,023443849	0,607121373	0,326112097	0,357777661
ENSFALG00000000603	0,088688772	0,569092376	0,101933952	0,094193441	-0,179284688	0,410818768	0,801056454	-0,282811669	-0,733036247	-0,212919949	-0,825056743	-0,576805578	-0,330374895	0,000266255	-0,109994482	0,708651619	0,80751212	0,085983948	0,779321958	0,79577028	0,620179499	0,238262266	0,005348936	0,428501298	0,015864865	0,554784749	0,003298803	0,080869778	0,351153812	0,999417568	0,762277124	0,02178425	-0,431060748	0,21359666
ENSFALG00000000604	-0,228943494	-0,069630229	-0,340922143	0,130080378	-0,107774715	-0,011585665	0,39784991	-0,412166347	-0,398425918	-0,179753714	-0,272654126	-0,38954524	-0,110226936	0,414002515	0,013234776	0,3675057	0,524621087	0,848420213	0,335034341	0,720215344	0,766962191	0,97465976	0,254868237	0,236572627	0,254117448	0,619249537	0,445965244	0,265829021	0,761786902	0,234281275	0,971053999	0,296143116	-0,212527962	0,555531002
ENSFALG00000000605	0,114216627	-0,322819041	-0,329058837	0,023978657	0,44710029	0,378648807	-0,269374163	0,629224886	0,723055061	0,431460317	0,281635427	0,016086054	-0,114493491	-0,036910331	-0,485097213	-0,818471961	0,753385084	0,362937201	0,353192146	0,947576837	0,195142454	0,280595068	0,451672464	0,051277682	0,018131411	0,213125208	0,430507172	0,964820861	0,752802895	0,919368561	0,155277522	0,003792041	0,738222994	0,014768699
ENSFALG00000000606	0,780739228	0,849175139	0,375878756	0,289199418	0,568952287	0,475361108	0,819557711	-0,258618419	-0,625236953	-0,290009512	-0,851514692	-0,493791257	-0,407821433	-0,033116628	-0,52427104	0,220466634	0,007686587	0,001879406	0,284418024	0,417684321	0,086078703	0,164977228	0,003707295	0,470615799	0,05322469	0,416321768	0,00177073	0,146914273	0,242044675	0,927636772	0,119795461	0,540494561	0,187651097	0,60366484
ENSFALG00000000607	0,166162628	0,363981109	0,620923451	0,090740446	0,35590048	-0,199890375	-0,071750011	-0,155317419	-0,081281654	-0,051487841	0,021530841	0,39174606	-0,16181136	-0,022192257	-0,158483957	-0,180174418	0,646389802	0,301154509	0,055385168	0,803131588	0,312812143	0,579796179	0,843852363	0,668321321	0,823366428	0,887668455	0,952923114	0,262899534	0,65516073	0,951478339	0,661893612	0,618415798	0,184390013	0,610083228
ENSFALG00000000609	-0,342386716	-0,503977205	-0,036761394	-0,447469124	-0,322044097	0,152631798	-0,627948844	0,765082618	0,744872282	0,462173668	0,61445141	0,502350032	0,169874762	0,20913808	0,463108467	-0,266039905	0,332826627	0,137472081	0,919693035	0,194729459	0,364156744	0,673788093	0,05189544	0,009923357	0,013442183	0,178680519	0,058734358	0,138954739	0,638938016	0,562000807	0,177687693	0,457507689	-0,101731695	0,779750774
ENSFALG00000000610	-0,047831098	0,218464927	-0,128820987	-0,173087115	-0,14016409	0,590848431	0,369191706	0,297783416	-0,016733104	0,453794615	-0,397728966	-0,334127568	-0,552190214	0,040949753	-0,370059874	0,065866616	0,895608519	0,544270569	0,722834072	0,632512862	0,699344013	0,072071797	0,293761731	0,403353365	0,963406582	0,187726131	0,255026035	0,345374374	0,097904463	0,910572476	0,2925395	0,856540245	-0,029627164	0,935247436
ENSFALG00000000611	-0,341788193	-0,029926879	0,375661507	-0,874293246	-0,679556089	-0,124538187	-0,454254253	0,267358451	0,334447019	0,899791709	0,395306686	0,662389891	-0,557209296	0,362730385	0,273373549	-0,056589503	0,333727941	0,934593552	0,284719032	0,000936156	0,03065169	0,731758824	0,187223096	0,455196102	0,34488464	0,000390291	0,258197829	0,036894175	0,09426134	0,30294358	0,444717831	0,876606121	-0,426451125	0,219078829
ENSFALG00000000612	0,855663072	0,721690966	0,50857628	-0,058424791	0,442783983	0,368838891	0,492485749	-0,095600428	-0,34757054	-0,027127703	-0,536458665	-0,153008502	-0,436235186	0,109522279	-0,332834218	0,030796698	0,001589323	0,018457669	0,133334135	0,872631132	0,200013548	0,294259212	0,148152204	0,7927749	0,325072921	0,9407018	0,109897482	0,67302045	0,207537701	0,763273184	0,347360754	0,93269608	0,162035146	0,654708702
ENSFALG00000000613	0,232713336	0,63440186	0,3335994	0,059547963	-0,14193247	-0,016317332	0,705404444	-0,659179198	-0,931741287	-0,420413331	-0,684466989	-0,339705933	-0,202199259	0,294651564	0,179626233	0,859577435	0,51762376	0,048821574	0,346184858	0,87019975	0,695701997	0,964315339	0,022672757	0,038149967	8,74E-05	0,22637991	0,029007915	0,336873367	0,575333511	0,408554494	0,619502251	0,001430874	-0,58812923	0,073724284
ENSFALG00000000614	-0,104684143	-0,140997825	0,201473061	-0,149127941	-0,030099015	-0,332070413	-0,463735426	0,022439265	0,333472991	0,248231623	0,38756524	0,448332272	-0,053040497	-0,443638096	-0,178567264	-0,500073793	0,7734965	0,697626225	0,576735727	0,680941132	0,934218022	0,348536551	0,177023653	0,950938817	0,346378977	0,489233926	0,268479805	0,193764961	0,884299778	0,1990441	0,62160291	0,141045191	0,260180034	0,467843983
ENSFALG00000000615	0,427807187	0,770885191	0,413129199	0,271337379	0,236561489	0,046063454	0,668170543	-0,528094475	-0,797242032	-0,402477559	-0,68546771	-0,319665691	-0,217562346	0,071911868	-0,145080147	0,566754135	0,217457811	0,009047163	0,235369518	0,448252469	0,510521131	0,899449727	0,03470417	0,116632782	0,00574269	0,248871121	0,028680497	0,367912408	0,545976604	0,843503753	0,689233172	0,087574307	-0,21416458	0,552417851
ENSFALG00000000616	0,395695173	0,780098045	0,163808689	0,312607941	0,246698061	0,491057528	0,969943876	-0,348440252	-0,808330516	-0,301395543	-0,975054663	-0,682837701	-0,421016946	0,049812279	-0,399820383	0,57493842	0,257687674	0,007770395	0,651129889	0,379169386	0,492009254	0,149513733	3,44E-06	0,323781314	0,004652006	0,397394183	1,64E-06	0,029546431	0,225643864	0,891305606	0,25230494	0,082089283	-0,134073086	0,711930478
ENSFALG00000000617	0,473275879	0,792476846	0,25009375	0,342623469	0,284416487	0,255239797	0,842892867	-0,478691125	-0,821119706	-0,387882613	-0,870151601	-0,574457999	-0,304144096	-0,050686321	-0,35896603	0,516426947	0,167100688	0,006263061	0,485873056	0,332470448	0,425771578	0,476637372	0,002195049	0,161619857	0,003587771	0,268053943	0,001060221	0,082404968	0,392888265	0,889408086	0,308362079	0,126449744	-0,099995024	0,783434968
ENSFALG00000000619	0,078430607	0,247472054	-0,20225844	0,366343047	0,1727496	0,158058213	0,372639861	-0,109815073	-0,271352797	-0,151821121	-0,380514519	-0,438140627	-0,037504665	-0,270046971	-0,348928819	0,181562786	0,829484527	0,490607696	0,575219295	0,297791272	0,633186909	0,662756678	0,288923428	0,762655529	0,448225657	0,675441003	0,27803596	0,205331859	0,918073847	0,450499084	0,323056916	0,615667158	0,093991233	0,796200965
ENSFALG00000000621	0,294266114	0,807434068	0,856968971	-0,250731813	-0,059276637	0,024894312	0,361465285	-0,349315735	-0,528505439	0,118040577	-0,483982964	0,168742949	-0,637739271	-0,069792919	-0,20647043	0,238388492	0,409196808	0,004734171	0,001535117	0,484723744	0,870787012	0,945577429	0,304758928	0,322483833	0,11629598	0,745354101	0,156369694	0,641206988	0,047280516	0,848069491	0,567112483	0,507163302	-0,241999581	0,500553901
ENSFALG00000000622	0,274265647	-0,011277601	-0,03681131	0,420457809	0,729609188	-0,023702155	-0,055599594	-0,006295045	0,206947824	-0,13252015	0,061951947	-0,033924113	0,0346884	-0,180179027	-0,549465419	-0,637633703	0,443173224	0,975333384	0,919584287	0,226325628	0,016619447	0,948180655	0,87875117	0,986230135	0,566196409	0,715149645	0,864999051	0,925876348	0,924210365	0,618406667	0,099919171	0,047328758	0,758696338	0,010954968
ENSFALG00000000625	0,402391739	0,576401916	0,617723378	-0,16644022	0,167984978	0,578909186	0,229548719	0,396066373	0,002876558	0,212687643	-0,380621684	0,072892891	-0,41776883	-0,313863504	-0,303115916	-0,109547496	0,248981615	0,081132427	0,057024927	0,645831571	0,642728007	0,079509917	0,523495111	0,257200741	0,993707581	0,55522696	0,277889354	0,841391338	0,229620668	0,37715456	0,39457094	0,763219983	0,109948437	0,762374235
ENSFALG00000000626	0,108626172	0,60828166	0,167726979	0,431265763	0,336562034	0,626655221	0,834250495	-0,072341633	-0,566088982	-0,287320849	-0,837772052	-0,550567134	-0,340513235	-0,0144495	-0,421161275	0,408281353	0,765164282	0,062048937	0,643246007	0,213354688	0,341651136	0,052526734	0,00268958	0,842578238	0,088030133	0,420852062	0,002479304	0,099101428	0,335652073	0,968398318	0,225468071	0,24146212	-0,002582619	0,994350558
ENSFALG00000000628	0,538694062	0,779569843	0,15904567	0,334832133	0,264792057	0,410402192	0,915519093	-0,371934192	-0,810632752	-0,403430949	-0,933612273	-0,68155372	-0,264563493	-0,063704014	-0,326918687	0,587313825	0,108139828	0,007839919	0,660755458	0,34429471	0,45970016	0,238785952	0,000201044	0,289910088	0,004445667	0,247645455	7,84E-05	0,029975588	0,460102256	0,861211614	0,356519544	0,074224568	-0,131526837	0,717210864
ENSFALG00000000630	0,369868903	0,729597812	0,199112904	0,247585853	0,269864082	0,433291557	0,897322883	-0,367449717	-0,745117477	-0,227306132	-0,891463821	-0,589777918	-0,488026221	0,177691629	-0,407519224	0,462416537	0,292808121	0,016621992	0,581301802	0,490401772	0,450817906	0,210972195	0,000428876	0,296222364	0,013394924	0,52767222	0,000531569	0,072719453	0,152428587	0,623341754	0,242427897	0,178422259	-0,082804267	0,820102521
ENSFALG00000000631	0,20525681	0,14330553	-0,050374711	-0,311056705	0,010096247	0,719540982	0,121884752	0,66420214	0,345475759	0,608225252	-0,17461157	-0,130467344	-0,475183754	0,009383522	-0,340003586	-0,234514057	0,569443849	0,692878008	0,890084524	0,381665955	0,97791671	0,018980117	0,737302844	0,036197836	0,328194817	0,062079795	0,629471437	0,719411228	0,165157201	0,979475352	0,33642281	0,514295056	0,177416008	0,623889432
ENSFALG00000000633	0,151577292	-0,039456383	0,524096424	-0,509582914	0,044737928	-0,316641333	-0,643383669	0,20652738	0,511347638	0,542689234	0,596078252	0,825068788	-0,239734608	0,170409574	0,057988496	-0,572340379	0,675938396	0,913823406	0,119941163	0,132438792	0,90233142	0,372715695	0,044748727	0,567003171	0,130878134	0,105042798	0,06896176	0,003297946	0,504695232	0,637866802	0,873575859	0,083805775	0,198091285	0,583282446
ENSFALG00000000634	0,375139679	0,555876367	0,780705466	-0,377127941	-0,042849626	0,161991238	0,015757811	0,164687121	-0,077727975	0,22365486	-0,14298075	0,365063914	-0,333654495	0,016731646	0,090584837	0,078798454	0,285442747	0,095220285	0,007690984	0,282690561	0,906438358	0,654797384	0,965538346	0,649359678	0,830993596	0,53450201	0,693545681	0,299610176	0,346100268	0,963409768	0,803463657	0,828694689	-0,193786746	0,591655174
ENSFALG00000000635	0,508320596	0,742772749	0,0705004	0,466914817	0,4424972	0,526669673	0,986724545	-0,329072317	-0,761974345	-0,412328515	-0,983966813	-0,774228662	-0,320380033	-0,047982712	-0,515200136	0,446414417	0,133562143	0,013851637	0,846544611	0,173678904	0,200339671	0,117805184	1,34E-07	0,353171238	0,010416489	0,236369751	2,84E-07	0,008567895	0,366782401	0,895279143	0,127510708	0,195911808	0,062018663	0,864854785
ENSFALG00000000636	0,397642591	0,513008702	0,190379219	0,49130873	0,834525643	0,458806402	0,510256478	0,011533387	-0,166263225	-0,089147331	-0,510038096	-0,302782321	-0,405828422	-0,072624026	-0,812080846	-0,291958053	0,255138764	0,129419564	0,598314128	0,149273713	0,002672704	0,182283979	0,131841771	0,974774072	0,646187486	0,806532628	0,132035154	0,395117634	0,244578209	0,841970189	0,004319285	0,41305297	0,634719012	0,048673709
ENSFALG00000000637	-0,385880031	-0,090876666	0,412685122	-0,669274482	-0,631080086	-0,464436841	-0,428873942	-0,135474973	0,066796524	0,439821216	0,410568663	0,651929296	-0,251710746	0,490484141	0,528007617	0,126707201	0,270747273	0,802840918	0,235923974	0,034296206	0,050388291	0,176282499	0,216187471	0,70902794	0,854532804	0,203397632	0,2385766	0,041090954	0,482962725	0,150062475	0,116704044	0,727235214	-0,546005304	0,10251519
ENSFALG00000000638	0,718017179	0,618353639	0,554072652	-0,390662134	0,102881531	0,249228385	0,248806574	0,027783669	-0,206210247	0,23909437	-0,293084816	0,105444409	-0,453507629	0,299935011	-0,019709996	0,143922148	0,019356545	0,05669947	0,096527783	0,264340107	0,777313664	0,487433674	0,488195158	0,939270118	0,567611988	0,505868462	0,411168306	0,771887886	0,188040616	0,399798606	0,956901129	0,691610906	-0,1243387	0,732175242
ENSFALG00000000639	-0,531939639	-0,750644705	-0,142250698	-0,542093451	-0,534881099	-0,44572238	-0,883470228	0,333360793	0,68139589	0,422471587	0,926781734	0,696076004	0,295568693	0,380277673	0,688663587	-0,237468854	0,113505268	0,012360168	0,695047193	0,105501048	0,111148634	0,196689866	0,000699302	0,346551321	0,030028633	0,223875676	0,000115021	0,025363481	0,407028114	0,278360127	0,027651773	0,508852338	-0,248881443	0,488059963
ENSFALG00000000641	-0,270826123	-0,679759609	-0,251979723	-0,26125911	-0,197353998	-0,14451149	-0,799027404	0,557593755	0,85093242	0,365484555	0,744571445	0,434673773	0,320987889	-0,420388479	0,109025301	-0,674026103	0,449141964	0,030582338	0,482479344	0,465932883	0,584713404	0,690400497	0,005555908	0,093985899	0,001797341	0,299011382	0,013500326	0,209355438	0,365822203	0,226410243	0,764321844	0,032577323	0,293224874	0,410934325
ENSFALG00000000642	0,45903427	-0,164229607	-0,282743945	0,371141277	0,723640963	0,311271384	-0,111265314	0,403069114	0,500096277	-0,047843078	0,079870206	-0,193165809	0,172865394	-0,55221453	-0,634920401	-0,82468504	0,182038786	0,650281461	0,428616671	0,291020887	0,017992514	0,381319971	0,759598007	0,248110228	0,141024449	0,895582493	0,826394222	0,592866576	0,632955631	0,097886601	0,048579971	0,003325344	0,932157761	8,53E-05
ENSFALG00000000644	0,331561607	-0,08395513	0,054166337	-0,260405453	0,180868498	0,492375136	-0,334187068	0,824206732	0,714335469	0,486085128	0,219080084	0,183838889	-0,092055377	-0,404269649	-0,280800059	-0,676431451	0,349320922	0,817637151	0,881858171	0,467444468	0,61704115	0,14825738	0,345283131	0,003359722	0,020287308	0,154313048	0,543109027	0,61117032	0,800326662	0,246570022	0,431934377	0,031729932	0,484830058	0,155538963
ENSFALG00000000645	0,653408916	0,553824033	0,715425675	-0,282031609	0,396467652	0,095113796	-0,072975185	0,112828438	0,141204927	0,414499484	-0,060479095	0,372943875	-0,562199763	-0,168674007	-0,49671587	-0,55065842	0,040478763	0,096708895	0,020008542	0,429831068	0,256674925	0,793810632	0,841214177	0,756305848	0,697199715	0,233663272	0,868184827	0,288498915	0,090725829	0,641345283	0,144163967	0,099033863	0,434000011	0,210142631
ENSFALG00000000646	-0,567222239	-0,888640946	-0,624965868	0,024039929	-0,308767187	-0,405852952	-0,663922561	0,223399041	0,533983756	-0,062739799	0,749418256	0,207010095	0,720686269	0,043677213	0,54933155	-0,121296007	0,087254427	0,000586991	0,053358792	0,947443037	0,385365358	0,244546936	0,036304677	0,534981855	0,111864279	0,863295643	0,012584759	0,56607696	0,018700554	0,904638158	0,100018825	0,738534444	-0,076495045	0,833642803
ENSFALG00000000647	0,482050396	0,735569283	0,080959384	0,523127267	0,499323425	0,548093919	0,983391469	-0,3027591	-0,739394375	-0,438566763	-0,98184521	-0,767162964	-0,304646435	-0,079945621	-0,551070315	0,406507551	0,158274938	0,015322701	0,82405757	0,12075184	0,141738504	0,100943122	3,26E-07	0,395155701	0,014528661	0,204840406	4,65E-07	0,009602645	0,392067421	0,826232392	0,098729362	0,243713234	0,114649622	0,752474632
ENSFALG00000000648	-0,197454547	-0,188142754	0,53882443	-0,716430395	-0,337269328	-0,388788364	-0,81076178	0,289002372	0,591217669	0,690368207	0,737108899	0,978498955	-0,233121672	0,176123042	0,293572382	-0,465793404	0,584518177	0,602699277	0,108037872	0,01975399	0,340573266	0,266840609	0,0044343	0,418016064	0,071849283	0,027113525	0,014999551	9,11E-07	0,516868156	0,626460854	0,410354051	0,174854315	-0,07499666	0,836864424
ENSFALG00000000649	0,121665964	-0,022402458	0,425168759	-0,576698377	-0,136600941	0,152659583	-0,536901212	0,616573629	0,646784342	0,666431407	0,385388842	0,583970403	-0,278104318	-0,284623484	-0,077060881	-0,61123946	0,737760467	0,95101921	0,220618088	0,080939477	0,706699118	0,673731465	0,109548099	0,057621814	0,043268058	0,035353521	0,271410135	0,076298926	0,436554848	0,425420076	0,832426799	0,060444967	0,203010315	0,573768963
ENSFALG00000000651	-0,277413641	0,239184732	0,151472607	-0,262500443	-0,659799124	-0,215234315	0,340272537	-0,520069754	-0,678674144	-0,121765948	-0,298530221	-0,089201093	-0,137494144	0,492349924	0,558494055	0,930257569	0,437742301	0,505702804	0,676151981	0,463738709	0,037905284	0,550386719	0,336015965	0,123331692	0,030953462	0,737551328	0,402117825	0,806417806	0,704853275	0,148281361	0,093342897	9,51E-05	-0,915178429	0,00020422
ENSFALG00000000652	0,223580483	0,442133353	-0,226120719	0,598325887	0,262008061	0,560953919	0,853393959	-0,129639978	-0,607128467	-0,547846824	-0,863113065	-0,871889103	0,046347253	-0,353641208	-0,352684073	0,504846831	0,534641502	0,200753875	0,529885663	0,067652529	0,464608491	0,091600375	0,00168679	0,721130799	0,062681797	0,101128304	0,001297904	0,001006803	0,898832884	0,31611322	0,317517186	0,136683687	-0,006373671	0,986058161
ENSFALG00000000653	0,006064647	0,42457873	0,062989044	-0,04569784	-0,304835897	0,290933184	0,681554308	-0,281113128	-0,69874096	-0,191096271	-0,631565512	-0,427026532	-0,227616107	0,450452369	0,255653543	0,888380535	0,986734073	0,221328385	0,862756858	0,900244467	0,391758048	0,414770737	0,029975391	0,43139925	0,024573582	0,59691062	0,050157282	0,218390153	0,527094046	0,191407804	0,475898167	0,000592308	-0,661788253	0,037127335
ENSFALG00000000654	0,624475777	0,7035841	0,258814774	0,007373975	0,357726643	0,808268668	0,670969468	0,252991586	-0,251595887	0,16148343	-0,727739307	-0,421091457	-0,572089117	-0,009917556	-0,525750469	0,090486348	0,053601802	0,023181605	0,47026688	0,983870307	0,310157178	0,004657642	0,033676165	0,480662797	0,483169204	0,6558233	0,01704151	0,225553099	0,083972995	0,978307481	0,118565441	0,803673848	0,166698051	0,645313221
ENSFALG00000000656	-0,139755319	-0,313500866	0,313545756	-0,672511603	-0,358906175	-0,54808163	-0,847998374	0,166948775	0,567460931	0,603599278	0,818249394	0,890925239	-0,067023511	0,219440542	0,380154225	-0,404514661	0,700186673	0,37773595	0,377663957	0,033118684	0,308448646	0,100952327	0,001935855	0,644809291	0,087091605	0,064644871	0,003809582	0,000541834	0,854042907	0,542428867	0,278529169	0,246256347	-0,096153903	0,791597256
ENSFALG00000000658	0,318578859	0,693660691	0,246104101	0,20116348	-0,064740227	0,099557999	0,774678134	-0,588161091	-0,914543688	-0,460580133	-0,810261955	-0,519067794	-0,168765025	-0,118682375	-0,062544488	0,753049504	0,369634964	0,026094274	0,493085966	0,577333888	0,858972831	0,784362692	0,008504864	0,073704781	0,000210236	0,180380529	0,004478448	0,124184505	0,641162705	0,74400835	0,863717877	0,011927973	-0,417777374	0,229610156
ENSFALG00000000659	0,310889532	0,593276027	-0,085007199	0,553856135	0,371686378	0,481289139	0,986269969	-0,378577982	-0,77825267	-0,503840457	-0,955084309	-0,837311871	-0,214601134	-0,06257399	-0,461528936	0,507784564	0,381935482	0,07061705	0,815384676	0,096685497	0,290257008	0,159029254	1,53E-07	0,280692466	0,008015209	0,137596308	1,69E-05	0,002506085	0,5515886	0,863654095	0,179367182	0,134040933	0,01566592	0,965739209
ENSFALG00000000660	-0,434731058	-0,589130349	0,007974486	-0,353222503	-0,220073609	-0,315562365	-0,897630979	0,464995537	0,834411575	0,514393941	0,840610517	0,704571138	0,127529873	-0,207280101	0,125917944	-0,695470687	0,209288587	0,07311306	0,982556921	0,316726994	0,541235135	0,374436768	0,000423915	0,175693471	0,002679691	0,128210908	0,00231866	0,02290473	0,725521456	0,565559137	0,728880386	0,025545295	0,229583448	0,523430532
ENSFALG00000000661	-0,219993126	-0,351614486	0,359121	-0,679879523	-0,304737573	-0,345764085	-0,889364057	0,417847288	0,737304667	0,692927211	0,837776695	0,940022134	-0,10883443	0,193131598	0,32466712	-0,542898255	0,541386838	0,319089948	0,308138009	0,030541526	0,391918587	0,327764202	0,000572409	0,229524144	0,014958805	0,026319025	0,002479035	5,26E-05	0,764724686	0,592933347	0,36003709	0,104882327	0,00042983	0,999059748
ENSFALG00000000663	-0,229438896	-0,218172799	0,511464492	-0,722251039	-0,359652125	-0,312617536	-0,807769815	0,371270278	0,628986222	0,698496137	0,73152763	0,958026004	-0,21378283	0,171512065	0,317227085	-0,458025807	0,523699355	0,54482251	0,130775195	0,018323225	0,307370716	0,379153968	0,004703277	0,290840013	0,051392851	0,024645434	0,016194033	1,29E-05	0,553143399	0,635660448	0,371782996	0,183125405	-0,088052953	0,808870643
ENSFALG00000000664	-0,072757784	0,52793003	0,468010994	-0,380566094	-0,500354956	0,191283952	0,404360545	-0,136443685	-0,527311362	0,144678707	-0,439816055	0,002254696	-0,434411169	0,406126096	0,330942564	0,756400291	0,841682207	0,116767723	0,172534499	0,277965398	0,140785942	0,596543465	0,246453627	0,707024236	0,117276262	0,690057178	0,203403555	0,995067878	0,20966205	0,244198865	0,350276435	0,011343594	-0,762864499	0,010273542
ENSFALG00000000665	-0,312935406	-0,503063964	0,194162812	-0,749338547	-0,564243815	-0,458202117	-0,927887734	0,325892389	0,687338934	0,6174594	0,877297908	0,864300892	0,045589211	0,094542282	0,504785875	-0,403073222	0,378643388	0,138303012	0,590921939	0,012599453	0,089302566	0,182935156	0,000108375	0,358120746	0,028075053	0,057161607	0,000853025	0,001255318	0,900480612	0,795027394	0,136738858	0,248104948	-0,183268764	0,612295611
ENSFALG00000000666	0,384046708	0,584503936	0,51394677	0,224382916	0,343914816	-0,293020471	0,396312351	-0,721417575	-0,653035095	-0,385751831	-0,393141832	-0,020155996	-0,223925364	0,063381712	-0,209583035	0,207923945	0,273225863	0,075965417	0,12860031	0,533137331	0,330531159	0,411275822	0,256878353	0,018523543	0,040632848	0,270920195	0,261050884	0,955926668	0,53399481	0,861908145	0,561149929	0,564325095	0,008991753	0,98033213
ENSFALG00000000667	0,483666248	0,909102549	0,842707624	-0,281530312	0,064553841	0,302569827	0,467613064	-0,118281787	-0,468577117	0,215945801	-0,56865027	0,096878424	-0,712654449	0,125225244	-0,219785108	0,281648821	0,156680979	0,000267306	0,0022049	0,430686636	0,85937546	0,395466057	0,172949416	0,744848248	0,171945231	0,549037429	0,086283214	0,790056246	0,020722387	0,730325112	0,541779012	0,430484305	-0,214664782	0,55146774
ENSFALG00000000668	0,005858414	0,094529881	0,553698435	-0,556891656	-0,287483126	0,248475163	-0,352651479	0,584249127	0,398535389	0,468709767	0,224694941	0,551633065	-0,195570385	-0,081592131	0,240763452	-0,157652702	0,98718516	0,795053801	0,096800472	0,094489298	0,420577979	0,488793805	0,317565053	0,076124579	0,253974899	0,171807332	0,532552898	0,0983143	0,588180487	0,822700683	0,502812285	0,663579059	-0,17236571	0,633953865
ENSFALG00000000670	0,292496954	0,561975394	-0,101119334	0,416611669	0,235411632	0,458501219	0,944888903	-0,373029534	-0,755281967	-0,39801448	-0,916594024	-0,80424877	-0,267600586	-0,031498379	-0,407238245	0,529040454	0,412151077	0,090882935	0,781049396	0,231046954	0,51263918	0,182612673	3,78E-05	0,288379365	0,011536342	0,254653605	0,000191259	0,00503452	0,454772179	0,931165617	0,242784501	0,115858424	-0,067182808	0,853699132
ENSFALG00000000673	-0,61977136	-0,841278197	-0,308693572	-0,285794266	-0,322689982	-0,430462838	-0,863268939	0,304068044	0,758806471	0,368163392	0,896176836	0,560808759	0,290989024	0,053983898	0,313202305	-0,531277574	0,055971872	0,002281992	0,385484594	0,423434517	0,363140161	0,21430325	0,001292256	0,39301261	0,010936565	0,295212942	0,000447707	0,091702623	0,414677058	0,882253766	0,378214942	0,114039979	0,101815763	0,779572529
ENSFALG00000000674	-0,225701853	-0,394471612	0,193258882	-0,510401634	-0,157162499	-0,207301783	-0,840082781	0,508468471	0,836217129	0,704503722	0,759853914	0,76331451	-0,132416426	-0,131847212	-0,005790944	-0,779829806	0,530668682	0,259296321	0,592684941	0,131713327	0,664573631	0,565517562	0,002347942	0,133430245	0,00257063	0,022923568	0,010762631	0,010201804	0,715364804	0,716545876	0,987332736	0,007805647	0,286104655	0,422908848
ENSFALG00000000675	0,615338529	0,838239037	0,252014179	0,232967484	0,370546401	0,488822338	0,862445467	-0,275881995	-0,656007144	-0,1430572	-0,91072805	-0,58817482	-0,53081248	-0,153655902	-0,616177578	0,282389008	0,05826759	0,00245234	0,482417439	0,517153419	0,291855747	0,151659749	0,001322293	0,440380874	0,039418652	0,693388499	0,000249194	0,073696378	0,114416549	0,671701819	0,057828373	0,429221571	0,103190345	0,77665942
ENSFALG00000000677	-0,319894985	-0,459119904	-0,072663739	-0,487847665	-0,475080693	-0,329622711	-0,73327239	0,34420746	0,590560143	0,512649449	0,698656345	0,551890414	0,126241538	-0,046825093	0,350829234	-0,267404221	0,367549504	0,181946691	0,841884684	0,152601349	0,165261838	0,352318079	0,015813765	0,330092492	0,072245839	0,129734167	0,024598399	0,09812486	0,728205747	0,897794401	0,320247194	0,455115956	-0,134259689	0,711543931
ENSFALG00000000678	0,090598618	-0,01028171	0,586216325	-0,652351003	-0,33416028	-0,13116887	-0,604149239	0,386349478	0,454730097	0,464501037	0,469977699	0,748005691	-0,084598521	-0,161120528	0,320460483	-0,298328555	0,803434248	0,977511138	0,074901402	0,040915844	0,34532421	0,717954084	0,064336346	0,27011458	0,186703159	0,176214759	0,170492548	0,012846956	0,816259509	0,656556783	0,366655246	0,40245129	-0,135858883	0,708233659
ENSFALG00000000679	-0,334314839	-0,23510541	0,095917656	0,004505749	-0,256383996	-0,538769053	-0,423231554	-0,14404118	0,058681727	-0,16789766	0,419239712	0,397006341	0,411081002	-0,129025199	0,440559164	0,129729201	0,345087236	0,51320386	0,792099878	0,990143875	0,474594356	0,108081172	0,222955048	0,691366383	0,872074844	0,642903306	0,22781492	0,255969988	0,237932938	0,722409266	0,202551661	0,720945305	-0,256807202	0,473839679
ENSFALG00000000681	-0,121497495	-0,425208053	-0,181736149	-0,241837687	0,021767589	0,397892555	-0,471891284	0,897687346	0,806410529	0,462934367	0,476304434	0,289143793	0,112187771	0,146143571	0,138858211	-0,433105667	0,738112889	0,220570831	0,615324242	0,500849433	0,952405954	0,25481261	0,168519653	0,000423012	0,004829247	0,177872352	0,164021947	0,417777958	0,75765476	0,687051786	0,702037049	0,211190175	0,219081548	0,543106265
ENSFALG00000000682	0,554876396	0,743093527	0,189852824	0,392888667	0,316964009	0,19997869	0,864953864	-0,557372842	-0,88365682	-0,548140748	-0,851253201	-0,606618064	-0,152936875	0,028570247	-0,225645716	0,620983367	0,095943753	0,013788522	0,599345216	0,261385659	0,372201752	0,579625244	0,001232345	0,094144106	0,000694997	0,10090805	0,001782645	0,062963248	0,673166389	0,937553575	0,53077366	0,055354768	-0,149659481	0,679854516
ENSFALG00000000683	0,540721413	0,963239523	0,747114028	-0,015472801	0,307917284	0,354511998	0,633709708	-0,220675873	-0,565361966	0,049653949	-0,723196858	-0,105582503	-0,700258909	0,014989129	-0,462469117	0,210784791	0,106561151	7,64E-06	0,01301442	0,966161349	0,38674306	0,314838736	0,049145313	0,540100457	0,088530089	0,891649389	0,018097728	0,771595782	0,024131295	0,967218645	0,178366376	0,558854329	-0,005479672	0,988013577
ENSFALG00000000684	-0,46548114	-0,715658252	-0,057251316	-0,524055646	-0,542577062	-0,442718624	-0,921740553	0,365487295	0,69716213	0,349548167	0,91114309	0,712446066	0,378330928	0,095007313	0,666265667	-0,293683043	0,175182454	0,019949417	0,875172432	0,119975204	0,10512898	0,200087846	0,000149192	0,299007483	0,025039479	0,322139819	0,000244718	0,020776765	0,281032354	0,794037306	0,03541583	0,410169349	-0,211196909	0,558067937
ENSFALG00000000685	-0,160624225	0,270105751	0,173917575	-0,185932025	-0,152347953	0,404590482	0,410723336	0,056405355	-0,269641351	0,183578794	-0,359301077	-0,106028649	-0,455600416	0,64854741	0,098931644	0,423342616	0,657560318	0,450396637	0,630855401	0,60704526	0,674366689	0,246159322	0,238382178	0,877005101	0,451206321	0,611683595	0,307877748	0,770652251	0,185754396	0,042513505	0,785692754	0,222820689	-0,373254521	0,288065488
ENSFALG00000000687	0,386121009	0,825052703	0,804619862	-0,407699955	-0,161936755	0,202097735	0,446536521	-0,213101209	-0,544930977	0,187723021	-0,530288454	0,107882764	-0,654499833	0,282609853	0,022161173	0,459128654	0,270422396	0,003299091	0,004998848	0,242198677	0,654907431	0,575529467	0,195774712	0,554439803	0,103329815	0,603523554	0,114841766	0,766733983	0,040031348	0,428845151	0,951546235	0,181937282	-0,451057393	0,190738226
ENSFALG00000000689	0,720023718	0,849077319	0,780688636	-0,097933004	0,32920289	0,13302896	0,332486373	-0,176690998	-0,370093812	0,044010479	-0,454175741	0,084698049	-0,480904506	-0,117471768	-0,339752068	0,012330426	0,018861932	0,001884053	0,007693177	0,787814395	0,352968744	0,714094457	0,347895975	0,625330868	0,292491777	0,903913334	0,187308964	0,816046438	0,159411202	0,746547323	0,336803513	0,973031294	0,089410435	0,805970742
ENSFALG00000000691	0,311753933	0,84781912	0,805381443	-0,386867712	-0,057662525	0,174961934	0,457729388	-0,264985229	-0,518842028	0,33278732	-0,520425198	0,142685542	-0,858024778	0,399125648	-0,177487981	0,324262511	0,380542839	0,00194456	0,004926205	0,269417072	0,874281791	0,628773135	0,183445522	0,45936045	0,124377168	0,347432891	0,123030035	0,694152724	0,001492282	0,253207048	0,6237464	0,360671031	-0,317750063	0,370951228
ENSFALG00000000692	-0,593371718	-0,739232474	-0,178177222	-0,12155953	-0,393077361	-0,676687129	-0,793755951	0,009477875	0,436090326	-0,067214257	0,819824975	0,54083459	0,615221234	-0,032633282	0,619418507	-0,163177217	0,070560102	0,014561674	0,622377251	0,737983113	0,261136115	0,031640749	0,006120217	0,979269011	0,207705956	0,853631266	0,003686644	0,106473452	0,058329165	0,928690667	0,056152381	0,652403399	-0,16967991	0,639328449
ENSFALG00000000695	-0,35443077	-0,799392992	-0,470223925	0,075470968	-0,115420345	-0,210365292	-0,703601768	0,447850002	0,696583874	-0,066540744	0,711009387	0,244533133	0,730114019	-0,398055691	0,319662367	-0,403384842	0,314957508	0,005518202	0,170237922	0,835844395	0,750854724	0,559655243	0,023176629	0,194303513	0,025211623	0,855084895	0,021154356	0,49593861	0,016506756	0,254599873	0,367917672	0,247704652	0,201391831	0,576892654
ENSFALG00000000696	-0,486269555	-0,763303037	-0,106011273	-0,49148641	-0,45731875	-0,475018221	-0,980575606	0,382201864	0,784923639	0,420982982	0,980779904	0,744817599	0,339288952	0,094330634	0,554924981	-0,431468277	0,154133398	0,010203629	0,770688992	0,149104083	0,183889535	0,165325284	6,08E-07	0,275732458	0,007155299	0,225685242	5,83E-07	0,013452739	0,337505071	0,795478098	0,095908522	0,213115823	-0,080161714	0,825768718
ENSFALG00000000697	-0,342748473	-0,452132661	0,009424738	-0,053068511	-0,135337486	-0,225538603	-0,619650465	0,380114521	0,495411296	-0,003560154	0,612474746	0,489231724	0,500836878	-0,063222439	0,472078949	-0,158233224	0,332282466	0,189551623	0,979385217	0,884239014	0,709312452	0,530973986	0,056033675	0,278583548	0,145386876	0,992212263	0,059783252	0,151265308	0,140342259	0,862252382	0,168326909	0,662401853	-0,053624547	0,883033039
ENSFALG00000000698	0,456392251	0,791313514	0,712954841	-0,327697313	0,039064873	0,226524329	0,488594756	-0,230192378	-0,516226777	0,187514259	-0,511578103	0,070672149	-0,690419931	0,516923544	-0,055309122	0,383523817	0,184893663	0,00639502	0,020644171	0,355307159	0,914675879	0,529131607	0,151879293	0,52229872	0,126622479	0,603933673	0,130675161	0,846174497	0,027097306	0,126021839	0,879380733	0,273935052	-0,311135456	0,381539019
ENSFALG00000000700	-0,367130416	-0,649428128	-0,141684244	-0,289214153	-0,245294677	-0,05190526	-0,798540881	0,665635173	0,866257408	0,377558478	0,726905078	0,495800001	0,307830162	-0,380265019	0,188907509	-0,617423429	0,296674578	0,042139907	0,696212888	0,417659519	0,494554883	0,886762652	0,005606372	0,03565354	0,0011874	0,282096499	0,017232189	0,145021844	0,38688442	0,278377452	0,601198485	0,057180249	0,210171521	0,560025345
ENSFALG00000000701	-0,071511597	0,181775952	0,820807531	-0,725383651	-0,406034164	-0,331604739	-0,507089721	0,064461279	0,207542509	0,562399842	0,38990265	0,874031431	-0,401135147	0,11220391	0,274206763	-0,167337792	0,844365908	0,61524552	0,003611434	0,017583747	0,244315983	0,349254396	0,134663143	0,859575421	0,56505606	0,09058588	0,265352063	0,000943669	0,250602623	0,757620772	0,443275103	0,644027663	-0,288867275	0,418243582
ENSFALG00000000702	0,663503997	0,708766593	0,542308303	0,036714086	0,528819332	0,127103849	0,398094276	-0,296050114	-0,325358636	0,075050234	-0,465582524	-0,064267158	-0,606883014	-0,037175786	-0,645499348	-0,246977071	0,036465029	0,021753238	0,105335648	0,919796104	0,116039141	0,726408796	0,254549572	0,406227973	0,358954916	0,836749199	0,175075876	0,859994805	0,062817043	0,918790266	0,043823629	0,491503822	0,386479227	0,269939853
ENSFALG00000000704	0,44380625	0,613515482	0,265363855	0,561780637	0,573330479	0,175847437	0,562578683	-0,338248961	-0,494127899	-0,451605824	-0,647660037	-0,420954557	-0,131926672	-0,587102709	-0,656388868	-0,024889969	0,198853562	0,059229472	0,458694929	0,091019445	0,083148931	0,627009443	0,090460902	0,339083242	0,146596082	0,190132467	0,042892167	0,225719877	0,71638097	0,074354455	0,039264496	0,945586911	0,386719302	0,269616721
ENSFALG00000000705	0,469242244	0,1225588	-0,037132641	0,500569433	0,825543912	0,181491361	0,027074861	0,147517165	0,247401706	-0,124209372	-0,086770188	-0,170669137	0,021084191	-0,625908568	-0,799210626	-0,742372978	0,171254446	0,735893461	0,918884255	0,140588378	0,003264249	0,615808458	0,940817139	0,684237231	0,490735013	0,73244524	0,81161286	0,637347122	0,953898829	0,052893414	0,005536988	0,013930577	0,929171997	0,000101018
ENSFALG00000000706	-0,058459553	-0,351043597	0,19345588	-0,453257742	-0,149701937	-0,015064562	-0,774700542	0,693674286	0,820907208	0,509658495	0,672389968	0,653893368	0,114737472	-0,225712935	0,188117683	-0,608206566	0,872555865	0,319931063	0,592300558	0,188314699	0,679767746	0,967053747	0,00850173	0,026090121	0,003603867	0,132371717	0,033162426	0,040279663	0,752289945	0,530647961	0,602748501	0,062090019	0,186964877	0,605013429
ENSFALG00000000707	-0,268692332	-0,213373305	-0,340274762	0,265147364	-0,245972593	0,004922509	0,20667882	-0,1766913	-0,275342075	-0,502438961	-0,166269959	-0,353319933	0,431944805	-0,244252573	0,271972563	0,443599719	0,452862983	0,55392215	0,3360126	0,459075409	0,493324496	0,989232272	0,566712533	0,625330268	0,441312725	0,138873456	0,646173944	0,316584117	0,212554366	0,496448804	0,447148474	0,1990876	-0,297942654	0,403089763
ENSFALG00000000708	0,643071694	0,676030074	0,57718711	-0,163392412	0,399153459	0,378807027	0,413431475	-0,012913124	-0,248321908	0,176580407	-0,430721714	0,018548742	-0,604601454	0,379524575	-0,305614866	-0,005767755	0,044886237	0,031870281	0,080622034	0,651969317	0,253170901	0,280377553	0,234992528	0,971757251	0,489070745	0,625550841	0,213997154	0,959438585	0,064083381	0,279392237	0,39048731	0,987383455	0,121060892	0,739026433
ENSFALG00000000709	0,385318771	0,590820219	0,877827713	-0,436202307	-0,106385544	-0,334502803	0,037732201	-0,452419418	-0,393210188	0,109566164	-0,109339416	0,463984006	-0,438255906	0,234525734	0,137430852	0,169486671	0,271504769	0,072088817	0,000838946	0,207575883	0,769897665	0,344799156	0,917578223	0,189235909	0,260960533	0,7631806	0,763658997	0,176760779	0,205198843	0,514273501	0,704984024	0,639715728	-0,306943308	0,388324825
ENSFALG00000000711	-0,127908252	-0,568265619	-0,510385432	0,537601393	0,566933853	0,105532661	-0,332382114	0,440383068	0,604912495	-0,215729914	0,387590982	-0,057729141	0,541869508	-0,291075637	-0,23329858	-0,630726515	0,724733599	0,086544131	0,13172766	0,108996748	0,087451408	0,771701208	0,348056477	0,202753349	0,063909766	0,549446707	0,268445249	0,87413752	0,105673621	0,414531772	0,516540939	0,050556997	0,715096947	0,020092317
ENSFALG00000000712	0,387643865	0,809149289	0,29513439	0,100938571	0,063672169	0,218326968	0,859370563	-0,558017908	-0,878869908	-0,186972561	-0,866166079	-0,497370152	-0,525453362	0,158676189	-0,287523567	0,623672438	0,268374268	0,004577855	0,407750588	0,781432831	0,861280432	0,544531198	0,001438948	0,093682615	0,000811745	0,604998322	0,001190509	0,143553013	0,118811826	0,661504036	0,420509688	0,054001721	-0,291064268	0,414550841
ENSFALG00000000714	-0,002157527	0,507835338	-0,044025483	0,417236148	0,038712447	0,327405822	0,828244731	-0,354387282	-0,770570193	-0,428773589	-0,806481241	-0,666506421	-0,137023283	0,0336068	-0,149709768	0,731390611	0,995280431	0,133995536	0,903880702	0,230276617	0,915443319	0,355760792	0,00307738	0,315021105	0,00909327	0,216306794	0,004822635	0,035325344	0,705826156	0,926568097	0,679751742	0,016224163	-0,315285829	0,374878503
ENSFALG00000000715	-0,460398606	0,090856127	0,352404258	-0,45237961	-0,441804813	-0,398939328	-0,090545118	-0,368040872	-0,210361854	0,401026552	0,149107211	0,448972849	-0,503918828	0,760844154	0,284742651	0,291292098	0,180574788	0,802884741	0,317928244	0,189279718	0,201128312	0,253449287	0,803548422	0,295386105	0,55966181	0,250742986	0,68098352	0,193050978	0,137525104	0,010599992	0,425217779	0,414168784	-0,514945794	0,127731355
ENSFALG00000000716	0,11215915	0,490050242	-0,012930913	0,339135959	0,080020381	0,433427265	0,855459392	-0,298570742	-0,736051735	-0,424652744	-0,809851404	-0,643207845	-0,166292128	0,124087447	-0,115032217	0,704878253	0,757715033	0,150478536	0,971718358	0,337737	0,826071973	0,210813142	0,0015979	0,402050836	0,015220922	0,221239213	0,004514946	0,044826191	0,646129361	0,732699807	0,751670383	0,022819047	-0,295590795	0,406991365
ENSFALG00000000717	-0,001131214	-0,227725908	-0,019697819	-0,00233609	0,371652095	0,291503426	-0,446855422	0,711888582	0,796329818	0,47018378	0,367449339	0,28075532	-0,101064433	-0,415100277	-0,497035466	-0,897274134	0,997525473	0,526889303	0,956927736	0,99488983	0,290305017	0,413814547	0,195416923	0,020922727	0,00583983	0,170279421	0,296222899	0,432010875	0,781165847	0,232917388	0,143865338	0,000429665	0,723359661	0,018059109
ENSFALG00000000718	0,105461471	-0,276997041	-0,085834036	-0,017135172	0,195868495	-0,635459133	-0,410662436	-0,330275955	0,166657069	-0,000336526	0,501689987	0,330843511	0,164388304	0,30118393	0,085517847	-0,318593297	0,771851795	0,438459259	0,813615274	0,962527816	0,587600478	0,048329806	0,238458718	0,351306845	0,645395603	0,999263849	0,139558943	0,35042945	0,649961676	0,397742122	0,814291819	0,369612053	0,225124874	0,531748041
ENSFALG00000000719	0,03496641	0,599626003	0,200014888	0,046129905	0,001255219	0,651461726	0,653208953	0,126269334	-0,370704416	0,176969828	-0,71466334	-0,391853792	-0,585880287	-0,083704076	-0,424373967	0,333786253	0,923604428	0,066902691	0,579555186	0,89930529	0,997254214	0,041285697	0,040561137	0,728147805	0,291633861	0,624776373	0,020203191	0,262756591	0,075109436	0,818174834	0,221575191	0,345898017	-0,126649648	0,727355146
ENSFALG00000000720	-0,382464349	-0,521895767	-0,374891625	0,347733239	0,185860941	-0,344045953	-0,470384439	0,099072417	0,425679066	-0,093765636	0,501610364	0,151185353	0,441727449	-0,275007348	-0,072254985	-0,427933946	0,275375059	0,12178687	0,285787117	0,324831094	0,607185186	0,330334551	0,170072055	0,78539378	0,220004815	0,796681524	0,139631939	0,67673816	0,201216543	0,441890884	0,842764824	0,217306638	0,383853785	0,273487405
ENSFALG00000000721	0,250609791	0,430195442	0,581576442	-0,637175051	-0,172421821	0,40086295	-0,051746178	0,448566944	0,227239252	0,755349579	-0,091873251	0,334502512	-0,71488224	0,008235383	-0,214465702	-0,23461659	0,484943445	0,214619684	0,077807054	0,047538733	0,633841744	0,250954531	0,887107848	0,193503218	0,527797	0,011524624	0,800715039	0,344799602	0,020147165	0,981986322	0,551845806	0,514105788	-0,027137307	0,940680839
ENSFALG00000000723	0,101443794	0,525859915	0,29510792	0,070973568	0,073574976	0,497297434	0,504598813	0,134936964	-0,348880096	-0,029833885	-0,522606394	-0,212629998	-0,282417744	0,248387399	-0,024691955	0,464649367	0,780361259	0,11847476	0,407794641	0,845525015	0,839923156	0,143620837	0,136908254	0,710141465	0,323129119	0,934796433	0,121188944	0,555336711	0,429172584	0,48895239	0,946019268	0,176058297	-0,255870664	0,475510457
ENSFALG00000000724	0,38995918	0,786009573	0,692093895	-0,003272379	0,220098566	0,068399138	0,412515236	-0,29445949	-0,506653482	-0,015211332	-0,466170442	0,071868394	-0,477797153	0,09113625	-0,223279089	0,27565177	0,265276668	0,007021795	0,026575971	0,992841748	0,541188096	0,851074926	0,236136281	0,408874506	0,135054687	0,96673291	0,174458596	0,843597386	0,162517106	0,80228707	0,53520691	0,44077811	-0,112710654	0,756553796
ENSFALG00000000725	-0,395278814	-0,277860962	0,275526058	-0,735237945	-0,794089664	-0,614896033	-0,587499704	-0,125717887	0,123124882	0,35423918	0,595766208	0,702669377	0,025795209	0,537564592	0,842971301	0,258028129	0,258234452	0,436973071	0,440995086	0,015392874	0,006083335	0,058500107	0,07411033	0,729297555	0,734710374	0,315237741	0,06914482	0,023440243	0,943610512	0,109025683	0,002190887	0,471665424	-0,715185534	0,020069717
ENSFALG00000000726	-0,086064626	-0,020107089	0,673193735	-0,811781224	-0,379714437	-0,349249783	-0,687319561	0,210237109	0,445753852	0,712302813	0,60662524	0,960960022	-0,366784118	0,288821989	0,319726081	-0,338894177	0,813121955	0,95603352	0,032874105	0,00434522	0,279131839	0,322581481	0,028081276	0,559900062	0,196654443	0,020814205	0,062959285	9,69E-06	0,297165443	0,418319861	0,367816812	0,338103693	-0,19034348	0,598384113
ENSFALG00000000727	0,601722865	0,751756765	0,322569509	0,063192104	0,035185279	0,226086774	0,683129545	-0,359864081	-0,732174717	-0,306767377	-0,743289344	-0,437215783	-0,201632043	-0,098260611	-0,077862047	0,598276386	0,065704822	0,012158966	0,363329671	0,862317948	0,923127418	0,529949103	0,029449473	0,307064794	0,016052267	0,388610878	0,013750093	0,206400806	0,576428638	0,787118246	0,830705606	0,067681186	-0,304472678	0,392351254
ENSFALG00000000729	0,267416856	0,416665191	-0,25493999	0,691239966	0,417034748	0,430837275	0,922009841	-0,364792728	-0,72108868	-0,681894005	-0,870981524	-0,903143244	0,040615956	-0,111369501	-0,370320673	0,487023743	0,455093833	0,230980875	0,477173323	0,02684105	0,230524899	0,213860596	0,000147198	0,299996554	0,018603007	0,02986144	0,001034455	0,000342062	0,911299019	0,759378466	0,292172874	0,153400067	0,06464204	0,859184929
ENSFALG00000000730	0,408140882	0,347001921	0,710151121	-0,381526806	0,185900335	0,045898191	-0,328997643	0,324604092	0,344421984	0,471303173	0,191837266	0,593946292	-0,373545223	-0,214613608	-0,221998824	-0,505322513	0,241639963	0,325918818	0,021382173	0,276652774	0,60710764	0,899808952	0,35328707	0,360135805	0,329771118	0,169124533	0,595461506	0,070218789	0,287660206	0,551564913	0,537611332	0,136253615	0,276048079	0,440094408
ENSFALG00000000731	-0,159894652	-0,210825067	0,220621082	-0,586107416	-0,162204612	-0,067756569	-0,60235215	0,475808428	0,641301838	0,781890652	0,600522724	0,694362025	-0,325031099	0,40250216	0,119242217	-0,438425584	0,659036424	0,558777455	0,540203647	0,074968784	0,654366464	0,852461092	0,065348091	0,164523825	0,045671697	0,007537698	0,06638869	0,025880607	0,359467285	0,248839451	0,742834958	0,205003148	0,051347699	0,887972589
ENSFALG00000000732	0,517491272	0,809308688	0,809251905	-0,225496598	0,150527185	0,044735255	0,232410349	-0,17234368	-0,325090308	0,228663955	-0,350309444	0,231531219	-0,592243215	-0,08229331	-0,301285751	0,049115315	0,125533743	0,004563519	0,004568622	0,531052553	0,678081826	0,902337232	0,518184714	0,633997887	0,359374637	0,525141481	0,321014422	0,51981377	0,071233606	0,821197545	0,397574687	0,892819053	-0,027884926	0,939049133
ENSFALG00000000733	0,129178568	0,365402919	0,820245405	-0,715496447	-0,360177987	-0,469650396	-0,269137593	-0,29935023	-0,134394047	0,450239209	0,225613085	0,747152073	-0,497643906	0,485578375	0,337773601	0,120586421	0,722090268	0,299127544	0,003654326	0,019990538	0,30661202	0,17083137	0,45208537	0,400763262	0,711265649	0,191644035	0,530834685	0,013007244	0,143297857	0,154807323	0,339805849	0,740019543	-0,446364495	0,195967875
ENSFALG00000000734	-0,020615343	-0,611441898	-0,455857813	-0,104835502	0,132125095	0,254986604	-0,507056084	0,716832699	0,852987803	0,341858585	0,506145264	0,102741018	0,223896256	-0,198228352	-0,117883451	-0,732348421	0,954923097	0,060336197	0,185474345	0,773176185	0,715969225	0,477089975	0,134693309	0,019652695	0,001704682	0,333621873	0,135511719	0,77761139	0,534049378	0,583016565	0,745683664	0,016014359	0,527423182	0,117184245
ENSFALG00000000735	0,8744591	0,633820847	0,318151041	0,164298562	0,400833569	0,009247036	0,434682136	-0,388446804	-0,505799893	-0,362296604	-0,481781952	-0,280473274	-0,050836691	-0,144887721	-0,209311787	0,169354388	0,00093142	0,049093234	0,37031412	0,650142506	0,250992531	0,979773838	0,209345678	0,267297804	0,135822846	0,303565384	0,158540688	0,432493275	0,889081688	0,689628114	0,56166857	0,639980887	0,103963582	0,775021822
ENSFALG00000000736	0,617666345	0,934514154	0,644829737	0,115914987	0,395530207	0,37532091	0,716292607	-0,280813422	-0,628469563	-0,129360829	-0,79346818	-0,251126082	-0,575267638	-0,048197897	-0,479120275	0,227458133	0,057054439	7,43E-05	0,044115022	0,749815546	0,257904237	0,285191289	0,019788766	0,43191153	0,051642756	0,721711228	0,00615215	0,484014154	0,081873404	0,894811683	0,161190195	0,527388671	0,052775703	0,884874164
ENSFALG00000000737	0,524720338	0,648925865	-0,014007433	0,692033683	0,650973681	0,375832378	0,885499835	-0,385159691	-0,695842431	-0,572070923	-0,871556861	-0,76476796	-0,122445782	-0,187992936	-0,595722002	0,292292648	0,119421071	0,042352694	0,969364751	0,026594603	0,041489629	0,284482269	0,000653501	0,271719679	0,025433532	0,083985112	0,001016862	0,009972514	0,736129725	0,602993445	0,069170779	0,412492889	0,27172402	0,447580312
ENSFALG00000000738	-0,239071464	0,141230193	0,004615481	-0,043189727	-0,159013089	0,325169624	0,075836764	0,331727729	0,099462401	0,333901861	-0,158257391	-0,080090932	-0,268149363	-0,264068609	-0,245893567	0,005294182	0,505910459	0,697147685	0,98990385	0,905698508	0,660821458	0,359250544	0,835057876	0,349064731	0,784565661	0,345720608	0,66235286	0,825920591	0,453812051	0,460973404	0,493467858	0,988419302	-0,02707831	0,940809609
ENSFALG00000000739	-0,248884007	-0,753043363	-0,263422207	-0,158754579	-0,081347771	-0,248480996	-0,87971756	0,538517152	0,879811263	0,221578395	0,857354661	0,498849809	0,508149339	-0,308411139	0,235924609	-0,669488029	0,488055332	0,011929063	0,462112377	0,661345194	0,823224649	0,488783266	0,000790101	0,10827828	0,000787734	0,53840187	0,001519367	0,142177179	0,133714997	0,385942223	0,511693819	0,034217666	0,320435032	0,36669547
ENSFALG00000000740	0,411058147	0,613228105	-0,067665224	0,345982258	0,219804452	0,593052668	0,930338239	-0,183674875	-0,686957543	-0,348352316	-0,92044937	-0,797970776	-0,226349883	-0,00430854	-0,312216352	0,58072535	0,23796163	0,059382048	0,852658175	0,327438555	0,541742539	0,070750093	9,47E-05	0,611493969	0,028197738	0,323911786	0,00015903	0,005665919	0,529457468	0,990575244	0,379798854	0,07834783	-0,120992878	0,739168771
ENSFALG00000000741	0,419554911	0,753398903	0,101264256	0,44844556	0,358592193	0,53614491	0,984130432	-0,310103577	-0,775450912	-0,393451241	-0,995488966	-0,75296383	-0,332583785	-0,108353152	-0,491566747	0,500125174	0,227429013	0,011866073	0,780742019	0,193638579	0,308902958	0,110145609	2,72E-07	0,383203902	0,008397262	0,260642055	1,80E-09	0,011943185	0,347746047	0,765740673	0,149027424	0,140997793	-0,008041209	0,982410994
ENSFALG00000000742	0,363970105	0,414664558	0,515637306	-0,176960012	-0,017952099	-0,099252465	-0,031930859	-0,043773864	-0,141617417	0,025768286	-0,049940169	0,265004306	-0,071915538	-0,13680809	0,110743718	0,147285991	0,301170225	0,233458198	0,127132008	0,624795891	0,960742436	0,785011429	0,930222418	0,904427943	0,696350448	0,943669288	0,89102793	0,459326909	0,84349585	0,706270912	0,760697336	0,684710673	-0,165100163	0,648527863
ENSFALG00000000743	0,142603751	-0,220249395	0,023185136	0,097786838	0,429819739	-0,089398014	-0,495329974	0,334402693	0,613123663	0,201308569	0,436781931	0,33244746	0,092871278	-0,489363816	-0,407752998	-0,839454166	0,694320942	0,540903852	0,949309769	0,788125034	0,21506474	0,805997266	0,145463316	0,344952573	0,059437562	0,577053522	0,206903365	0,347955876	0,798587264	0,15113817	0,242131427	0,002383168	0,710426506	0,021308892
ENSFALG00000000745	0,365405266	0,701895601	0,037855991	0,411256791	0,257730763	0,457725518	0,978092148	-0,392089581	-0,819283332	-0,40100678	-0,976463449	-0,772523764	-0,313018939	-0,063111509	-0,422253116	0,568877837	0,299124203	0,023660572	0,91730859	0,237712316	0,472194576	0,183449704	9,82E-07	0,262443886	0,003728581	0,250768548	1,31E-06	0,00880998	0,378509268	0,862492148	0,224140733	0,086129088	-0,093744998	0,79672549
ENSFALG00000000748	0,245080308	0,529975569	0,036538277	0,135708531	0,106103921	0,353816983	0,65481524	-0,169230797	-0,528881968	-0,069378636	-0,614642523	-0,441837638	-0,334196949	0,284524946	-0,171316799	0,529752288	0,494944225	0,115096125	0,92017914	0,708544696	0,770493087	0,315855739	0,039902614	0,640228659	0,115987933	0,848962635	0,058633594	0,201090884	0,34526798	0,425587386	0,636051036	0,115277856	-0,212746657	0,555114609
ENSFALG00000000750	0,34833291	0,624384335	-0,068854614	0,559141222	0,396882977	0,48342833	0,994779601	-0,377387393	-0,786844493	-0,502852764	-0,96410319	-0,837506458	-0,219403821	-0,044628823	-0,465505746	0,514879348	0,323940583	0,053647225	0,850092584	0,092882424	0,25613133	0,156915063	3,23E-09	0,282332484	0,00692036	0,138495615	6,96E-06	0,002494735	0,542498142	0,902568662	0,175156584	0,127789037	0,020555545	0,955053739
ENSFALG00000000751	0,39845498	0,544329675	-0,018182899	0,514100611	0,615791261	0,697688537	0,804040415	0,020240416	-0,394098044	-0,253074247	-0,786986196	-0,651013295	-0,30765391	-0,098468322	-0,652219435	0,121551469	0,2540796	0,103787543	0,960238055	0,128466261	0,058030326	0,024883474	0,005054629	0,955742225	0,259788561	0,480514532	0,006903248	0,041473051	0,387170478	0,786676939	0,040970422	0,737999976	0,342000713	0,333407764
ENSFALG00000000753	-0,425405929	-0,500753554	0,192186988	-0,637829218	-0,453942027	-0,648397317	-0,878993122	0,072510537	0,553388361	0,551904637	0,893435775	0,892505501	-0,018342346	0,396009724	0,485988169	-0,358066137	0,220332942	0,140418911	0,594778022	0,047239438	0,187564715	0,042577395	0,000808572	0,842214545	0,09702679	0,098114397	0,000495196	0,00051212	0,959889616	0,25727502	0,154407545	0,309664917	-0,176011889	0,626682083
ENSFALG00000000754	0,373524152	0,73717692	0,088901331	0,425072346	0,325625769	0,480591303	0,985512268	-0,372546122	-0,808369218	-0,379792692	-0,979101628	-0,7402499	-0,358147965	0,009123425	-0,45120148	0,539886738	0,287689571	0,014985385	0,80705806	0,220734065	0,358537309	0,159722626	1,89E-07	0,289054389	0,004648482	0,279024549	8,14E-07	0,014355078	0,309546329	0,980044169	0,190578967	0,107209333	-0,057203886	0,875275169
ENSFALG00000000755	-0,158526655	0,09348503	-0,180386794	0,194250613	-0,349849797	0,009000282	0,309990897	-0,198978441	-0,44730127	-0,41030191	-0,328014715	-0,395872901	0,313998051	-0,213673962	0,302398161	0,671508128	0,661807075	0,797279349	0,617995068	0,590750797	0,321693675	0,980313478	0,383385919	0,581562345	0,194917347	0,238912114	0,354813534	0,257454471	0,376938963	0,553350381	0,395747644	0,033480722	-0,495847661	0,144977126
ENSFALG00000000756	0,429740897	0,77124788	0,133140184	0,298045346	0,224543024	0,502647001	0,944452664	-0,311047065	-0,769687233	-0,274540754	-0,9684475	-0,702185864	-0,405663255	-0,072839243	-0,436859642	0,533363157	0,215158203	0,00899428	0,713863854	0,402919813	0,53283741	0,138683417	3,89E-05	0,381681494	0,009223395	0,44269739	4,17E-06	0,023577755	0,244788833	0,841506833	0,206813295	0,112360904	-0,104164165	0,774597146
ENSFALG00000000757	0,166931399	0,815104496	0,420796954	0,150783267	0,050337963	0,37116682	0,807887434	-0,32441107	-0,766211476	-0,146103851	-0,852818425	-0,390229653	-0,525709441	0,027791453	-0,294681815	0,598896749	0,64484421	0,004063716	0,225911963	0,677558931	0,890164301	0,290985069	0,004692489	0,360438204	0,009748408	0,687133226	0,001712184	0,264916096	0,118599446	0,939253131	0,408504104	0,067322613	-0,294721761	0,408437569
ENSFALG00000000758	0,19140584	0,135056633	0,268593442	0,078286137	0,003193335	-0,735778888	-0,030932781	-0,807703565	-0,462495706	-0,447233805	0,03703691	0,140604571	0,187315014	-0,01875078	0,186239961	0,160142084	0,596305062	0,709893741	0,453035769	0,82979477	0,99301465	0,015278424	0,932399249	0,004709362	0,178338121	0,194992894	0,919092802	0,698436313	0,60432519	0,958997087	0,606439232	0,65853569	-0,143711105	0,692044505
ENSFALG00000000759	0,057264315	0,089535724	0,341738291	-0,162678224	-0,053918539	-0,333273524	-0,367544978	-0,010470866	0,165329631	0,195262536	0,277387971	0,435774582	-0,033536287	-0,359887128	-0,044349983	-0,237355547	0,875144275	0,805703201	0,333803145	0,653410306	0,882395493	0,346685401	0,296087521	0,977097491	0,648065896	0,588779666	0,437786463	0,208072967	0,926721824	0,307031539	0,90317501	0,509060602	0,070767031	0,845970041
ENSFALG00000000760	0,642370914	0,657652396	0,395480595	0,257818415	0,738293977	0,398177545	0,463682389	0,001953391	-0,216783758	-0,029176368	-0,483193417	-0,172758098	-0,4255557	0,11725153	-0,583633826	-0,166277194	0,045196152	0,03875713	0,257969386	0,472038576	0,014754075	0,254441035	0,177079769	0,995726973	0,547449968	0,936230996	0,157146396	0,633169934	0,220152984	0,747009461	0,076509805	0,646159394	0,44759174	0,194592274
ENSFALG00000000761	0,211553635	0,762724341	0,441065819	0,069672943	0,022771703	0,242809158	0,789331904	-0,460310167	-0,836816063	-0,216666247	-0,778654289	-0,31839712	-0,475534056	0,352803868	-0,074879239	0,71021155	0,557387592	0,010295957	0,201972026	0,848328129	0,950212721	0,499077148	0,006624329	0,180669477	0,002535171	0,547672476	0,007961471	0,369923396	0,16480184	0,317341287	0,83711698	0,021366078	-0,421846205	0,224634888
ENSFALG00000000762	-0,436517151	-0,799158545	-0,408833512	-0,00890553	-0,256802718	-0,367667894	-0,747907758	0,302696283	0,629827604	-0,039287723	0,742495117	0,317709392	0,683217528	-0,430524905	0,359442094	-0,368544905	0,207210424	0,005542362	0,240763769	0,980520697	0,473847671	0,295913579	0,012865275	0,395258691	0,050987602	0,914190636	0,013906426	0,37101588	0,029420285	0,214229839	0,307674018	0,294674085	0,103775176	0,775420762
ENSFALG00000000764	-0,396540066	-0,405027596	-0,481569244	0,638538621	0,013939358	-0,183438732	-0,019843417	-0,122528246	-0,086667984	-0,722512116	0,043827426	-0,324050829	0,800405542	-0,528666321	0,186974863	0,192174533	0,2565801	0,245600384	0,158751452	0,046916297	0,969513579	0,611960057	0,956609613	0,735957332	0,811831426	0,018260787	0,90431145	0,361002915	0,005414722	0,116164296	0,604993796	0,59480236	0,001266087	0,997230439
ENSFALG00000000766	0,102601544	0,590579342	0,109688061	0,141936862	-0,109292637	0,163189675	0,822070485	-0,556441045	-0,893074736	-0,305815588	-0,773133346	-0,524635054	-0,316519805	0,365945863	0,009115108	0,847738236	0,777906942	0,07223424	0,762923448	0,695692959	0,763757701	0,652378266	0,003516386	0,094813285	0,000501715	0,390160194	0,008722876	0,119492081	0,372909349	0,29835543	0,980062357	0,001948497	-0,514952073	0,127725905
ENSFALG00000000767	-0,460334794	-0,451887147	-0,142207075	-0,111047226	-0,368403581	-0,252553799	-0,298872782	0,045135268	0,09134113	-0,170205332	0,406951801	0,264742528	0,456907198	0,516490679	0,79141918	0,381004379	0,180643107	0,189822176	0,695136944	0,760057608	0,294873633	0,48144837	0,401551686	0,901467494	0,801849995	0,638275823	0,243148343	0,459787281	0,184335172	0,126394777	0,006382953	0,27736615	-0,49600528	0,144829294
ENSFALG00000000768	-0,353792979	-0,197803654	0,522648233	-0,701888867	-0,531982372	-0,581327892	-0,789051162	0,075153858	0,40989819	0,576449952	0,722876623	0,966538396	-0,153877917	0,159246119	0,445138527	-0,232604392	0,315890895	0,583840537	0,121153798	0,023662496	0,11347081	0,07796473	0,006657281	0,836526336	0,239420406	0,081101142	0,01817386	5,27E-06	0,671249802	0,660349455	0,197347692	0,51782543	-0,301188506	0,397734597
ENSFALG00000000769	0,218571771	0,330566283	-0,042739261	-0,212279405	0,010681564	0,677658704	0,438555939	0,343658317	-0,052165395	0,416215227	-0,430481973	-0,324802202	-0,544752542	0,376827572	-0,24206568	0,152084375	0,544068755	0,350857884	0,906678457	0,5560044	0,976636744	0,031303409	0,20485288	0,330915893	0,886198217	0,231536748	0,214280616	0,359825568	0,103465512	0,283105414	0,50043326	0,674904109	-0,057488007	0,874659765
ENSFALG00000000770	-0,177585289	0,007899418	0,54600864	-0,588857871	-0,219071569	0,050951412	-0,434047485	0,395520386	0,448717252	0,654684572	0,343646942	0,676974685	-0,449581498	0,115352599	0,030366926	-0,405114071	0,623553039	0,982721102	0,102512667	0,073279092	0,543125098	0,88883268	0,210087109	0,257917133	0,193335679	0,039955912	0,330932961	0,031540651	0,192374009	0,750997077	0,933633573	0,245489892	-0,004914463	0,989249872
ENSFALG00000000772	0,504369501	0,378561313	-0,276144938	0,857054158	0,733328043	0,308957304	0,733299515	-0,31742555	-0,519021128	-0,729176391	-0,711625252	-0,83512544	0,19122815	-0,427663666	-0,598588947	0,112682094	0,137116084	0,280715392	0,439927384	0,001531628	0,015801739	0,385057504	0,015807903	0,37146724	0,124224313	0,016716482	0,020991918	0,002636181	0,59665262	0,217629048	0,067500368	0,756613921	0,460047574	0,180950796
ENSFALG00000000773	0,19692948	0,405428394	-0,098547522	0,398305608	0,49226456	0,494038892	0,544243417	0,026077792	-0,171783619	0,064958157	-0,579083436	-0,520539782	-0,457404895	-0,315029396	-0,87506061	-0,213059558	0,585537918	0,245088506	0,786508684	0,254274163	0,148362569	0,14668017	0,103853309	0,942993607	0,635117398	0,858502097	0,079397942	0,122932888	0,183796336	0,375288355	0,000914388	0,554519059	0,504298633	0,137180353
ENSFALG00000000774	-0,647098477	-0,645690656	-0,201499661	0,017108423	-0,211703498	-0,299159237	-0,599169675	0,25265519	0,479068808	0,001668362	0,645253366	0,424224912	0,459412339	-0,02035745	0,401178381	-0,168346611	0,043132963	0,043740615	0,576684342	0,962586278	0,55710187	0,401078565	0,067165254	0,481266383	0,161241687	0,996350468	0,043930522	0,221754949	0,181632401	0,955486529	0,250546754	0,64200217	-0,045494256	0,900687036
ENSFALG00000000775	-0,324848371	-0,575539599	-0,093739617	-0,290624567	-0,022054666	-0,205798797	-0,728371719	0,450559128	0,747136252	0,446630068	0,790687234	0,611725716	0,116257978	0,430878696	0,269483064	-0,509088459	0,359753287	0,081695347	0,796736953	0,415288663	0,951778877	0,568402241	0,01689794	0,191289555	0,013010228	0,195669718	0,006466872	0,060183918	0,749095179	0,21381166	0,451482446	0,132878117	0,177241161	0,624236951
ENSFALG00000000776	0,4001368	0,578949837	-0,081506181	0,674019149	0,524936132	0,289776276	0,922125529	-0,535479494	-0,790760513	-0,617999826	-0,888067778	-0,805631782	-0,127919153	-0,166286837	-0,549149644	0,376887107	0,251894668	0,079483786	0,822884973	0,032579795	0,119241514	0,416713849	0,000146347	0,110673005	0,006458435	0,056882022	0,00059874	0,004902491	0,724710905	0,646140002	0,10015434	0,283023161	0,17301305	0,632660756
ENSFALG00000000777	0,435131082	0,713139888	0,092130181	0,413488152	0,409942734	0,702443142	0,961620901	-0,112356485	-0,641090538	-0,316552859	-0,969167301	-0,732288656	-0,352750249	-0,055592763	-0,499284369	0,420585416	0,208822108	0,020596091	0,800167156	0,234921881	0,239364295	0,023504515	9,06E-06	0,757299478	0,045766081	0,372856674	3,81E-06	0,016027395	0,317420011	0,878765974	0,141774647	0,226169931	0,054746549	0,880600216
ENSFALG00000000778	0,332656601	0,588621185	-0,12065091	0,510884328	0,358529364	0,601608124	0,974146996	-0,231475114	-0,685098917	-0,404861787	-0,962577099	-0,865178317	-0,2505106	-0,122718107	-0,513090279	0,447730291	0,347633998	0,073423512	0,739884542	0,131286764	0,308993909	0,065770003	1,89E-06	0,519917805	0,028800865	0,245812321	8,20E-06	0,00122452	0,485122071	0,735560466	0,129348192	0,194437331	0,056443172	0,876923162
ENSFALG00000000779	-0,130393699	-0,232757532	0,298435511	-0,632062803	-0,144767848	-0,33956047	-0,698204667	0,232857571	0,59908043	0,765638607	0,695014508	0,801810827	-0,358044797	0,45880327	0,103294654	-0,563755539	0,719564242	0,517541955	0,402274416	0,049921358	0,68987418	0,337093667	0,024731163	0,517356808	0,067216683	0,009836917	0,025682902	0,005273408	0,309695848	0,182287351	0,776438462	0,089641242	0,1058737	0,770979913
ENSFALG00000000780	0,335331612	0,588683668	-0,047402768	0,542428732	0,484462823	0,624124036	0,960788801	-0,208122858	-0,643867942	-0,410636778	-0,931407991	-0,790435627	-0,28374347	-0,017208366	-0,542476139	0,365891201	0,343530358	0,073385369	0,896539132	0,10524301	0,155898776	0,053776664	9,86E-06	0,563944051	0,044535831	0,238490969	8,91E-05	0,0064959	0,426915361	0,962367845	0,105206557	0,298433115	0,141536246	0,696517545
ENSFALG00000000781	0,403616413	0,61587574	0,07636271	0,425439814	0,274747117	0,379885324	0,887288279	-0,373770037	-0,807518306	-0,583068116	-0,85153895	-0,670321559	-0,061551111	0,128540351	-0,109578524	0,688799332	0,247407416	0,057986124	0,833927242	0,22029222	0,442340609	0,278897578	0,000614993	0,28734699	0,004726406	0,076865097	0,001769628	0,03391227	0,865865886	0,72341797	0,763154524	0,027608645	-0,209760522	0,560810663
ENSFALG00000000782	0,413551247	0,699121816	0,023597845	0,517931665	0,398371865	0,449578749	0,979567756	-0,390552521	-0,808443384	-0,481876237	-0,961038393	-0,782583851	-0,242161475	-0,014107878	-0,435961465	0,536621475	0,234843246	0,024462093	0,94840845	0,12515593	0,25418785	0,192377063	7,44E-07	0,264486027	0,004641734	0,158447318	9,62E-06	0,007449053	0,500258441	0,96914516	0,207855695	0,109768866	-0,011060918	0,975807203
ENSFALG00000000783	-0,277431207	0,21346702	0,356830923	-0,245401547	-0,229638735	-0,557285758	-0,019586947	-0,602283136	-0,346981995	0,236318922	0,067652987	0,355455107	-0,462859575	0,549768168	0,072462629	0,217343723	0,437712082	0,553743904	0,311457933	0,494360833	0,523327729	0,094206519	0,957169987	0,065387152	0,325948481	0,510967638	0,852684576	0,31346145	0,177951715	0,099694032	0,842317701	0,546390157	-0,331306118	0,349715117
ENSFALG00000000784	0,44030112	0,426795161	-0,197446933	0,520672763	0,44023576	0,241095213	0,763813505	-0,464580372	-0,613777156	-0,460506683	-0,731674043	-0,749875208	-0,130042802	-0,22159729	-0,555817552	0,211576985	0,202847245	0,218666921	0,584532959	0,122820203	0,202922154	0,502205742	0,010122671	0,176131064	0,059090768	0,180459116	0,01616188	0,012500749	0,720293441	0,538366331	0,095262741	0,55734307	0,238265268	0,507389483
ENSFALG00000000785	-0,226785833	0,021738692	0,560752346	-0,841802478	-0,563455288	-0,496727734	-0,531538487	-0,070448512	0,179107761	0,715559461	0,516271487	0,856649126	-0,466318128	0,606886601	0,436849169	0,000480454	0,528643277	0,952469077	0,091742378	0,002253494	0,089849908	0,144152875	0,113829067	0,846656433	0,620530428	0,019974516	0,126583884	0,001548267	0,174303738	0,062815066	0,206825432	0,998949008	-0,471059286	0,169375754
ENSFALG00000000786	0,059435148	0,61068198	0,50557481	-0,04933616	-0,161349911	-0,302077849	0,379490776	-0,652926981	-0,725610153	-0,121811138	-0,387029485	0,040311454	-0,348549897	0,236343177	0,074410625	0,606152843	0,870443922	0,060745168	0,136025848	0,892339458	0,656093134	0,396273315	0,279438607	0,040677485	0,017531097	0,73745681	0,269199538	0,911961849	0,323618669	0,510922983	0,838125033	0,063220507	-0,484581666	0,155782279
ENSFALG00000000788	0,045264202	-0,147206196	-0,20868451	0,059155055	0,018951363	0,333691011	0,106587401	0,316445265	0,045715601	-0,21160134	-0,022266804	-0,163249672	0,327839209	0,422254826	0,432735888	0,325850097	0,901187177	0,684874114	0,562868668	0,871050186	0,958558779	0,346044209	0,769470955	0,373028154	0,900205857	0,557296632	0,95131551	0,652257235	0,355086439	0,224138658	0,211624173	0,358186806	-0,211762815	0,556988793
ENSFALG00000000789	0,432394312	0,651356226	-0,026630368	0,495333787	0,383263235	0,546257879	0,992528407	-0,309067817	-0,762856223	-0,482554947	-0,972453133	-0,824018605	-0,218598789	-0,039300892	-0,422390169	0,521973262	0,212025526	0,041329724	0,941787364	0,145459732	0,274288849	0,102324263	1,35E-08	0,384878606	0,010274865	0,157776178	2,44E-06	0,003373314	0,544017726	0,914161962	0,223974435	0,121721576	-0,00155936	0,996588907
ENSFALG00000000790	0,216562633	0,719614771	0,333473022	-0,081665821	0,004822249	0,598151487	0,746400835	-0,057619713	-0,518553733	0,173299883	-0,794084855	-0,377098703	-0,723268625	0,116260138	-0,3929908	0,382710201	0,547868701	0,018962019	0,34637893	0,822542688	0,989451575	0,067753529	0,013149461	0,874374512	0,124623461	0,632088072	0,006083865	0,282730927	0,018080697	0,749090643	0,261250573	0,275040536	-0,188066969	0,602848075
ENSFALG00000000791	-0,450868134	-0,054961353	0,081888107	0,056909301	-0,350168563	-0,318578012	0,14297473	-0,481094449	-0,464079631	-0,385869383	-0,067101829	0,033805605	0,161972078	0,322819713	0,490182303	0,605140202	0,190947531	0,880134562	0,822066127	0,875913301	0,321222532	0,369636306	0,693558057	0,159222516	0,176659716	0,270761633	0,85387389	0,926134692	0,654836085	0,362936144	0,15035183	0,063782862	-0,572484377	0,083710038
ENSFALG00000000792	0,357573579	0,636758834	-0,048186816	0,529625678	0,384111706	0,617398881	0,982859509	-0,214038803	-0,704672596	-0,444398292	-0,976381614	-0,833055804	-0,226828031	-0,133222692	-0,481434002	0,485440928	0,310379253	0,047729818	0,894835755	0,115380985	0,273137778	0,057192972	3,70E-07	0,552656859	0,022876399	0,198183555	1,32E-06	0,002763745	0,528564495	0,713692802	0,158885545	0,15494155	0,035480927	0,922483106
ENSFALG00000000793	-0,43418731	-0,824900121	-0,237661001	-0,241435389	-0,246802568	-0,538619425	-0,948759073	0,285735719	0,759053865	0,204438459	0,973493374	0,630178288	0,509182038	-0,018711635	0,452785243	-0,507733999	0,209923629	0,003309968	0,50849924	0,501584135	0,491819912	0,108198226	2,83E-05	0,423533706	0,010895307	0,571017959	2,09E-06	0,050819325	0,132794903	0,959082627	0,188833589	0,134086152	0,10214663	0,778871105
ENSFALG00000000794	0,141431053	0,046345958	-0,03307831	0,30959666	0,435660131	-0,347094235	0,028590534	-0,463487015	-0,102388214	-0,131750654	-0,01713789	-0,068002869	-0,113554576	-0,183161288	-0,527601619	-0,426907296	0,696734111	0,898835699	0,927720317	0,384023083	0,208206093	0,32578141	0,937509305	0,177286579	0,778359048	0,716746279	0,962521874	0,851929724	0,754777698	0,612507825	0,117037502	0,218532759	0,511047139	0,131143079
ENSFALG00000000795	-0,11209914	0,073531239	-0,246233892	0,590552915	0,379886342	0,581713066	0,349298126	0,382845908	0,008562933	-0,284146492	-0,360786488	-0,461361698	0,178651244	-0,339291653	-0,325193811	0,043849317	0,757841416	0,840017285	0,4928506	0,072250206	0,278896182	0,07772047	0,322509904	0,274855979	0,981269958	0,426230258	0,30573533	0,179545551	0,621436231	0,337500976	0,359212707	0,904263839	0,270231664	0,450177221
ENSFALG00000000796	-0,316855382	-0,3825427	0,321286708	-0,592739466	-0,506981921	-0,790422191	-0,840894327	-0,100592016	0,360764715	0,33267736	0,831985977	0,898581257	0,13476667	0,252832957	0,62945652	-0,1624893	0,372374728	0,275268426	0,365350633	0,070936924	0,134759833	0,006497452	0,002303022	0,782168061	0,305766676	0,347602056	0,002831399	0,000408876	0,710494027	0,48094738	0,051166071	0,653791664	-0,325495628	0,358740727
ENSFALG00000000797	0,059025766	0,24364617	-0,431645392	0,659204075	0,360843519	0,664589488	0,814506332	0,015373908	-0,432619769	-0,461915921	-0,766789929	-0,903809561	0,032972264	-0,125433085	-0,402619618	0,371975322	0,871330053	0,497552298	0,212907042	0,038140128	0,305653232	0,036050163	0,004113392	0,966377524	0,211760564	0,178954841	0,009659608	0,000333022	0,927951536	0,729891549	0,248688277	0,28985253	0,125677218	0,729382369
ENSFALG00000000798	-0,418034172	-0,689301533	-0,10496416	-0,475568706	-0,287511502	-0,186089077	-0,864872458	0,588033477	0,865496418	0,541426226	0,878619968	0,674864307	0,175020047	0,253623487	0,406424394	-0,515266908	0,22929432	0,027449488	0,772903933	0,164766714	0,420530062	0,60673615	0,001235192	0,073782919	0,001213491	0,106015744	0,000818209	0,032280305	0,628657337	0,479529887	0,243819056	0,127452822	0,050598083	0,889599626
ENSFALG00000000799	0,377848091	0,589357194	0,581756431	0,013667415	0,047086306	-0,082262563	0,296413629	-0,365446363	-0,510617431	-0,266155586	-0,368750285	0,04577952	-0,125991019	-0,208696006	0,002333317	0,339653724	0,281697267	0,072975021	0,077693001	0,970108115	0,897226768	0,821263447	0,405624292	0,299065722	0,131522519	0,457304675	0,29438422	0,900066912	0,728728023	0,562846667	0,994895897	0,336952427	-0,214895109	0,551030459
ENSFALG00000000800	-0,24747002	-0,118023709	-6,61E-06	-0,058938094	-0,42120589	-0,006381272	-0,090916168	0,064450025	-0,003581198	-0,12501062	-0,019035128	-0,029389595	0,226720944	-0,644460318	0,148575971	0,105898027	0,490611379	0,745389478	0,999985547	0,871519841	0,225413745	0,986041535	0,80275663	0,859599734	0,992166229	0,730772897	0,958375742	0,935765763	0,528764432	0,044276336	0,682070073	0,770928468	-0,221088417	0,539323765
ENSFALG00000000801	-0,401643833	-0,629190167	0,051249288	-0,475310473	-0,384497479	-0,591757423	-0,984226905	0,257025521	0,712595727	0,416842298	0,965798009	0,828568595	0,267728578	0,024198718	0,467354829	-0,467342325	0,249945711	0,051294425	0,88818617	0,165028599	0,272615295	0,071524817	2,66E-07	0,473450568	0,020737701	0,230762288	5,74E-06	0,003055501	0,454548165	0,94709629	0,173218992	0,173232052	-0,034527225	0,92456167
ENSFALG00000000802	-0,289451487	0,148523895	0,573396481	-0,649255191	-0,50735857	-0,234953985	-0,208694228	-0,075035317	-0,058400259	0,463312455	0,206839202	0,608711941	-0,436457108	0,705988734	0,478940901	0,273013918	0,417260126	0,682176614	0,083105262	0,042213092	0,134422186	0,513483186	0,562850069	0,836781283	0,872684248	0,177471478	0,566404795	0,061813883	0,20728009	0,022511073	0,1613697	0,445341199	-0,593258365	0,070627565
ENSFALG00000000803	-0,309918588	-0,689010365	-0,310119697	-0,340659775	-0,263714138	-0,378418169	-0,744838089	0,301687367	0,638005166	0,333059139	0,827088243	0,492831309	0,32965628	0,406152513	0,507874633	-0,270683855	0,383502746	0,027541688	0,383177866	0,33543063	0,461597834	0,280912306	0,013448783	0,396914598	0,047159154	0,347014895	0,003156428	0,147823916	0,352266078	0,244165216	0,133960408	0,449389626	-0,053128487	0,884108922
ENSFALG00000000804	0,426425021	0,655978506	-0,005631843	0,416369095	0,332122078	0,525212892	0,971292253	-0,326803636	-0,748362012	-0,394530459	-0,958299846	-0,788966449	-0,303721731	-0,050443087	-0,458977239	0,482512156	0,2191101	0,039430233	0,987680734	0,231346578	0,348456955	0,119011475	2,87E-06	0,356698865	0,01278046	0,259218827	1,26E-05	0,006667247	0,393579069	0,889936089	0,182100135	0,157818442	-0,003451653	0,992449598
ENSFALG00000000806	-0,122184799	0,195754215	0,687026286	-0,735505353	-0,379002801	-0,467634929	-0,442701398	-0,13615576	0,122314294	0,710513599	0,385356026	0,815047857	-0,605849019	0,432846911	0,156945993	-0,153148135	0,736675383	0,587822798	0,028175598	0,015336223	0,280108535	0,172926602	0,20010743	0,707619617	0,736404623	0,021285752	0,271454453	0,004068401	0,063388888	0,211493815	0,665013049	0,672735975	-0,274160312	0,443355478
ENSFALG00000000808	-0,164980171	0,049080032	0,128645823	-0,032188254	0,020551937	-0,049417727	0,184215197	-0,25436534	-0,246654263	-0,060586895	-0,072595117	0,070511877	-0,191813259	0,68950211	0,179930142	0,255392526	0,648769476	0,892895677	0,723198509	0,929661102	0,955061623	0,89216233	0,610427978	0,478201335	0,492088616	0,867951597	0,842032432	0,846519877	0,595508434	0,027386098	0,618899851	0,476364445	-0,215714421	0,549476085
ENSFALG00000000809	-0,162420117	-0,392892216	0,289277823	-0,574990471	-0,310748999	-0,369923879	-0,892351801	0,402665103	0,710597422	0,508343065	0,823021693	0,858319145	0,103248783	-0,067281867	0,366497914	-0,50205098	0,653931333	0,261380964	0,417552355	0,082055127	0,382162131	0,292730778	0,000514956	0,24862975	0,021263497	0,133542097	0,003445995	0,001480496	0,776535628	0,853485366	0,297571453	0,139228292	0,004791208	0,989519473
ENSFALG00000000810	-0,478133021	-0,493638684	-0,488608051	-0,252202987	-0,408190362	-0,076285284	-0,140685722	0,034799648	0,164263472	0,263497906	0,260682825	-0,030550152	-0,019447406	0,578084008	0,305086364	0,114169496	0,162179656	0,147058623	0,151866462	0,482078274	0,24157731	0,83409367	0,698269122	0,923967891	0,650213217	0,46197893	0,466953084	0,933233879	0,957474884	0,080041573	0,391349241	0,753484201	-0,266652996	0,456432206
ENSFALG00000000812	0,044688841	-0,395118427	-0,180314773	-0,046151256	0,135543784	-0,565240206	-0,582701401	-0,094220984	0,421212816	0,152131603	0,606222536	0,34910629	0,201876289	-0,105784278	-0,066710009	-0,569539226	0,902438155	0,258445248	0,618137734	0,899258883	0,708885557	0,088613999	0,07709598	0,795711618	0,225405313	0,674807806	0,063181924	0,322793988	0,575956976	0,771169026	0,854719536	0,085682149	0,387761443	0,268216488
ENSFALG00000000813	0,382258693	0,635714711	-0,056808807	0,463595473	0,351611207	0,577605126	0,985323187	-0,272199183	-0,723442694	-0,396090767	-0,972011948	-0,833076447	-0,286857031	-0,05321213	-0,480849503	0,477000509	0,275655059	0,048211427	0,876131005	0,177171755	0,319094775	0,080351162	1,99E-07	0,446754892	0,018039434	0,25716876	2,60E-06	0,002762451	0,421635902	0,883927501	0,159465866	0,163319184	0,018957839	0,958544628
ENSFALG00000000815	-0,29886957	-0,520539845	0,109912479	-0,493795668	-0,413827931	-0,8334039	-0,8807372	-0,111344127	0,439419493	0,296546277	0,897350045	0,804727725	0,231226855	0,226505199	0,553277515	-0,283167332	0,401556993	0,122932835	0,762450077	0,146910102	0,234498597	0,002741986	0,000764626	0,759431931	0,203859018	0,405404114	0,000428437	0,004988513	0,520378255	0,529167338	0,097107778	0,427895632	-0,176362275	0,625984799
ENSFALG00000000816	-0,192742314	-0,515473855	0,141887737	-0,520306956	-0,213264145	-0,52289812	-0,89976875	0,233017606	0,684968314	0,468093774	0,91091143	0,841772021	0,117923087	0,26206883	0,396538578	-0,52089134	0,593693304	0,127273517	0,695794056	0,123130333	0,554129801	0,120944014	0,000390637	0,517060681	0,028843574	0,17244826	0,000247209	0,002255142	0,745600526	0,464501105	0,256582049	0,122635126	0,052051118	0,886446165
ENSFALG00000000818	-0,360861703	-0,537341731	0,119614784	-0,606148346	-0,473328295	-0,695673336	-0,840107342	-0,009050407	0,469845526	0,405341553	0,882921671	0,825211963	0,121161446	0,461760053	0,625666198	-0,225699459	0,305627057	0,109201013	0,742054345	0,063222997	0,167047111	0,025484327	0,002346573	0,980203856	0,170629325	0,245199365	0,000712074	0,003287765	0,738816009	0,179120855	0,053012805	0,53067316	-0,262821017	0,46317281
ENSFALG00000000819	0,270567764	0,544739529	-0,073746143	0,337864104	0,035034145	0,452032858	0,843534654	-0,248598105	-0,715931124	-0,419748288	-0,864978766	-0,762926735	-0,095978839	-0,203133761	-0,199375354	0,655394684	0,449591766	0,103475412	0,839554788	0,339668212	0,923456802	0,189661577	0,002161165	0,48857169	0,019880202	0,22719244	0,001231475	0,0102636	0,791969703	0,573530974	0,580793386	0,039666839	-0,24595148	0,493362796
ENSFALG00000000820	0,609808894	0,430341742	-0,175616601	0,475051002	0,56233119	0,455428445	0,613018523	-0,086935981	-0,290999176	-0,261944639	-0,662099464	-0,706912117	-0,147366168	-0,5581666	-0,769589983	-0,138391015	0,061217291	0,21444652	0,627469043	0,165291991	0,090633885	0,185941643	0,059493483	0,811258334	0,414660026	0,464720578	0,037006604	0,022257177	0,684546459	0,093576443	0,009237807	0,703001247	0,522073178	0,121637424
ENSFALG00000000821	0,187148671	0,618160349	0,942791233	-0,626084817	-0,207595951	-0,102497017	-0,028783005	-0,110040351	-0,18188936	0,517321522	-0,052379362	0,610127412	-0,715533871	0,416935688	0,091102566	0,12677561	0,604652122	0,056799151	4,37E-05	0,052806706	0,564953625	0,778128458	0,937089312	0,762180383	0,615021242	0,12567956	0,88573399	0,061044773	0,019981021	0,230647073	0,802358934	0,727092666	-0,355118421	0,313952771
ENSFALG00000000822	0,510012368	0,743639989	0,081465497	0,495056697	0,442126711	0,480299713	0,984058657	-0,37913358	-0,792590389	-0,467684321	-0,985874621	-0,775067901	-0,28146461	-0,102473923	-0,508023521	0,455409148	0,132057948	0,013681465	0,822972209	0,145720367	0,200761441	0,160012888	2,77E-07	0,279928907	0,006250286	0,172875074	1,71E-07	0,008450471	0,43079883	0,778177401	0,133827364	0,18596266	0,059217844	0,870914273
ENSFALG00000000825	0,410682441	0,622143377	-0,004071237	0,660629181	0,551579355	0,411662818	0,873887248	-0,321648593	-0,69107797	-0,565748516	-0,861756316	-0,742526411	-0,093522768	-0,133021317	-0,481585317	0,386871916	0,238433574	0,054768371	0,991094317	0,037579324	0,098353867	0,237203176	0,000947825	0,364779944	0,026891541	0,08826404	0,001347818	0,013900242	0,797198945	0,714110304	0,15873552	0,269411418	0,15482198	0,669328775
ENSFALG00000000826	0,51912861	0,540710508	0,849194486	-0,514844415	0,026026739	-0,015004106	-0,131016944	0,087057775	0,010097219	0,364449327	0,023853216	0,543085459	-0,424604674	0,182006321	0,074062178	-0,089457296	0,124132637	0,106569603	0,001878488	0,127819368	0,943105058	0,967185907	0,718269581	0,810997913	0,977914585	0,300486203	0,947850768	0,104738736	0,221297126	0,614789967	0,838874728	0,805870673	-0,099742711	0,783970551
ENSFALG00000000827	0,367391496	0,674337589	0,017190948	0,469089201	0,312259054	0,44231566	0,984701266	-0,415525444	-0,829282882	-0,471679532	-0,964605051	-0,778514701	-0,257728271	-0,032946411	-0,403307287	0,576020349	0,296304792	0,032466732	0,962405912	0,171413247	0,379730187	0,200546274	2,35E-07	0,232390358	0,003007641	0,168737294	6,58E-06	0,007980119	0,472199011	0,928007904	0,247804242	0,081381204	-0,072612974	0,841993984
ENSFALG00000000829	-0,266056974	0,055227797	0,262196396	0,151779877	-0,00654628	-0,069002909	-0,066174895	-0,005818612	-0,034920812	-0,156934524	-0,003767777	0,150019307	0,086968707	-0,271342408	0,009179665	-0,013222173	0,457477731	0,879557007	0,464275715	0,675525129	0,985680627	0,849772789	0,855874665	0,987272217	0,923703809	0,665036328	0,991758104	0,679119231	0,811188357	0,448243723	0,979921175	0,971081553	-0,019795284	0,956714779
ENSFALG00000000830	-0,097148355	-0,272773645	0,13940857	0,182073037	0,286508095	-0,313227155	-0,552657987	0,172197715	0,45473364	-0,07550654	0,505713683	0,452292861	0,347805609	-0,402084903	-0,051761707	-0,560008007	0,789482288	0,4457579	0,700901711	0,614658061	0,422226044	0,378175062	0,09756121	0,634289594	0,186699291	0,835767902	0,135900577	0,189375208	0,324723557	0,249376894	0,88707415	0,092267962	0,427163156	0,218226818
ENSFALG00000000831	0,311670053	0,13282429	-0,292530643	0,329402479	0,526092947	0,831651768	0,509324372	0,411491519	0,062165555	-0,044700269	-0,481590247	-0,584944903	-0,173354324	-0,035885097	-0,537506039	-0,184531121	0,38067787	0,714518855	0,412094726	0,352659334	0,118281827	0,002852776	0,132668395	0,237417903	0,864537162	0,902413308	0,158730633	0,075690486	0,631979395	0,921602359	0,109071731	0,609805002	0,471465085	0,168957875
ENSFALG00000000832	0,187809561	0,450959924	-0,254991954	0,662788373	0,380719588	0,593548147	0,921323828	-0,175757119	-0,616956939	-0,511484421	-0,906008191	-0,910027546	-0,078316082	-0,266039212	-0,510899847	0,417049244	0,603353572	0,190846002	0,47708041	0,036740293	0,277755452	0,070455184	0,000152317	0,627189255	0,057422364	0,130757644	0,000304433	0,000256885	0,829730463	0,457508905	0,131273064	0,230507023	0,113281073	0,755353192
ENSFALG00000000833	-0,205186678	0,245743725	-0,117888287	0,022305111	-0,384224822	0,331490776	0,584937527	-0,125550534	-0,553258751	-0,170284077	-0,538188659	-0,453539674	-0,100550403	0,283261363	0,262413166	0,852947854	0,569578685	0,493739735	0,745673519	0,951231837	0,272984519	0,349430185	0,075695079	0,729646578	0,097121491	0,638118115	0,108535659	0,188005485	0,782256356	0,427735572	0,463892828	0,001706449	-0,642861985	0,04497883
ENSFALG00000000834	0,273454472	0,415497119	-0,3092234	0,709389288	0,472087576	0,509179381	0,929206751	-0,270733634	-0,659457985	-0,611365187	-0,868207557	-0,927755978	0,006465379	-0,061015977	-0,424195863	0,454965821	0,444577617	0,232425448	0,384626819	0,021585806	0,168318052	0,132797265	0,000100824	0,449302963	0,038039799	0,060377398	0,001122401	0,000109151	0,985857575	0,867023353	0,221789992	0,186445908	0,117989656	0,745460901
ENSFALG00000000835	-0,215958691	-0,212840231	0,395246531	-0,641350425	-0,522989417	-0,475200168	-0,766617567	0,208629239	0,437821293	0,478040224	0,692027644	0,833408222	0,042785284	0,051474113	0,530230631	-0,145799744	0,549012995	0,554936482	0,258276874	0,045650012	0,120867424	0,16514054	0,009686008	0,562974459	0,205700587	0,162272849	0,026596473	0,002741716	0,906578333	0,887698246	0,114888747	0,687756846	-0,322726521	0,363082694
ENSFALG00000000836	0,493425887	0,213646089	0,240848157	-0,136530656	-0,020007652	-0,265059687	-0,055470403	-0,202731273	-0,187434796	-0,185322428	0,043140624	0,132036285	0,207651326	0,053412116	0,333298936	0,240153678	0,147260094	0,553403378	0,502657394	0,706844423	0,956250777	0,45922954	0,879031168	0,574307061	0,604089806	0,608245603	0,905805323	0,716153506	0,564847492	0,88349375	0,346646355	0,503927909	-0,214550714	0,55168435
ENSFALG00000000837	0,075715121	0,223595572	0,825292946	-0,760067686	-0,293463302	-0,260021573	-0,513595541	0,139867566	0,291712472	0,670121133	0,389079902	0,869590223	-0,494435948	0,121142827	0,142784162	-0,315873203	0,835319414	0,534613202	0,003282017	0,010727373	0,410536152	0,468124916	0,128906677	0,699955253	0,413464277	0,033985535	0,26645071	0,001077912	0,146305285	0,738854971	0,693949912	0,373940547	-0,144648837	0,690118501
ENSFALG00000000839	-0,067903295	0,164245941	0,402745994	-0,196916201	-0,007244245	0,362873233	0,025608887	0,377601743	0,095825612	0,167486965	-0,031572152	0,267913477	-0,191285169	0,355231066	0,203096494	0,117562614	0,85214454	0,650248546	0,248525683	0,585563714	0,984154047	0,302738962	0,944017284	0,28203684	0,792295725	0,643728022	0,931004719	0,45422464	0,596541084	0,313788346	0,573602816	0,746356719	-0,179833746	0,619090901
ENSFALG00000000840	0,226846134	0,326901376	0,218371032	-0,590743083	-0,242234644	0,347210093	0,125384289	0,248194166	0,046937158	0,683083577	-0,164132881	0,062418262	-0,672962583	0,406040874	-0,092826658	0,038180338	0,528530697	0,356546523	0,544447948	0,072135365	0,500124931	0,325609002	0,729993334	0,489301632	0,897550872	0,02946473	0,650476395	0,863990775	0,032956847	0,244307435	0,79868237	0,916602154	-0,187673905	0,603620035
ENSFALG00000000841	0,125440651	-0,3827635	-0,766965092	0,52290197	0,480387279	0,179972249	0,095368738	0,095965536	0,223555779	-0,242505892	-0,016072562	-0,541858374	0,315607141	-0,287602325	-0,454337893	-0,40478728	0,729875768	0,274968044	0,009632831	0,120940783	0,159925688	0,618816402	0,793267986	0,791998007	0,534687837	0,499630121	0,964850351	0,105682206	0,374365268	0,420376708	0,187131644	0,245907588	0,636849502	0,047688148
ENSFALG00000000843	0,205817317	0,507095207	0,924064622	-0,570074713	-0,211261011	-0,076770477	-0,160815419	0,044375299	-0,04427398	0,39271603	0,032738224	0,628418102	-0,464939486	0,11911285	0,164706926	0,030066043	0,568366662	0,134658223	0,000132624	0,085321383	0,557945659	0,833050849	0,657173662	0,903119956	0,903340289	0,261614081	0,928461843	0,051667691	0,175752512	0,743106059	0,649319786	0,934289952	-0,292457756	0,412216647
ENSFALG00000000845	0,28088656	0,263327191	-0,068200793	0,154165511	0,403346576	0,495644043	0,468856977	0,119575237	-0,153371349	0,001286654	-0,38158295	-0,342338657	-0,269185618	0,574673206	-0,199915233	0,122939006	0,43178649	0,462279904	0,851502761	0,670664409	0,247753787	0,145168237	0,171654374	0,742137195	0,6722813	0,99718545	0,276576169	0,332898953	0,452001534	0,082263459	0,579748063	0,735098791	0,126253929	0,728179918
ENSFALG00000000846	0,473987129	0,739408393	0,095976009	0,449004874	0,381108591	0,464688059	0,985027794	-0,403070371	-0,812586114	-0,444917511	-0,983473129	-0,754076271	-0,310817481	-0,075721883	-0,476169731	0,491837305	0,16637457	0,014525805	0,791975725	0,193015323	0,277223769	0,176017498	2,16E-07	0,248108613	0,004275799	0,197597046	3,20E-07	0,011746712	0,382051678	0,835304874	0,164158154	0,14876943	0,003638854	0,992040112
ENSFALG00000000847	-0,435641958	-0,455134342	0,270689491	-0,676271101	-0,481815589	-0,513022512	-0,922797767	0,276713461	0,658399696	0,642160883	0,890588963	0,940582127	-0,036386343	0,23967306	0,458327572	-0,401926238	0,208227236	0,186262125	0,449379815	0,031785951	0,158507373	0,12940748	0,000141476	0,438947601	0,038459144	0,045289315	0,000548317	5,07E-05	0,920510171	0,504807968	0,182799853	0,24958143	-0,163981637	0,650781241
ENSFALG00000000848	0,324612064	0,685260053	0,121475021	0,178648461	0,241330003	0,576177971	0,866004622	-0,184451524	-0,59678679	-0,035804923	-0,872748114	-0,605391361	-0,594093076	0,13010205	-0,518925765	0,347402375	0,360123319	0,02874823	0,738159908	0,621441755	0,501776674	0,081278377	0,001196021	0,609961939	0,068547272	0,921777063	0,00098113	0,06364308	0,070131769	0,720170302	0,124305687	0,32532297	-0,008488064	0,981433698
ENSFALG00000000850	0,622104321	0,604473542	0,325888848	0,232160428	0,713844521	0,509038036	0,465732028	0,099470798	-0,134015197	0,034715653	-0,508640862	-0,239898431	-0,464050074	-0,005188514	-0,680414566	-0,278606263	0,054788047	0,064154868	0,358126277	0,518647612	0,020413715	0,132922968	0,174918783	0,784547833	0,712050405	0,924150964	0,133276581	0,504395212	0,17669095	0,988650432	0,030359878	0,435692804	0,526068227	0,118302284
ENSFALG00000000851	0,202845299	-0,164490445	0,223522615	-0,331296064	0,175600426	-0,208082647	-0,662452679	0,381724629	0,660576557	0,504405627	0,61775827	0,625243131	-0,059292545	0,02410686	-0,050150574	-0,68460832	0,574087154	0,649755883	0,534750042	0,349730634	0,627501254	0,564021072	0,036869899	0,276382906	0,037599933	0,13708333	0,057006877	0,053221637	0,87075258	0,947296878	0,890571119	0,02896152	0,387767406	0,268208488
ENSFALG00000000852	0,390464278	0,572370692	0,730058276	0,004727715	0,394129075	-0,224788101	0,03295139	-0,297099906	-0,201565794	0,048280769	-0,103456245	0,360325555	-0,37960758	-0,051224372	-0,330680306	-0,204580633	0,264603531	0,083785616	0,016519173	0,989658354	0,259747654	0,532378455	0,927997049	0,404485774	0,576556597	0,894631663	0,776096195	0,306399291	0,279278379	0,888240245	0,350681637	0,570744367	0,225426549	0,531183586
ENSFALG00000000853	-0,324532249	-0,199576988	0,398032769	-0,72181953	-0,373846838	-0,381623775	-0,721100449	0,208690719	0,547742857	0,835178462	0,679137825	0,879261127	-0,42804233	0,297961905	0,141308853	-0,462144116	0,360248344	0,580402897	0,254629759	0,018426747	0,287240031	0,276520473	0,01860016	0,562856784	0,101206285	0,00263297	0,030794555	0,000801702	0,217177425	0,403057901	0,696985715	0,178711958	-0,06184277	0,865235142
ENSFALG00000000854	0,385458054	0,737972806	0,092761705	0,396947102	0,270601318	0,419139743	0,980825828	-0,436501999	-0,85202457	-0,403105544	-0,973189336	-0,733528397	-0,33687534	0,000793656	-0,401592248	0,591159095	0,27131668	0,014820323	0,798820815	0,256047456	0,449533337	0,227937392	5,78E-07	0,207228003	0,001747664	0,248063413	2,19E-06	0,015758497	0,341173464	0,998263879	0,250012284	0,071884552	-0,115230837	0,751252952
ENSFALG00000000855	-0,485462571	-0,483542272	0,007606299	-0,337543525	-0,186250443	-0,304876126	-0,728353348	0,341584931	0,663579718	0,551319553	0,74875958	0,674428394	-0,03501972	0,200452191	0,158830761	-0,469373629	0,154920409	0,15680293	0,983362184	0,340155876	0,606418608	0,391692373	0,016902099	0,334034317	0,036435985	0,098545397	0,01270655	0,03243454	0,92348824	0,578709096	0,661190836	0,171118189	0,096840305	0,790137306
ENSFALG00000000856	-0,440008893	-0,766225088	-0,189797497	-0,384478273	-0,322083689	-0,569756057	-0,955336128	0,257603056	0,750309169	0,387677426	0,985516115	0,693213337	0,328850624	0,139227463	0,438080405	-0,492710404	0,203182288	0,009746312	0,599453627	0,272641294	0,364094389	0,085535949	1,65E-05	0,472421906	0,012421331	0,268329227	1,89E-07	0,026231194	0,353515176	0,701275258	0,205401366	0,147938727	0,039759542	0,913163363
ENSFALG00000000858	0,63268529	0,86931808	0,389749981	0,394481365	0,547491053	0,254720518	0,835227583	-0,502417772	-0,775768482	-0,38231251	-0,854981099	-0,481289402	-0,40050992	-0,020196727	-0,532664794	0,304080195	0,049627081	0,001086566	0,26555574	0,259283477	0,101395311	0,47756583	0,002629997	0,13889282	0,008353324	0,275581773	0,001618175	0,159028992	0,25141135	0,955837678	0,112921409	0,392992742	0,131824707	0,716592582
ENSFALG00000000859	0,520555418	0,82312481	0,662589133	-0,404996548	0,009211136	0,22564005	0,403923311	-0,172243742	-0,370536065	0,449815633	-0,505601062	0,04534702	-0,87644697	0,07738421	-0,420269682	0,075933376	0,122919635	0,003438426	0,036817179	0,245640061	0,97985235	0,530784255	0,247013802	0,634197604	0,291870264	0,192113963	0,136002161	0,901007126	0,000875998	0,831732093	0,226555276	0,834850168	-0,080141539	0,825812006
ENSFALG00000000860	-0,462144293	-0,555563764	0,157095241	-0,569352615	-0,450466048	-0,32481625	-0,884040715	0,430782646	0,733742024	0,521585175	0,832474564	0,80412478	0,102262935	0,012325153	0,41963048	-0,463906263	0,17871177	0,095446075	0,664710127	0,085808102	0,19139265	0,359803574	0,000686199	0,213925144	0,015712481	0,122048779	0,002800356	0,00504648	0,778624578	0,973042822	0,227336547	0,176842967	-0,075114689	0,836610574
ENSFALG00000000861	0,410934035	0,81970222	0,821431805	-0,076040187	0,246152746	0,023963673	0,340407852	-0,290863959	-0,457029792	0,065066252	-0,412215666	0,193880328	-0,559808326	0,127036811	-0,250197126	0,167273512	0,238117476	0,003696119	0,003564225	0,834620544	0,492997746	0,947609558	0,335811367	0,414886884	0,184202358	0,858268626	0,236510917	0,591472682	0,092409284	0,726548452	0,48568677	0,644156794	-0,066900454	0,85430849
ENSFALG00000000862	0,219484625	0,340298112	-0,05532421	-0,017434143	0,288326296	0,801977332	0,452557886	0,459224446	0,069384797	0,424369405	-0,450530456	-0,348249161	-0,593624604	0,213947672	-0,53850324	-0,099154907	0,54234571	0,335977291	0,879348031	0,961874401	0,41915523	0,00525684	0,189083568	0,181834299	0,848949351	0,221580691	0,191321308	0,324064874	0,070409748	0,552830058	0,108289173	0,785218599	0,25551037	0,476153906
ENSFALG00000000863	-0,497918437	-0,01030758	-0,123188789	-0,170588943	-0,400853889	0,316527215	0,287502789	0,069410838	-0,15804583	0,235021532	-0,249494392	-0,18710856	-0,353836841	0,370705424	0,071773115	0,36336964	0,143042256	0,977454565	0,734576843	0,637507666	0,25096625	0,372897541	0,420544775	0,848893207	0,662781785	0,513358577	0,486953721	0,604730967	0,315826658	0,291632446	0,843802601	0,302028469	-0,391618305	0,2630691
ENSFALG00000000864	0,735439141	0,812483483	0,244148987	0,420343715	0,506532095	0,283129804	0,814392071	-0,444804624	-0,728750685	-0,433639047	-0,863912567	-0,606289862	-0,258862442	-0,28952835	-0,556034019	0,271628875	0,015350236	0,004284606	0,496637228	0,226464887	0,135163763	0,427959521	0,00412293	0,197724476	0,016812312	0,210565066	0,001269127	0,063144667	0,470182191	0,417130816	0,095106544	0,447745676	0,176685674	0,625341457
ENSFALG00000000866	0,02695773	-0,042791461	-0,014717787	-0,052720904	0,018250779	-0,254085629	-0,294007627	-0,012072701	0,240106592	0,273196562	0,20921116	0,147925771	-0,100883908	-0,477340666	-0,354637471	-0,452286724	0,941072801	0,906564894	0,967811813	0,88499304	0,960089716	0,478702068	0,409627821	0,973594816	0,504014099	0,445024563	0,561861023	0,68340065	0,781548789	0,162976417	0,314655317	0,189381964	0,31829919	0,370078865
ENSFALG00000000867	0,371486827	0,522315504	-0,045832563	0,161852521	0,28260262	0,793601516	0,691739681	0,237098379	-0,24136788	0,112171371	-0,722530334	-0,592634099	-0,467405884	-0,11565213	-0,575783758	0,132367255	0,290536523	0,121433479	0,89995161	0,65507758	0,428857476	0,00613734	0,026685709	0,509533426	0,501707469	0,757689296	0,018256436	0,07099985	0,173165675	0,75036773	0,081535705	0,715466809	0,171544278	0,635596021
ENSFALG00000000868	-0,091716385	0,01498388	-0,530471976	0,701211057	0,33172165	0,56412056	0,525747021	0,180201028	-0,151707466	-0,411368085	-0,510716311	-0,759920747	0,215823394	-0,50266571	-0,447938477	0,126750974	0,801049583	0,96723012	0,114692736	0,023856676	0,349074105	0,08938798	0,118568298	0,618363077	0,675672837	0,237572696	0,131435146	0,010751599	0,549269473	0,138666334	0,194204648	0,727144	0,283659707	0,427057815
ENSFALG00000000869	-0,418287461	-0,003890033	0,126724427	-0,469446944	-0,823501496	-0,294370704	-0,031225817	-0,241983303	-0,329319471	0,100606693	0,061042909	0,193857292	-0,019854591	0,525781863	0,772134334	0,78228904	0,228983041	0,991490681	0,727199318	0,171042183	0,003410875	0,409022472	0,931760089	0,500583612	0,352787999	0,782136919	0,866965094	0,591517603	0,956585199	0,118539425	0,008865948	0,007486662	-0,951827854	2,22E-05
ENSFALG00000000870	0,236545961	0,3246184	-0,271530945	0,251222539	0,113227368	0,593104594	0,61998497	0,110130354	-0,297350816	-0,094191873	-0,631082813	-0,675837351	-0,157283057	-0,230185543	-0,364455376	0,295920622	0,510549709	0,360113395	0,447915907	0,483840622	0,755466209	0,070719148	0,055862782	0,761990574	0,404069901	0,795773618	0,050386992	0,03193782	0,664328986	0,522311419	0,300477575	0,406443121	0,023971823	0,94759176
ENSFALG00000000871	-0,534040232	-0,826480609	-0,230130673	-0,411481722	-0,504380693	-0,527897036	-0,903360154	0,268005112	0,657054016	0,244281405	0,949060472	0,637519557	0,487080256	0,227825479	0,719630464	-0,226305398	0,111819154	0,003198541	0,522413366	0,237430187	0,137105937	0,116794809	0,0003391	0,454064341	0,038996854	0,496396362	2,77E-05	0,047380957	0,153345202	0,526703665	0,018958171	0,529540578	-0,217906031	0,54532673
ENSFALG00000000872	0,587353393	0,720595083	0,162370098	0,455370982	0,632346521	0,650089543	0,753165684	0,016557408	-0,386586342	-0,183206913	-0,827799992	-0,606052116	-0,37701273	-0,390616053	-0,796139214	-0,019349846	0,074200241	0,018722707	0,654032318	0,186004234	0,049787089	0,041860791	0,011907365	0,963790598	0,269795655	0,612417732	0,003107608	0,063276298	0,282849645	0,264401446	0,005860273	0,957688057	0,433369506	0,210880829
ENSFALG00000000873	0,324412267	0,752126702	0,152874184	0,418526583	0,292378233	0,420764207	0,975082793	-0,434438935	-0,848069514	-0,399726747	-0,973088045	-0,689478608	-0,369643253	-0,012836372	-0,433164174	0,562879899	0,360436329	0,012092546	0,673294131	0,228689392	0,412349686	0,225951887	1,64E-06	0,209629619	0,001932408	0,252426422	2,22E-06	0,02739352	0,29312569	0,971925062	0,211121554	0,090250655	-0,095036966	0,793974181
ENSFALG00000000874	0,724043054	0,825065482	0,560610322	-0,306577646	0,191120709	0,518938397	0,502180482	0,075380376	-0,289955775	0,351911695	-0,591295526	-0,117788222	-0,744289841	0,123232589	-0,402304411	0,076266284	0,01789762	0,003298181	0,091842514	0,388919481	0,596862809	0,124294906	0,139109791	0,836039202	0,416412088	0,318652512	0,071802421	0,745883421	0,013554912	0,734485328	0,249094079	0,83413451	0,017935164	0,960779446
ENSFALG00000000876	-0,021044852	0,315836536	-0,06583831	0,232433744	-0,069426582	0,267515788	0,40601969	-0,021333942	-0,325716498	-0,130186076	-0,47149948	-0,423881727	-0,061709185	-0,367628861	-0,207731107	0,33817538	0,953984769	0,373999063	0,856601361	0,518141391	0,848859262	0,45492062	0,244334426	0,953353236	0,358395527	0,719995679	0,168922484	0,222169141	0,865524025	0,295968811	0,564694594	0,339195043	-0,131961208	0,716309301
ENSFALG00000000877	-0,438912338	-0,879278074	-0,445410022	-0,239796472	-0,284163111	-0,120963427	-0,777390621	0,598263908	0,822058199	0,224946405	0,824790094	0,38971707	0,537142091	0,084553243	0,511685741	-0,371828078	0,204442362	0,000801269	0,19704164	0,504581927	0,426202019	0,739230408	0,008131421	0,067688411	0,003517302	0,532082085	0,003317827	0,265599658	0,109358224	0,816356445	0,13058043	0,290058612	0,035232822	0,923023805
ENSFALG00000000878	-0,179118294	-0,32057713	0,410790309	-0,66187503	-0,323086291	-0,416802941	-0,888129797	0,34405574	0,666895217	0,59289518	0,829115141	0,952249976	-0,030215852	0,150454656	0,399893008	-0,472356118	0,620509533	0,36647092	0,238298021	0,037093643	0,362517098	0,230810853	0,00059746	0,33031988	0,035179548	0,070843997	0,003018832	2,15E-05	0,933963137	0,678229946	0,252210741	0,16804248	-0,057971089	0,873613554
ENSFALG00000000881	0,182878991	0,516324464	0,747391708	-0,513319759	-0,155921975	0,309257594	0,012508766	0,273772733	0,059597447	0,547967178	-0,175343432	0,369103267	-0,664790714	-0,181828178	-0,222777141	-0,155404652	0,61306535	0,126538162	0,012962106	0,129147549	0,667092626	0,384571493	0,972641356	0,444026368	0,870092651	0,101038079	0,628013081	0,293886391	0,035973608	0,615142233	0,536149087	0,668143984	-0,066201058	0,855818182
ENSFALG00000000883	0,161940624	0,68052006	0,936992086	-0,461215347	-0,221192975	-0,090659722	0,106973712	-0,22898973	-0,348238549	0,293099206	-0,228305598	0,440338134	-0,618456817	0,110145052	0,021584534	0,206503644	0,654899615	0,03032415	6,39E-05	0,17970173	0,539126986	0,803303849	0,768654476	0,524535032	0,324080625	0,411144264	0,525808912	0,202804832	0,056646307	0,761959579	0,952805824	0,567048731	-0,364821806	0,299955112
ENSFALG00000000884	0,584638137	0,375151146	0,100770299	0,299291387	0,305216289	0,226002133	0,331067844	-0,001483883	-0,28778295	-0,462726026	-0,375584332	-0,328762657	0,285938497	-0,280397758	0,002952207	0,259133938	0,075881678	0,285426832	0,781789807	0,40086039	0,391137262	0,530107299	0,350082955	0,996754013	0,420071803	0,178093477	0,284826001	0,353651695	0,423190212	0,432622477	0,993542105	0,469699971	0,027793155	0,939249416
ENSFALG00000000885	-0,133010891	-0,192806224	-0,012508106	-0,463733832	-0,285080995	-0,059567251	-0,38977928	0,33627965	0,384567376	0,532030866	0,407325653	0,359505852	-0,11913459	0,481762823	0,307648038	-0,071460039	0,71413192	0,593568515	0,972642799	0,177025339	0,424643656	0,870158006	0,265516645	0,342081956	0,272520685	0,113431713	0,242673536	0,307581929	0,7430605	0,158559635	0,387180009	0,84447697	-0,186073121	0,606767552
ENSFALG00000000886	-0,234199327	-0,230365031	-0,030635943	-0,297734549	-0,119853268	0,565896617	-0,327088005	0,947107724	0,701822826	0,577726906	0,269632692	0,244551506	-0,110477693	-0,03501748	0,012464951	-0,334376058	0,514876207	0,521977994	0,933046738	0,403434276	0,741554777	0,088162243	0,356255726	3,21E-05	0,023681367	0,08027236	0,451221425	0,495905206	0,761258167	0,923493123	0,972737156	0,344993395	0,111508171	0,759086286
ENSFALG00000000888	-0,428342004	-0,277833056	-0,311194462	-0,073464754	-0,65020234	-0,36124926	0,067248789	-0,416500245	-0,404904845	-0,352683553	0,031187889	-0,144350326	0,393874493	0,33201259	0,746862607	0,791560384	0,216820393	0,437021042	0,381443922	0,840160378	0,041813315	0,305069485	0,853556746	0,231184556	0,245757274	0,317517949	0,931842815	0,690731438	0,260083376	0,348625645	0,013061915	0,006366853	-0,783661108	0,007312765
ENSFALG00000000889	0,36385974	0,676567332	0,009448712	0,390009866	0,304733506	0,510721117	0,97215446	-0,342321245	-0,752304718	-0,316794109	-0,962442529	-0,77112941	-0,391925941	-0,012960018	-0,503052185	0,471164951	0,301327872	0,031682514	0,979332789	0,265209078	0,391925228	0,1314309	2,54E-06	0,332925158	0,012060675	0,372472316	8,32E-06	0,00901153	0,262660885	0,971654722	0,13831375	0,169266884	-0,011306502	0,975270189
ENSFALG00000000890	0,538288403	0,73687052	0,213258237	0,101952741	0,217513445	0,33172737	0,785945388	-0,339252039	-0,703757168	-0,157063421	-0,757618782	-0,478016115	-0,417914151	0,375996113	-0,197377938	0,557574014	0,108457467	0,01504927	0,55414104	0,779282125	0,546069095	0,349065285	0,007029637	0,337561021	0,023132892	0,664774707	0,011136168	0,162297065	0,229441903	0,284255492	0,584666919	0,094000029	-0,202833158	0,574110567
ENSFALG00000000891	0,163251423	0,402388694	-0,124084732	0,403140789	0,337521714	0,809087576	0,808380487	0,131300976	-0,371591345	-0,225582683	-0,798614096	-0,713919509	-0,26396883	-0,061265645	-0,465489357	0,260590916	0,652253703	0,248985537	0,732705477	0,248018124	0,340189067	0,004583415	0,004647456	0,717679779	0,290390105	0,530891542	0,005598757	0,020394372	0,461149135	0,866483305	0,175173814	0,467115882	0,127733044	0,725098388
ENSFALG00000000892	0,659445401	0,7761379	0,456670019	0,085081277	0,325284277	0,432575462	0,621719966	-0,075255761	-0,507765977	-0,174076967	-0,655743079	-0,268091538	-0,303245477	0,127959298	-0,164996482	0,390223651	0,038044767	0,008302417	0,184592283	0,815226121	0,359071204	0,21181262	0,054981931	0,836307185	0,134057553	0,630537449	0,03952553	0,453913177	0,394358715	0,724627332	0,648736632	0,264924094	-0,090217229	0,804248246
ENSFALG00000000893	0,046484801	0,177064347	-0,201276822	0,15532483	0,176085689	0,628912347	0,561795344	0,124495858	-0,172597325	0,027246997	-0,53099676	-0,522757145	-0,351748492	0,087723061	-0,408154529	0,069978969	0,898533939	0,624588447	0,577114865	0,668306254	0,626535195	0,051428534	0,091009132	0,731847177	0,633491094	0,940441423	0,114267251	0,121062336	0,318892677	0,809575689	0,241622683	0,847668441	0,135835137	0,708282781
ENSFALG00000000895	-0,58743042	-0,739747764	-0,260779103	-0,075372681	-0,39599624	-0,599879741	-0,790764619	0,093044382	0,500142043	-0,017010477	0,77826454	0,454412848	0,605460469	-0,339875503	0,444423281	-0,26281879	0,074152898	0,014456783	0,466782574	0,83605575	0,257292701	0,066756985	0,006457963	0,798218332	0,140982234	0,962800348	0,008013617	0,187049711	0,063604653	0,336616652	0,198155304	0,463176739	-0,059574194	0,870142979
ENSFALG00000000896	0,011295409	0,392835062	0,554566124	-0,385886535	-0,46242906	-0,038919091	0,060607931	-0,101336906	-0,280379882	0,115408237	-0,191646588	0,20111394	-0,235579207	-0,14544621	0,233340404	0,343210324	0,975294444	0,261456574	0,096168941	0,270738501	0,178408948	0,914993326	0,867906087	0,780587939	0,432653065	0,750880166	0,59583428	0,577429629	0,512330278	0,688482039	0,516463592	0,33158841	-0,497306503	0,143612377
ENSFALG00000000897	0,179875359	0,581736372	0,03954877	0,291823854	-0,021759688	0,35357193	0,893738618	-0,421665832	-0,855545178	-0,45601491	-0,885627986	-0,689013615	-0,177307447	0,012493284	-0,102592487	0,777378823	0,619008424	0,077705706	0,913622254	0,413277707	0,952423213	0,31621473	0,000489776	0,224854133	0,001594283	0,185303542	0,000650684	0,027540658	0,624105196	0,972675207	0,777926136	0,00813302	-0,38129683	0,276966684
ENSFALG00000000898	0,861197685	0,86883883	0,544411623	0,006112621	0,455048015	0,219452675	0,581571284	-0,333904498	-0,521912468	-0,02688696	-0,645031053	-0,220033005	-0,561187014	0,036331863	-0,498753553	0,054840079	0,001368769	0,001101927	0,103725086	0,986629141	0,186356257	0,542405979	0,077810324	0,345716561	0,121772797	0,941227275	0,04402728	0,541311668	0,091436342	0,920628875	0,142266435	0,880397456	0,177377999	0,62396497
ENSFALG00000000899	0,51949312	0,697289099	0,120049173	0,474830227	0,509542659	0,493611618	0,936797414	-0,344673289	-0,719566181	-0,450426431	-0,927258837	-0,701665286	-0,299608592	-0,04580511	-0,519920403	0,349843759	0,123822045	0,02500179	0,741144469	0,165516299	0,132474525	0,147084239	6,47E-05	0,329394846	0,018973935	0,19143654	0,000112118	0,023726427	0,40033693	0,900011285	0,12345858	0,321702602	0,135541789	0,708889685
ENSFALG00000000901	-0,165631919	-0,328534683	0,325981404	-0,701193778	-0,253280024	-0,221923094	-0,806206652	0,453210535	0,74709837	0,758122221	0,763856928	0,869188831	-0,226223187	0,230049927	0,211090685	-0,599433653	0,64745749	0,354005622	0,357981724	0,02386164	0,480145524	0,537753695	0,004848346	0,188366503	0,013017375	0,011051251	0,010115805	0,001090693	0,529694184	0,522563402	0,558270589	0,067013283	0,072633628	0,841949515
ENSFALG00000000902	-0,3916549	-0,691309667	-0,078412483	-0,444595005	-0,272062449	-0,221075363	-0,934974138	0,621602796	0,916268105	0,521370765	0,92167145	0,71720445	0,243174259	0,052190414	0,372899952	-0,578244446	0,263020522	0,026819346	0,829523448	0,197961229	0,446992345	0,539348335	7,23E-05	0,055041126	0,000194188	0,122229787	0,000149707	0,019559413	0,498411772	0,886143933	0,288560227	0,079938025	0,105839758	0,771051694
ENSFALG00000000903	0,620863718	0,828843907	0,231961296	0,258526278	0,438135603	0,520713167	0,888341194	-0,274080534	-0,644766136	-0,137985153	-0,922721735	-0,609966719	-0,565262236	-0,08063776	-0,662944499	0,236332181	0,055415487	0,003036989	0,51901656	0,470779574	0,205337657	0,122785979	0,000593114	0,443493533	0,044142766	0,703839173	0,000142021	0,061131769	0,088598813	0,824747431	0,03668012	0,510943227	0,162009579	0,65476034
ENSFALG00000000904	-0,036845461	0,353799441	0,733793064	-0,30445925	-0,249489473	-0,538756753	-0,213618144	-0,403853508	-0,230444617	0,116026956	0,108678571	0,557109708	-0,24677772	-0,08173942	0,136732762	0,071404877	0,919509886	0,315881431	0,015701501	0,392373194	0,486962595	0,108090792	0,553456514	0,247103298	0,521830182	0,749580364	0,765053673	0,094332773	0,491864927	0,822384893	0,706426618	0,8445958	-0,28445822	0,425700699
ENSFALG00000000905	-0,066951899	0,407235191	-0,024572515	0,627108627	0,382553397	0,129017384	0,634997619	-0,425288247	-0,572634844	-0,400155689	-0,617929125	-0,510569176	-0,17711423	-0,163459374	-0,524217286	0,236382678	0,854197459	0,242788378	0,946280067	0,052304893	0,275253869	0,722425521	0,048544061	0,220474403	0,083610076	0,251870188	0,056918547	0,131565171	0,624489275	0,651834263	0,119840302	0,510850264	0,155892101	0,667153326
ENSFALG00000000907	-0,277171949	-0,323508594	-0,38258772	0,056773801	-0,293600815	0,292010541	0,088679944	0,222504612	0,049315661	-0,198391429	-0,088703139	-0,317901234	0,30512986	-0,218056976	0,212062189	0,1829408	0,438158182	0,361853756	0,275207165	0,876206844	0,41030659	0,412965086	0,807530981	0,536660914	0,892383972	0,582700286	0,807481429	0,37071097	0,391278268	0,545041405	0,556418237	0,612943264	-0,180044318	0,618673585
ENSFALG00000000908	-0,019759496	-0,288097445	0,267343079	-0,327914412	-0,101958623	-0,547815656	-0,74147945	0,087193925	0,453877064	0,201064104	0,70461188	0,704664223	0,230700667	0,056073784	0,360226789	-0,38959929	0,956792974	0,419541164	0,455223021	0,354969488	0,779269654	0,101151678	0,01410815	0,810706816	0,18763584	0,577525947	0,02289335	0,022878736	0,521354738	0,87772355	0,30654166	0,265756861	0,041827796	0,908661609
ENSFALG00000000909	-0,490584311	-0,521570521	-0,289617943	-0,52769242	-0,620863466	0,137642734	-0,490131336	0,616782965	0,605325929	0,601196933	0,471221692	0,265538092	0,010901716	0,053573051	0,338881875	-0,120225524	0,149966523	0,122061146	0,416980114	0,116962873	0,055415615	0,704546341	0,150400724	0,057512833	0,063679477	0,066003939	0,16920844	0,458388812	0,97615533	0,883144718	0,338122356	0,740775164	-0,246773437	0,491872688
ENSFALG00000000910	-0,329683048	0,174516867	0,400640591	-0,321231331	-0,568129705	-0,469487375	0,011945553	-0,538633693	-0,454721594	-0,01020036	-0,034267369	0,263528706	-0,180493268	0,257262039	0,415328675	0,495300045	0,352224615	0,629660232	0,251242208	0,365438	0,086636446	0,171000276	0,973872832	0,108187061	0,186712443	0,977689035	0,925128091	0,461924637	0,617784172	0,473029181	0,232634185	0,145491455	-0,659044896	0,038203116
ENSFALG00000000912	0,456290468	0,702531488	0,70003863	-0,425158747	0,066344879	0,008338644	0,312046832	-0,339428374	-0,393616969	0,364034584	-0,336891022	0,204935693	-0,81187039	0,531066249	-0,198109237	0,103058512	0,18500417	0,023479402	0,024195136	0,22063013	0,855507699	0,981760484	0,380071512	0,337293787	0,26042322	0,301078142	0,341149564	0,570061325	0,00433749	0,114210985	0,583247621	0,7769387	-0,140687248	0,69826598
ENSFALG00000000913	0,015661716	-0,150466563	0,342761509	-0,247020822	-0,052434773	-0,367163507	-0,631124731	0,203215323	0,41636589	0,173429124	0,573099649	0,660288353	0,208790793	-0,135075527	0,276539685	-0,307900729	0,965748398	0,67820563	0,332262867	0,491424587	0,885613774	0,296627696	0,050367016	0,573373754	0,231350539	0,63183009	0,083301768	0,037712936	0,562665261	0,709854632	0,439246978	0,386769918	0,042504121	0,907190028
ENSFALG00000000914	-0,280261523	0,020694547	0,426812779	-0,789681444	-0,720664157	-0,284269725	-0,231570784	-0,134973414	-0,068936546	0,47301317	0,236021353	0,541755483	-0,382852798	0,652725409	0,589051136	0,332039916	0,432855611	0,954750061	0,218645838	0,006583463	0,018705924	0,426020875	0,519740408	0,710066008	0,849915897	0,167369366	0,511515613	0,105761559	0,27484661	0,040760795	0,073161303	0,34858354	-0,710116407	0,021391423
ENSFALG00000000916	-0,223820727	0,33109616	0,056359672	-0,025778033	-0,458474565	-0,033682742	0,509421826	-0,487126482	-0,697962568	-0,168046825	-0,497175395	-0,309445785	-0,208947621	0,095987612	0,15777546	0,782529979	0,534190983	0,350039232	0,877104082	0,943648008	0,182641397	0,926402537	0,132581821	0,153300334	0,024802527	0,642603854	0,143734707	0,384267062	0,562365169	0,791951038	0,66333007	0,007455915	-0,641645786	0,045518339
ENSFALG00000000918	0,476211128	0,527476823	0,334843887	0,143108215	0,203954211	0,397267831	0,395793209	0,053258304	-0,266485718	-0,20871365	-0,538147135	-0,286803173	-0,110952011	-0,588630043	-0,331635627	0,036507123	0,164116288	0,117140119	0,344276712	0,693283619	0,571950194	0,255628185	0,257559023	0,883827351	0,456725532	0,562812897	0,10856822	0,421726966	0,760258285	0,073418104	0,349206758	0,920247018	0,125569576	0,729606862
ENSFALG00000000919	0,329873842	0,655292949	-0,003142031	0,52971691	0,380975789	0,495548134	0,994806003	-0,36852386	-0,791708722	-0,477146923	-0,972234618	-0,797299063	-0,262759615	-0,038571176	-0,464323983	0,517489552	0,35192915	0,039708167	0,993126874	0,115306667	0,277405217	0,145258308	3,16E-09	0,294703795	0,006349971	0,163171593	2,51E-06	0,005736655	0,463281177	0,915750966	0,176401626	0,12553522	0,00085488	0,998129951
ENSFALG00000000920	0,461248781	0,527537668	0,011930034	0,314337149	0,231702493	0,373720905	0,571574139	-0,071997679	-0,422746129	-0,26269463	-0,632592281	-0,541857364	-0,067869717	-0,417886638	-0,354786972	0,289912841	0,179666043	0,117090081	0,973906765	0,376395862	0,519496228	0,287415426	0,084316394	0,843318943	0,223542845	0,46339588	0,049670977	0,105682984	0,85221698	0,229475741	0,314436846	0,416484256	0,052592259	0,885272116
ENSFALG00000000922	0,860297103	0,818739733	0,352124621	0,171498463	0,39376931	0,216854976	0,709470293	-0,431608098	-0,683289793	-0,306371684	-0,756448409	-0,451454306	-0,308766688	-0,095370723	-0,379285249	0,29001795	0,001403042	0,003771012	0,318339319	0,635687653	0,260222152	0,547315133	0,02156409	0,212950994	0,029396327	0,389254621	0,011335352	0,19029971	0,385366165	0,79326376	0,279720663	0,416307587	0,057314889	0,875034729
ENSFALG00000000923	0,137382972	0,612911186	0,055157691	0,282171165	0,093483614	0,478579387	0,928665954	-0,321495756	-0,77897851	-0,290538778	-0,894327472	-0,656457664	-0,37117123	0,202461732	-0,239260229	0,682583373	0,705082942	0,059550607	0,879708967	0,429593026	0,797282366	0,161731842	0,000103871	0,365020911	0,007918275	0,41543269	0,000479361	0,039236757	0,290978885	0,574827018	0,505564416	0,029631103	-0,278616807	0,435674705
ENSFALG00000000924	0,641528345	0,917780661	0,579039373	0,177634432	0,356803111	0,203258902	0,70272239	-0,451081602	-0,714115655	-0,233744374	-0,783521182	-0,295173736	-0,475707015	-0,217613367	-0,485834674	0,266424665	0,045570664	0,00018087	0,079426248	0,623455395	0,311498368	0,573289756	0,0234252	0,190711462	0,020343837	0,515716758	0,007330367	0,40768511	0,164626551	0,545880109	0,154557215	0,456832611	0,040050878	0,912529103
ENSFALG00000000925	0,61336838	0,88557903	0,339929275	0,366248975	0,489593207	0,450251073	0,886248689	-0,321952095	-0,723775834	-0,307314088	-0,926282884	-0,563701822	-0,429167595	-0,082036705	-0,551475054	0,339346649	0,05930754	0,000651759	0,336535266	0,297924839	0,150917538	0,191630882	0,000637169	0,364301665	0,017960646	0,387722298	0,000118115	0,089678551	0,215838524	0,821747577	0,098430731	0,337417627	0,102258618	0,77863373
ENSFALG00000000926	-0,235531908	-0,06133794	-0,261803828	0,242502127	-0,009232264	-0,10526335	0,312411432	-0,453668329	-0,346016789	-0,232580555	-0,238009909	-0,326931783	-0,077460783	0,031953178	-0,184286181	0,154080236	0,512417459	0,866326937	0,464969476	0,499636987	0,979806143	0,772270911	0,379485204	0,18786448	0,327387029	0,517869561	0,507858334	0,356499136	0,831567585	0,930173745	0,610287983	0,670837968	-0,014170932	0,96900731
ENSFALG00000000927	0,258739985	0,314655097	0,286512889	0,006168762	0,474174533	0,627053097	0,127132514	0,553755719	0,29497823	0,376930654	-0,172458165	0,069658662	-0,457817551	-0,029156295	-0,52596057	-0,408207439	0,470399765	0,375886987	0,422217934	0,986506346	0,166183565	0,052332029	0,726349083	0,096758697	0,408010513	0,282963006	0,633769125	0,848358916	0,183350276	0,936274795	0,118391401	0,241555689	0,461259085	0,179655046
ENSFALG00000000929	0,287787628	0,862203554	0,448758648	0,035994784	-0,006859419	0,306791279	0,774945393	-0,365450141	-0,773496636	-0,065948982	-0,834690653	-0,364663254	-0,574280076	0,026927042	-0,28464616	0,59051845	0,420063908	0,001331213	0,193289553	0,921363346	0,984995726	0,388572008	0,008467541	0,299060347	0,008671255	0,856362406	0,00266262	0,300181119	0,082522079	0,941139786	0,425381577	0,072271032	-0,323622181	0,361675439
ENSFALG00000000930	-0,19322151	-0,028061968	-0,404781417	0,444171751	-0,17676113	0,065701033	0,537176134	-0,377267762	-0,616690412	-0,728988761	-0,449670591	-0,631442825	0,445768804	0,008228119	0,32640223	0,801588604	0,59275787	0,938662763	0,245915086	0,198439774	0,625191384	0,856897774	0,109331406	0,282497559	0,057560999	0,016758672	0,192275032	0,050215601	0,196637616	0,982002208	0,357324856	0,005295577	-0,459660856	0,181365562
ENSFALG00000000932	-0,304594299	-0,463742096	-0,04693092	-0,381318468	-0,291198424	-0,77349514	-0,692760225	-0,23495276	0,347542616	0,3581788	0,732741657	0,586546693	0,025716685	0,274439071	0,248657077	-0,356094201	0,392152576	0,177016596	0,897564426	0,276937141	0,41432585	0,008671467	0,026370377	0,513485445	0,325114434	0,309501649	0,015928772	0,074697242	0,943781942	0,442873237	0,488465164	0,312529938	-0,019249813	0,957906634
ENSFALG00000000935	0,390521993	0,290316172	0,268432366	0,312574261	0,612299573	0,340446168	0,215281221	0,170949492	-0,015041028	-0,240478825	-0,224627014	-0,064499382	0,004781503	0,019438953	-0,23940689	-0,169641336	0,264526675	0,415806522	0,453317273	0,379223506	0,059876797	0,335753446	0,550297723	0,636785974	0,967105193	0,5033329	0,532680104	0,859493106	0,989540702	0,957493355	0,505295628	0,63940575	0,368500188	0,294737218
ENSFALG00000000936	0,399300126	0,418212644	-0,062575429	0,8412155	0,820280327	0,262738094	0,67354638	-0,330141269	-0,487659762	-0,672880647	-0,644358132	-0,627382541	0,068606092	-0,275352408	-0,618912366	0,023947458	0,252980321	0,229074962	0,863650984	0,002285417	0,003651651	0,463319161	0,032748146	0,351515221	0,152783282	0,03298621	0,044321027	0,052171175	0,850628557	0,441294884	0,05641198	0,947644967	0,501814262	0,13944506
ENSFALG00000000937	0,452012288	0,819083663	0,237015441	0,375375281	0,373742655	0,382104127	0,890668761	-0,387642595	-0,768026345	-0,301147565	-0,913438963	-0,602404799	-0,416679085	-0,031150573	-0,500463318	0,435796607	0,189684244	0,003744127	0,509685952	0,285115872	0,28738513	0,275865602	0,000546773	0,268375973	0,009471716	0,397801929	0,000221018	0,065318303	0,230963723	0,931924204	0,140686103	0,208047354	0,002705283	0,994082238
ENSFALG00000000938	0,200344071	0,08721914	0,453207038	-0,644635118	-0,13321969	0,089466437	-0,38577497	0,459340898	0,411796556	0,620800183	0,35946587	0,610304475	-0,309844764	0,492424308	0,280899236	-0,170087401	0,578918243	0,810652906	0,188370341	0,044199957	0,713699026	0,805851153	0,270888979	0,181709151	0,237035609	0,055447748	0,307639676	0,06094901	0,383622038	0,148210619	0,431764822	0,638512033	-0,130191513	0,719984379
ENSFALG00000000939	-0,362362944	-0,692969402	-0,246128924	0,155295323	-0,043216052	-0,368505971	-0,66326094	0,210589089	0,525676887	-0,246778663	0,65665427	0,325429142	0,725615805	-0,419296848	0,317697706	-0,389512949	0,303470245	0,026306061	0,493040949	0,668366242	0,905641245	0,294729052	0,036558364	0,559227911	0,118626431	0,491863219	0,039157556	0,35884467	0,017529784	0,227744939	0,371034458	0,265872136	0,196286034	0,58678846
ENSFALG00000000940	-0,657439326	-0,723370487	-0,103659732	-0,404234336	-0,604603985	-0,761308156	-0,875979732	-0,024426077	0,467634522	0,227507284	0,899099642	0,691480849	0,370079374	0,115452871	0,642169155	-0,168253185	0,038842376	0,018056543	0,775665234	0,246615251	0,064081967	0,010524382	0,000888803	0,946599825	0,172927027	0,527296996	0,000400839	0,026766092	0,292512079	0,750786379	0,045285644	0,642189661	-0,295374736	0,407350692
ENSFALG00000000943	-0,105302146	0,078755717	0,743109467	-0,711751723	-0,3534428	-0,262951757	-0,582346694	0,204460739	0,362262161	0,624365743	0,469597215	0,893548042	-0,378801109	0,069823999	0,218570058	-0,304797655	0,772188835	0,828786447	0,013785391	0,020958668	0,316403986	0,462942107	0,077319731	0,570975081	0,303614786	0,053656463	0,17088646	0,000493182	0,280385687	0,848002495	0,54407199	0,391820484	-0,172591958	0,633501817
ENSFALG00000000944	0,040517349	-0,248900017	-0,628405636	0,633971292	0,183705203	0,219233625	0,223109246	0,10192774	-0,076441351	-0,678080609	-0,204779103	-0,646620919	0,736769898	-0,523823802	0,032709527	0,192056508	0,911513659	0,488026424	0,051673733	0,049022795	0,611434119	0,542819264	0,535525638	0,779335127	0,83375821	0,031157685	0,570362525	0,043338451	0,015070292	0,12016886	0,928524416	0,595032995	0,129713523	0,7209779
ENSFALG00000000945	0,351006589	0,580713784	0,005265871	0,458370997	0,379923902	0,546651064	0,931367919	-0,268528678	-0,694441916	-0,450184602	-0,896224037	-0,728874372	-0,232265687	0,036877617	-0,383010633	0,472465839	0,319985629	0,078355196	0,988481228	0,182753033	0,278844707	0,102027494	8,93E-05	0,453148943	0,025856344	0,19170458	0,00044692	0,01678443	0,518452633	0,919439831	0,274632049	0,167929964	0,005173203	0,988683921
ENSFALG00000000946	-0,040177744	-0,007187593	0,411535947	-0,737900475	-0,170045106	-0,01267539	-0,503284952	0,407481531	0,560023305	0,948629744	0,462931166	0,7091531	-0,629972732	0,43803355	-0,04487375	-0,505015222	0,912252923	0,984277953	0,237362201	0,014835271	0,638596757	0,972277038	0,13810166	0,242475717	0,09225714	2,86E-05	0,177875748	0,021649208	0,050917917	0,205455455	0,902036096	0,136531347	0,071378108	0,844653465
ENSFALG00000000947	0,021795958	-0,369074913	0,002510707	-0,086723181	0,375833087	0,050928756	-0,562816668	0,554409275	0,763135219	0,350437785	0,583373613	0,468472626	0,055417424	0,128268756	-0,107125871	-0,753769361	0,952343987	0,293926362	0,994507863	0,811713385	0,284481287	0,888881857	0,090294765	0,096282906	0,010230343	0,320824897	0,076673099	0,172053903	0,879145994	0,723983179	0,76833294	0,011800689	0,553260373	0,097120306
ENSFALG00000000948	0,109628377	0,328444635	-0,145814936	0,734007997	0,522659772	0,210354076	0,740120017	-0,434819116	-0,638902629	-0,677861178	-0,653180987	-0,647416477	0,063586085	0,095461147	-0,309887487	0,376443283	0,763049354	0,35414547	0,687725689	0,015655321	0,121144105	0,559676664	0,014381337	0,209185848	0,046751061	0,031233418	0,040572666	0,042996494	0,861466463	0,793071311	0,383553	0,283636652	0,124741484	0,731334517
ENSFALG00000000949	0,701098771	0,874508406	0,420982201	0,198127817	0,472850028	0,434785173	0,81730528	-0,317966207	-0,648008143	-0,172150773	-0,859256556	-0,44912346	-0,554871568	-0,039914684	-0,582383368	0,206256192	0,023888949	0,000930015	0,225686194	0,583211578	0,167536346	0,209225447	0,003884642	0,370607732	0,042743354	0,634383415	0,001443412	0,192883331	0,095947255	0,912825602	0,077296577	0,56752377	0,150313393	0,678518465
ENSFALG00000000950	-0,394339063	-0,478917305	-0,284179445	-0,068776019	-0,42626448	-0,407353055	-0,264539647	-0,202247023	0,001978239	-0,234158386	0,3127993	0,057707165	0,450376609	0,130729897	0,553290223	0,209752899	0,259470918	0,161393321	0,426174263	0,85026208	0,21930248	0,242638754	0,460144215	0,575241327	0,99567262	0,514951823	0,378861968	0,874185113	0,191491744	0,718865782	0,097098491	0,560825232	-0,353082283	0,31693268
ENSFALG00000000951	0,320937128	0,663031473	0,055244823	0,522154109	0,320359664	0,406023627	0,973551094	-0,440134869	-0,857043995	-0,566350209	-0,954581517	-0,755084197	-0,178866023	-0,0357573	-0,337656927	0,613181614	0,365902339	0,036646628	0,879520102	0,121569288	0,366814598	0,24432941	2,07E-06	0,203037816	0,001532044	0,087850935	1,76E-05	0,011570666	0,621010018	0,921880839	0,339983328	0,059406755	-0,102437053	0,778255541
ENSFALG00000000952	0,290615716	0,598707534	0,16704446	0,083144739	0,046668561	0,357629931	0,72885461	-0,236782133	-0,66905742	-0,199681389	-0,679377244	-0,424074727	-0,284323911	0,474725824	0,050242916	0,727917344	0,415303522	0,067431848	0,644617006	0,819373015	0,898134575	0,310297484	0,016788882	0,51011512	0,034376164	0,58020075	0,030712722	0,221936154	0,425928824	0,165622437	0,890370643	0,017001007	-0,404470041	0,246313454
ENSFALG00000000954	0,262573688	0,607650276	-0,033853178	0,457826882	0,273062998	0,570360052	0,980219198	-0,264242353	-0,751895717	-0,432178292	-0,953322407	-0,790405247	-0,243011705	0,025430484	-0,351334426	0,59684471	0,463609385	0,062394911	0,926030983	0,183340198	0,445256103	0,085129545	6,54E-07	0,460667478	0,012133988	0,212279577	1,96E-05	0,006499411	0,498707971	0,944406778	0,319502427	0,068513462	-0,105896379	0,770931954
ENSFALG00000000955	-0,405880831	-0,537539124	-0,326725641	0,122239131	-0,353105537	-0,460391076	-0,425047122	-0,037301342	0,127465642	-0,372236827	0,458798946	0,135814357	0,777346574	-0,179639494	0,635397856	0,237223998	0,244511397	0,10904571	0,356820455	0,736561777	0,316898564	0,18058285	0,220764412	0,918516751	0,725655221	0,289486725	0,182292005	0,708325768	0,008137391	0,619475962	0,048358217	0,509302443	-0,31279842	0,378863381
ENSFALG00000000958	0,230303684	0,634274518	0,027063927	0,295333859	0,116505742	0,579445667	0,937481759	-0,208709305	-0,730346124	-0,293778777	-0,929756501	-0,720637183	-0,323208771	0,07921849	-0,268591876	0,65263474	0,522091946	0,048881028	0,940841004	0,407418692	0,748574922	0,079165494	6,20E-05	0,562821214	0,016455123	0,410009593	9,78E-05	0,018712477	0,362324647	0,827792961	0,453038505	0,040798307	-0,234324978	0,514644158
ENSFALG00000000959	0,451585093	0,758284505	0,101141712	0,467684987	0,409394932	0,504800086	0,985124792	-0,34692997	-0,784003964	-0,407356083	-0,987673562	-0,751793586	-0,335313452	-0,058984858	-0,506895755	0,476058592	0,190155344	0,011023975	0,781001931	0,172874379	0,240054869	0,136725994	2,10E-07	0,326025935	0,007269763	0,242634911	9,95E-08	0,012152343	0,343558132	0,871418608	0,13483715	0,164270585	0,025995428	0,943173412
ENSFALG00000000960	0,261092782	0,589205552	0,17425714	-0,122927989	-0,153558008	0,147248	0,518531889	-0,289730552	-0,538251447	0,121587651	-0,554735119	-0,312702515	-0,471136564	0,101769959	-0,176807473	0,463261603	0,466227234	0,073067279	0,630178112	0,735121815	0,671901158	0,684788487	0,124642134	0,416790735	0,108486434	0,737924285	0,096046247	0,379017438	0,169296128	0,779669644	0,625099219	0,177525364	-0,311575873	0,380829509
ENSFALG00000000961	0,393234192	0,665669031	0,02215998	0,482419083	0,374782563	0,509377585	0,990941341	-0,355605704	-0,786900744	-0,471278248	-0,968465875	-0,782458574	-0,262744645	-0,007903972	-0,427635654	0,522346415	0,260928809	0,035640748	0,951548842	0,157910389	0,285938597	0,132621119	2,91E-08	0,313241816	0,006913564	0,169150197	4,16E-06	0,007465018	0,463307598	0,982711142	0,217662479	0,12140748	-0,015259251	0,966628161
ENSFALG00000000962	0,174765408	0,467211122	0,567930073	-0,460839664	0,046256569	0,082933197	-0,031717818	0,069072035	0,102052198	0,75254103	-0,059377224	0,371209042	-0,881325363	0,136764843	-0,489577352	-0,377084129	0,629164792	0,173369119	0,086772153	0,180103007	0,899029983	0,819826258	0,930687031	0,849623728	0,779071283	0,012018459	0,870569295	0,290925866	0,000750207	0,706360304	0,150932782	0,28275105	0,175279956	0,628139521
ENSFALG00000000964	0,517954151	0,49540786	0,329853827	0,487768842	0,745925202	0,09536371	0,411717434	-0,289137632	-0,358690756	-0,43707494	-0,404950466	-0,181099337	-0,073190957	-0,026521687	-0,417310474	-0,076397739	0,125136658	0,145390106	0,35196014	0,152677652	0,013240063	0,793278686	0,237134736	0,417788331	0,308760305	0,206563877	0,245698958	0,616584201	0,840749698	0,942024601	0,230185028	0,83385195	0,405918342	0,244463583
ENSFALG00000000965	0,205246679	0,381896808	-0,227301269	0,526454956	0,349217187	0,824043117	0,838549555	0,151227932	-0,406980782	-0,385992557	-0,833294969	-0,830630653	-0,066117417	-0,191718187	-0,401849188	0,357000502	0,569463327	0,276148139	0,527681293	0,117982499	0,322629748	0,00337154	0,002434528	0,676651262	0,243111517	0,270595543	0,002748782	0,002918809	0,855998753	0,595694293	0,249680789	0,311211452	0,103280438	0,776468575
ENSFALG00000000967	-0,084244772	0,371252976	-0,128480409	0,174697206	0,010865135	0,447368332	0,655048078	-0,06777695	-0,447717364	0,008957068	-0,60487847	-0,514555414	-0,372266922	0,347116546	-0,202583769	0,504554419	0,817016908	0,290864269	0,723542703	0,629300733	0,976235323	0,194842268	0,039807759	0,85241712	0,194451784	0,980407987	0,063928743	0,128070475	0,289444643	0,325748206	0,574591581	0,136948474	-0,223429134	0,534925399
ENSFALG00000000968	0,500419723	0,511254797	-0,226719775	0,683921443	0,677034614	0,59172711	0,875017729	-0,149352366	-0,500452809	-0,44268556	-0,856898653	-0,880873712	-0,144716601	-0,232926412	-0,714730164	0,134944473	0,140726264	0,130959955	0,528766615	0,029187478	0,031519817	0,071543014	0,000915594	0,68048228	0,140695784	0,200125438	0,001538001	0,000761262	0,689979382	0,517229417	0,020186076	0,710125919	0,415637837	0,232251149
ENSFALG00000000969	-0,503032888	-0,630063143	-0,285693399	-0,399612229	-0,398273836	0,168823959	-0,655461223	0,814318497	0,840783922	0,584062274	0,634891216	0,383427229	0,138794039	-0,013128467	0,277065714	-0,366690862	0,138331342	0,050874537	0,423605409	0,252575039	0,254315558	0,641044496	0,039639825	0,00412908	0,002309096	0,07624143	0,048593548	0,274066162	0,702169464	0,971286427	0,438341039	0,297297704	-0,006982865	0,984725727
ENSFALG00000000970	0,260158915	0,152937732	-0,439016988	0,473840764	0,273989701	0,686991969	0,65856384	0,143051265	-0,25240006	-0,384129925	-0,664311438	-0,853347341	0,099581165	-0,413694946	-0,398658662	0,16996691	0,467881421	0,673164642	0,204321912	0,166523841	0,443650744	0,028186649	0,038393899	0,693400701	0,481724374	0,27311309	0,036156126	0,001688836	0,784313509	0,234664214	0,25381443	0,638753403	0,210684591	0,559045592
ENSFALG00000000971	-0,244234453	-0,210874159	0,161859194	-0,354225034	-0,018288661	0,281913738	-0,502891758	0,767501974	0,755918759	0,700921864	0,447299587	0,524352718	-0,265000312	-0,011219804	-0,12262132	-0,574345784	0,496481761	0,558683762	0,6550641	0,315258438	0,960006933	0,430032169	0,138460042	0,009551084	0,011426309	0,023939857	0,194919231	0,119727347	0,45933393	0,975459767	0,735762772	0,082478816	0,264359598	0,460461085
ENSFALG00000000972	-0,109228601	-0,39050165	-0,063144584	-0,276727676	-0,465348034	-0,337534142	-0,509082365	0,113731392	0,262027302	-0,059975172	0,44617201	0,270393276	0,504553572	-0,277497341	0,558377862	0,000766968	0,763892824	0,264553763	0,862420658	0,438923117	0,175322438	0,340170154	0,132883537	0,754405706	0,464574489	0,869275208	0,196184142	0,449895664	0,136949241	0,43759832	0,093425725	0,998322258	-0,270332843	0,450000939
ENSFALG00000000973	-0,049015083	0,354996201	0,09458066	-0,060488549	-0,093032227	0,587707708	0,584379491	0,082643889	-0,337252418	0,090075108	-0,577058388	-0,351586448	-0,455230732	0,298277175	-0,118994748	0,39061645	0,893036729	0,314131226	0,794945675	0,868164373	0,798244236	0,073982631	0,076043122	0,820446195	0,340599016	0,804551618	0,080705563	0,319131229	0,186157053	0,40253627	0,743353578	0,264400918	-0,25548824	0,476193439
ENSFALG00000000974	-0,582478491	-0,799256827	-0,278909855	-0,375248843	-0,394460599	-0,068037828	-0,77738826	0,649442638	0,823172374	0,402167338	0,809435686	0,518782072	0,328574076	0,181729564	0,510428917	-0,338871148	0,077236544	0,005532225	0,435171795	0,285291267	0,259310825	0,851854309	0,008131741	0,042133771	0,003434938	0,249270663	0,004552119	0,124428364	0,353944453	0,615337266	0,131689194	0,338138629	-0,067944842	0,852054908
ENSFALG00000000975	0,166187925	-0,095455783	-0,529214788	0,545501451	0,488862094	0,652346217	0,278361026	0,47828527	0,225185004	-0,199659082	-0,301710357	-0,632328514	0,217085073	-0,535420021	-0,538807617	-0,311294968	0,646338925	0,793082727	0,115716069	0,102896737	0,151621418	0,040917828	0,436113878	0,162026829	0,531635515	0,580243939	0,396876828	0,049795603	0,546879587	0,11072022	0,108051017	0,381281971	0,58930526	0,073006609
ENSFALG00000000976	0,445120297	0,587131253	-0,068810856	0,627922252	0,612109354	0,538184292	0,948598699	-0,286568643	-0,661503693	-0,508228157	-0,903815565	-0,802715299	-0,200647842	0,000367426	-0,556625231	0,32362695	0,197368253	0,074336885	0,85018695	0,051908366	0,059978485	0,108539083	2,87E-05	0,422123614	0,037237959	0,133644636	0,000332941	0,005183858	0,578330701	0,999196257	0,094680771	0,361667953	0,227085872	0,528083213
ENSFALG00000000977	0,444599146	0,067316334	-0,102414266	0,425777797	0,823192105	0,484180913	0,157626065	0,384818418	0,255970122	-0,136409341	-0,117260334	-0,211448284	0,05905038	0,032834437	-0,442641772	-0,44175412	0,19795655	0,85341099	0,778303834	0,219886275	0,003433492	0,15617533	0,663633091	0,272181037	0,475332902	0,707095246	0,746990985	0,557588483	0,871276771	0,928252054	0,200175228	0,201186123	0,68848098	0,027709862
ENSFALG00000000978	0,122171611	-0,107153267	-0,083503423	0,002566158	0,442592306	0,161963789	-0,110271751	0,222978208	0,382108388	0,334827737	0,147902882	0,072442641	-0,297243121	0,250630184	-0,441386608	-0,623145033	0,736702958	0,768275053	0,818604623	0,994386566	0,200231485	0,654852826	0,761692401	0,535771595	0,275859797	0,344301442	0,683447505	0,842360738	0,404248377	0,484906723	0,201605527	0,054265346	0,57212749	0,083947443
ENSFALG00000000979	0,248961834	0,215669468	-0,42711748	0,500175717	0,44343745	0,639522477	0,768212049	-0,018031583	-0,348410944	-0,313875196	-0,692585578	-0,840245729	-0,11675792	0,072395162	-0,472146644	0,183345792	0,487914812	0,549561323	0,218281416	0,140951177	0,199271594	0,046470587	0,00944372	0,960568734	0,323824795	0,377135822	0,026424158	0,002338872	0,74804549	0,842462973	0,168257414	0,612143533	0,253228396	0,480238094
ENSFALG00000000982	0,058435792	-0,328154371	-0,664483497	0,368275873	0,337145555	0,615256098	0,075432911	0,654786316	0,420594721	-0,065217897	-0,036827456	-0,481277984	0,33610854	-0,176260856	-0,210624501	-0,233570579	0,872607312	0,354596449	0,036090531	0,295054017	0,340761762	0,058310859	0,83592623	0,039914408	0,22615858	0,857941107	0,919549111	0,159040324	0,342343145	0,626186599	0,559160304	0,516038004	0,423560295	0,22255748
ENSFALG00000000984	-0,035703952	-0,071201811	0,560466225	-0,63781502	-0,120408327	-0,163405757	-0,695065674	0,433787089	0,627669728	0,7170298	0,620076196	0,88950879	-0,317297415	0,21000452	0,131098196	-0,547009377	0,921997091	0,845033265	0,091944183	0,047245921	0,740392399	0,651942401	0,025667442	0,210391755	0,052031221	0,019603199	0,055816236	0,000569523	0,371671085	0,560344391	0,718100845	0,10175752	0,085924591	0,813421536
ENSFALG00000000985	0,283791337	0,239742178	-0,187311694	0,669448002	0,476366222	-0,078332632	0,610546083	-0,655361145	-0,665068601	-0,783486806	-0,526624051	-0,609939428	0,218426017	0,007102082	-0,215900095	0,311222315	0,426833964	0,504681366	0,604331715	0,034232378	0,163959493	0,829694921	0,060818496	0,03968046	0,03586807	0,007334696	0,117842845	0,061146552	0,544344072	0,984464979	0,549124068	0,381399038	0,136112444	0,7077092
ENSFALG00000000986	-0,245001852	-0,242884335	-0,384222393	0,116726453	-0,213706586	0,017589705	0,204026091	-0,194587843	-0,206591517	-0,267510704	-0,122418854	-0,318421024	0,184073284	0,055928592	0,167424667	0,309771604	0,495086752	0,498940111	0,272987809	0,748111547	0,553288353	0,961534422	0,57181178	0,590093636	0,566880075	0,454929522	0,73618602	0,369885452	0,610707892	0,87803818	0,643853152	0,383740276	-0,219103501	0,54306483
ENSFALG00000000988	-0,377387512	-0,430217584	-0,437503237	0,388485978	0,063802419	-0,601899959	-0,087000161	-0,571113425	-0,179776002	-0,451912678	0,237116112	-0,093583874	0,414533767	0,288551319	0,190486907	0,105027746	0,28233232	0,214593471	0,206068218	0,267245347	0,860998968	0,065604302	0,8111211	0,084624372	0,619205357	0,18979403	0,509500817	0,797068754	0,233620673	0,418775912	0,598103271	0,772769388	-0,00673517	0,985267484
ENSFALG00000000989	0,507081182	0,695083914	0,042993849	0,367589194	0,279527425	0,505925692	0,942174845	-0,303009022	-0,761264729	-0,419814816	-0,95030968	-0,77100285	-0,232672421	-0,063356538	-0,34934243	0,548212133	0,134670801	0,025661933	0,90612461	0,296024943	0,434112835	0,135709469	4,56E-05	0,394746079	0,010531442	0,227111084	2,51E-05	0,009029984	0,517699495	0,861962552	0,322444314	0,100854603	-0,083473971	0,818667712
ENSFALG00000000990	-0,416677235	-0,499391854	-0,019500561	-0,386953072	-0,39878913	-0,509048939	-0,657650087	0,091649237	0,369835097	0,231486421	0,73652708	0,617243053	0,270027213	0,583992248	0,715290619	0,036327609	0,230966005	0,141675193	0,957358741	0,269302278	0,253644656	0,132913269	0,038758053	0,801192796	0,292855685	0,519896838	0,015121105	0,057273786	0,450533523	0,076285252	0,020042931	0,920638145	-0,358434485	0,309131284
ENSFALG00000000991	0,532397265	0,762210382	0,106926022	0,414159432	0,409847566	0,534994159	0,983795731	-0,322582503	-0,764370635	-0,384777379	-0,986452881	-0,750606666	-0,347296862	-0,045120888	-0,49633016	0,457323921	0,113136591	0,010378449	0,768755258	0,234086043	0,239484185	0,111058671	2,96E-07	0,363309229	0,01003483	0,272236545	1,45E-07	0,012367091	0,325479911	0,901498759	0,144524877	0,18388394	0,033089468	0,927695991
ENSFALG00000000993	0,501458471	-0,254465964	-0,153671121	0,052797043	0,521722797	-0,017708512	-0,347380548	0,250670599	0,519314523	0,051595876	0,351490569	0,109385345	0,194112864	-0,15750726	-0,263121253	-0,751731649	0,139771254	0,478021255	0,671670829	0,884827872	0,121932685	0,961274776	0,325355433	0,484833954	0,123974164	0,887434007	0,319272421	0,763562091	0,591019305	0,663874097	0,462643091	0,012163484	0,695075635	0,025664433
ENSFALG00000000994	0,443982519	0,683651192	-0,000471964	0,563532661	0,456695588	0,512209173	0,988599635	-0,338952024	-0,768620762	-0,508281141	-0,979340692	-0,820783493	-0,217633695	-0,110140307	-0,500331909	0,465972098	0,198653943	0,02927671	0,998967579	0,089796106	0,184564555	0,130120366	7,29E-08	0,338015941	0,009382309	0,133597349	7,77E-07	0,003613261	0,545841665	0,761969584	0,140807182	0,174666701	0,072850311	0,841483005
ENSFALG00000000995	-0,053095443	0,254809583	-0,219081523	0,474871091	0,067893147	0,35025589	0,675590793	-0,160932791	-0,584448611	-0,540722	-0,603344503	-0,62426598	0,175255957	0,157527347	0,103981302	0,747367798	0,884180595	0,477406529	0,543106311	0,165474768	0,852166432	0,321093524	0,032024367	0,656936334	0,075999957	0,106560696	0,064788126	0,053706054	0,628187329	0,663833347	0,774984302	0,012966605	-0,327402297	0,35576628
ENSFALG00000000996	0,226052339	0,472095747	0,297844057	-0,019503572	0,138092791	-0,052390786	0,444931746	-0,457590253	-0,558132228	-0,083332338	-0,347534808	-0,061885016	-0,363557847	0,772941866	0,07712955	0,475785073	0,53001346	0,168309662	0,40325297	0,957352161	0,703616921	0,885709205	0,19758098	0,183595895	0,093600979	0,818971114	0,325126043	0,865143784	0,301759326	0,008750171	0,832279247	0,164547479	-0,286913075	0,421541153
ENSFALG00000000997	0,128466918	0,487610491	0,264469788	-0,347308425	-0,297780543	0,088182332	0,513423967	-0,390824358	-0,60275897	0,155187829	-0,459928047	-0,140025505	-0,559954136	0,709916955	0,161175251	0,646480527	0,723570778	0,152831009	0,460267148	0,32546271	0,403358122	0,808594169	0,129056499	0,264124231	0,065118149	0,66858479	0,181078932	0,699629666	0,092306075	0,021444622	0,656446163	0,043398985	-0,579000714	0,079451088
ENSFALG00000000998	0,573786666	0,780494995	0,148143714	0,21830281	0,323525177	0,538874706	0,890374396	-0,241408017	-0,650084604	-0,132511327	-0,920789367	-0,660121284	-0,513338156	-0,041470546	-0,559054606	0,336026722	0,082847409	0,007718434	0,682954562	0,544576843	0,361827719	0,107998569	0,000552482	0,501634141	0,04186287	0,715167946	0,000156394	0,037778547	0,129131472	0,909439034	0,092943969	0,342468071	0,052934344	0,884530037
ENSFALG00000001000	0,518495168	0,849146836	0,342016371	0,316325241	0,457846096	0,644414884	0,891361651	-0,12451686	-0,615693642	-0,204188924	-0,938771182	-0,552678508	-0,499321891	-0,081131119	-0,574355199	0,297415441	0,12467353	0,00188075	0,33338418	0,373219491	0,183319444	0,044296202	0,000533505	0,731803338	0,058081431	0,571498272	5,71E-05	0,097546169	0,141739924	0,823689252	0,082472619	0,403962822	0,111362942	0,759392285
ENSFALG00000001001	0,545675804	0,663971409	0,09339086	0,467269011	0,546130332	0,650593164	0,90677665	-0,126091695	-0,596387615	-0,416232812	-0,898570723	-0,700834608	-0,240967489	-0,000968338	-0,463645384	0,332900886	0,102764606	0,036285994	0,797479998	0,173308635	0,102420651	0,041649098	0,00029488	0,728518125	0,068780585	0,23151501	0,00040904	0,023964993	0,502439217	0,997881763	0,17711893	0,347258221	0,153768929	0,671471687
ENSFALG00000001002	0,4738517	0,551877836	-0,166383744	0,673986087	0,553753407	0,543332381	0,913352232	-0,242670146	-0,617717313	-0,543483189	-0,920153204	-0,898735136	-0,092828619	-0,376228715	-0,640589839	0,258752083	0,166512685	0,098134114	0,645945131	0,032591549	0,096760383	0,10454953	0,000221881	0,49933059	0,057028065	0,104434079	0,000161353	0,000406478	0,798678188	0,283933503	0,045990256	0,470378268	0,288528538	0,418814305
ENSFALG00000001003	0,410989075	0,414076194	-0,113633123	0,550134782	0,695430882	0,784169163	0,699939758	0,234631388	-0,214371742	-0,266270364	-0,665612669	-0,628464229	-0,145812859	-0,01607699	-0,550731013	0,057365282	0,238048356	0,234189594	0,754612441	0,099421831	0,025557282	0,007249107	0,024223829	0,514078474	0,552024279	0,457103285	0,035662045	0,05164534	0,687729949	0,964840673	0,098980154	0,874925579	0,40474479	0,245961927
ENSFALG00000001004	0,380642462	0,639625488	-0,016236918	0,408878442	0,226083784	0,32557118	0,950107356	-0,510305788	-0,869137083	-0,48458098	-0,923812994	-0,775409267	-0,218046415	0,036958471	-0,305092956	0,628554519	0,277860932	0,046424085	0,964491105	0,240706993	0,52995469	0,358622627	2,55E-05	0,131798129	0,001092349	0,155782952	0,000134348	0,008403036	0,545061367	0,919263685	0,391338486	0,051601608	-0,154545194	0,669891815
ENSFALG00000001005	0,209530592	0,368953368	0,023433052	0,575010327	0,340933	0,110176321	0,408827598	-0,231003451	-0,376986202	-0,476447125	-0,498101953	-0,448970011	0,118914996	-0,766942836	-0,481608078	0,054658589	0,561250188	0,294097746	0,948768337	0,0820421	0,335017947	0,761893637	0,240771243	0,520792749	0,282886282	0,163877738	0,142871549	0,193054137	0,743520733	0,00963623	0,15871296	0,880790907	0,2623686	0,463971535
ENSFALG00000001006	0,126854032	0,378473203	-0,148797693	0,684785074	0,412957134	0,096089372	0,797879062	-0,61597004	-0,785557673	-0,695950554	-0,700131525	-0,675548323	0,024856127	0,105294597	-0,272409592	0,513541608	0,726929261	0,28083659	0,681616517	0,028903569	0,235584263	0,79173454	0,00567554	0,057936809	0,007077135	0,025401088	0,024168199	0,032039291	0,945660803	0,772204805	0,446389604	0,128953761	0,000184074	0,999597338
ENSFALG00000001007	0,132907634	0,615859998	0,062636646	0,338306084	0,268308288	0,646616978	0,901819435	-0,117005682	-0,603053149	-0,161934844	-0,881144142	-0,634141735	-0,472911707	0,138383651	-0,454703935	0,453580052	0,714346026	0,057994359	0,86351864	0,338996461	0,45353417	0,043340149	0,000360556	0,747525421	0,064952205	0,654911292	0,000754628	0,048943074	0,167473205	0,703016448	0,186731723	0,187961224	-0,04866807	0,893790402
ENSFALG00000001008	-0,607455688	-0,822131485	-0,350230671	-0,455656839	-0,631905316	-0,427560229	-0,72847829	0,203609307	0,526833905	0,267406195	0,805211311	0,472368994	0,380213654	0,362116655	0,732200355	-0,053377329	0,062501793	0,003511841	0,321130778	0,185692986	0,049995993	0,217752508	0,01687383	0,572614527	0,117669672	0,4551125	0,004942367	0,168029274	0,278447783	0,30382353	0,016046668	0,883569198	-0,356375014	0,312121097
ENSFALG00000001009	-0,149458668	0,398760238	-0,058767623	0,205526379	-0,137267827	0,226732617	0,752998685	-0,441524633	-0,733135562	-0,235132251	-0,711627443	-0,566728573	-0,317680616	0,215735889	-0,125826896	0,66869978	0,680264972	0,253682247	0,871888884	0,568925692	0,705320838	0,528742637	0,011936995	0,201447954	0,01584336	0,513154354	0,020991342	0,087591797	0,371061626	0,549435379	0,729070235	0,034508181	-0,38401977	0,273262374
ENSFALG00000001010	-0,466623237	-0,725758058	-0,138772134	-0,429805259	-0,423035945	-0,726032574	-0,903301085	0,028155001	0,573929951	0,320877162	0,949831231	0,700028801	0,301547542	0,265551775	0,53973883	-0,344633595	0,173984071	0,017496775	0,702214665	0,215081904	0,223191803	0,017433197	0,000339905	0,938459735	0,082752849	0,365997019	2,61E-05	0,024197987	0,397144353	0,458364776	0,107324452	0,329454264	-0,113723316	0,754422695
ENSFALG00000001011	-0,283846411	-0,419975207	0,089486544	-0,419635907	-0,427999068	-0,607935198	-0,641340953	-0,044552358	0,258821998	0,131778539	0,705388263	0,64707657	0,310149854	0,485620114	0,769944972	0,101189091	0,426740321	0,226915011	0,805808218	0,227329908	0,217228996	0,062238628	0,045654239	0,902734932	0,470254045	0,716688404	0,022677246	0,043142375	0,38312916	0,154766575	0,009185276	0,78090144	-0,418970023	0,228145402
ENSFALG00000001012	-0,296807297	-0,58515152	-0,21429479	-0,090370388	-0,031990639	-0,620593001	-0,711709945	-0,043782133	0,517016772	0,205015502	0,748263263	0,474299059	0,231125459	-0,064185376	0,050768418	-0,566834596	0,40497102	0,075561888	0,552170461	0,803921338	0,930092051	0,055553032	0,020969647	0,904409959	0,125941607	0,569907837	0,012798864	0,166056717	0,520566364	0,8601715	0,889229883	0,087519271	0,290683763	0,415189297
ENSFALG00000001013	0,448054387	0,705256942	0,05954317	0,614565526	0,59809695	0,50040964	0,923109989	-0,291093933	-0,673387683	-0,439140336	-0,925573737	-0,740062644	-0,278870775	-0,155592334	-0,64759147	0,288163241	0,19407517	0,0227137	0,870210124	0,058674176	0,067785134	0,140735554	0,000139255	0,414501086	0,032804789	0,204179993	0,000122619	0,014392947	0,435238845	0,667762499	0,042921521	0,419430188	0,24157813	0,501323401
ENSFALG00000001014	-0,3583277	-0,455466176	0,190707955	-0,528689582	-0,416661631	-0,687373473	-0,82050713	0,007952996	0,437774431	0,362523114	0,853782294	0,846035747	0,144530502	0,409738994	0,612011965	-0,178279315	0,309285935	0,18590055	0,597670536	0,116145264	0,230985269	0,02806396	0,003634311	0,982603922	0,205754729	0,303240608	0,00166981	0,002032714	0,690361462	0,239621005	0,060030591	0,622174536	-0,264877878	0,459549223
ENSFALG00000001015	0,8929234	0,70895542	0,185985774	0,233597991	0,515024285	0,509162393	0,675034786	-0,076176218	-0,422424308	-0,220557642	-0,739859304	-0,551436766	-0,257857904	-0,265066699	-0,527077988	0,077088794	0,000504466	0,021702371	0,606939466	0,51598733	0,127663237	0,13281237	0,032220121	0,834328117	0,223933022	0,540323133	0,014434148	0,098458956	0,471968301	0,459217211	0,117468453	0,832366819	0,28091028	0,431745941
ENSFALG00000001016	0,283727106	0,612890619	-0,001629277	0,366945635	0,067827867	0,313820661	0,893772908	-0,449260991	-0,859112244	-0,491055152	-0,888332906	-0,730636913	-0,131223021	-0,075941437	-0,175694139	0,740557778	0,426943188	0,059561557	0,996435966	0,296936444	0,852307268	0,377223224	0,000489165	0,192730319	0,001449076	0,149516005	0,000593284	0,016390595	0,717841642	0,834832839	0,627314651	0,014292967	-0,296946038	0,404740906
ENSFALG00000001017	0,048484009	0,054799101	-0,376949245	0,073050818	0,076072214	0,755817248	0,414243397	0,432022742	0,081577768	0,208886716	-0,422070644	-0,551483433	-0,273618074	-0,110231586	-0,419097433	-0,043740063	0,894190191	0,880486291	0,282937326	0,841051361	0,834551692	0,0114438	0,233981613	0,212462619	0,82273148	0,562481703	0,224362251	0,098424555	0,444294209	0,761777097	0,227989236	0,90450146	0,187353269	0,604250012
ENSFALG00000001018	-0,012668645	0,182341641	-0,181353978	0,567550474	0,27970947	0,399022061	0,659135554	-0,142825091	-0,501340527	-0,634430104	-0,572019569	-0,587493798	0,197520901	0,140269966	-0,000682541	0,530751279	0,972291787	0,614127089	0,616080275	0,087030575	0,433800906	0,253341709	0,038167233	0,693865748	0,139879489	0,048808393	0,084019319	0,074113958	0,584389358	0,699125803	0,998506943	0,114466159	-0,10688627	0,76883927
ENSFALG00000001019	0,161324909	0,506022785	0,084625245	0,323261774	0,307892516	0,478134137	0,766868274	-0,230322269	-0,529197828	-0,197683076	-0,76322182	-0,544493017	-0,435820331	-0,032947124	-0,534231724	0,213053053	0,656143664	0,135622004	0,816202299	0,36224138	0,386783244	0,162178536	0,009647625	0,522057423	0,115729913	0,584074554	0,010216551	0,103663076	0,208019767	0,92800635	0,111666232	0,554531437	0,111481791	0,759141867
ENSFALG00000001020	0,105094481	0,49272452	0,169059206	0,115352091	0,312772065	0,360823788	0,518560994	-0,062645185	-0,312969895	0,171699774	-0,459791989	-0,203154449	-0,577031185	0,506923871	-0,371278272	0,198001427	0,772628187	0,14792532	0,640572709	0,750998146	0,378905713	0,305681634	0,124617254	0,863500181	0,37858801	0,635285053	0,181224855	0,573491094	0,080723223	0,134811919	0,290828807	0,583456777	0,03652486	0,920208372
ENSFALG00000001021	0,100514667	0,055648146	0,425568385	-0,38373531	0,176731965	-0,08542295	-0,46635013	0,293319572	0,518124049	0,663143921	0,392758566	0,604717318	-0,461865784	0,081292191	-0,305821057	-0,71252634	0,782332182	0,878645946	0,220137745	0,273648087	0,625249388	0,81449489	0,174270192	0,410776159	0,124991105	0,036603357	0,26155779	0,064018673	0,179008232	0,823343834	0,390151282	0,020755806	0,40166014	0,249924669
ENSFALG00000001022	-0,469902383	-0,438845947	-0,692740042	0,619216274	0,187412294	-0,144409206	0,167544901	-0,289760378	-0,138577679	-0,480601735	-0,014755509	-0,446871744	0,395167308	0,151477367	-0,043925867	0,115104918	0,17057048	0,204518799	0,026376588	0,056256011	0,604134022	0,690610527	0,64361166	0,416740581	0,702615965	0,159712247	0,967729352	0,195398621	0,258380994	0,676142268	0,904097352	0,751517583	0,131780599	0,716684127
ENSFALG00000001023	0,274046276	0,598910451	-0,0815687	0,428235966	0,300083895	0,601357973	0,910482599	-0,164740688	-0,617480816	-0,261135711	-0,91625314	-0,791630636	-0,337707237	-0,104495402	-0,531737427	0,404408087	0,443552823	0,067314707	0,822750923	0,216946689	0,399553185	0,065912255	0,000251869	0,649251782	0,05715051	0,466151255	0,000194323	0,006358854	0,339906793	0,77389597	0,113668416	0,246392761	0,043236799	0,905596115
ENSFALG00000001024	0,270173485	0,429864312	-0,097301926	0,292807702	0,194899887	0,597764671	0,563658196	0,174051621	-0,249165019	-0,080230195	-0,631087536	-0,579236828	-0,177714207	-0,452223383	-0,47547096	0,17673797	0,450278597	0,215011912	0,789155789	0,41163144	0,589485794	0,067977898	0,089708858	0,630588005	0,487548034	0,825621787	0,050384741	0,079299455	0,623296898	0,189451706	0,164865813	0,625237444	0,126950997	0,726727233
ENSFALG00000001025	0,432134597	0,576700958	-0,059783903	0,443281994	0,278890076	0,433364026	0,927662983	-0,367080241	-0,78246457	-0,54487113	-0,892108199	-0,784202337	-0,09528277	-0,001078652	-0,24489368	0,618297219	0,212330985	0,080937798	0,869689123	0,199447955	0,43520573	0,210887251	0,000109702	0,296745673	0,007464253	0,103375315	0,000519475	0,007244964	0,793450961	0,997640451	0,495283291	0,056728554	-0,121132545	0,738876487
ENSFALG00000001026	-0,158291283	-0,431847621	-0,205158377	0,048562486	-0,316860824	-0,26519453	-0,385508006	0,120935222	0,167502286	-0,390377492	0,365503844	0,106307733	0,789933805	-0,356520869	0,622317096	0,183258128	0,662284155	0,212668801	0,569633099	0,894019733	0,372366061	0,458992504	0,271249242	0,739289437	0,64369725	0,264719123	0,298983939	0,770062165	0,00655407	0,311908857	0,054680911	0,61231661	-0,268799445	0,452675863
ENSFALG00000001028	0,733694333	0,670062531	0,27101256	0,377730819	0,771858386	0,275106961	0,644038689	-0,33459323	-0,46222966	-0,249229115	-0,6297625	-0,380888132	-0,391878439	0,064478733	-0,657835268	-0,077264835	0,015722746	0,034006977	0,448817504	0,28185889	0,008905757	0,441718791	0,04446093	0,344660608	0,178620959	0,487432356	0,051018883	0,277525021	0,262723895	0,859537715	0,038684066	0,83198857	0,45676436	0,184489988
ENSFALG00000001029	0,313290545	0,193771635	-0,32882326	0,707460834	0,381728764	0,142899198	0,68707443	-0,474899192	-0,640893702	-0,876440914	-0,63300146	-0,798837691	0,373653046	-0,262724048	-0,175491245	0,401501938	0,378073344	0,591684645	0,35355764	0,022107238	0,276377268	0,693713361	0,028160099	0,165446211	0,045854122	0,000876163	0,049478057	0,005575547	0,287509961	0,463343954	0,627718679	0,250128856	0,086894326	0,811347404
ENSFALG00000001030	-0,053438844	-0,379963121	-0,645757135	0,796818597	0,501468901	0,268502914	0,102066897	0,22972566	0,180758298	-0,602775396	-0,064421088	-0,526561764	0,667051762	-0,631151748	-0,286617953	-0,230112109	0,883435783	0,278790965	0,043711793	0,005787636	0,139761685	0,45319397	0,779040123	0,523166113	0,617259333	0,065108876	0,859662249	0,117894276	0,03512096	0,050354144	0,422040205	0,522447858	0,546167099	0,10239286
ENSFALG00000001031	0,324433802	-0,117935353	-0,280826011	0,396628312	0,63848024	0,415787827	0,138375333	0,288102666	0,241572959	-0,211767021	-0,107338177	-0,326888502	0,155581341	-0,119929686	-0,399852883	-0,456404741	0,360402585	0,745574799	0,431890007	0,25646457	0,046942834	0,232065448	0,703033618	0,419532358	0,501332845	0,556980776	0,767884358	0,356566588	0,667784841	0,741394719	0,252262783	0,184880105	0,642578125	0,045104366
ENSFALG00000001032	-0,495755388	-0,297773717	-0,268929302	-0,027847811	-0,56463395	-0,361659697	-0,20230208	-0,132741161	-0,074163794	-0,119332695	0,205657596	0,013633004	0,380474652	-0,130819402	0,468026248	0,4096556	0,145063712	0,403369423	0,452449058	0,939130133	0,089032553	0,304479584	0,575135077	0,714691252	0,838656086	0,742645366	0,568673535	0,970183346	0,278090511	0,718679864	0,172518606	0,239726124	-0,489537415	0,150971182
ENSFALG00000001033	-0,431342107	-0,715573297	-0,148073703	-0,450139226	-0,294337533	-0,484129691	-0,916466114	0,297784243	0,776509764	0,520061264	0,944270565	0,699522725	0,155833082	0,227109738	0,3337052	-0,566689324	0,213264622	0,019971	0,683097852	0,191754899	0,40907776	0,156225609	0,000192405	0,403351995	0,008251395	0,123338904	3,94E-05	0,024345109	0,667273247	0,528038674	0,346022429	0,087618656	0,090535027	0,803569957
ENSFALG00000001035	0,123473016	0,444208092	0,374291896	-0,12988151	0,295294742	0,40395588	0,197106944	0,268795792	0,059048804	0,499366022	-0,207525934	0,128741868	-0,678604626	0,406179367	-0,402992703	-0,151920253	0,733983038	0,198398659	0,286620634	0,720628688	0,407483768	0,24697205	0,585193189	0,452682244	0,871280182	0,141699091	0,565087831	0,722998676	0,030977335	0,244131013	0,248208439	0,675238813	0,179526644	0,6196997
ENSFALG00000001036	0,272719508	0,432262805	0,607952509	-0,393034517	-0,213214542	0,20354845	0,136414025	0,044238499	-0,181302482	0,12913576	-0,248491365	0,18481131	-0,320589854	-0,107857954	0,089762138	0,156961019	0,445851812	0,212180164	0,062229141	0,261192764	0,554224168	0,572731778	0,707085562	0,903417448	0,616182172	0,722179301	0,48876453	0,609252682	0,366450817	0,766786382	0,805219767	0,664982548	-0,272498847	0,446234691
ENSFALG00000001037	-0,224361153	-0,72733241	-0,405214898	-0,040814023	0,046777527	-0,357690838	-0,672473149	0,180530058	0,666288795	0,154539748	0,708590997	0,299600579	0,336727626	-0,163608012	-0,001623203	-0,699422431	0,533178104	0,01713433	0,245361098	0,910867898	0,897897768	0,310209119	0,033132509	0,617711308	0,035407131	0,669902895	0,021800614	0,400350149	0,341398628	0,651534514	0,996449254	0,024374338	0,441298885	0,201705711
ENSFALG00000001038	-0,477510955	-0,655659732	-0,059978482	-0,588558061	-0,608880092	-0,616040487	-0,799741814	0,04796949	0,465095966	0,345235202	0,847584147	0,680542057	0,233042021	0,440087788	0,725976211	-0,117083055	0,162804983	0,039559305	0,869268044	0,07346206	0,061722185	0,057899987	0,005482396	0,895307867	0,175587713	0,328554314	0,001956014	0,030316704	0,517015509	0,203091802	0,017446237	0,747363029	-0,365573925	0,298884242
ENSFALG00000001039	-0,108399239	0,081392486	0,484781137	-0,75207096	-0,55824192	0,057733708	-0,251886301	0,294038635	0,142279725	0,503304409	0,215955301	0,53674341	-0,289965633	0,546262829	0,580911041	0,244692599	0,765643368	0,823128763	0,155586866	0,012102538	0,09352269	0,874127628	0,48264721	0,409576106	0,694987474	0,138083941	0,549019422	0,109672601	0,416395518	0,102320524	0,078229637	0,495648724	-0,58857446	0,073452045
ENSFALG00000001040	-0,17883233	-0,382263223	-0,480979508	-0,202279804	-0,272444491	0,493803456	-0,127065466	0,66110907	0,482293574	0,352171664	0,106305975	-0,193812472	0,056503108	-0,167658452	0,010342076	-0,162691601	0,621076872	0,27564889	0,15933668	0,575178064	0,44632903	0,146902736	0,726488757	0,037391739	0,158034432	0,318270145	0,770065882	0,591605004	0,876793303	0,643383617	0,977379128	0,653383306	0,037776082	0,917482643
ENSFALG00000001041	0,474216466	0,437556711	-0,247293223	0,636645864	0,666087443	0,537710698	0,870754325	-0,215770816	-0,52766234	-0,474172374	-0,79732023	-0,835950886	-0,126681485	0,06095084	-0,562465287	0,210240728	0,166140843	0,206006383	0,490931374	0,04778177	0,035482915	0,108910834	0,001041463	0,549369156	0,116987592	0,166185764	0,005734417	0,002586507	0,727288803	0,867164256	0,090540133	0,559893149	0,332259216	0,348245721
ENSFALG00000001042	-0,483609579	-0,303478586	0,236789493	-0,476711664	-0,48932153	-0,770419473	-0,575887358	-0,317108507	0,103711404	0,284561293	0,641251803	0,732727945	-0,031805625	0,589365993	0,582185036	0,078263864	0,156736715	0,393977014	0,51010158	0,163610584	0,151178864	0,00911539	0,081468028	0,371971716	0,775555809	0,425525668	0,045694035	0,015931751	0,930495535	0,07296967	0,077421844	0,829842601	-0,443545121	0,199149497
ENSFALG00000001044	0,17863172	0,136320774	-0,081643848	0,051638463	0,224994157	0,941726565	0,278043153	0,786740734	0,280160655	0,197516051	-0,324727201	-0,304801895	-0,158411116	-0,154845112	-0,285756979	-0,114786381	0,62147498	0,70727838	0,822589798	0,887341589	0,531992698	4,70E-05	0,436659948	0,006932909	0,433028258	0,584398772	0,359943002	0,391813562	0,662041248	0,669281726	0,423497686	0,752187128	0,233195506	0,516731578
ENSFALG00000001045	0,065462911	0,531729781	0,309794865	-0,124888506	-0,179986999	-0,246998598	0,517657608	-0,772498739	-0,781577094	-0,037780546	-0,468007114	-0,129510963	-0,526185223	0,496968761	-0,016468575	0,580088352	0,857411974	0,113674587	0,38370268	0,731027703	0,618787173	0,491464835	0,12539096	0,008813569	0,007578039	0,917472918	0,172538541	0,721399041	0,118205484	0,143927636	0,963984761	0,078754159	-0,456430499	0,184852146
ENSFALG00000001049	0,767577285	0,838758312	0,467011643	0,095211733	0,366823196	0,188762191	0,698239006	-0,485892536	-0,687477262	-0,21247908	-0,749457487	-0,352650547	-0,471915539	-0,039957745	-0,441891223	0,21855531	0,009539656	0,002422605	0,173577637	0,793602162	0,297110029	0,601483562	0,024721053	0,154500785	0,028030646	0,555624091	0,012577531	0,317566422	0,168494734	0,912731855	0,201029791	0,544099845	0,066316651	0,855568637
ENSFALG00000001050	-0,062501319	-0,5242048	-0,158018099	0,059192016	0,252437941	-0,493089421	-0,571253703	-0,059335696	0,449048004	-0,035882	0,637230863	0,383608504	0,322104354	0,053878268	0,043573981	-0,592059497	0,863811206	0,11985072	0,662838015	0,870970179	0,481656359	0,147578994	0,084530523	0,870659179	0,192967311	0,921609107	0,047513148	0,273820125	0,364061844	0,882482821	0,90486269	0,071343646	0,42481409	0,221044894
ENSFALG00000001051	-0,498510904	-0,675048054	-0,238008258	-0,220275426	-0,413965957	-0,325055827	-0,63352804	0,281358121	0,44860239	0,027349026	0,709563217	0,440394854	0,559896273	0,328313435	0,78565428	0,081017224	0,14249159	0,032215441	0,507861366	0,540854802	0,234326774	0,35942859	0,04923052	0,430980699	0,193463701	0,940218735	0,021539198	0,202739846	0,092347023	0,354349278	0,007065278	0,823933517	-0,341065413	0,334818043
ENSFALG00000001052	0,563547235	0,707909647	0,132772808	0,244256311	0,205473313	0,548319128	0,79874983	-0,118393912	-0,601541568	-0,278629799	-0,865134567	-0,647896135	-0,235967795	-0,30812092	-0,366408669	0,434947522	0,089785974	0,021985117	0,714625619	0,496442005	0,569027679	0,100774529	0,005584659	0,744613135	0,065807832	0,435652403	0,001226042	0,042791199	0,511614265	0,386412746	0,297698117	0,209036088	-0,054678532	0,880747671
ENSFALG00000001053	-0,407054362	-0,749597593	-0,137849421	-0,41325632	-0,305035946	-0,412092996	-0,981675746	0,453160221	0,862341111	0,445372604	0,977228792	0,715093096	0,322163058	0,00952871	0,399282469	-0,572973568	0,243018034	0,012551741	0,704119465	0,235210935	0,391431516	0,236664423	4,83E-07	0,188421726	0,001326136	0,197083805	1,14E-06	0,0200933	0,363969401	0,979157838	0,253003261	0,083385326	0,095917209	0,792100831
ENSFALG00000001054	-0,297146774	-0,733020107	-0,460057457	-0,347126517	-0,268172561	-0,062777306	-0,614537052	0,510316903	0,702384167	0,371962189	0,694701939	0,291172299	0,29298517	0,403518376	0,445838919	-0,285403309	0,404408077	0,015868361	0,180940203	0,325733367	0,453771484	0,863214563	0,058689189	0,131788293	0,02352129	0,289870908	0,025777482	0,414369659	0,411334813	0,247533229	0,196558715	0,424097069	-0,013959557	0,969469419
ENSFALG00000001055	-0,464584162	-0,733143745	-0,412591047	-0,352283611	-0,24640897	0,051992649	-0,67433851	0,684887434	0,86173229	0,577801434	0,718892213	0,369389057	0,12171366	0,249837614	0,228087701	-0,481365266	0,176127066	0,015841589	0,236041526	0,318105565	0,492533184	0,886573031	0,032466405	0,028870044	0,001348714	0,080224159	0,019139758	0,293483655	0,737660698	0,486334753	0,52621491	0,158953723	0,127083958	0,726450233
ENSFALG00000001056	0,417530924	0,677732373	0,011651885	0,542449034	0,45347923	0,511083202	0,995135296	-0,355732415	-0,772561376	-0,483753629	-0,975775738	-0,801133555	-0,262535274	-0,05174103	-0,505100573	0,460943224	0,229913496	0,03127793	0,974514961	0,105227398	0,188071753	0,131111265	2,44E-09	0,31305708	0,008804588	0,156595058	1,46E-06	0,005341181	0,463677207	0,887119018	0,136454171	0,179992339	0,068184776	0,851537313
ENSFALG00000001057	0,187872632	-0,030045157	0,451174273	-0,171431266	0,183591415	-0,178095683	-0,426892168	0,18252373	0,313655521	0,04288007	0,393803302	0,564866647	0,126981486	0,090095204	0,217329141	-0,322240147	0,6032297	0,934335517	0,190609034	0,635822059	0,611658684	0,62253917	0,218550855	0,61376723	0,377487949	0,906372127	0,260177299	0,088871751	0,726663713	0,804508718	0,546417747	0,363848024	0,138188987	0,703418309
ENSFALG00000001059	0,050039926	0,636869745	0,618072857	-0,411207669	-0,429719747	0,078334273	0,267346218	-0,162219337	-0,413796217	0,311716412	-0,401215568	0,11494786	-0,588735929	-0,119459408	-0,042068543	0,389238817	0,890811342	0,047678849	0,056844309	0,237773954	0,215183279	0,829691398	0,455217524	0,65433673	0,234538087	0,380603237	0,250498705	0,751847691	0,073353475	0,742379867	0,908137753	0,266238311	-0,477344954	0,162972098
ENSFALG00000001060	-0,522950598	-0,763107352	-0,410267801	0,110856276	-0,157166409	-0,678689149	-0,656588837	-0,124835746	0,378102982	-0,154915825	0,736487091	0,330752831	0,603622186	-0,059974368	0,357598534	-0,248348902	0,120899986	0,010234784	0,238955035	0,760460074	0,664565696	0,030948311	0,039183903	0,731137801	0,281346152	0,669137908	0,015129484	0,350569559	0,064632	0,869276947	0,310343041	0,489021959	0,061091114	0,866860821
ENSFALG00000001061	0,494812576	0,591968453	0,17043293	0,497386789	0,765957499	0,457966792	0,655445977	-0,099011572	-0,369773689	-0,245441443	-0,623208711	-0,412962833	-0,313661942	0,091767404	-0,608994801	0,015160894	0,145950227	0,071398219	0,637820034	0,143537498	0,009787578	0,183189111	0,039646013	0,785522999	0,292942099	0,494288398	0,054233471	0,235577149	0,377477654	0,800940772	0,061659682	0,966843166	0,413344257	0,235101269
ENSFALG00000001062	0,360157777	0,47654332	-0,194584348	0,681005282	0,598412302	0,562612296	0,923958418	-0,223163259	-0,609668828	-0,547567013	-0,859431098	-0,845924248	-0,095315914	0,031054296	-0,493794357	0,347998785	0,30664116	0,163780562	0,590100444	0,030160186	0,067602519	0,090437425	0,00013335	0,53542427	0,061293256	0,101338266	0,001436582	0,00203832	0,793380416	0,9321342	0,146911342	0,324436601	0,216213368	0,548530342
ENSFALG00000001063	-0,128130763	-0,094196752	0,497819041	-0,661625566	-0,480123207	-0,659888326	-0,587088844	-0,180681386	0,116647246	0,330780701	0,597026455	0,829389512	-0,052493349	0,56027554	0,685226544	0,102883496	0,724270399	0,795763227	0,143134766	0,037190553	0,160188745	0,037870164	0,07436299	0,617411625	0,748277831	0,350526494	0,068407439	0,003000543	0,885486694	0,092078834	0,028759171	0,7773095	-0,502106282	0,13917768
ENSFALG00000001064	0,176243957	0,615985938	0,719002246	-0,481422361	-0,139166662	0,086586281	0,068405111	0,023051209	-0,115745145	0,583672962	-0,170685478	0,381659981	-0,756140892	0,108779579	-0,205282583	0,026910065	0,626220227	0,057928498	0,019112618	0,158897091	0,701400679	0,812006158	0,851062042	0,949602265	0,75017232	0,076485266	0,637314409	0,276471083	0,011388099	0,764840461	0,569394301	0,941176841	-0,172046081	0,634592678
ENSFALG00000001065	0,238313562	0,468594378	-0,092860114	0,607550655	0,348469734	0,242596924	0,889013377	-0,541330999	-0,837430958	-0,707551489	-0,815240056	-0,74452786	0,01155595	0,098564371	-0,204170627	0,617204351	0,507300832	0,171927283	0,79861106	0,062449615	0,323737577	0,499464107	0,000579447	0,106089331	0,002499134	0,022082534	0,004052518	0,013508765	0,974724735	0,786472891	0,571533497	0,057293869	-0,09794521	0,787788456
ENSFALG00000001066	0,38898866	0,316060762	0,326679818	-0,311501207	0,047354862	0,242432982	0,189631502	0,089177409	-0,131613	0,137177545	-0,144692893	0,100333054	-0,259493533	0,677268598	0,251210567	0,262085318	0,266572702	0,373641284	0,3568919	0,38094975	0,896643224	0,499763103	0,599778928	0,80646839	0,717032003	0,705507383	0,690028054	0,782717562	0,469061611	0,031438562	0,483862158	0,46447197	-0,243772539	0,497322254
ENSFALG00000001067	0,186284532	0,638022507	0,220123357	0,24560757	-0,036178689	-0,018694935	0,785505695	-0,722724179	-0,983997331	-0,504227874	-0,756885222	-0,473475916	-0,175660288	0,199613627	0,031899097	0,841212046	0,606351533	0,047151246	0,541141373	0,493986833	0,920962623	0,959119121	0,00708352	0,01821018	2,81E-07	0,137244541	0,011260721	0,166896278	0,627382052	0,580331951	0,930291685	0,002285606	-0,483677791	0,156669627
ENSFALG00000001068	-0,163412565	-0,53761974	0,052666263	-0,341207575	-0,135004154	-0,459773786	-0,930554896	0,340609914	0,77555787	0,376532997	0,872227002	0,71996334	0,264977907	-0,255480618	0,192716936	-0,691562537	0,65192867	0,108982324	0,885111572	0,334603489	0,710002373	0,181244384	9,35E-05	0,335505968	0,008382445	0,283512584	0,000996647	0,018876686	0,459373325	0,476207055	0,59374286	0,026740705	0,257145742	0,473236358
ENSFALG00000001069	0,537455598	0,683556783	0,921669917	-0,522637586	-0,034183167	0,048825624	-0,005686008	0,028775325	-0,108601444	0,378622516	-0,144487152	0,457370179	-0,548310108	-0,014381757	-0,056733428	-0,045901629	0,109111409	0,029307925	0,000149718	0,12116274	0,925311635	0,893448202	0,98756226	0,937106072	0,765216483	0,280631222	0,690450471	0,183833892	0,100781277	0,968546412	0,876294308	0,899801478	-0,126136247	0,728425243
ENSFALG00000001070	0,626400049	0,695832332	0,129448402	0,486988944	0,632969955	0,76460279	0,830764937	0,075479161	-0,430614952	-0,323133901	-0,876207101	-0,670004694	-0,250106081	-0,293913697	-0,633510705	0,136287749	0,052651858	0,025436563	0,721529125	0,153433858	0,049492893	0,009998386	0,002910063	0,835826777	0,214123359	0,362442283	0,000882555	0,034028147	0,485850833	0,409784496	0,049238656	0,707346669	0,333859945	0,345784926
ENSFALG00000001071	-0,234049965	-0,323312911	0,154208443	-0,392550439	-0,212141329	-0,104235688	-0,693841524	0,488210653	0,71209231	0,559718008	0,570512748	0,574889259	-0,068356269	-0,473417903	-0,087849013	-0,678840814	0,515152098	0,362161053	0,670577035	0,261833285	0,556267447	0,774445732	0,026039066	0,152250265	0,020869305	0,092473251	0,085026999	0,08212155	0,851167393	0,166955544	0,809306489	0,030896279	0,256682982	0,474061138
ENSFALG00000001072	-0,314064897	-0,574816856	-0,057556573	-0,376317346	-0,278367739	-0,794666687	-0,824378236	-0,128853797	0,470911171	0,314005959	0,867252131	0,677722283	0,182987398	0,244462201	0,363167028	-0,405068725	0,376831872	0,082169089	0,874511261	0,283810863	0,436102349	0,006019934	0,003347366	0,722765816	0,169528432	0,376926292	0,001153913	0,031281419	0,612851229	0,496067577	0,302318355	0,245547828	-0,000857834	0,998123489
ENSFALG00000001073	-0,141167405	0,13767179	0,534443445	-0,759929025	-0,38557358	-0,140227875	-0,385390156	0,144220032	0,297086796	0,878767838	0,300131891	0,668982519	-0,71891958	0,18946482	-0,074046811	-0,318689263	0,697276982	0,704486328	0,111497309	0,010750233	0,271160727	0,699212549	0,271408361	0,690999024	0,40450751	0,00081438	0,399474084	0,034403784	0,019133006	0,60010564	0,838907795	0,369459798	-0,117526726	0,746432013
ENSFALG00000001074	0,500733405	0,734137636	0,065882944	0,502553233	0,482050197	0,51271431	0,982712097	-0,344756466	-0,755338152	-0,428124692	-0,979523833	-0,775757569	-0,317879879	-0,071830558	-0,555495459	0,405170312	0,14043745	0,015627512	0,85650499	0,138769052	0,158275135	0,129677332	3,83E-07	0,329270356	0,011526604	0,217079266	7,50E-07	0,008354831	0,370744906	0,843678877	0,095495457	0,245418046	0,109391645	0,763548797
ENSFALG00000001075	0,453965586	0,693011428	0,975937086	-0,540257014	-0,035552636	-0,118995493	-0,0133382	-0,173200132	-0,181613272	0,41893349	-0,11693676	0,534545203	-0,678526573	0,06926852	-0,129304692	-0,085461415	0,187538925	0,026293152	1,42E-06	0,106921483	0,922326836	0,743352016	0,970827877	0,632287213	0,61556729	0,22819019	0,747670083	0,111416179	0,031004153	0,849200057	0,721827967	0,814412576	-0,112602352	0,756781801
ENSFALG00000001076	0,712879725	0,791002533	0,234648811	0,366309491	0,554300431	0,539401689	0,887346346	-0,235033322	-0,653402113	-0,357142495	-0,894783088	-0,615888468	-0,333703824	0,023720099	-0,480064058	0,317556911	0,020663711	0,006430627	0,514046317	0,297838913	0,096362041	0,107587145	0,000613771	0,513336829	0,040481564	0,311005147	0,000471416	0,057979466	0,346024541	0,948141468	0,160247703	0,371258319	0,143712093	0,692042474
ENSFALG00000001078	-0,418463598	-0,50495534	-0,113429035	0,080081739	-0,11300142	-0,353594022	-0,654645032	0,247277078	0,515143437	-0,004324818	0,599645397	0,394414127	0,479419883	-0,536078282	0,142988615	-0,393699028	0,228766719	0,136585509	0,755041842	0,825940315	0,75594174	0,316182358	0,03997205	0,490960601	0,127559875	0,990539637	0,066891546	0,259372034	0,160890636	0,110198346	0,693529508	0,260314903	0,175736036	0,627231231
ENSFALG00000001079	-0,209726762	0,26312397	-0,101997525	0,307981474	-0,191965504	-0,137627678	0,598878107	-0,650538309	-0,821079564	-0,515838524	-0,511299572	-0,456354718	0,054874606	0,326628369	0,234274432	0,876183415	0,56087519	0,462638299	0,779187184	0,386638922	0,59521085	0,70457744	0,06733337	0,041672121	0,003590808	0,126957936	0,130920491	0,184934408	0,880322608	0,356972125	0,5147375	0,000883204	-0,567071687	0,087357226
ENSFALG00000001080	0,454314987	0,506340459	-0,034664729	0,705001585	0,667593748	0,656403282	0,770996009	0,010098329	-0,407094825	-0,540539159	-0,812587952	-0,741323981	-0,008632169	-0,516354688	-0,644945395	0,072682195	0,187156687	0,135336071	0,924261958	0,0227847	0,034918628	0,039258683	0,009030982	0,977912157	0,242966636	0,106702472	0,004275641	0,014139207	0,981118537	0,126512082	0,044064599	0,841844949	0,426001397	0,219617948
ENSFALG00000001081	-0,590334454	-0,742125496	-0,229546349	-0,199775354	-0,341293004	-0,409567705	-0,859688733	0,34928044	0,728149298	0,279386266	0,826035213	0,532561315	0,387967588	-0,308339942	0,267357608	-0,505092783	0,072382281	0,013979602	0,52349952	0,580018832	0,334474591	0,239836946	0,001426544	0,322536089	0,016948338	0,434354779	0,003229665	0,11300461	0,267939983	0,386057628	0,455197579	0,136461214	0,102736923	0,777620068
ENSFALG00000001082	0,176587681	0,021225047	-0,330738773	0,127942366	0,246550713	0,612360727	0,43712356	0,231616022	-0,021528177	0,003897629	-0,363178822	-0,486482576	-0,173733035	0,243740103	-0,256866688	0,015800022	0,625536372	0,953591122	0,350591283	0,72466258	0,492276269	0,059844129	0,206507575	0,519656534	0,952928933	0,991474065	0,302301477	0,153926055	0,631223585	0,497381296	0,473733643	0,965446078	0,183286491	0,61226061
ENSFALG00000001083	0,720817347	0,725533647	0,824206054	-0,142024528	0,392381014	0,037636721	0,166220398	-0,157886651	-0,226058841	0,065147814	-0,275585923	0,254271247	-0,43977291	-0,097515639	-0,318021447	-0,173809482	0,018668741	0,017548868	0,003359771	0,695512555	0,262057669	0,917786196	0,646273614	0,663104569	0,530001307	0,858092468	0,440891755	0,478369753	0,203453079	0,788701473	0,370519971	0,631071054	0,200808251	0,578020534
ENSFALG00000001084	0,317296841	0,263605135	0,460359356	-0,262793396	0,23070576	-0,410767084	-0,283724894	-0,212743077	0,111554959	0,408659226	0,24747124	0,490666816	-0,424495626	0,163797013	-0,276722763	-0,44188682	0,371671999	0,461789927	0,180616808	0,463221556	0,521345285	0,238327204	0,42694695	0,555121424	0,758987708	0,240984077	0,490609171	0,149887519	0,221428534	0,651153429	0,438931579	0,201034811	0,278377344	0,436085855
ENSFALG00000001085	0,632583697	0,684930589	0,271454065	0,134321429	0,557437815	0,68148269	0,607500422	0,147187012	-0,195978753	0,157713487	-0,667552099	-0,369007543	-0,620854368	-0,163598046	-0,780042041	-0,174195591	0,04967503	0,028855918	0,448049568	0,711416051	0,094097558	0,029999453	0,06247721	0,684913411	0,587386011	0,663455765	0,034934148	0,29402135	0,055420234	0,65155461	0,007777746	0,630300857	0,438147798	0,205323583
ENSFALG00000001087	-0,501193444	-0,559137775	-0,087937522	-0,687936417	-0,825026563	-0,513817628	-0,739623864	0,134739477	0,424619972	0,474683589	0,739799569	0,591223617	0,157965939	0,252999823	0,712779096	0,027871181	0,140014538	0,092884873	0,809117329	0,027883589	0,003300953	0,128712904	0,014481956	0,710550329	0,221278695	0,165665386	0,014446267	0,071845703	0,662943782	0,480648022	0,020689907	0,939079129	-0,519497267	0,123818514
ENSFALG00000001088	-0,461364075	-0,875529587	-0,722570651	0,401717961	0,120064036	-0,157742118	-0,48969679	0,309807377	0,567209967	-0,295469182	0,575582849	-0,029619538	0,795649569	-0,182704423	0,203941793	-0,361777367	0,179543016	0,000901267	0,018246808	0,249850063	0,741113343	0,663397694	0,150817974	0,383682458	0,087262804	0,4071936	0,081667054	0,935264074	0,005913025	0,613410204	0,571974108	0,304310574	0,330486992	0,35098047
ENSFALG00000001089	-0,62274194	-0,467929358	-0,145797071	-0,328251257	-0,549951586	0,109009218	-0,487561143	0,630072697	0,527000327	0,365925974	0,462950092	0,336432201	0,207890391	0,038351532	0,490891768	0,039303654	0,054467407	0,172619571	0,687762329	0,354445886	0,099557791	0,764355785	0,15287882	0,050869954	0,117532452	0,298383694	0,177855668	0,341849182	0,56438938	0,91622931	0,149672244	0,91415595	-0,336166537	0,342254605
ENSFALG00000001091	-0,051150843	-0,031208859	0,642936635	-0,724103459	-0,358198747	-0,290884229	-0,65757563	0,260226333	0,428058723	0,565879868	0,565336628	0,884294859	-0,210728696	0,195121054	0,38768401	-0,280139808	0,888399828	0,931797077	0,044945855	0,017883395	0,309472746	0,414852873	0,038787829	0,467761913	0,217157886	0,088173751	0,088547546	0,00068042	0,558961401	0,589055115	0,268320391	0,433063945	-0,206005573	0,568005043
ENSFALG00000001093	0,412259201	-0,106051617	0,192834171	-0,373958987	0,098647856	-0,209670363	-0,506830841	0,173743452	0,479799533	0,362270951	0,421939476	0,410126429	-0,065780925	-0,219254604	-0,128397835	-0,68080683	0,236456452	0,770603682	0,59351395	0,287083883	0,786295542	0,560982992	0,134895415	0,6312028	0,16051153	0,303602178	0,224521564	0,239132975	0,856725267	0,542779677	0,723714542	0,030227172	0,38844458	0,267300784
ENSFALG00000001094	0,299682986	0,652346748	0,004261781	0,47529136	0,319897096	0,517240427	0,992996233	-0,341042	-0,788456914	-0,43632104	-0,969416693	-0,782880724	-0,286471908	0,014628655	-0,415604693	0,559447727	0,40021421	0,040917608	0,990677522	0,165047992	0,367546163	0,125749258	1,04E-08	0,334853384	0,006727416	0,207438019	3,69E-06	0,007411316	0,422287268	0,968006664	0,232292196	0,092664846	-0,061350253	0,866300304
ENSFALG00000001095	-0,387308626	-0,587289712	0,11398417	-0,606187084	-0,441904989	-0,578609145	-0,945357472	0,208958848	0,674042937	0,515579871	0,93103454	0,85021208	0,112599795	0,187326097	0,471265748	-0,462817503	0,268824409	0,074239396	0,753873979	0,063201549	0,201014098	0,079702966	3,65E-05	0,562343687	0,03257134	0,127181721	9,10E-05	0,001830661	0,756787184	0,604303408	0,169163069	0,177996367	-0,087189237	0,810716838
ENSFALG00000001096	-0,244351531	-0,548709732	-0,168602973	-0,493774667	-0,232927028	-0,020882677	-0,712149471	0,619398345	0,836730884	0,68191669	0,711169515	0,514753925	-0,026828821	0,104230811	0,134622086	-0,56692694	0,496268825	0,100482542	0,641487788	0,146929966	0,517228277	0,95433906	0,020854333	0,056162707	0,002540192	0,029853842	0,021112039	0,127897961	0,941354179	0,774456055	0,710793401	0,087456133	0,164387059	0,649964185
ENSFALG00000001097	0,247097164	0,192201905	0,297305716	-0,058176592	0,104363936	-0,452266656	-0,061420945	-0,46264995	-0,213831141	-0,06630376	0,078499463	0,245805675	-0,093351806	0,072710502	-0,013361729	-0,012143509	0,491286339	0,594748876	0,404144638	0,873168549	0,774174244	0,189404059	0,866147408	0,178174262	0,55305156	0,855596466	0,829336671	0,493627324	0,797563214	0,841784004	0,970776436	0,97343999	0,006909294	0,984886641
ENSFALG00000001099	0,201576964	0,078749031	-0,491028464	0,314590338	-0,055030991	0,181490669	0,575910737	-0,307825211	-0,518412029	-0,495330464	-0,516958398	-0,760955632	0,24506995	-0,078338079	0,037115748	0,555166513	0,576535022	0,828800803	0,149541519	0,375990606	0,879983606	0,615809828	0,081452761	0,386892454	0,124744631	0,145462855	0,125991839	0,010581791	0,494963042	0,829683226	0,918921055	0,095733498	-0,217793488	0,545539505
ENSFALG00000001100	0,562865961	0,132478945	-0,447399499	0,61744637	0,645850523	0,43244512	0,519060945	-0,005704643	-0,174673692	-0,489041596	-0,496522551	-0,776778988	0,222639652	-0,33336845	-0,509954656	-0,113855646	0,090260377	0,715235117	0,194807381	0,057168359	0,043671325	0,211965799	0,124190346	0,987521501	0,629347603	0,151448418	0,144344787	0,008214594	0,536407275	0,346539557	0,132109089	0,754144321	0,536947288	0,109511763
ENSFALG00000001101	0,476216542	0,505210232	0,629620584	-0,39729948	0,024213602	0,236335145	0,149541647	0,074412907	-0,125428849	0,222148464	-0,229327795	0,199876427	-0,42998033	0,210274127	0,007748561	0,030665359	0,164110813	0,136355056	0,051087115	0,255586833	0,947063789	0,510937769	0,680095356	0,838120123	0,729900386	0,537330076	0,52390601	0,579823178	0,214874439	0,559829357	0,983051041	0,932982571	-0,11591614	0,749813125
ENSFALG00000001102	-0,355304521	-0,548212694	-0,007628619	-0,435787786	-0,210640554	-0,492997147	-0,810904473	0,204478928	0,639307288	0,504251266	0,866232784	0,740221357	0,053735083	0,423581588	0,345846136	-0,43613669	0,313681149	0,100854183	0,983313367	0,208057612	0,559129657	0,147666524	0,004421753	0,570940077	0,046567829	0,13722332	0,001188238	0,014360846	0,882793326	0,222531743	0,327641712	0,207652096	0,027230076	0,940478355
ENSFALG00000001103	0,550714013	0,567823636	-0,035533999	0,527082928	0,510108158	0,348317545	0,86236497	-0,431257951	-0,699886112	-0,541476815	-0,828888636	-0,733050269	-0,136487748	-0,107085336	-0,473017052	0,331471297	0,09899273	0,086844563	0,92236745	0,117464382	0,131973092	0,323963384	0,001325256	0,213363905	0,024239407	0,105976664	0,00303399	0,015861827	0,706933135	0,768418593	0,167365395	0,349460235	0,167818818	0,643061601
ENSFALG00000001104	0,383731134	0,650787858	0,03256458	0,334971929	0,262985386	0,47297676	0,878858521	-0,256589295	-0,704930018	-0,320873218	-0,856187881	-0,680782935	-0,26976882	0,172746171	-0,273721433	0,577774283	0,273653751	0,041567453	0,928840473	0,344080694	0,462882774	0,167406624	0,000812039	0,474228193	0,022804627	0,366003246	0,001567375	0,030235245	0,450984014	0,633193759	0,444115203	0,080241717	-0,136381714	0,70715237
ENSFALG00000001105	0,24750179	-0,144005	0,155289435	-0,21507327	0,362357987	0,049295695	-0,536711291	0,498644276	0,742121298	0,549218372	0,465502617	0,461553783	-0,206333201	-0,248858957	-0,431738808	-0,946790077	0,490553884	0,691440703	0,668378213	0,550692311	0,303477354	0,892427331	0,109697953	0,142367807	0,013980435	0,100103126	0,175159874	0,17934069	0,567375918	0,488100564	0,212796972	3,29E-05	0,694927807	0,025709113
ENSFALG00000001106	-0,428764933	-0,838877358	-0,286545585	-0,318357318	-0,336196843	-0,379470047	-0,937380804	0,446322869	0,834576948	0,295176965	0,931996661	0,56675612	0,480808311	-0,129233909	0,431435792	-0,526685677	0,216317088	0,002415825	0,422162621	0,36998658	0,342208344	0,279467048	6,23E-05	0,196014632	0,002669566	0,407679736	8,61E-05	0,087572949	0,159506811	0,721975173	0,213154128	0,117791974	0,088927219	0,807002762
ENSFALG00000001107	0,563591321	0,638822722	0,301840842	-0,126766523	0,281037318	0,570350849	0,392347424	0,255130633	-0,063825216	0,408168261	-0,489365749	-0,194036652	-0,64692724	-0,161808026	-0,617392626	-0,151080586	0,08975533	0,0467873	0,39666249	0,7271116	0,431528804	0,085135728	0,262102168	0,476832488	0,860949705	0,241605294	0,151136311	0,591167883	0,043206569	0,655167464	0,057196215	0,676951989	0,264123746	0,460876311
ENSFALG00000001108	-0,296732549	-0,171808364	0,421972053	-0,743960019	-0,38131556	-0,168405761	-0,719511182	0,451375371	0,6554575	0,893752345	0,638316463	0,857089098	-0,420482431	0,154276098	0,117096294	-0,495506287	0,405095022	0,63506792	0,224481991	0,013619039	0,276941111	0,641883474	0,01898743	0,190386872	0,039641336	0,000489531	0,047017333	0,001530199	0,22629558	0,670439353	0,747335242	0,145297619	-0,037286908	0,918548196
ENSFALG00000001110	-0,335777737	-0,542907969	0,002052696	-0,320481998	-0,10420286	-0,201488526	-0,843368421	0,55260047	0,855824915	0,524123909	0,811695485	0,684149575	0,1117034	-0,109981011	0,105803957	-0,67767006	0,342848384	0,104874873	0,995509747	0,366621244	0,774515229	0,576705852	0,002169905	0,097603375	0,001582531	0,119918222	0,004352663	0,029112298	0,758674983	0,762305534	0,771127407	0,031299481	0,273201358	0,44501625
ENSFALG00000001112	0,412573406	0,665681274	0,027537761	0,618977484	0,463731591	0,283901072	0,946541141	-0,553994247	-0,859884636	-0,616863668	-0,923206137	-0,76331223	-0,15509239	-0,113442619	-0,466107193	0,48589192	0,236063573	0,035636123	0,939806809	0,056378537	0,17702771	0,42664739	3,35E-05	0,096584875	0,001418945	0,057470855	0,000138577	0,010202167	0,668778848	0,75501326	0,174524942	0,154501386	0,056952826	0,875819013
ENSFALG00000001113	-0,182998329	0,328855225	-0,096973535	0,272002042	-0,230117814	0,103394326	0,719658921	-0,506344904	-0,825400263	-0,471521212	-0,650692106	-0,555049094	-0,023257657	0,254231592	0,186661864	0,92722906	0,612829639	0,353508036	0,789854001	0,447097268	0,522437258	0,776227342	0,018951196	0,135332073	0,00327441	0,168900126	0,041607593	0,095818559	0,949151385	0,478440739	0,605609265	0,000112298	-0,596551154	0,068684935
ENSFALG00000001114	0,081389128	0,408424938	0,172854537	0,358351153	-0,045553463	0,014299774	0,444764219	-0,365602006	-0,594934484	-0,547531621	-0,534253806	-0,366597618	0,159803224	-0,600339754	-0,068848628	0,465893113	0,823135964	0,241280409	0,632977314	0,309251966	0,900558324	0,96872564	0,197770099	0,298844301	0,069634298	0,101364842	0,111648607	0,29742998	0,65922148	0,066493357	0,850105492	0,174749614	-0,218248937	0,544678634
ENSFALG00000001115	0,527916179	0,677072784	0,151786342	0,544262033	0,778016721	0,427978249	0,757043326	-0,240794031	-0,480025096	-0,25545358	-0,750863127	-0,537641294	-0,411009885	-0,038568705	-0,785019571	-0,021053745	0,116779093	0,031506552	0,675511943	0,103839114	0,008046899	0,217253815	0,011233794	0,502756365	0,160286546	0,476255361	0,012320466	0,108965381	0,238022225	0,915756349	0,007143433	0,953965341	0,47450069	0,165851451
ENSFALG00000001116	0,585024285	0,845488543	0,328394078	0,232065086	0,262908063	0,307471629	0,877824047	-0,486482226	-0,837321801	-0,336677587	-0,908102561	-0,546037893	-0,401408648	-0,065386137	-0,381287052	0,50166398	0,075641062	0,002060333	0,354223998	0,518824246	0,463019203	0,387466426	0,000839042	0,153926394	0,002505504	0,341474922	0,000278918	0,102490543	0,250249307	0,857577771	0,276980035	0,139582783	-0,10761555	0,76729839
ENSFALG00000001117	0,352821588	0,654049486	-0,010132752	0,377848844	0,243390594	0,520489182	0,977522025	-0,327612258	-0,774354476	-0,367421671	-0,963696533	-0,788053913	-0,317865107	0,010936075	-0,393637922	0,563587624	0,317315273	0,040215642	0,977836881	0,281696229	0,498017691	0,122975782	1,09E-06	0,355439496	0,008550218	0,29626207	7,27E-06	0,006775277	0,370768381	0,976080198	0,260395561	0,0897579	-0,100099855	0,783212467
ENSFALG00000001118	0,486220041	0,892168957	0,506691487	0,156851619	0,160232726	0,176764705	0,722183006	-0,451854143	-0,79467982	-0,25985157	-0,790957719	-0,335982146	-0,389115605	-0,101469553	-0,271702339	0,529228166	0,154181618	0,000518346	0,135020548	0,665204617	0,658352284	0,625184275	0,01833952	0,189858562	0,006018497	0,468426395	0,00643577	0,342536143	0,266402983	0,780306633	0,447617993	0,115705149	-0,213684668	0,553330024
ENSFALG00000001119	0,644918704	0,347339347	-0,040253647	0,467865169	0,888630362	0,714136981	0,40544659	0,395492696	0,128050969	-0,081053993	-0,437550399	-0,43905518	-0,163218005	-0,306426895	-0,790419179	-0,476579116	0,044076232	0,325416714	0,912087688	0,17268648	0,000587206	0,020338348	0,245065282	0,257953495	0,724436498	0,82385466	0,206013681	0,204277964	0,652321115	0,389164768	0,0064978	0,16374441	0,804998569	0,00496263
ENSFALG00000001120	0,257998155	0,525649364	-0,166858741	0,428282568	0,1692092	0,437116147	0,930491195	-0,357488982	-0,766410104	-0,435148166	-0,894981919	-0,830165121	-0,172234008	-0,015905266	-0,302782528	0,631081143	0,471718751	0,11864925	0,644990235	0,216891179	0,640271959	0,206516158	9,39E-05	0,310502028	0,009717852	0,2088022	0,000467978	0,002949276	0,634217059	0,965216032	0,395117295	0,050387788	-0,155557818	0,667832652
ENSFALG00000001122	0,105570706	0,32751109	0,717243834	-0,394601255	0,079578347	-0,345687431	-0,287902499	-0,163771505	0,090855489	0,501636809	0,228748763	0,679311925	-0,587714156	0,178161368	-0,213688193	-0,37457641	0,771620737	0,355596935	0,019549548	0,259125615	0,827020567	0,327878657	0,419870054	0,651204856	0,802886105	0,139607693	0,524983578	0,030735034	0,073978674	0,622408734	0,553323323	0,286225046	0,124290029	0,732276849
ENSFALG00000001123	0,146709576	0,086257153	0,432257524	-0,146629197	0,246242057	0,178255095	-0,381470699	0,54467193	0,517697957	0,343791971	0,259779643	0,460749389	-0,118258232	-0,291704031	-0,202241569	-0,573077713	0,685891594	0,812710112	0,212186376	0,686056319	0,492835794	0,622222625	0,27672934	0,103526852	0,12535634	0,330715392	0,468553975	0,180199511	0,744897642	0,413478419	0,575251853	0,083316303	0,382356956	0,275521255
ENSFALG00000001124	-0,112613741	-0,050801367	0,541348716	-0,743423018	-0,328039807	-0,328503982	-0,719309218	0,27617428	0,545034217	0,817280348	0,6236083	0,897707927	-0,406248323	0,102485129	0,112417508	-0,482736742	0,756757822	0,889158362	0,106075637	0,013723902	0,354774525	0,3540533	0,019037041	0,439876792	0,103251355	0,003886638	0,054033735	0,000422682	0,244043199	0,778153651	0,757170985	0,157596702	-0,031621289	0,930897554
ENSFALG00000001125	0,511496695	0,810437849	0,184038105	0,349918651	0,346266126	0,443414559	0,931761625	-0,370721149	-0,773636805	-0,306671869	-0,959911301	-0,678575664	-0,413819858	-0,085704136	-0,515215105	0,43785046	0,130746836	0,004462876	0,610777287	0,321591877	0,327015101	0,199297558	8,73E-05	0,291610369	0,008651395	0,38876621	1,08E-05	0,030987284	0,23450865	0,813893205	0,12749773	0,205666892	0,004692653	0,989735048
ENSFALG00000001127	0,663497693	0,574803935	0,015351041	0,716691864	0,85830453	0,338561917	0,714704044	-0,283819959	-0,486740208	-0,542125636	-0,708359208	-0,639440897	-0,063580919	-0,257103499	-0,691746869	-0,009098537	0,036467448	0,082177574	0,966427511	0,019688114	0,001481079	0,338607939	0,020192765	0,426785296	0,153675513	0,105476261	0,02186326	0,046507436	0,861477626	0,473311622	0,026683479	0,980098597	0,533726618	0,112069883
ENSFALG00000001129	-0,503386865	-0,703228494	-0,08095713	-0,514574577	-0,508358067	-0,523934366	-0,94861737	0,310638478	0,710751974	0,452101324	0,955029852	0,755368763	0,281801834	0,125143544	0,560729271	-0,341845664	0,138008864	0,023281918	0,824062402	0,128053816	0,133528713	0,120076483	2,87E-05	0,382340425	0,021222507	0,189586143	1,69E-05	0,011521301	0,43022313	0,730495561	0,091758643	0,33364134	-0,15610255	0,666725766
ENSFALG00000001130	0,011552196	-0,153981045	-0,340104514	0,441071343	0,27061701	-0,238129454	0,08210599	-0,315865294	-0,147899002	-0,40732757	0,009353124	-0,22730855	0,325752541	-0,080989833	-0,084247509	0,038262634	0,974732944	0,671039868	0,336270105	0,201965711	0,449506013	0,507638821	0,821599057	0,373953168	0,683455449	0,242671102	0,979541831	0,527667709	0,358339212	0,823992264	0,817011047	0,916422919	0,182355921	0,614098865
ENSFALG00000001131	0,611873622	0,334787562	-0,008862943	0,377914239	0,763993007	0,334223489	0,400278172	-0,074125032	-0,080331581	-0,107857249	-0,411355462	-0,386545841	-0,283519381	-0,274149839	-0,822903298	-0,474317488	0,060104661	0,34436296	0,980613836	0,281606124	0,010094311	0,345227286	0,251711482	0,838739488	0,825404267	0,76678787	0,237588531	0,269850173	0,427296513	0,4433736	0,003454701	0,16603795	0,742564787	0,013892662
ENSFALG00000001132	-0,158285536	0,108494548	0,219172197	-0,05496039	-0,51691025	-0,390939944	0,10888494	-0,509985628	-0,553260538	-0,474499074	-0,134815589	0,01078031	0,309849	-0,094900732	0,59345878	0,702349573	0,662295805	0,76544215	0,542935183	0,880136649	0,126033282	0,263970476	0,764618077	0,132081642	0,097120185	0,165853096	0,710392745	0,976420811	0,383615193	0,794264202	0,070508315	0,023531134	-0,701383485	0,023807175
ENSFALG00000001133	-0,038872207	0,225536297	0,64658187	-0,308934778	-0,055164566	-0,26985514	-0,252040603	-0,12923028	0,056717135	0,299385109	0,148024951	0,542548336	-0,393675022	-0,106555283	-0,136334994	-0,316623417	0,91509542	0,530978299	0,043355282	0,385093974	0,879694065	0,450833497	0,482369966	0,721982719	0,876329607	0,400705694	0,683197637	0,105151057	0,260346589	0,769538846	0,707248975	0,372744242	0,055064505	0,879910959
ENSFALG00000001134	0,024597901	0,393412894	-0,176762041	0,3891111	0,018181219	0,278402292	0,856340668	-0,46090797	-0,808632747	-0,493056728	-0,7859534	-0,736952514	-0,091295741	0,215077137	-0,062811926	0,763184285	0,946224637	0,260692705	0,625189571	0,266409005	0,960241728	0,436043011	0,001561026	0,180030008	0,004624536	0,147610003	0,007028657	0,015032156	0,801946819	0,550684973	0,863139724	0,010222528	-0,345251905	0,328529346
ENSFALG00000001135	0,303504317	0,687320847	0,125960607	0,451862245	0,49513561	0,518641615	0,841067432	-0,209070127	-0,567755695	-0,189884929	-0,854882648	-0,608953583	-0,480936078	-0,058209971	-0,690344472	0,196287334	0,393934892	0,028080863	0,728791431	0,18984963	0,145646111	0,12454835	0,002293521	0,562130796	0,086890804	0,599282312	0,001622371	0,061682136	0,159379829	0,873096272	0,02712097	0,586785931	0,224012127	0,533832168
ENSFALG00000001136	0,486793745	0,531819732	0,455418674	-0,170002679	0,153585329	0,471635878	0,155103334	0,363531159	0,06515306	0,300753792	-0,311519702	0,025205218	-0,398234759	-0,492798266	-0,420098183	-0,19868322	0,153623481	0,113601993	0,185952285	0,638681747	0,671845523	0,168782183	0,668756596	0,301797483	0,858081139	0,398449817	0,380919964	0,9448986	0,254366475	0,147855289	0,226764742	0,582134536	0,202523434	0,574707976
ENSFALG00000001137	0,493384072	0,618792596	0,117563325	0,144146784	0,442802981	0,815530199	0,658710982	0,298862114	-0,193050932	0,154762456	-0,690197563	-0,477008167	-0,525197664	0,066345011	-0,576647856	0,051819554	0,147299704	0,056473526	0,746355227	0,691149468	0,199991956	0,004028625	0,038335475	0,401569312	0,593090792	0,669449846	0,027167081	0,163311462	0,119024126	0,855507416	0,080972337	0,886948624	0,24649213	0,492382445
ENSFALG00000001138	0,449614108	0,770152286	0,778893157	-0,332471292	0,135083901	0,354734685	0,372927522	-0,002909216	-0,286113509	0,334440386	-0,447671715	0,166838658	-0,763814399	0,232143054	-0,274123064	0,084588532	0,192337777	0,009154696	0,00792963	0,347919189	0,709837298	0,314513246	0,288521741	0,993636143	0,422893858	0,344894805	0,194502828	0,645030598	0,01012253	0,518679798	0,443419933	0,816280895	-0,074228964	0,838515868
ENSFALG00000001139	0,621852817	0,981682842	0,674256337	0,043954017	0,311293195	0,367839703	0,705873273	-0,271886991	-0,635144434	-0,047651234	-0,804195801	-0,234432995	-0,632691363	-0,10583206	-0,488373059	0,253025773	0,054914865	4,82E-07	0,032495555	0,904036129	0,381284828	0,29567054	0,02254296	0,447297132	0,048475835	0,895999288	0,005039627	0,514444713	0,049624216	0,771067973	0,152093345	0,480601475	0,000892054	0,998048634
ENSFALG00000001140	0,481521065	0,472124955	-0,138438178	0,478832799	0,427465116	0,336578095	0,681756983	-0,22336845	-0,503821262	-0,387812926	-0,660836491	-0,6546629	-0,049637101	-0,172450266	-0,411719843	0,299209999	0,158799214	0,168279678	0,702903895	0,161477938	0,217866068	0,34162664	0,029907369	0,535039247	0,137613752	0,268147418	0,03749821	0,039964757	0,891685973	0,633784908	0,237131718	0,400994752	0,153958997	0,67108475
ENSFALG00000001141	-0,513810084	-0,19987342	0,128605025	-0,656533797	-0,751368771	-0,206472271	-0,248937017	-0,002403442	0,03204344	0,433201799	0,291675942	0,406434551	-0,223316339	0,710254377	0,6457256	0,369664055	0,128719483	0,579828996	0,723283398	0,039206074	0,012228902	0,56710895	0,487959619	0,994742502	0,929976903	0,211077431	0,413525475	0,243806129	0,535137017	0,021354676	0,043725463	0,293096407	-0,711703821	0,020971257
ENSFALG00000001143	0,630736496	0,68834893	0,095108357	0,548057845	0,569734626	0,367043338	0,89750625	-0,420181896	-0,759242309	-0,595719128	-0,874834951	-0,704109244	-0,119883039	-0,018543227	-0,406277529	0,409167098	0,05055223	0,02775192	0,793822209	0,100970144	0,085550392	0,296797967	0,000425918	0,226662483	0,010863953	0,069172467	0,00092075	0,023034011	0,741492422	0,959450636	0,244006011	0,240342411	0,120017444	0,74121092
ENSFALG00000001144	0,61485875	0,849553707	0,720882781	-0,229514109	0,18221257	0,373048907	0,434167641	0,013364998	-0,362297788	0,189059001	-0,51997209	0,033718849	-0,586369617	0,191536431	-0,189331468	0,22749113	0,058519726	0,001861503	0,018652874	0,523559474	0,614382214	0,288352331	0,209946621	0,970769289	0,303563686	0,60090135	0,123414658	0,926323824	0,074806626	0,596049674	0,600367069	0,527327126	-0,123134391	0,734690505
ENSFALG00000001145	0,365919608	-0,132098748	-0,031390937	0,008911153	0,378947218	-0,224277848	-0,325825348	0,020981084	0,341861989	0,112238551	0,333710849	0,213181355	0,053606191	-0,151424761	-0,262337707	-0,581709146	0,298392741	0,716023893	0,93139995	0,980508401	0,280184899	0,533334185	0,358225467	0,954124077	0,333616743	0,757547821	0,346013757	0,554287308	0,883072847	0,676249606	0,464026098	0,077722954	0,522478136	0,121296725
ENSFALG00000001146	-0,298855777	0,153009758	0,187948896	-0,520466914	-0,682731705	-0,19947516	0,140385571	-0,327945322	-0,415395864	0,247335679	-0,075309452	0,148975611	-0,340048252	0,789216875	0,567706117	0,734843701	0,401579781	0,673017889	0,603079929	0,122994662	0,0295817	0,580600087	0,698887562	0,354921424	0,232550912	0,490854522	0,83619172	0,681252635	0,336355225	0,006637816	0,086924557	0,015476661	-0,861879693	0,001343222
ENSFALG00000001147	0,397256854	0,582703528	0,255197132	0,153255855	0,189054687	-0,275635236	0,495209169	-0,75243509	-0,727648033	-0,264953414	-0,470365355	-0,241820513	-0,278279266	0,256299342	-0,172574655	0,382039817	0,255642528	0,07709464	0,476713626	0,672516543	0,60090981	0,440806645	0,145576914	0,012037372	0,0170623	0,459416392	0,170091771	0,500880789	0,436254302	0,474745378	0,633536384	0,275953227	-0,134077127	0,711922106
ENSFALG00000001148	-0,139923462	-0,053199864	0,563092438	-0,743842368	-0,359585256	-0,469376786	-0,593314641	-0,009108713	0,296121709	0,621433782	0,574153467	0,871060548	-0,37053756	0,558433502	0,365792041	-0,221525225	0,69984002	0,883954106	0,090102493	0,013641965	0,307467263	0,171114915	0,070594067	0,980076344	0,406109042	0,055126588	0,08260548	0,001032025	0,291868165	0,093386056	0,298574069	0,538501879	-0,250375617	0,485365198
ENSFALG00000001150	-0,309304906	-0,768497774	-0,296238492	-0,167172254	-0,23229407	-0,356370455	-0,868149141	0,417490448	0,77137205	0,135902478	0,835414442	0,453259198	0,590015041	-0,37271785	0,343421304	-0,53128588	0,384494946	0,009400759	0,405915084	0,644360229	0,518400063	0,312127733	0,00112431	0,229963338	0,008976226	0,708143482	0,002618712	0,188313101	0,072575669	0,288814495	0,331271605	0,11403326	0,174908537	0,628879541
ENSFALG00000001152	-0,46461887	0,000222717	0,004993233	-0,112669864	-0,372125585	0,290592207	0,02706834	0,372986977	0,052434602	0,208193487	-0,044843235	0,032992125	-0,058522718	0,119089792	0,248958768	0,365087987	0,17609046	0,999512807	0,989077575	0,756639668	0,289642305	0,415342988	0,940831372	0,288438756	0,885614144	0,563808776	0,902102444	0,927908231	0,872419106	0,743154382	0,487920348	0,29957589	-0,406612213	0,243580084
ENSFALG00000001153	0,090384089	0,554857671	0,095413963	-0,015737987	-0,133434922	0,324209311	0,724000658	-0,332201791	-0,637510608	0,038544205	-0,730650425	-0,476331684	-0,568630504	0,109774717	-0,298618803	0,500745269	0,803892096	0,095957334	0,793171731	0,965581678	0,71325287	0,360754426	0,017907609	0,348334165	0,047385051	0,915809704	0,016387601	0,163994402	0,086296609	0,762740655	0,401971391	0,140426534	-0,288733951	0,41846817
ENSFALG00000001154	-0,12660159	0,088399336	0,424790128	-0,212576711	-0,21651718	-0,39294445	-0,267300315	-0,130306909	-0,071518099	0,010522382	0,259416175	0,483224404	0,079212649	0,320597703	0,484964413	0,251652071	0,727455298	0,808130488	0,221073747	0,555438174	0,547954788	0,261311873	0,455297912	0,719744581	0,8443519	0,976984837	0,469198905	0,15711587	0,827805498	0,366438415	0,155407448	0,483068199	-0,391842812	0,262771158
ENSFALG00000001156	-0,563340956	-0,753907418	-0,191637517	-0,44242698	-0,641935325	-0,42564539	-0,846349116	0,347600006	0,604723767	0,234569853	0,854956313	0,587742342	0,50832814	0,087135573	0,783507094	-0,078139797	0,089929447	0,011776387	0,595852015	0,200419572	0,045389508	0,220045256	0,002017019	0,325029117	0,064015072	0,514192057	0,001619231	0,073961382	0,133555412	0,810831572	0,007332141	0,83010905	-0,360014171	0,306848261
ENSFALG00000001158	0,303386739	0,604270973	0,968909447	-0,585071148	-0,151428552	-0,261353537	-0,091778478	-0,256101651	-0,194889241	0,415130854	-0,022003063	0,616812308	-0,641733573	0,172523249	0,00080419	-0,02809253	0,394127386	0,064268185	3,94E-06	0,075611894	0,676241869	0,465765814	0,800917155	0,475098138	0,589506527	0,232879462	0,951891594	0,057497568	0,045479252	0,633639088	0,998240834	0,938596064	-0,222962223	0,535801604
ENSFALG00000001159	0,525322007	0,791541076	0,25749194	0,459021343	0,473900244	0,476643074	0,91138284	-0,334346573	-0,733818954	-0,435399997	-0,949553429	-0,636184363	-0,323831827	-0,240278581	-0,558397328	0,339849887	0,118920857	0,006369053	0,472619741	0,182052691	0,16646317	0,163679827	0,000242159	0,34503859	0,015695933	0,208508857	2,67E-05	0,047994398	0,361346439	0,503699306	0,093411846	0,336655426	0,122780432	0,735430201
ENSFALG00000001160	0,13548475	0,45774218	0,92233083	-0,51952556	-0,209005575	-0,409399534	-0,23583775	-0,275677201	-0,131833965	0,334187546	0,118863271	0,697898443	-0,472271529	0,042335437	0,08210061	-0,056127815	0,709007709	0,183431701	0,000144847	0,123794427	0,562254287	0,240049063	0,51185384	0,440734222	0,716573368	0,345282398	0,743629151	0,024821453	0,168129254	0,907557035	0,821610591	0,87760647	-0,231659672	0,519575611
ENSFALG00000001161	-0,325930396	-0,513058738	-0,305430605	0,447153016	0,170353443	-0,178629511	-0,227436961	0,012547659	0,176257724	-0,536431046	0,28178332	-0,01275778	0,669716598	-0,216555146	0,205512916	-0,133820299	0,358061385	0,129375784	0,390787715	0,195083384	0,637979203	0,621479363	0,527428162	0,972556317	0,626192833	0,10991931	0,430254727	0,972096898	0,034133736	0,547882881	0,568951566	0,712454216	0,183060694	0,612706474
ENSFALG00000001162	0,362715623	0,639605142	0,006021243	0,663072384	0,456011463	0,422310189	0,936144944	-0,374603163	-0,781305818	-0,634249152	-0,932760479	-0,787597718	-0,073811129	-0,22919194	-0,443685002	0,495017248	0,30296473	0,046433267	0,986829008	0,036630881	0,185307289	0,224071473	6,73E-05	0,286187864	0,007613064	0,048892877	8,24E-05	0,006829746	0,839414941	0,524158751	0,198990939	0,145757496	0,058152207	0,873221352
ENSFALG00000001163	-0,185258994	-0,166967619	0,538415395	-0,654860858	-0,378226636	-0,53142914	-0,756051351	0,105697173	0,409985655	0,492844745	0,71729809	0,954856459	-0,08737642	0,298103977	0,492761596	-0,223730914	0,608370558	0,644771421	0,108357967	0,039884018	0,281175903	0,113917429	0,011403491	0,771353247	0,239310234	0,14781116	0,019535964	1,72E-05	0,810316663	0,402822795	0,147890109	0,534359388	-0,251337243	0,483634299
ENSFALG00000001164	-0,106931643	-0,357635199	-0,178609077	-0,154819847	0,024497943	0,576277938	-0,368508481	0,98866834	0,786376185	0,3983351	0,316489029	0,150542131	0,123256282	-0,209308766	-0,008161405	-0,458188666	0,768743381	0,310289841	0,62151992	0,669333113	0,9464429	0,081213205	0,294725508	7,12E-08	0,006977126	0,254235742	0,3729584	0,678051306	0,734435824	0,561674349	0,982148116	0,182949666	0,283040741	0,428111161
ENSFALG00000001165	0,093165308	0,251958539	0,003131198	0,59137437	0,492849545	0,589261583	0,399465024	0,316295047	-0,073994415	-0,37450754	-0,45328156	-0,404186536	0,136465518	-0,478884259	-0,39320476	-0,013168324	0,797960625	0,482517407	0,993150571	0,071754986	0,147806603	0,073033182	0,252766148	0,373267632	0,839020536	0,286320777	0,188288564	0,246676478	0,706979097	0,161426408	0,260967707	0,971199285	0,336489454	0,34176184
ENSFALG00000001166	-0,613407231	-0,638830225	-0,565250367	-0,138137356	-0,552170783	-0,327969469	-0,258008135	-0,092695401	0,089396141	-0,020556306	0,379498854	-0,01209269	0,359842618	0,459146947	0,605884347	0,309228741	0,059286915	0,046783897	0,088606995	0,703524908	0,097918738	0,354883878	0,471700995	0,798962145	0,806001265	0,955052078	0,279427525	0,973551109	0,307095764	0,181917613	0,063369294	0,384618177	-0,454042466	0,187454781
ENSFALG00000001167	0,343089179	0,552528149	-0,147751692	0,596768714	0,479036985	0,568974817	0,961314205	-0,255706475	-0,665036145	-0,459643052	-0,921390927	-0,849040572	-0,208962331	-0,071813274	-0,541320371	0,398273989	0,33177039	0,097656409	0,683757022	0,068557826	0,16127353	0,08606346	9,35E-06	0,475803634	0,035880385	0,18138467	0,00015181	0,0018858	0,562337023	0,843716104	0,106097545	0,254315359	0,142704232	0,694114288
ENSFALG00000001168	0,267657711	0,236031057	-0,150135326	0,360106702	0,433244566	0,781665191	0,58542375	0,324298563	-0,136796782	-0,231715719	-0,539680596	-0,535721322	-0,050757917	0,08389828	-0,261329249	0,163617576	0,454672192	0,511497739	0,678882206	0,306714809	0,211027286	0,007566689	0,075392669	0,360614521	0,706294286	0,519471709	0,107369797	0,110481154	0,889252677	0,8177589	0,465808784	0,651515228	0,185495774	0,607904185
ENSFALG00000001169	0,759602565	0,790158341	0,444481457	-0,094372615	0,32042648	0,370197543	0,464430462	-0,047482577	-0,289622968	0,223889821	-0,579331827	-0,21002261	-0,618577099	-0,24043713	-0,614171574	-0,085100226	0,01080419	0,006527997	0,198089544	0,795388696	0,366708987	0,292345936	0,176289231	0,896365728	0,416971662	0,534061442	0,079238499	0,560309828	0,056584374	0,503409184	0,058882106	0,815185564	0,235178805	0,513068493
ENSFALG00000001171	0,292814283	0,533783487	0,262716553	0,502865014	0,434308241	-0,178409755	0,580008864	-0,726663632	-0,762050843	-0,610922809	-0,532252409	-0,297052705	-0,051593021	0,092001106	-0,209144561	0,384560941	0,411620437	0,112024391	0,463357183	0,138484439	0,209782297	0,62191557	0,078804959	0,017287651	0,01040415	0,060615362	0,113253209	0,404564031	0,887440201	0,800442389	0,561988409	0,272529395	0,001149669	0,997485102
ENSFALG00000001172	0,238678475	0,680603494	0,371578277	-0,128980773	-0,042777646	0,081479759	0,59902287	-0,50176513	-0,651681607	0,115732376	-0,627173015	-0,23709786	-0,696105912	0,229266782	-0,324703629	0,347988563	0,506631199	0,030295913	0,290408409	0,722501676	0,906594948	0,822941628	0,067249867	0,139490076	0,04119404	0,750199147	0,05227344	0,509534381	0,025354521	0,52401951	0,359979914	0,324451783	-0,220903886	0,539671125
ENSFALG00000001173	0,585475039	0,645779551	-0,015707821	0,633342866	0,619681584	0,565283175	0,928996807	-0,230321212	-0,648038394	-0,561332862	-0,925120089	-0,809261407	-0,113812499	-0,228779802	-0,558947693	0,311615551	0,075360815	0,043702077	0,965647617	0,049317473	0,056017762	0,088584381	0,000101999	0,522059386	0,042730438	0,091333801	0,000125566	0,004567768	0,754235084	0,524925793	0,093019972	0,38076562	0,248177237	0,489332235
ENSFALG00000001174	0,427047844	0,789759931	0,353312853	0,17460924	0,296925414	0,628784081	0,834635767	-0,072581617	-0,600402316	-0,140186468	-0,848991514	-0,448599439	-0,479543687	0,164166419	-0,326977501	0,465541267	0,21836467	0,006574311	0,316594498	0,62947608	0,404775109	0,051490529	0,002665971	0,842061499	0,066457557	0,699297889	0,001888135	0,19346699	0,160766951	0,650408804	0,356427894	0,175119242	-0,104547917	0,773784817
ENSFALG00000001175	-0,404919163	-0,744239759	-0,112447379	-0,355002658	-0,302849316	-0,455215543	-0,98010042	0,405349285	0,818076869	0,337096301	0,964232931	0,708659446	0,408266378	-0,100326667	0,42497389	-0,544545365	0,245738971	0,013564635	0,757108088	0,314121797	0,395007813	0,186173609	6,70E-07	0,245189493	0,00382322	0,340836787	6,86E-06	0,021782138	0,241481076	0,782731114	0,220852534	0,103623207	0,084616326	0,816221393
ENSFALG00000001176	0,666673359	0,747527545	0,120522691	0,433053366	0,483957849	0,578947254	0,922159773	-0,219098432	-0,670951671	-0,428286827	-0,949886226	-0,738019309	-0,242546177	-0,208436359	-0,509371638	0,354085934	0,035262693	0,012936569	0,740152961	0,211251528	0,156394365	0,079485446	0,000146096	0,543074398	0,033682636	0,216886107	2,60E-05	0,014810718	0,499556651	0,563343701	0,132626402	0,315461984	0,133265469	0,713604123
ENSFALG00000001177	-0,004794562	0,342519067	-0,217701975	0,336457859	-0,066872638	0,437417357	0,830840701	-0,250502656	-0,707996166	-0,449834366	-0,772778585	-0,745550379	-0,030954139	0,147988957	0,01936458	0,804489796	0,989512136	0,33262749	0,545712543	0,341810038	0,854368525	0,20616755	0,002905137	0,485136378	0,02196163	0,192093166	0,008773494	0,013311769	0,932352662	0,683271312	0,957655863	0,00501133	-0,405029953	0,245597372
ENSFALG00000001178	0,204466668	0,026030757	0,09112187	0,300038802	0,208714574	0,221966139	0,043324243	0,220760483	0,01490019	-0,484371096	-0,107179249	-0,111212063	0,477096373	-0,469424846	0,118002076	0,027375818	0,570963672	0,943096288	0,802317749	0,399627508	0,562811129	0,537672775	0,905405905	0,539941127	0,967413071	0,155988727	0,768220151	0,759710222	0,16322254	0,17106509	0,745434851	0,940160259	0,096421129	0,791028808
ENSFALG00000001179	-0,11902162	-0,268522812	0,066725026	0,009745945	0,224404119	0,177068424	-0,50077678	0,667800249	0,703099241	0,270968985	0,437505168	0,393286969	0,134818052	-0,366226202	-0,148779553	-0,618899524	0,743297257	0,453159195	0,854687123	0,97868277	0,533097609	0,624580342	0,140397542	0,034841746	0,023318453	0,448893329	0,206065986	0,260859067	0,710387645	0,297957178	0,681653622	0,056418577	0,450004488	0,191904359
ENSFALG00000001180	0,366177356	0,570032221	0,272197903	0,182041977	0,564088024	0,697236011	0,530142471	0,245208263	-0,098787053	0,180375158	-0,575174519	-0,283530192	-0,60322074	0,014409011	-0,713293867	-0,213215257	0,298026549	0,085349975	0,446757115	0,614719469	0,089410536	0,025017544	0,114960399	0,494711814	0,785999865	0,618018116	0,081934428	0,427278122	0,064857791	0,968486831	0,020556142	0,554222809	0,433412509	0,210830434
ENSFALG00000001181	-0,199080806	-0,282073913	0,352348686	-0,668122295	-0,298751337	-0,328330949	-0,841384015	0,376925426	0,718958595	0,768974656	0,753450896	0,870678514	-0,236557315	-0,025300547	0,10260957	-0,64672483	0,581363993	0,429758902	0,318009914	0,034722074	0,401752351	0,354322068	0,002276219	0,282970227	0,019123381	0,009329363	0,011856881	0,001043809	0,510528813	0,944690467	0,777889934	0,043293683	0,104314235	0,774279453
ENSFALG00000001183	-0,59512252	-0,004709787	0,202190848	0,018688902	-0,22247257	-0,319000928	-0,097319916	-0,219900573	-0,144175064	0,041414106	0,120424814	0,28739668	-0,098799182	0,264000816	0,182618371	0,233396908	0,069523439	0,989697571	0,575349744	0,959132304	0,536721103	0,368965539	0,789117543	0,541561313	0,691091382	0,909561863	0,74035788	0,420723974	0,785974101	0,461092799	0,613580223	0,516359103	-0,306097993	0,389700185
ENSFALG00000001184	0,27220406	0,622452475	0,068946939	0,504730397	0,399814143	0,381239567	0,920958294	-0,420416025	-0,787364583	-0,484667638	-0,867627534	-0,662997784	-0,246915741	0,198711063	-0,33757262	0,540852754	0,446746424	0,054612816	0,849893485	0,136789084	0,252313035	0,277044877	0,000155097	0,226376622	0,006857702	0,155698039	0,001141456	0,036659598	0,491614904	0,582080563	0,340111601	0,106459381	-0,051118488	0,888470051
ENSFALG00000001185	0,76303671	0,759875665	0,655955795	-0,021549541	0,555230119	0,101542988	0,280268702	-0,201107277	-0,224259515	0,155364183	-0,382211026	0,066770349	-0,6013239	-0,157996731	-0,659826192	-0,339607965	0,010246047	0,010759039	0,03943942	0,952882265	0,09568744	0,780150908	0,432843323	0,577442506	0,533368536	0,668226253	0,275719979	0,854589298	0,065931647	0,662881342	0,037894625	0,337021729	0,438315372	0,205130247
ENSFALG00000001186	-0,375930692	-0,823727218	-0,441710106	-0,28050995	-0,258312732	0,004076883	-0,727883074	0,669513805	0,862843952	0,334294615	0,746106589	0,328415542	0,401733173	-0,012266943	0,344850448	-0,48641109	0,28434609	0,003394443	0,201236325	0,432430532	0,47115923	0,991081967	0,017008798	0,034208194	0,001307696	0,345118239	0,01320546	0,354190658	0,249830437	0,973170099	0,329129725	0,153995616	0,135221004	0,709553521
[truncated: 10,927 more rows]
