# Supplementary material for: Divergence in expression of a singing-related neuroplasticity gene in the brains of 2 Ficedula flycatchers and their hybrids
Source: G3 (Bethesda). 2024 Dec 13;15(2):jkae293. doi: 10.1093/g3journal/jkae293 (PMC11797017; doi:10.1093/g3journal/jkae293)
Supplement: jkae293_Supplementary_Data [file jkae293_supplementary_data.zip › Table_S6_G3-2024-405380.csv]

gene	gene_name	target	num.nonsyn	num.fix.05kb	utr.5.num.fix	utr.3.num.fix	cds.num.fix	cds_num.fix
ENSFALG00000000804	NBR1	SYT4	1	0	0	0	3	3
ENSFALG00000002263	STXBP4	SYT4	1	0	NA	3	3	3
ENSFALG00000007573	SNCAIP	SYT4	1	1	0	0	1	1
ENSFALG00000012173	PRKN	SYT4	1	0	0	1	1	1
ENSFALG00000000051	IL1B	SYT4	0	0	NA	0	0	0
ENSFALG00000000108	VAMP8	SYT4	0	0	NA	NA	0	0
ENSFALG00000000276	DGUOK	SYT4	0	0	0	0	0	0
ENSFALG00000000392	RARA	SYT4	0	0	0	NA	0	0
ENSFALG00000000611	TXLNA	SYT4	0	0	0	0	0	0
ENSFALG00000000636	HDAC1	SYT4	0	0	0	NA	0	0
ENSFALG00000000674	STAT3	SYT4	0	0	0	NA	0	0
ENSFALG00000001081	KDM1A	SYT4	0	0	NA	0	0	0
ENSFALG00000001150	GRB2	SYT4	0	3	0	0	0	0
ENSFALG00000001221	SUMO2	SYT4	0	0	0	1	0	0
ENSFALG00000001262	SHC1	SYT4	0	0	0	0	0	0
ENSFALG00000001318	SP1	SYT4	0	0	0	0	0	0
ENSFALG00000001447	ABL1	SYT4	0	0	0	0	0	0
ENSFALG00000001540	LAMP2	SYT4	0	0	0	0	0	0
ENSFALG00000001995	CYBRD1	SYT4	0	0	0	8	0	0
ENSFALG00000002013	PRKAA1	SYT4	0	12	2	4	1	1
ENSFALG00000002017	PTGER4	SYT4	0	1	0	4	0	0
ENSFALG00000002035	SMARCC1	SYT4	0	0	0	NA	0	0
ENSFALG00000002293	RHOT1	SYT4	0	0	0	0	0	0
ENSFALG00000002418	PRKCA	SYT4	0	0	NA	NA	0	0
ENSFALG00000002518	GABARAPL2	SYT4	0	2	NA	NA	0	0
ENSFALG00000002557	SYT2	SYT4	0	0	0	0	0	0
ENSFALG00000002588	DUSP16	SYT4	0	0	0	NA	0	0
ENSFALG00000002681	STXBP3	SYT4	0	0	NA	0	0	0
ENSFALG00000002760	RCOR1	SYT4	0	0	0	0	0	0
ENSFALG00000002990	CSF1	SYT4	0	0	0	0	0	0
ENSFALG00000002992	DHX9	SYT4	0	0	0	0	0	0
ENSFALG00000003006	UBE2J1	SYT4	0	0	0	0	0	0
ENSFALG00000003026	NTRK1	SYT4	0	0	NA	0	0	0
ENSFALG00000003087	ATF2	SYT4	0	0	0	0	0	0
ENSFALG00000003169	MAP3K7	SYT4	0	1	0	0	0	0
ENSFALG00000003224	MSLN	SYT4	0	0	NA	NA	0	0
ENSFALG00000003227	NFE2L2	SYT4	0	0	0	NA	0	0
ENSFALG00000003280	FBXW11	SYT4	0	0	0	NA	0	0
ENSFALG00000003340	UBE2G2	SYT4	0	0	0	NA	0	0
ENSFALG00000003410	AGT	SYT4	0	0	0	1	0	0
ENSFALG00000003461	SYT6	SYT4	0	0	0	0	0	0
ENSFALG00000003648	GABARAPL1	SYT4	0	0	0	NA	0	0
ENSFALG00000003718	CD28	SYT4	0	0	0	0	0	0
ENSFALG00000003751	MAP4K4	SYT4	0	0	0	NA	0	0
ENSFALG00000003875	SYTL4	SYT4	0	0	0	0	0	0
ENSFALG00000004008	ADIPOQ	SYT4	0	0	0	0	0	0
ENSFALG00000004208	SMARCA4	SYT4	0	12	NA	0	0	0
ENSFALG00000004621	ZNF335	SYT4	0	0	0	0	0	0
ENSFALG00000004657	ATN1	SYT4	0	0	0	NA	0	0
ENSFALG00000004743	SCGN	SYT4	0	0	0	0	0	0
ENSFALG00000005043	MAPK8IP3	SYT4	0	2	0	NA	0	0
ENSFALG00000005071	ZMYND8	SYT4	0	0	0	0	0	0
ENSFALG00000005346	GSK3B	SYT4	0	2	0	0	0	0
ENSFALG00000005443	STXBP1	SYT4	0	0	0	0	0	0
ENSFALG00000005466	PSEN1	SYT4	0	0	NA	0	0	0
ENSFALG00000005487	ARMC1	SYT4	0	0	0	0	0	0
ENSFALG00000005517	CACNA1B	SYT4	0	1	0	0	0	0
ENSFALG00000005524	PSMD4	SYT4	0	0	0	NA	0	0
ENSFALG00000005574	PLCG1	SYT4	0	1	0	NA	0	0
ENSFALG00000005585	MAPK10	SYT4	0	0	NA	0	0	0
ENSFALG00000005643	SNAP23	SYT4	0	0	0	NA	0	0
ENSFALG00000005716	HNRNPD	SYT4	0	1	NA	0	0	0
ENSFALG00000005812	HSPA8	SYT4	0	0	0	0	0	0
ENSFALG00000005974	DNAJC5	SYT4	0	1	0	NA	1	1
ENSFALG00000006032	NFKBIA	SYT4	0	0	NA	0	0	0
ENSFALG00000006059	SNCA	SYT4	0	0	0	0	0	0
ENSFALG00000006146	GOSR1	SYT4	0	0	0	0	0	0
ENSFALG00000006196	MAPK8IP1	SYT4	0	0	0	NA	0	0
ENSFALG00000006237	ARRB1	SYT4	0	0	NA	NA	0	0
ENSFALG00000006272	F2	SYT4	0	1	0	0	0	0
ENSFALG00000006590	NTF3	SYT4	0	0	0	0	0	0
ENSFALG00000006682	REST	SYT4	0	0	0	0	0	0
ENSFALG00000006722	PAX3	SYT4	0	0	0	0	0	0
ENSFALG00000006782	CCT6B	SYT4	0	0	0	0	0	0
ENSFALG00000006987	NGFR	SYT4	0	0	NA	NA	0	0
ENSFALG00000007033	PLAU	SYT4	0	0	0	0	0	0
ENSFALG00000007113	STX1A	SYT4	0	0	0	NA	0	0
ENSFALG00000007135	MAP3K8	SYT4	0	0	NA	0	0	0
ENSFALG00000007199	TARDBP	SYT4	0	15	0	NA	0	0
ENSFALG00000007313	ADORA2A	SYT4	0	0	0	0	0	0
ENSFALG00000007448	PCYT1A	SYT4	0	0	0	NA	0	0
ENSFALG00000007475	MAPK8	SYT4	0	0	0	NA	0	0
ENSFALG00000007579	NSF	SYT4	0	0	0	0	0	0
ENSFALG00000007690	MAPK9	SYT4	0	0	0	NA	0	0
ENSFALG00000007700	SRRM4	SYT4	0	0	NA	0	0	0
ENSFALG00000007803	SQSTM1	SYT4	0	0	0	1	0	0
ENSFALG00000007825	VAMP4	SYT4	0	0	0	0	0	0
ENSFALG00000007874	UBE2L3	SYT4	0	0	0	0	0	0
ENSFALG00000008028	05-Sep	SYT4	0	4	0	NA	0	0
ENSFALG00000008030	STX6	SYT4	0	0	NA	NA	0	0
ENSFALG00000008153	NUFIP1	SYT4	0	0	0	0	0	0
ENSFALG00000008272	ITM2B	SYT4	0	0	0	0	0	0
ENSFALG00000008301	FXR1	SYT4	0	0	0	0	0	0
ENSFALG00000008380	SCN2A	SYT4	0	0	0	NA	1	1
ENSFALG00000008405	KPNA3	SYT4	0	1	0	0	0	0
ENSFALG00000008495	TNIK	SYT4	0	1	0	0	0	0
ENSFALG00000008602	STMN2	SYT4	0	0	0	0	0	0
ENSFALG00000008647	RALYL	SYT4	0	0	0	0	0	0
ENSFALG00000008656	BTRC	SYT4	0	0	0	NA	0	0
ENSFALG00000008847	CSNK1A1	SYT4	0	0	0	0	0	0
ENSFALG00000008937	HSPA4	SYT4	0	0	0	0	0	0
ENSFALG00000009164	SGTA	SYT4	0	0	0	0	0	0
ENSFALG00000009474	UBE2D2	SYT4	0	1	0	NA	0	0
ENSFALG00000009741	HTT	SYT4	0	0	NA	0	0	0
ENSFALG00000009840	VAMP3	SYT4	0	0	0	0	0	0
ENSFALG00000010006	MFN2	SYT4	0	0	0	0	1	1
ENSFALG00000010053	CTBP1	SYT4	0	0	NA	0	0	0
ENSFALG00000010070	IFNG	SYT4	0	0	NA	NA	0	0
ENSFALG00000010198	CCT2	SYT4	0	0	0	0	0	0
ENSFALG00000010330	SRPK2	SYT4	0	0	0	0	0	0
ENSFALG00000010394	SV2B	SYT4	0	1	0	NA	0	0
ENSFALG00000010476	SYT1	SYT4	0	5	2	1	0	0
ENSFALG00000010528	PINK1	SYT4	0	0	NA	NA	0	0
ENSFALG00000010634	DUSP6	SYT4	0	0	0	0	0	0
ENSFALG00000010709	UBE2N	SYT4	0	0	0	2	0	0
ENSFALG00000010751	HMG20A	SYT4	0	0	0	0	0	0
ENSFALG00000010754	VAPB	SYT4	0	1	0	NA	0	0
ENSFALG00000010788	SIN3A	SYT4	0	0	0	0	0	0
ENSFALG00000010975	HDAC2	SYT4	0	0	0	0	0	0
ENSFALG00000010979	MAP3K1	SYT4	0	17	0	0	0	0
ENSFALG00000011049	SNAP25	SYT4	0	0	0	0	0	0
ENSFALG00000011200	MAP2K4	SYT4	0	1	NA	0	0	0
ENSFALG00000011207	EFEMP1	SYT4	0	0	0	0	0	0
ENSFALG00000011221	RBM41	SYT4	0	0	0	0	0	0
ENSFALG00000011528	HNRNPU	SYT4	0	0	0	NA	0	0
ENSFALG00000011609	HMG20B	SYT4	0	0	0	0	0	0
ENSFALG00000011742	DUSP8	SYT4	0	1	0	NA	0	0
ENSFALG00000011745	CASP3	SYT4	0	0	0	0	0	0
ENSFALG00000011801	STX7	SYT4	0	0	0	0	0	0
ENSFALG00000011958	APP	SYT4	0	0	0	0	0	0
ENSFALG00000012046	ILF2	SYT4	0	0	0	NA	0	0
ENSFALG00000012079	NEDD4	SYT4	0	0	0	0	0	0
ENSFALG00000012085	FMR1	SYT4	0	0	0	0	0	0
ENSFALG00000012106	TMEM185A	SYT4	0	1	0	1	0	0
ENSFALG00000012127	HSPA13	SYT4	0	0	0	0	0	0
ENSFALG00000012131	STX3	SYT4	0	0	NA	NA	0	0
ENSFALG00000012259	PRKAA2	SYT4	0	0	NA	0	0	0
ENSFALG00000012268	BDNF	SYT4	0	0	0	0	0	0
ENSFALG00000012283	CCK	SYT4	0	0	0	0	0	0
ENSFALG00000012305	ESR1	SYT4	0	0	0	NA	0	0
ENSFALG00000012426	SHC3	SYT4	0	8	NA	0	1	1
ENSFALG00000012435	TRAF6	SYT4	0	0	0	NA	0	0
ENSFALG00000012510	STON2	SYT4	0	0	0	0	0	0
ENSFALG00000012540	MAP1LC3A	SYT4	0	3	0	NA	0	0
ENSFALG00000012688	CDC5L	SYT4	0	0	0	0	0	0
ENSFALG00000012845	FN1	SYT4	0	0	0	0	0	0
ENSFALG00000012848	DPF2	SYT4	0	0	0	NA	0	0
ENSFALG00000012890	MAP3K5	SYT4	0	0	0	0	0	0
ENSFALG00000013070	CDK5	SYT4	0	0	0	0	0	0
ENSFALG00000013134	MAP1LC3C	SYT4	0	0	0	0	0	0
ENSFALG00000013296	FBXO7	SYT4	0	0	0	NA	0	0
ENSFALG00000013740	LLGL1	SYT4	0	0	NA	0	0	0
ENSFALG00000013869	SIN3B	SYT4	0	0	0	NA	0	0
ENSFALG00000013949	GET4	SYT4	0	0	0	0	0	0
ENSFALG00000013990	STK11	SYT4	0	0	NA	0	0	0
ENSFALG00000014049	SMG1	SYT4	0	0	0	0	0	0
ENSFALG00000014204	CHRM4	SYT4	0	0	NA	NA	0	0
ENSFALG00000014433	ADRB2	SYT4	0	0	NA	NA	0	0
ENSFALG00000014661	NGF	SYT4	0	1	NA	NA	0	0
ENSFALG00000015113	JUN	SYT4	0	0	NA	NA	0	0
ENSFALG00000015116	FZD2	SYT4	0	0	NA	NA	0	0
ENSFALG00000015119	TOB1	SYT4	0	3	NA	NA	0	0
ENSFALG00000000511	CREB3L2	RIMS3	1	7	0	NA	2	2
ENSFALG00000000018	RAF1	RIMS3	0	0	0	NA	0	0
ENSFALG00000000051	IL1B	RIMS3	0	0	NA	0	0	0
ENSFALG00000000243	LPAR1	RIMS3	0	6	0	NA	0	0
ENSFALG00000000364	YAP1	RIMS3	0	0	0	NA	0	0
ENSFALG00000000635	CNP	RIMS3	0	2	NA	NA	1	1
ENSFALG00000000636	HDAC1	RIMS3	0	0	0	NA	0	0
ENSFALG00000000664	RIMS3	RIMS3	0	0	0	0	0	0
ENSFALG00000000900	CREB3L3	RIMS3	0	0	0	NA	0	0
ENSFALG00000001318	SP1	RIMS3	0	0	0	0	0	0
ENSFALG00000001412	TAF8	RIMS3	0	0	0	NA	0	0
ENSFALG00000001772	KLHDC2	RIMS3	0	0	0	0	0	0
ENSFALG00000002215	CREB3	RIMS3	0	0	0	0	0	0
ENSFALG00000002410	DMD	RIMS3	0	1	0	0	0	0
ENSFALG00000002517	GATA4	RIMS3	0	0	0	0	0	0
ENSFALG00000002577	TAT	RIMS3	0	1	NA	NA	1	1
ENSFALG00000002609	UBQLN4	RIMS3	0	0	NA	0	0	0
ENSFALG00000002758	FAM135B	RIMS3	0	0	0	NA	0	0
ENSFALG00000002834	MARK3	RIMS3	0	2	NA	NA	0	0
ENSFALG00000002974	AKT1	RIMS3	0	0	NA	0	0	0
ENSFALG00000003100	PDGFC	RIMS3	0	1	0	2	0	0
ENSFALG00000003386	LNX1	RIMS3	0	0	0	0	0	0
ENSFALG00000003513	TSC2	RIMS3	0	0	0	NA	0	0
ENSFALG00000003689	PPARD	RIMS3	0	0	0	NA	0	0
ENSFALG00000003700	IL1RL1	RIMS3	0	0	0	0	0	0
ENSFALG00000003704	TRMT9B	RIMS3	0	0	0	NA	0	0
ENSFALG00000003722	UHRF1BP1	RIMS3	0	0	NA	0	0	0
ENSFALG00000003761	BRAF	RIMS3	0	0	0	NA	0	0
ENSFALG00000003839	HDAC4	RIMS3	0	0	0	NA	0	0
ENSFALG00000004124	CASP8	RIMS3	0	0	0	NA	0	0
ENSFALG00000004225	AR	RIMS3	0	0	0	NA	0	0
ENSFALG00000004414	IPO5	RIMS3	0	0	0	0	0	0
ENSFALG00000004449	RAB3IL1	RIMS3	0	0	0	0	0	0
ENSFALG00000004539	VWF	RIMS3	0	1	0	NA	0	0
ENSFALG00000004552	DNTTIP1	RIMS3	0	0	0	0	0	0
ENSFALG00000004608	MAP3K3	RIMS3	0	1	NA	NA	0	0
ENSFALG00000005012	TRAF2	RIMS3	0	1	0	0	0	0
ENSFALG00000005095	NRG1	RIMS3	0	1	NA	2	1	1
ENSFALG00000005145	RIPK2	RIMS3	0	0	0	0	0	0
ENSFALG00000005311	WWTR1	RIMS3	0	0	NA	0	0	0
ENSFALG00000005366	YWHAB	RIMS3	0	0	0	0	0	0
ENSFALG00000005643	SNAP23	RIMS3	0	0	0	NA	0	0
ENSFALG00000005860	YWHAZ	RIMS3	0	0	NA	0	0	0
ENSFALG00000005974	DNAJC5	RIMS3	0	1	0	NA	1	1
ENSFALG00000005999	RIMS2	RIMS3	0	0	0	0	0	0
ENSFALG00000006032	NFKBIA	RIMS3	0	0	NA	0	0	0
ENSFALG00000006059	SNCA	RIMS3	0	0	0	0	0	0
ENSFALG00000006105	NLRX1	RIMS3	0	0	0	NA	0	0
ENSFALG00000006355	FOS	RIMS3	0	0	0	NA	0	0
ENSFALG00000006364	TRAF4	RIMS3	0	0	0	0	0	0
ENSFALG00000006505	BANP	RIMS3	0	0	0	NA	0	0
ENSFALG00000006634	YWHAQ	RIMS3	0	0	0	0	0	0
ENSFALG00000006691	YWHAE	RIMS3	0	0	0	0	0	0
ENSFALG00000006722	PAX3	RIMS3	0	0	0	0	0	0
ENSFALG00000006849	IRS1	RIMS3	0	0	NA	NA	0	0
ENSFALG00000007337	IL1RAP	RIMS3	0	0	0	NA	0	0
ENSFALG00000007388	YWHAH	RIMS3	0	2	0	0	0	0
ENSFALG00000007778	TBX5	RIMS3	0	0	0	NA	0	0
ENSFALG00000007792	TBX3	RIMS3	0	0	0	NA	0	0
ENSFALG00000007924	PPP2CA	RIMS3	0	4	0	0	0	0
ENSFALG00000008037	PSMD2	RIMS3	0	0	0	0	0	0
ENSFALG00000008136	NFKB1	RIMS3	0	0	0	0	2	2
ENSFALG00000008301	FXR1	RIMS3	0	0	0	0	0	0
ENSFALG00000008312	XBP1	RIMS3	0	0	NA	NA	0	0
ENSFALG00000008600	FOXO1	RIMS3	0	0	NA	NA	0	0
ENSFALG00000008761	RHOA	RIMS3	0	0	0	0	0	0
ENSFALG00000008813	NKX2-5	RIMS3	0	0	0	0	0	0
ENSFALG00000008815	BNIP1	RIMS3	0	0	0	0	0	0
ENSFALG00000008958	NR3C1	RIMS3	0	0	0	NA	0	0
ENSFALG00000009033	RNF123	RIMS3	0	0	0	0	0	0
ENSFALG00000009204	THRB	RIMS3	0	0	0	NA	0	0
ENSFALG00000009557	CRMP1	RIMS3	0	0	NA	0	0	0
ENSFALG00000009741	HTT	RIMS3	0	0	NA	0	0	0
ENSFALG00000009942	TMEM25	RIMS3	0	1	NA	NA	0	0
ENSFALG00000010083	IL22	RIMS3	0	0	NA	NA	0	0
ENSFALG00000010230	RAB3IP	RIMS3	0	0	0	0	0	0
ENSFALG00000010247	MEF2C	RIMS3	0	7	0	NA	1	1
ENSFALG00000010415	ZDHHC17	RIMS3	0	0	NA	0	0	0
ENSFALG00000010521	PPFIA2	RIMS3	0	0	0	0	0	0
ENSFALG00000010661	IRF5	RIMS3	0	0	NA	0	0	0
ENSFALG00000010853	TRAF3IP2	RIMS3	0	0	0	0	0	0
ENSFALG00000010989	XPO1	RIMS3	0	0	0	0	0	0
ENSFALG00000011049	SNAP25	RIMS3	0	0	0	0	0	0
ENSFALG00000011169	MYOCD	RIMS3	0	0	NA	0	0	0
ENSFALG00000011461	HEY2	RIMS3	0	0	0	NA	0	0
ENSFALG00000011490	HAND2	RIMS3	0	0	0	0	0	0
ENSFALG00000011550	CALR	RIMS3	0	0	0	0	0	0
ENSFALG00000011622	L3MBTL3	RIMS3	0	0	0	0	0	0
ENSFALG00000011699	OGT	RIMS3	0	0	0	0	0	0
ENSFALG00000011882	MYO5C	RIMS3	0	0	0	0	0	0
ENSFALG00000011936	TLR3	RIMS3	0	0	0	0	0	0
ENSFALG00000011958	APP	RIMS3	0	0	0	0	0	0
ENSFALG00000012069	IRF7	RIMS3	0	0	NA	0	0	0
ENSFALG00000012074	MARK1	RIMS3	0	0	0	0	0	0
ENSFALG00000012145	HRAS	RIMS3	0	0	0	0	0	0
ENSFALG00000012273	LIN7C	RIMS3	0	0	NA	0	0	0
ENSFALG00000012739	AAR2	RIMS3	0	0	NA	NA	0	0
ENSFALG00000013169	PDHB	RIMS3	0	0	NA	NA	0	0
ENSFALG00000014247	SFN	RIMS3	0	0	NA	NA	0	0
ENSFALG00000014732	GJA5	RIMS3	0	0	NA	NA	0	0
ENSFALG00000014733	SPRY2	RIMS3	0	0	NA	NA	0	0
ENSFALG00000015113	JUN	RIMS3	0	0	NA	NA	0	0
ENSFALG00000015119	TOB1	RIMS3	0	3	NA	NA	0	0
ENSFALG00000015301	GJA1	RIMS3	0	1	NA	NA	0	0
