# Supplementary material for: Divergence in expression of a singing-related neuroplasticity gene in the brains of 2 Ficedula flycatchers and their hybrids
Source: G3 (Bethesda). 2024 Dec 13;15(2):jkae293. doi: 10.1093/g3journal/jkae293 (PMC11797017; doi:10.1093/g3journal/jkae293)
Supplement: jkae293_Supplementary_Data [file jkae293_supplementary_data.zip › Table_S7_G3-2024-405380.xlsx]

## Sheet: CREB3L2
position	collared	pied	aa substitution	domain	source
1	Stop	Stop
2	T	T
3	G	G
4	L	L
5	I	I
6	D	D
7	P	P
8	A	A
9	A	A
10	D	D
11	W	W
12	H	H
13	R	R
14	Stop	Stop
15	P	P
16	G	G
17	H	H
18	I	I
19	Stop	Stop
20	N	N
21	C	C
22	S	S
23	D	D
24	L	L
25	F	F
26	S	S
27	P	P
28	V	V
29	A	A
30	G	G
31	Met	Met
32	T	T
33	D	D
34	R	R
35	Q	Q
36	G	G
37	D	D
38	K	K
39	L	L
40	S	S
41	P	P
42	A	A
43	F	F
44	L	L
45	S	S
46	P	P
47	Q	Q
48	H	H
49	F	F
50	T	T
51	E	E
52	F	F
53	L	L
54	D	D
55	E	E
56	F	F
57	S	S
58	P	P
59	D	D
60	V	V
61	L	L
62	G	G
63	Q	Q
64	L	L
65	L	L
66	N	N
67	D	D
68	P	P
69	F	F
70	L	L
71	S	S
72	E	E
73	K	K
74	N	N
75	E	E
76	I	I
77	Met	Met
78	E	E
79	V	V
80	E	E
81	L	L
82	S	S
83	P	P
84	A	A
85	S	S
86	P	P
87	A	A
88	P	P
89	L	L
90	I	I
91	Q	Q
92	A	A
93	E	E
94	H	H
95	S	S
96	Y	Y
97	S	S
98	L	L
99	C	C
100	G	G
101	D	D
102	S	S
103	R	R
104	P	P
105	Q	Q
106	P	S	P -> S
107	P	P
108	L	L
109	T	T
110	H	H
111	I	I
112	S	S
113	T	T
114	D	D
115	D	D
116	N	N
117	F	F
118	N	N
119	E	E
120	G	G
121	D	D
122	L	L
123	E	E
124	N	N
125	E	E
126	E	E
127	W	W
128	R	R
129	L	L
130	A	A
131	T	T
132	E	E
133	F	F
134	T	T
135	S	S
136	A	A
137	A	A
138	I	I
139	K	K
140	T	T
141	E	E
142	P	P
143	G	G
144	L	L
145	C	C
146	E	E
147	T	T
148	S	S
149	G	G
150	L	L
151	A	A
152	P	P
153	S	S
154	V	V
155	T	T
156	L	L
157	T	T
158	I	I
159	T	T
160	A	A
161	Met	Met
162	S	S
163	L	L
164	E	E
165	G	G
166	E	E
167	Q	Q
168	P	P
169	E	E
170	L	L
171	Q	Q
172	T	T
173	D	D
174	A	A
175	V	V
176	Met	Met
177	K	K
178	P	P
179	L	L
180	Met	Met
181	Q	Q
182	K	K
183	V	V
184	L	L
185	P	P
186	E	E
187	I	I
188	K	K
189	L	L
190	E	E
191	P	P
192	H	H
193	E	E
194	V	V
195	D	D
196	Q	Q
197	F	F
198	L	L
199	N	N
200	L	L
201	S	S
202	S	S
203	K	K
204	E	E
205	A	A
206	V	V
207	D	D
208	P	P
209	L	L
210	H	H
211	L	L
212	P	P
213	P	P
214	T	T
215	P	P
216	P	P
217	S	S
218	S	S
219	H	H
220	G	G
221	S	S
222	D	D
223	S	S
224	E	E
225	G	G
226	G	G
227	Q	Q
228	S	S
229	P	P
230	A	A
231	R	R
232	S	S
233	L	L
234	P	P
235	P	P
236	S	S
237	S	S
238	P	P
239	V	V
240	Q	Q
241	H	H
242	Q	Q
243	A	A
244	T	T
245	A	A
246	K	K
247	V	V
248	V	V
249	S	S
250	R	R
251	T	T
252	A	A
253	A	A
254	V	V
255	L	L
256	S	S
257	N	N
258	S	S
259	P	P
260	L	L
261	L	L
262	T	T
263	A	A
264	P	P
265	H	H
266	K	K
267	L	L
268	Q	Q
269	G	G
270	T	T
271	G	G
272	P	P
273	L	L
274	I	I
275	L	L
276	T	T
277	E	E
278	E	E
279	E	E
280	K	K
281	R	R
282	T	T
283	L	L
284	I	I
285	A	A
286	E	E
287	G	G
288	Y	Y
289	P	P
290	I	I
291	P	P
292	T	T
293	K	K
294	L	L
295	P	P
296	L	L
297	T	T
298	K	K
299	A	A
300	E	E
301	E	E		BRLZ domain	SMART
302	K	K		BRLZ domain	SMART
303	V	V		BRLZ domain	SMART
304	L	L		BRLZ domain	SMART
305	K	K		BRLZ domain	SMART
306	K	K		BRLZ domain	SMART
307	I	I		BRLZ domain	SMART
308	R	R		BRLZ domain	SMART
309	R	R		BRLZ domain	SMART
310	K	K		BRLZ domain	SMART
311	I	I		BRLZ domain	SMART
312	K	K		BRLZ domain	SMART
313	N	N		BRLZ domain	SMART
314	K	K		BRLZ domain	SMART
315	I	I		BRLZ domain	SMART
316	S	S		BRLZ domain	SMART
317	A	A		BRLZ domain	SMART
318	Q	Q		BRLZ domain	SMART
319	E	E		BRLZ domain	SMART
320	S	S		BRLZ domain	SMART
321	R	R		BRLZ domain	SMART
322	R	R		BRLZ domain	SMART
323	K	K		BRLZ domain	SMART
324	K	K		BRLZ domain	SMART
325	K	K		BRLZ domain	SMART
326	E	E		BRLZ domain	SMART
327	Y	Y		BRLZ domain	SMART
328	Met	Met		BRLZ domain	SMART
329	D	D		BRLZ domain	SMART
330	S	S		BRLZ domain	SMART
331	L	L		BRLZ domain	SMART
332	E	E		BRLZ domain	SMART
333	K	K		BRLZ domain	SMART
334	K	K		BRLZ domain	SMART
335	V	V		BRLZ domain	SMART
336	E	E		BRLZ domain	SMART
337	T	T		BRLZ domain	SMART
338	C	C		BRLZ domain	SMART
339	S	S		BRLZ domain	SMART
340	N	N		BRLZ domain	SMART
341	E	E		BRLZ domain	SMART
342	N	N		BRLZ domain	SMART
343	S	S		BRLZ domain	SMART
344	E	E		BRLZ domain	SMART
345	L	L		BRLZ domain	SMART
346	R	R		BRLZ domain	SMART
347	K	K		BRLZ domain	SMART
348	K	K		BRLZ domain	SMART
349	V	V		BRLZ domain	SMART
350	E	E		BRLZ domain	SMART
351	V	V		BRLZ domain	SMART
352	L	L		BRLZ domain	SMART
353	E	E		BRLZ domain	SMART
354	N	N		BRLZ domain	SMART
355	T	T		BRLZ domain	SMART
356	N	N		BRLZ domain	SMART
357	R	R		BRLZ domain	SMART
358	T	T		BRLZ domain	SMART
359	L	L		BRLZ domain	SMART
360	L	L		BRLZ domain	SMART
361	Q	Q		BRLZ domain	SMART
362	Q	Q		BRLZ domain	SMART
363	L	L		BRLZ domain	SMART
364	Q	Q		BRLZ domain	SMART
365	R	R		BRLZ domain	SMART
366	L	L
367	Q	Q
368	A	A
369	Met	Met
370	V	V
371	A	A
372	G	G
373	K	K
374	V	V
375	S	S
376	R	R
377	S	S
378	C	C
379	K	K
380	A	A
381	A	A
382	S	S
383	T	T
384	Q	Q
385	T	T
386	G	G
387	T	T
388	C	C
389	L	L
390	Met	Met
391	Met	Met
392	V	V
393	V	V
394	L	L
395	C	C
396	F	F
397	A	A
398	V	V
399	V	V
400	F	F
401	G	G
402	S	S
403	F	F
404	S	S
405	Q	Q
406	S	S
407	C	C
408	G	G
409	P	P
410	Y	Y
411	P	P
412	S	S
413	A	A
414	T	T
415	K	K
416	Met	Met
417	V	V
418	L	L
419	P	P
420	R	R
421	Q	Q
422	H	H
423	S	S
424	S	S
425	L	L
426	E	E
427	S	S
428	Y	Y
429	T	T
430	D	D
431	S	S
432	I	I
433	V	V
434	R	R
435	S	S
436	R	R
437	S	S
438	L	L
439	L	L
440	I	I
441	Y	Y
442	E	E
443	E	E
444	P	P
445	H	H
446	Q	Q
447	Q	Q
448	E	E
449	E	E
450	P	P
451	A	A
452	S	S
453	P	P
454	I	I
455	S	S
456	F	F
457	A	A
458	D	D
459	R	R
460	S	S
461	D	D
462	R	R
463	Q	Q
464	T	T
465	D	D
466	T	T
467	S	S
468	K	K
469	F	F
470	T	T
471	T	T
472	L	L
473	S	S
474	L	L
475	E	E
476	A	A
477	V	V
478	S	S
479	G	G
480	T	T
481	Q	Q
482	Q	Q
483	D	D
484	D	D
485	I	I
486	Met	Met
487	Q	Q
488	F	F
489	T	T
490	I	I
491	A	A
492	N	N
493	E	E
494	T	T
495	R	R
496	P	P
497	E	E
498	K	K
499	S	S
500	V	V
501	L	L
502	L	L
503	G	G
504	L	L
505	Q	Q
506	Q	Q
507	H	H
508	R	R
509	V	V
510	N	N
511	S	S
512	E	E
513	L	L
514	E	E
515	G	G
516	N	N
517	E	E
518	T	T
519	L	L
520	K	K
521	I	I
522	I	I
523	E	E
524	I	I
525	D	D
526	R	R
527	R	R
528	V	V
529	N	N
530	A	A
531	T	T
532	S	S
533	Stop	Stop

## Sheet: NBR1
position	collared	pied	aa substitution	domain	source
1	S	S
2	P	P
3	D	D
4	V	V
5	R	R
6	G	G
7	R	R
8	G	G
9	V	V
10	C	C
11	A	A
12	R	R
13	A	A
14	P	P
15	R	R
16	S	S
17	V	V
18	Y	Y
19	C	C
20	C	C
21	G	G
22	S	S
23	A	A
24	A	A
25	P	P
26	W	W
27	L	L
28	R	R
29	L	L
30	P	P
31	T	T
32	N	N
33	R	R
34	S	S
35	G	G
36	G	G
37	R	R
38	D	D
39	E	E
40	Stop	Stop
41	Q	Q
42	E	E
43	A	A
44	P	P
45	P	P
46	I	I
47	G	G
48	A	A
49	R	R
50	G	G
51	G	G
52	Q	Q
53	G	G
54	A	A
55	G	G
56	C	C
57	P	P
58	R	R
59	A	A
60	A	A
61	Met	Met
62	L	L
63	C	C
64	L	L
65	P	P
66	G	G
67	A	A
68	L	L
69	A	A
70	P	P
71	L	L
72	P	P
73	P	P
74	A	A
75	P	P
76	R	R
77	E	E
78	R	R
79	A	A
80	Met	Met
81	E	E
82	P	P
83	R	R		PB1	SMART
84	V	V		PB1	SMART
85	A	A		PB1	SMART
86	L	L		PB1	SMART
87	R	R		PB1	SMART
88	V	V		PB1	SMART
89	T	T		PB1	SMART
90	C	C		PB1	SMART
91	R	R		PB1	SMART
92	G	G		PB1	SMART
93	D	D		PB1	SMART
94	S	S		PB1	SMART
95	R	R		PB1	SMART
96	T	T		PB1	SMART
97	F	F		PB1	SMART
98	L	L		PB1	SMART
99	V	V		PB1	SMART
100	S	S		PB1	SMART
101	D	D		PB1	SMART
102	P	P		PB1	SMART
103	A	A		PB1	SMART
104	H	H		PB1	SMART
105	T	T		PB1	SMART
106	A	A		PB1	SMART
107	W	W		PB1	SMART
108	A	A		PB1	SMART
109	D	D		PB1	SMART
110	V	V		PB1	SMART
111	E	E		PB1	SMART
112	A	A		PB1	SMART
113	Met	Met		PB1	SMART
114	V	V		PB1	SMART
115	R	R		PB1	SMART
116	V	V		PB1	SMART
117	S	S		PB1	SMART
118	F	F		PB1	SMART
119	G	G		PB1	SMART
120	L	L		PB1	SMART
121	D	D		PB1	SMART
122	S	S		PB1	SMART
123	I	I		PB1	SMART
124	Q	Q		PB1	SMART
125	I	I		PB1	SMART
126	K	K		PB1	SMART
127	Y	Y		PB1	SMART
128	I	I		PB1	SMART
129	D	D		PB1	SMART
130	E	E		PB1	SMART
131	D	D		PB1	SMART
132	N	N		PB1	SMART
133	D	D		PB1	SMART
134	E	E		PB1	SMART
135	V	V		PB1	SMART
136	S	S		PB1	SMART
137	V	V		PB1	SMART
138	N	N		PB1	SMART
139	S	S		PB1	SMART
140	K	K		PB1	SMART
141	E	E		PB1	SMART
142	E	E		PB1	SMART
143	Y	Y		PB1	SMART
144	E	E		PB1	SMART
145	E	E		PB1	SMART
146	A	A		PB1	SMART
147	L	L		PB1	SMART
148	K	K		PB1	SMART
149	I	I		PB1	SMART
150	A	A		PB1	SMART
151	V	V		PB1	SMART
152	K	K		PB1	SMART
153	Q	Q		PB1	SMART
154	G	G		PB1	SMART
155	N	N		PB1	SMART
156	Q	Q		PB1	SMART
157	L	L		PB1	SMART
158	Q	Q		PB1	SMART
159	Met	Met		PB1	SMART
160	N	N		PB1	SMART
161	A	A		PB1	SMART
162	Y	Y		PB1	SMART
163	E	E		PB1	SMART
164	K	K		PB1	SMART
165	N	N
166	S	S
167	S	S
168	H	H
169	A	A
170	L	L
171	Q	Q
172	L	L
173	H	H
174	E	E
175	K	K
176	I	I
177	V	V
178	T	T
179	E	E
180	K	K
181	L	L
182	V	V
183	P	P
184	L	L
185	K	K
186	D	D
187	E	E
188	K	K
189	K	K
190	P	P
191	L	L
192	L	L
193	H	H
194	Y	Y
195	S	S
196	Met	Met
197	L	L
198	A	A
199	Q	Q
200	G	G
201	L	L
202	E	E
203	E	E
204	E	E
205	L	L
206	K	K
207	N	N
208	D	D
209	E	E
210	E	E
211	L	L
212	T	T
213	I	I
214	Q	Q
215	Q	Q
216	K	K
217	L	L
218	N	N
219	Q	Q
220	T	T
221	R	R
222	T	T
223	E	E
224	S	S
225	T	T
226	N	N
227	E	E
228	N	N
229	P	P
230	P	P
231	E	E
232	W	W
233	F	F
234	T	T
235	S	S
236	Y	Y
237	L	L
238	E	E
239	T	T
240	F	F
241	R	R
242	E	E
243	Q	Q
244	V	V
245	V	V
246	K	K
247	E	E
248	T	T
249	V	V
250	E	E
251	R	R
252	L	L
253	E	E
254	Q	Q
255	K	K
256	L	L
257	Y	Y
258	E	E
259	K	K
260	L	L
261	V	V
262	H	H
263	H	H
264	S	S
265	Q	Q
266	P	P
267	A	A
268	D	D
269	C	C
270	C	C
271	E	E
272	S	S
273	S	S
274	V	V
275	P	P
276	A	A
277	A	A
278	A	A
279	A	A
280	G	G
281	T	T
282	Q	Q
283	S	S
284	P	P
285	S	S
286	G	G
287	S	S
288	S	S
289	G	G
290	Q	Q
291	G	G
292	D	D
293	W	W		ZnF_ZZ	SMART
294	D	D		ZnF_ZZ	SMART
295	W	W		ZnF_ZZ	SMART
296	L	L		ZnF_ZZ	SMART
297	Met	Met		ZnF_ZZ	SMART
298	C	C		ZnF_ZZ	SMART
299	C	C		ZnF_ZZ	SMART
300	C	C		ZnF_ZZ	SMART
301	S	S		ZnF_ZZ	SMART
302	C	C		ZnF_ZZ	SMART
303	Q	Q		ZnF_ZZ	SMART
304	A	A		ZnF_ZZ	SMART
305	R	R		ZnF_ZZ	SMART
306	I	I		ZnF_ZZ	SMART
307	V	V		ZnF_ZZ	SMART
308	G	G		ZnF_ZZ	SMART
309	V	V		ZnF_ZZ	SMART
310	R	R		ZnF_ZZ	SMART
311	Y	Y		ZnF_ZZ	SMART
312	Q	Q		ZnF_ZZ	SMART
313	C	C		ZnF_ZZ	SMART
314	S	S		ZnF_ZZ	SMART
315	L	L		ZnF_ZZ	SMART
316	C	C		ZnF_ZZ	SMART
317	P	P		ZnF_ZZ	SMART
318	A	A		ZnF_ZZ	SMART
319	Y	Y		ZnF_ZZ	SMART
320	N	N		ZnF_ZZ	SMART
321	I	I		ZnF_ZZ	SMART
322	C	C		ZnF_ZZ	SMART
323	E	E		ZnF_ZZ	SMART
324	E	E		ZnF_ZZ	SMART
325	C	C		ZnF_ZZ	SMART
326	E	E		ZnF_ZZ	SMART
327	A	A		ZnF_ZZ	SMART
328	G	G		ZnF_ZZ	SMART
329	T	T		ZnF_ZZ	SMART
330	Y	Y		ZnF_ZZ	SMART
331	A	A		ZnF_ZZ	SMART
332	H	H		ZnF_ZZ	SMART
333	D	D		ZnF_ZZ	SMART
334	P	P		ZnF_ZZ	SMART
335	N	N		ZnF_ZZ	SMART
336	H	H		ZnF_ZZ	SMART
337	V	V		ZnF_ZZ	SMART
338	L	L		ZnF_ZZ	SMART
339	L	L
340	K	K
341	L	L
342	R	R
343	R	R
344	P	P
345	I	I
346	P	P
347	C	C
348	V	V
349	T	T
350	D	D
351	N	N
352	Y	Y
353	S	S
354	L	L
355	A	A
356	E	E
357	L	L
358	S	S
359	P	P
360	R	R
361	L	L
362	P	P
363	A	A
364	T	T
365	L	L
366	E	E
367	Q	Q
368	V	V
369	R	R		CC	SMART
370	L	L		CC	SMART
371	Q	Q		CC	SMART
372	K	K		CC	SMART
373	Q	Q		CC	SMART
374	Met	Met		CC	SMART
375	D	D		CC	SMART
376	K	K		CC	SMART
377	R	R		CC	SMART
378	F	F		CC	SMART
379	L	L		CC	SMART
380	K	K		CC	SMART
381	A	A		CC	SMART
382	E	E		CC	SMART
383	K	K		CC	SMART
384	Q	Q		CC	SMART
385	R	R		CC	SMART
386	L	L		CC	SMART
387	R	R		CC	SMART
388	A	A		CC	SMART
389	E	E		CC	SMART
390	K	K		CC	SMART
391	K	K		CC	SMART
392	Q	Q		CC	SMART
393	R	R		CC	SMART
394	K	K		CC	SMART
395	A	A		CC	SMART
396	E	E		CC	SMART
397	V	V		CC	SMART
398	R	R		CC	SMART
399	E	E		CC	SMART
400	L	L		CC	SMART
401	K	K		CC	SMART
402	K	K		CC	SMART
403	Q	Q		CC	SMART
404	L	L		CC	SMART
405	K	K		CC	SMART
406	L	L		CC	SMART
407	H	H		CC	SMART
408	R	R		CC	SMART
409	K	K		CC	SMART
410	I	I		CC	SMART
411	H	H
412	L	L
413	W	W
414	N	N
415	S	S
416	I	I
417	H	H
418	V	V
419	L	L
420	E	E
421	T	T
422	N	N
423	G	G
424	S	S
425	A	A
426	T	T
427	L	L
428	T	T
429	S	S
430	E	E
431	S	S
432	L	L
433	Q	Q
434	P	P
435	S	S
436	N	N
437	F	F
438	L	L
439	S	S
440	P	P
441	N	N
442	Q	Q
443	P	P
444	F	F
445	Q	Q
446	A	A
447	I	I
448	V	V
449	P	P
450	T	T
451	L	L
452	S	S
453	A	A
454	V	V
455	F	F
456	V	V
457	D	D
458	E	E
459	N	N
460	L	L
461	P	P
462	D	D
463	G	G
464	T	T
465	H	H
466	L	L
467	K	K
468	P	P
469	G	G
470	T	T
471	K	K
472	F	F
473	I	I
474	K	K
475	H	H
476	W	W
477	R	R
478	Met	Met
479	K	K
480	N	N
481	T	T
482	G	G
483	N	N
484	V	V
485	E	E
486	W	W
487	S	S
488	S	S
489	D	D
490	T	T
491	K	K
492	L	L
493	K	K
494	L	L
495	Met	Met
496	W	W
497	G	G
498	N	N
499	L	L
500	T	T
501	L	L
502	A	A
503	S	S
504	S	S
505	E	E
506	K	K
507	K	K
508	D	D
509	V	V
510	L	L
511	V	V
512	P	P
513	S	S
514	L	L
515	P	P
516	S	S
517	G	G
518	Q	Q
519	V	V
520	G	G
521	T	T
522	V	V
523	S	S
524	V	V
525	E	E
526	F	F
527	V	V
528	A	A
529	P	P
530	N	N
531	I	I
532	E	E
533	G	G
534	T	T
535	Y	Y
536	T	T
537	S	S
538	H	H
539	W	W
540	R	R
541	L	L
542	S	S
543	H	H
544	R	R
545	G	G
546	E	E
547	Q	Q
548	F	F
549	G	G
550	P	P
551	R	R
552	I	I
553	W	W
554	C	C
555	S	S
556	I	I
557	V	V
558	V	V
559	D	D
560	P	P
561	S	S
562	P	P
563	A	A
564	A	A
565	D	D
566	Y	Y
567	I	I
568	E	E
569	S	S
570	D	D
571	W	W
572	K	K
573	D	D
574	S	S
575	D	D
576	S	S
577	C	C
578	Q	Q
579	K	K
580	S	S
581	R	R
582	A	A
583	S	S
584	R	R
585	T	T
586	K	K
587	Q	Q
588	D	D
589	T	T
590	S	S
591	L	L
592	K	K
593	T	T
594	E	E
595	T	T
596	G	G
597	A	A
598	Q	Q
599	L	L
600	I	I
601	G	G
602	E	E
603	V	V
604	A	A
605	E	E
606	Q	Q
607	A	A
608	E	E
609	I	I
610	P	P
611	L	L
612	P	P
613	N	N
614	V	V
615	P	P
616	L	L
617	K	K
618	I	I
619	K	K
620	N	N
621	L	L
622	P	P
623	S	S
624	E	E
625	R	R
626	E	E
627	F	F
628	Y	Y
629	I	I
630	P	P
631	S	S
632	V	V
633	D	D
634	L	L
635	L	L
636	T	T
637	A	A
638	Q	Q
639	D	D
640	L	L
641	L	L
642	S	S
643	F	F
644	E	E
645	L	L
646	L	L
647	D	D
648	I	I
649	N	N
650	I	I
651	V	V
652	Q	Q
653	E	E
654	L	L
655	E	E
656	R	R
657	V	V
658	P	P
659	H	H
660	N	N
661	T	T
662	P	P
663	V	V
664	D	D
665	Met	Met
666	T	T
667	P	P
668	C	C
669	Met	Met
670	S	S
671	P	P
672	L	L
673	P	P
674	R	R
675	D	D
676	S	S
677	P	P
678	L	L
679	L	L
680	E	E
681	K	K
682	P	P
683	G	G
684	L	L
685	G	G
686	Q	Q
687	I	I
688	E	E
689	E	E
690	E	E
691	N	N
692	E	E
693	G	G
694	S	S
695	G	G
696	F	F
697	K	K
698	L	L
699	V	V
700	P	P
701	G	G
702	Met	Met
703	A	A
704	E	E
705	A	A
706	C	C
707	L	L
708	S	S
709	V	V
710	D	D
711	S	S
712	S	S
713	V	V
714	V	V
715	K	K
716	V	V
717	K	K
718	A	A
719	E	E
720	H	H
721	A	A
722	L	L
723	N	N
724	Q	Q
725	E	E
726	E	E
727	G	G
728	E	E
729	E	E
730	D	D
731	Met	Met
732	S	S
733	G	G
734	T	T
735	Q	Q
736	F	F
737	V	V
738	C	C
739	E	E
740	T	T
741	V	V
742	I	I
743	R	R
744	S	S
745	L	L
746	T	T
747	L	L
748	D	D
749	A	A
750	A	A
751	P	P
752	D	D
753	H	H
754	K	K
755	P	P
756	P	P
757	Q	Q
758	K	K
759	N	N
760	P	P
761	K	K
762	I	I
763	L	L
764	Q	Q
765	N	N
766	S	S
767	L	L
768	Q	Q
769	T	T
770	L	L
771	Q	Q
772	D	D
773	T	T
774	F	F
775	S	S
776	C	C
777	N	N
778	Met	Met
779	I	I
780	N	N
781	E	E
782	E	E
783	S	S
784	P	P
785	Met	Met
786	V	V
787	N	N
788	S	S
789	N	N
790	S	S
791	T	T
792	S	S
793	K	K
794	K	K
795	E	E
796	A	A
797	K	K
798	I	I
799	H	H
800	Q	Q
801	S	S
802	E	E
803	P	P
804	V	V
805	T	T
806	E	E
807	N	N
808	S	S
809	C	C
810	G	G
811	D	D
812	L	L
813	P	P
814	L	L
815	S	S
816	D	D
817	E	E
818	N	N
819	T	T
820	S	S
821	P	P
822	H	H
823	S	S
824	G	G
825	A	A
826	G	G
827	N	N
828	G	G
829	D	D
830	E	E
831	E	E
832	E	E
833	D	D
834	D	D
835	K	K
836	D	D
837	D	D
838	V	V
839	Q	Q
840	S	S
841	Q	Q
842	C	C
843	S	S
844	S	S
845	A	A
846	S	S
847	S	S
848	E	E
849	D	D
850	Y	Y
851	I	I
852	I	I
853	I	I
854	L	L
855	P	P
856	E	E
857	C	C
858	F	F
859	D	D
860	T	T
861	S	S
862	R	R
863	P	P
864	L	L
865	G	G
866	D	D
867	S	S
868	Met	Met
869	Y	Y
870	S	S
871	S	S
872	A	A
873	L	L
874	S	S
875	Q	Q
876	P	P
877	G	G
878	V	V
879	E	E
880	K	K
881	T	T
882	G	G
883	E	E
884	P	P
885	E	E
886	T	T
887	A	A
888	E	E
889	N	N
890	P	P
891	E	E
892	G	G
893	G	G
894	S	S
895	Q	Q
896	P	P
897	Q	Q
898	I	I
899	R	R
900	R	R
901	D	D
902	S	S
903	D	D
904	T	T
905	L	L
906	T	T
907	T	T
908	S	S
909	Q	Q
910	T	T
911	L	L
912	A	A
913	A	A
914	V	V
915	P	P
916	L	L
917	T	T
918	P	P
919	V	A	V -> A
920	T	T
921	V	V
922	D	D
923	S	S
924	L	L
925	P	P
926	Q	Q
927	A	A
928	Q	Q
929	R	R
930	N	N
931	L	L
932	S	S
933	S	S
934	L	L
935	Q	Q
936	N	N
937	S	S
938	I	I
939	F	F
940	Q	Q
941	E	E
942	P	P
943	N	N
944	T	T
945	P	P
946	A	A
947	S	S
948	E	E
949	N	N
950	I	I
951	S	S
952	S	S
953	A	A
954	P	P
955	H	H
956	D	D
957	Q	Q
958	I	I
959	Q	Q
960	K	K
961	E	E
962	E	E
963	P	P
964	S	S
965	G	G
966	E	E
967	D	D
968	N	N
969	H	H
970	G	G
971	P	P
972	G	G
973	S	S
974	S	S
975	A	A
976	F	F
977	L	L
978	T	T
979	K	K
980	F	F
981	S	S
982	E	E
983	Y	Y
984	P	P
985	R	R
986	Y	Y
987	P	P
988	Q	Q
989	G	G
990	S	S
991	S	S
992	I	I
993	A	A
994	G	G
995	E	E
996	L	L
997	Met	Met
998	K	K
999	G	G
1000	A	A
1001	L	L
1002	S	S
1003	V	V
1004	A	A
1005	A	A
1006	S	S
1007	A	A
1008	Y	Y
1009	K	K
1010	A	A
1011	L	L
1012	F	F
1013	A	A
1014	G	G
1015	P	P
1016	P	P
1017	I	I
1018	I	I
1019	E	E
1020	Q	Q
1021	Q	Q
1022	P	P
1023	A	A
1024	A	A
1025	P	P
1026	E	E
1027	E	E
1028	Q	Q
1029	T	T
1030	A	A
1031	A	A
1032	L	L
1033	L	L
1034	S	S
1035	S	S
1036	L	L
1037	C	C
1038	E	E
1039	Met	Met
1040	G	G
1041	F	F
1042	C	C
1043	D	D
1044	R	R
1045	Q	Q
1046	L	L
1047	N	N
1048	L	L
1049	W	W
1050	L	L
1051	L	L
1052	K	K
1053	K	K
1054	H	H
1055	N	N
1056	N	N
1057	N	N
1058	Met	Met
1059	I	I
1060	E	E
1061	V	V
1062	V	V
1063	T	T
1064	E	E
1065	L	L
1066	L	L
1067	Q	Q
1068	I	I
1069	S	S
1070	N	N
1071	R	R
1072	D	D
1073	W	W
1074	Y	Y
1075	S	S
1076	R	R
1077	C	C
1078	Stop	Stop
1079	A	A
1080	C	C
1081	L	L
1082	V	V
1083	E	E
1084	R	R
1085	G	G
1086	I	I
1087	V	V
1088	F	F
1089	I	I
1090	E	E
1091	Stop	Stop
1092	T	T
1093	L	L
1094	I	I
1095	K	K
1096	E	E
1097	C	C
1098	K	K
1099	S	S
1100	S	S
1101	R	R
1102	L	L
1103	L	L
1104	L	L
1105	N	N
1106	A	A
1107	V	V
1108	W	W
1109	R	R
1110	F	F
1111	G	G
1112	L	L
1113	K	K
1114	L	L
1115	Q	Q
1116	L	L
1117	F	F
1118	F	F
1119	E	E
1120	H	H
1121	L	L
1122	T	T
1123	T	T
1124	S	S
1125	F	F
1126	F	F
1127	F	F
1128	F	F
1129	F	F
1130	S	S
1131	P	P
1132	H	H
1133	G	G
1134	N	N
1135	V	V
1136	K	K
1137	Q	Q
1138	P	P
1139	L	L
1140	W	W
1141	H	H
1142	L	L
1143	L	L
1144	K	K
1145	W	W
1146	I	I
1147	P	P
1148	E	E
1149	F	F
1150	Q	Q
1151	L	L
1152	L	L
1153	F	F
1154	G	G
1155	P	P
1156	H	H
1157	S	S
1158	Stop	Stop
1159	Met	Met
1160	S	S
1161	S	S
1162	L	L
1163	Stop	Stop
1164	I	I
1165	S	S
1166	N	N
1167	F	F
1168	R	R
1169	S	S
1170	N	N
1171	P	P
1172	F	F
1173	T	T
1174	R	R
1175	E	E
1176	S	S
1177	C	C
1178	R	R
1179	T	T
1180	K	K
1181	L	L
1182	C	C
1183	T	T
1184	R	R
1185	Met	Met
1186	R	R
1187	T	T
1188	S	S
1189	H	H
1190	F	F
1191	I	I
1192	V	V
1193	Y	Y
1194	T	T
1195	L	L
1196	F	F
1197	F	F
1198	L	L
1199	G	G
1200	S	S
1201	W	W
1202	Q	Q
1203	F	F
1204	F	F
1205	V	V
1206	G	G
1207	L	L
1208	L	L
1209	A	A
1210	L	L
1211	E	E
1212	Stop	Stop
1213	K	K
1214	P	P
1215	V	V
1216	Stop	Stop
1217	N	N
1218	A	A
1219	A	A
1220	V	V
1221	K	K
1222	S	S
1223	S	S
1224	P	P
1225	A	A
1226	Stop	Stop
1227	F	F
1228	T	T
1229	G	G
1230	D	D
1231	A	A
1232	Stop	Stop
1233	N	N
1234	Stop	Stop
1235	E	E
1236	F	F
1237	L	L
1238	F	F
1239	L	L
1240	L	L
1241	R	R
1242	I	I
1243	L	L
1244	V	V
1245	I	I
1246	G	G
1247	F	F
1248	P	P
1249	Met	Met
1250	Stop	Stop
1251	D	D
1252	R	R
1253	I	I
1254	N	N
1255	C	C
1256	K	K
1257	I	I
1258	Stop	Stop
1259	I	I
1260	C	C
1261	H	H
1262	F	F
1263	T	T
1264	K	K
1265	K	K
1266	K	K
1267	N	N
1268	L	L
1269	L	L
1270	I	I
1271	E	E
1272	E	E
1273	S	S
1274	H	H
1275	L	L
1276	E	E
1277	S	S
1278	K	K
1279	D	D
1280	F	F
1281	Stop	Stop
1282	K	K
1283	D	D
1284	Stop	Stop
1285	K	K
1286	C	C
1287	L	L
1288	T	T
1289	A	A
1290	V	V
1291	K	K
1292	L	L
1293	Met	Met
1294	N	N
1295	T	T
1296	S	S
1297	K	K
1298	A	A
1299	V	V
1300	A	A
1301	C	C
1302	C	C
1303	S	S
1304	R	R
1305	Met	Met
1306	K	K
1307	Q	Q
1308	E	E
1309	N	N
1310	N	N
1311	H	H
1312	Q	Q
1313	Q	Q
1314	L	L
1315	N	N
1316	Q	Q
1317	Stop	Stop
1318	Stop	Stop
1319	Stop	Stop
1320	C	C
1321	T	T
1322	P	P
1323	D	D
1324	L	L
1325	Stop	Stop
1326	Q	Q
1327	Stop	Stop
1328	K	K
1329	Y	Y
1330	N	N
1331	L	L
1332	H	H
1333	K	K
1334	I	I
1335	F	F
1336	C	C
1337	Stop	Stop
1338	K	K
1339	Q	Q
1340	I	I
1341	V	V
1342	R	R
1343	V	V
1344	G	G
1345	K	K
1346	A	A
1347	F	F
1348	L	L
1349	E	E
1350	I	I
1351	F	F
1352	T	T
1353	G	G
1354	S	S
1355	L	L
1356	Stop	Stop
1357	K	K
1358	Y	Y
1359	Stop	Stop
1360	K	K
1361	F	F
1362	D	D
1363	H	H
1364	Y	Y
1365	L	L
1366	F	F
1367	S	S
1368	L	L
1369	Stop	Stop
1370	C	C
1371	K	K
1372	H	H
1373	F	F
1374	T	T
1375	L	L
1376	L	L
1377	I	I
1378	P	P
1379	H	H
1380	K	K
1381	K	K
1382	C	C
1383	K	K
1384	N	N
1385	V	V
1386	Stop	Stop
1387	E	E
1388	P	P
1389	R	R
1390	P	P
1391	E	E
1392	L	L
1393	E	E
1394	Y	Y
1395	K	K
1396	F	F
1397	C	C
1398	Stop	Stop
1399	C	C
1400	L	L
1401	G	G
1402	Met	Met
1403	E	E
1404	R	R
1405	Met	Met
1406	L	L
1407	E	E
1408	A	A
1409	G	G
1410	I	I
1411	T	T
1412	Stop	Stop
1413	L	L
1414	Y	Y
1415	I	I
1416	S	S
1417	V	V
1418	Stop	Stop
1419	K	K
1420	Met	Met
1421	H	H
1422	Stop	Stop
1423	L	L
1424	K	K
1425	H	H
1426	F	F
1427	Q	Q
1428	Met	Met
1429	Y	Y
1430	S	S
1431	V	V
1432	L	L
1433	Stop	Stop
1434	W	W
1435	F	F
1436	Stop	Stop
1437	L	L
1438	V	V
1439	L	L
1440	C	C
1441	F	F
1442	C	C
1443	S	S
1444	H	H
1445	V	V
1446	C	C
1447	R	R
1448	I	I
1449	N	N
1450	F	F
1451	S	S
1452	H	H
1453	K	K
1454	I	I
1455	F	F
1456	R	R
1457	C	C
1458	P	P
1459	Y	Y
1460	L	L
1461	I	I
1462	W	W
1463	K	K
1464	S	S
1465	K	K
1466	N	N
1467	S	S
1468	F	F
1469	L	L
1470	N	N
1471	V	V
1472	L	L
1473	R	R
1474	D	D
1475	L	L
1476	I	I
1477	L	L
1478	K	K
1479	N	N
1480	D	D
1481	R	R
1482	N	N
1483	E	E
1484	H	H
1485	Q	Q
1486	T	T
1487	L	L
1488	L	L
1489	C	C
1490	S	S
1491	G	G
1492	V	V
1493	S	S
1494	I	I
1495	D	D
1496	N	N
1497	S	S
1498	S	S
1499	E	E
1500	F	F
1501	S	S
1502	L	L
1503	S	S
1504	A	A
1505	G	G
1506	Y	Y
1507	S	S
1508	F	F
1509	G	G
1510	F	F
1511	V	V
1512	L	L
1513	I	I
1514	F	F
1515	K	K
1516	Stop	Stop
1517	Met	Met
1518	F	F
1519	F	F
1520	P	P
1521	C	C
1522	C	C
1523	S	S
1524	K	K
1525	T	T
1526	P	P
1527	L	L
1528	I	I
1529	L	L
1530	K	K
1531	Y	Y
1532	F	F
1533	I	I
1534	L	L
1535	L	L
1536	L	L
1537	L	L
1538	Q	Q
1539	T	T
1540	S	S
1541	V	V
1542	L	L
1543	F	F
1544	C	C
1545	H	H
1546	S	S
1547	I	I
1548	A	A
1549	E	E
1550	A	A
1551	V	V
1552	S	S
1553	V	V
1554	L	L
1555	W	W
1556	L	L
1557	T	T
1558	S	S
1559	Y	Y
1560	Q	Q
1561	Stop	Stop
1562	L	L
1563	F	F
1564	K	K
1565	R	R
1566	L	L
1567	S	S
1568	T	T
1569	H	H
1570	K	K
1571	E	E
1572	K	K
1573	I	I
1574	P	P
1575	L	L
1576	K	K
1577	Stop	Stop
1578	L	L
1579	K	K
1580	K	K
1581	R	R
1582	N	N
1583	V	V
1584	P	P
1585	Y	Y
1586	H	H
1587	F	F
1588	R	R
1589	F	F
1590	K	K
1591	P	P
1592	I	I
1593	F	F
1594	I	I
1595	D	D
1596	C	C
1597	G	G
1598	R	R
1599	Y	Y
1600	T	T
1601	L	L
1602	K	K
1603	C	C
1604	L	L
1605	F	F
1606	Stop	Stop
1607	N	N
1608	T	T
1609	V	V
1610	E	E
1611	V	V
1612	F	F
1613	C	C
1614	S	S
1615	V	V
1616	S	S
1617	H	H
1618	L	L
1619	S	S
1620	V	V
1621	H	H
1622	H	H
1623	Y	Y
1624	N	N
1625	C	C
1626	V	V
1627	L	L
1628	W	W
1629	T	T
1630	S	S
1631	Stop	Stop
1632	R	R
1633	S	S
1634	F	F
1635	C	C
1636	N	N
1637	F	F
1638	P	P
1639	P	P
1640	L	L
1641	L	L
1642	G	G
1643	C	C
1644	V	V
1645	I	I
1646	L	L
1647	S	S
1648	I	I
1649	F	F
1650	Stop	Stop
1651	L	L
1652	Met	Met
1653	P	P
1654	T	T
1655	L	L
1656	E	E
1657	Q	Q
1658	G	G
1659	G	G
1660	G	G
1661	K	K
1662	W	W
1663	E	E
1664	Stop	Stop
1665	N	N
1666	A	A
1667	E	E
1668	A	A
1669	D	D
1670	D	D
1671	T	T
1672	L	L
1673	E	E
1674	A	A
1675	Stop	Stop
1676	C	C
1677	G	G
1678	Y	Y
1679	L	L
1680	L	L
1681	G	G
1682	S	S
1683	L	L
1684	W	W
1685	P	P
1686	S	S
1687	R	R
1688	T	T
1689	H	H
1690	V	V
1691	R	R
1692	H	H
1693	V	V
1694	Y	Y
1695	L	L
1696	C	C
1697	T	T
1698	W	W
1699	N	N
1700	A	A
1701	D	D
1702	V	V
1703	F	F
1704	Y	Y
1705	K	K
1706	I	I
1707	Stop	Stop
1708	K	K
1709	Stop	Stop
1710	N	N
1711	I	I
1712	Stop	Stop
1713	G	G
1714	G	G
1715	T	T
1716	L	L
1717	Y	Y
1718	C	C
1719	G	G
1720	L	L
1721	K	K
1722	Q	Q
1723	Q	Q
1724	V	V
1725	Stop	Stop
1726	D	D
1727	A	A
1728	V	V
1729	L	L
1730	F	F
1731	R	R
1732	L	L
1733	L	L
1734	F	F
1735	T	T
1736	R	R
1737	V	V
1738	Stop	Stop
1739	Met	Met
1740	L	L
1741	Y	Y
1742	A	A
1743	Q	Q
1744	A	A
1745	Stop	Stop
1746	D	D
1747	R	R
1748	Y	Y
1749	F	F
1750	S	S
1751	V	V
1752	G	G
1753	F	F
1754	V	V
1755	Y	Y
1756	F	F
1757	V	V
1758	N	N
1759	G	G
1760	C	C
1761	Met	Met
1762	I	I
1763	Stop	Stop
1764	F	F
1765	I	I
1766	I	I
1767	Y	Y
1768	S	S
1769	I	I
1770	E	E
1771	Q	Q
1772	Met	Met
1773	Stop	Stop
1774	T	T
1775	L	L
1776	Y	Y
1777	L	L
1778	I	I
1779	L	L
1780	G	G
1781	E	E
1782	H	H
1783	R	R
1784	G	G
1785	W	W
1786	D	D
1787	G	G
1788	V	V
1789	P	P
1790	G	G
1791	P	P
1792	S	S
1793	L	L
1794	A	A
1795	T	T
1796	A	A
1797	R	R
1798	S	S
1799	T	T
1800	Q	Q
1801	P	P
1802	Q	Q
1803	L	L
1804	L	L
1805	Q	Q
1806	P	P
1807	G	G
1808	T	T
1809	E	E
1810	E	E
1811	L	L
1812	R	R
1813	L	L
1814	L	L
1815	L	L
1816	L	L
1817	F	F
1818	C	C
1819	A	A
1820	R	R
1821	G	G
1822	V	V
1823	T	T
1824	P	P
1825	T	T
1826	T	T
1827	L	L
1828	G	G
1829	V	V
1830	P	P
1831	S	S
1832	A	A
1833	R	R
1834	G	G
1835	S	S
1836	L	L
1837	T	T
1838	S	S
1839	L	L
1840	P	P
1841	L	L
1842	L	L
1843	E	E
1844	T	T
1845	E	E
1846	A	A
1847	P	P
1848	S	S
1849	H	H
1850	F	F
1851	E	E
1852	E	E
1853	S	S
1854	V	V
1855	Y	Y
1856	Met	Met
1857	A	A
1858	V	V
1859	T	T
1860	I	I
1861	C	C
1862	S	S
1863	T	T
1864	P	P
1865	A	A
1866	G	G
1867	V	V
1868	V	V
1869	Met	Met
1870	V	V
1871	R	R
1872	S	S
1873	T	T
1874	P	P
1875	G	G
1876	C	C
1877	K	K
1878	R	R
1879	Q	Q
1880	K	K
1881	A	A
1882	R	R
1883	D	D
1884	S	S
1885	G	G
1886	F	F
1887	I	I
1888	Q	Q
1889	Q	Q
1890	K	K
1891	A	A
1892	A	A
1893	Met	Met
1894	Q	Q

## Sheet: PRKN
position	collared	pied	aa substitution	domain	source
1	V	V		UBQ	SMART
2	F	F		UBQ	SMART
3	V	V		UBQ	SMART
4	R	R		UBQ	SMART
5	F	F		UBQ	SMART
6	N	N		UBQ	SMART
7	S	S		UBQ	SMART
8	S	S		UBQ	SMART
9	H	H		UBQ	SMART
10	G	G		UBQ	SMART
11	F	F		UBQ	SMART
12	P	P		UBQ	SMART
13	V	V		UBQ	SMART
14	E	E		UBQ	SMART
15	V	V		UBQ	SMART
16	G	G		UBQ	SMART
17	L	L		UBQ	SMART
18	D	D		UBQ	SMART
19	S	S		UBQ	SMART
20	S	S		UBQ	SMART
21	I	I		UBQ	SMART
22	L	L		UBQ	SMART
23	Q	Q		UBQ	SMART
24	L	L		UBQ	SMART
25	K	K		UBQ	SMART
26	E	E		UBQ	SMART
27	A	A		UBQ	SMART
28	V	V		UBQ	SMART
29	A	A		UBQ	SMART
30	Q	Q		UBQ	SMART
31	R	R		UBQ	SMART
32	Q	Q		UBQ	SMART
33	G	G		UBQ	SMART
34	V	V		UBQ	SMART
35	P	P		UBQ	SMART
36	A	A		UBQ	SMART
37	D	D		UBQ	SMART
38	Q	Q		UBQ	SMART
39	L	L		UBQ	SMART
40	R	R		UBQ	SMART
41	V	V		UBQ	SMART
42	I	I		UBQ	SMART
43	F	F		UBQ	SMART
44	A	A		UBQ	SMART
45	G	G		UBQ	SMART
46	R	R		UBQ	SMART
47	E	E		UBQ	SMART
48	L	L		UBQ	SMART
49	S	S		UBQ	SMART
50	N	N		UBQ	SMART
51	D	D		UBQ	SMART
52	L	L		UBQ	SMART
53	T	T		UBQ	SMART
54	L	L		UBQ	SMART
55	Q	Q		UBQ	SMART
56	N	N		UBQ	SMART
57	C	C		UBQ	SMART
58	D	D		UBQ	SMART
59	L	L		UBQ	SMART
60	A	A		UBQ	SMART
61	Q	Q		UBQ	SMART
62	Q	Q		UBQ	SMART
63	S	S		UBQ	SMART
64	I	I		UBQ	SMART
65	V	V		UBQ	SMART
66	H	H		UBQ	SMART
67	I	I		UBQ	SMART
68	V	V		UBQ	SMART
69	Q	Q		UBQ	SMART
70	S	S		UBQ	SMART
71	P	P
72	Q	Q
73	N	N
74	S	S
75	Q	Q
76	N	N
77	K	K
78	E	E
79	K	K
80	T	T
81	E	E
82	D	D
83	S	S
84	C	C
85	I	I
86	G	G
87	G	G
88	V	V
89	P	P
90	K	K
91	T	T
92	L	L
93	K	K
94	R	R
95	E	E
96	P	P
97	E	E
98	S	S
99	L	L
100	T	T
101	R	R
102	I	I
103	D	D
104	L	L
105	S	S
106	T	T
107	S	S
108	I	I
109	L	L
110	P	P
111	S	S
112	V	V
113	S	S
114	A	A
115	G	G
116	L	L
117	A	A
118	V	V
119	I	I
120	L	L
121	D	D
122	P	P
123	G	G
124	K	K
125	N	N
126	S	S
127	V	V
128	S	S
129	L	L
130	P	P
131	S	S
132	E	E
133	K	K
134	S	S
135	A	A
136	G	G
137	A	A
138	A	A
139	S	S
140	Y	Y
141	N	N
142	S	S
143	F	F
144	Y	Y
145	V	V
146	F	F
147	C	C
148	K	K
149	N	N
150	F	F
151	C	C
152	Q	Q
153	A	A
154	V	V
155	K	K
156	P	P
157	G	G
158	K	K
159	L	L
160	R	R
161	V	V
162	R	R
163	C	C
164	S	S
165	V	V
166	C	C
167	K	K
168	Q	Q
169	G	G
170	T	T
171	L	L
172	T	T
173	L	L
174	A	A
175	R	R
176	G	G
177	P	P
178	S	S
179	C	C
180	W	W
181	D	D
182	D	D
183	V	V
184	L	L
185	I	I
186	P	P
187	N	N
188	R	R
189	I	I
190	G	G
191	G	G
192	V	V
193	C	C
194	Q	Q
195	S	S
196	R	R
197	G	G
198	C	C
199	T	T
200	G	G
201	N	N
202	V	V
203	A	A
204	E	E
205	F	F
206	Y	Y
207	F	F
208	K	K
209	C	C
210	G	G
211	A	A
212	H	H
213	P	P
214	T	T
215	A	A
216	D	D
217	S	S
218	E	E
219	T	T
220	S	S
221	V	V
222	A	A
223	L	L
224	N	N
225	L	L
226	V	V
227	T	T
228	T	T
229	N	N
230	S	S
231	R	R
232	C	C
233	I	I
234	T	T
235	C	C
236	I	I
237	T	T
238	C	C
239	T	T
240	D	D
241	I	I
242	R	R
243	S	S
244	P	P
245	V	V
246	L	L
247	V	V
248	F	F
249	Q	Q
250	C	C
251	V	V
252	H	H
253	R	R
254	H	H
255	V	V
256	I	I
257	C	C
258	L	L
259	D	D
260	C	C
261	F	F
262	H	H
263	L	L
264	Y	Y
265	C	C
266	V	V
267	T	T
268	Met	Met
269	L	L
270	N	N
271	D	D
272	R	R
273	Q	Q
274	F	F
275	I	I
276	H	H
277	D	D
278	P	P
279	E	E
280	L	L
281	G	G
282	Y	Y
283	S	S
284	L	L
285	P	P
286	C	C
287	V	V
288	A	A
289	G	G
290	C	C
291	P	P
292	D	D
293	S	S
294	L	L
295	I	I
296	K	K
297	E	E
298	L	L
299	H	H
300	H	H
301	F	F
302	R	R
303	I	I
304	L	L
305	G	G
306	E	E
307	E	E
308	Q	Q
309	Y	Y
310	G	G		IBR	SMART
311	R	R		IBR	SMART
312	Y	Y		IBR	SMART
313	Q	Q		IBR	SMART
314	R	R		IBR	SMART
315	Y	Y		IBR	SMART
316	G	G		IBR	SMART
317	A	A		IBR	SMART
318	E	E		IBR	SMART
319	E	E		IBR	SMART
320	C	C		IBR	SMART
321	V	V		IBR	SMART
322	L	L		IBR	SMART
323	Q	Q		IBR	SMART
324	Met	Met		IBR	SMART
325	G	G		IBR	SMART
326	G	G		IBR	SMART
327	V	V		IBR	SMART
328	L	L		IBR	SMART
329	C	C		IBR	SMART
330	P	P		IBR	SMART
331	S	S		IBR	SMART
332	P	P		IBR	SMART
333	G	G		IBR	SMART
334	C	C		IBR	SMART
335	G	G		IBR	SMART
336	A	A		IBR	SMART
337	G	G		IBR	SMART
338	L	L		IBR	SMART
339	L	L		IBR	SMART
340	P	P		IBR	SMART
341	E	E		IBR	SMART
342	P	P		IBR	SMART
343	G	G		IBR	SMART
344	L	L		IBR	SMART
345	R	R		IBR	SMART
346	R	R		IBR	SMART
347	I	I		IBR	SMART
348	V	V		IBR	SMART
349	C	C		IBR	SMART
350	E	E		IBR	SMART
351	P	P		IBR	SMART
352	G	G		IBR	SMART
353	N	N		IBR	SMART
354	G	G		IBR	SMART
355	I	I		IBR	SMART
356	G	G		IBR	SMART
357	C	C		IBR	SMART
358	G	G		IBR	SMART
359	S	S		IBR	SMART
360	V	V		IBR	SMART
361	F	F		IBR	SMART
362	C	C		IBR	SMART
363	R	R		IBR	SMART
364	E	E		IBR	SMART
365	C	C		IBR	SMART
366	K	K		IBR	SMART
367	E	E		IBR	SMART
368	E	E		IBR	SMART
369	F	F		IBR	SMART
370	H	H		IBR	SMART
371	E	E		IBR	SMART
372	G	G		IBR	SMART
373	E	E		IBR	SMART
374	C	C		IBR	SMART
375	N	N
376	S	S
377	L	L
378	L	L
379	S	S
380	P	P
381	Q	E	Q -> E
382	G	G
383	A	A
384	V	V
385	A	A
386	Q	Q
387	G	G
388	Y	Y
389	A	A
390	V	V
391	D	D
392	E	E
393	H	H
394	A	A
395	A	A
396	Met	Met
397	Q	Q
398	A	A		IBR	SMART
399	R	R		IBR	SMART
400	W	W		IBR	SMART
401	E	E		IBR	SMART
402	E	E		IBR	SMART
403	A	A		IBR	SMART
404	S	S		IBR	SMART
405	R	R		IBR	SMART
406	E	E		IBR	SMART
407	T	T		IBR	SMART
408	I	I		IBR	SMART
409	K	K		IBR	SMART
410	K	K		IBR	SMART
411	T	T		IBR	SMART
412	T	T		IBR	SMART
413	K	K		IBR	SMART
414	P	P		IBR	SMART
415	C	C		IBR	SMART
416	P	P		IBR	SMART
417	N	N		IBR	SMART
418	C	C		IBR	SMART
419	N	N		IBR	SMART
420	I	I		IBR	SMART
421	P	P		IBR	SMART
422	V	V		IBR	SMART
423	E	E		IBR	SMART
424	K	K		IBR	SMART
425	N	N		IBR	SMART
426	G	G		IBR	SMART
427	G	G		IBR	SMART
428	C	C		IBR	SMART
429	Met	Met		IBR	SMART
430	H	H		IBR	SMART
431	Met	Met		IBR	SMART
432	K	K		IBR	SMART
433	C	C		IBR	SMART
434	P	P		IBR	SMART
435	R	R		IBR	SMART
436	P	P		IBR	SMART
437	Q	Q		IBR	SMART
438	C	C		IBR	SMART
439	R	R		IBR	SMART
440	F	F		IBR	SMART
441	E	E		IBR	SMART
442	W	W		IBR	SMART
443	C	C		IBR	SMART
444	W	W		IBR	SMART
445	N	N		IBR	SMART
446	C	C		IBR	SMART
447	G	G		IBR	SMART
448	L	L		IBR	SMART
449	E	E		IBR	SMART
450	W	W		IBR	SMART
451	N	N		IBR	SMART
452	R	R		IBR	SMART
453	T	T		IBR	SMART
454	C	C		IBR	SMART
455	Met	Met
456	G	G
457	D	D
458	H	H
459	W	W
460	F	F
461	D	D
462	Stop	Stop

## Sheet: SNCAIP
position	collared	pied	aa substitution	domain	source
	Met	Met
	E	E
	A	A
	P	P
	E	E
	Y	Y
	L	L
	D	D
	L	L
	D	D
	E	E
	I	I
	D	D
	F	F
	S	S
	D	D
	D	D
	I	I
	S	S
	Y	Y
	S	S
	V	V
	T	T
	S	S
	L	L
	K	K
	T	T
	I	I
	P	P
	E	E
	L	L
	C	C
	R	R
	R	R
	C	C
	D	D
	S	S
	Q	Q
	N	N
	E	E
	D	D
	R	R
	S	S
	V	V
	S	S
	S	S
	S	S
	S	S
	W	W
	N	N
	C	C
	G	G
	V	V
	S	S
	T	T
	L	L
	L	L
	G	G
	N	N
	A	A
	Q	Q
	K	K
	P	P
	T	T
	G	G
	I	I
	A	A
	D	D
	V	V
	C	C
	N	N
	K	K
	F	F
	R	R
	P	P
	V	V
	K	K
	R	R
	V	V
	S	S
	P	P
	L	L
	K	K
	H	H
	Q	Q
	P	P
	E	E
	S	S
	S	S
	E	E
	N	N
	N	N
	E	E
	S	S
	D	D
	D	D
	Q	Q
	K	K
	N	N
	Q	Q
	K	K
	G	G
	E	E
	Y	Y
	Q	Q
	K	K
	G	G
	N	N
	D	D
	S	S
	Q	Q
	S	S
	A	A
	P	L	P -> L
	P	P
	N	N
	D	D
	D	D
	Q	Q
	S	S
	P	P
	G	G
	E	E
	G	G
	E	E
	S	S
	L	L
	K	K
	S	S
	K	K
	C	C
	T	T
	E	E
	P	P
	A	A
	V	V
	L	L
	L	L
	G	G
	E	E
	L	L
	E	E
	H	H
	Y	Y
	D	D
	L	L
	D	D
	Met	Met
	D	D
	E	E
	I	I
	L	L
	D	D
	V	V
	P	P
	Y	Y
	I	I
	K	K
	S	S
	S	S
	Q	Q
	Q	Q
	P	P
	V	V
	P	P
	F	F
	T	T
	K	K
	V	V
	A	A
	A	A
	E	E
	K	K
	K	K
	L	L
	L	L
	S	S
	V	V
	C	C
	S	S
	T	T
	Met	Met
	N	N
	G	G
	L	L
	S	S
	V	V
	K	K
	S	S
	C	C
	P	P
	A	A
	G	G
	S	S
	T	T
	E	E
	S	S
	S	S
	P	P
	T	T
	G	G
	G	G
	T	T
	Q	Q
	F	F
	C	C
	V	V
	L	L
	S	S
	P	P
	V	V
	K	K
	G	G
	A	A
	Q	Q
	L	L
	R	R
	K	K
	T	T
	Q	Q
	P	P
	I	I
	V	V
	L	L
	D	D
	Q	Q
	H	H
	K	K
	H	H
	S	S
	A	A
	E	E
	E	E
	L	L
	E	E
	L	L
	S	S
	Q	Q
	P	P
	S	S
	V	V
	K	K
	C	C
	S	S
	S	S
	A	A
	H	H
	D	D
	S	S
	E	E
	A	A
	Q	Q
	G	G
	K	K
	G	G
	F	F
	L	L
	S	S
	R	R
	T	T
	V	V
	A	A
	D	D
	P	P
	H	H
	A	A
	H	H
	K	K
	A	A
	E	E
	K	K
	T	T
	Met	Met
	P	P
	N	N
	C	C
	H	H
	R	R
	R	R
	T	T
	F	F
	H	H
	L	L
	Q	Q
	T	T
	A	A
	V	V
	A	A
	E	E
	S	S
	K	K
	Q	Q
	L	L
	E	E
	E	E
	L	L
	G	G
	Met	Met
	S	S
	W	W
	S	S
	S	S
	T	T
	G	G
	G	G
	P	P
	E	E
	D	D
	R	R
	N	N
	E	E
	E	E
	V	V
	K	K
	K	K
	I	I
	K	K
	S	S
	I	I
	L	L
	N	N
	I	I
	V	V
	K	K
	E	E
	G	G
	Q	Q
	I	I
	S	S
	L	L
	L	L
	P	P
	H	H
	L	L
	A	A
	A	A
	D	D
	N	N
	L	L
	D	D
	K	K
	I	I
	H	H
	D	D
	E	E
	C	C		ANK	SMART
	D	D		ANK	SMART
	N	N		ANK	SMART
	N	N		ANK	SMART
	L	L		ANK	SMART
	L	L		ANK	SMART
	H	H		ANK	SMART
	V	V		ANK	SMART
	A	A		ANK	SMART
	A	A		ANK	SMART
	S	S		ANK	SMART
	K	K		ANK	SMART
	G	G		ANK	SMART
	H	H		ANK	SMART
	A	A		ANK	SMART
	E	E		ANK	SMART
	C	C		ANK	SMART
	L	L		ANK	SMART
	Q	Q		ANK	SMART
	H	H		ANK	SMART
	L	L		ANK	SMART
	T	T		ANK	SMART
	S	S		ANK	SMART
	L	L		ANK	SMART
	Met	Met		ANK	SMART
	G	G		ANK	SMART
	E	E		ANK	SMART
	D	D		ANK	SMART
	C	C		ANK	SMART
	L	L		ANK	SMART
	N	N		ANK	SMART
	E	E
	R	R
	N	N
	I	I
	E	E		ANK	SMART
	Q	Q		ANK	SMART
	L	L		ANK	SMART
	T	T		ANK	SMART
	P	P		ANK	SMART
	A	A		ANK	SMART
	G	G		ANK	SMART
	L	L		ANK	SMART
	A	A		ANK	SMART
	I	I		ANK	SMART
	K	K		ANK	SMART
	N	N		ANK	SMART
	G	G		ANK	SMART
	Q	Q		ANK	SMART
	L	L		ANK	SMART
	E	E		ANK	SMART
	C	C		ANK	SMART
	V	V		ANK	SMART
	R	R		ANK	SMART
	W	W		ANK	SMART
	Met	Met		ANK	SMART
	V	V		ANK	SMART
	S	S		ANK	SMART
	E	E		ANK	SMART
	T	T		ANK	SMART
	E	E		ANK	SMART
	A	A		ANK	SMART
	I	I		ANK	SMART
	A	A		ANK	SMART
	E	E		ANK	SMART
	L	L
	S	S
	C	C
	S	S
	K	K
	D	D		ANK	SMART
	H	H		ANK	SMART
	P	P		ANK	SMART
	S	S		ANK	SMART
	L	L		ANK	SMART
	I	I		ANK	SMART
	H	H		ANK	SMART
	Y	Y		ANK	SMART
	A	A		ANK	SMART
	G	G		ANK	SMART
	C	C		ANK	SMART
	Y	Y		ANK	SMART
	G	G		ANK	SMART
	Q	Q		ANK	SMART
	E	E		ANK	SMART
	K	K		ANK	SMART
	I	I		ANK	SMART
	L	L		ANK	SMART
	L	L		ANK	SMART
	W	W		ANK	SMART
	L	L		ANK	SMART
	L	L		ANK	SMART
	Q	Q		ANK	SMART
	F	F		ANK	SMART
	Met	Met		ANK	SMART
	Q	Q		ANK	SMART
	E	E		ANK	SMART
	Q	Q		ANK	SMART
	G	G		ANK	SMART
	I	I		ANK	SMART
	S	S
	L	L
	D	D
	E	E
	V	V
	D	D
	Q	Q
	D	D		ANK	SMART
	G	G		ANK	SMART
	N	N		ANK	SMART
	T	T		ANK	SMART
	A	A		ANK	SMART
	V	V		ANK	SMART
	H	H		ANK	SMART
	I	I		ANK	SMART
	A	A		ANK	SMART
	A	A		ANK	SMART
	Q	Q		ANK	SMART
	H	H		ANK	SMART
	G	G		ANK	SMART
	Y	Y		ANK	SMART
	L	L		ANK	SMART
	G	G		ANK	SMART
	C	C		ANK	SMART
	I	I		ANK	SMART
	Q	Q		ANK	SMART
	T	T		ANK	SMART
	L	L		ANK	SMART
	V	V		ANK	SMART
	E	E		ANK	SMART
	Y	Y		ANK	SMART
	G	G		ANK	SMART
	A	A		ANK	SMART
	N	N		ANK	SMART
	V	V		ANK	SMART
	T	T		ANK	SMART
	Met	Met		ANK	SMART
	Q	Q
	N	N
	H	H
	V	V
	G	G
	E	E
	K	K
	P	P
	S	S
	Q	Q
	S	S
	A	A
	E	E
	R	R
	H	H
	G	G
	H	H
	T	T
	Met	Met
	C	C
	S	S
	R	R
	Y	Y
	L	L
	V	V
	V	V
	V	V
	E	E
	T	T
	C	C
	Met	Met
	S	S
	L	L
	A	A
	S	S		CC	SMART
	Q	Q		CC	SMART
	V	V		CC	SMART
	V	V		CC	SMART
	K	K		CC	SMART
	L	L		CC	SMART
	T	T		CC	SMART
	K	K		CC	SMART
	Q	Q		CC	SMART
	L	L		CC	SMART
	K	K		CC	SMART
	E	E		CC	SMART
	Q	Q		CC	SMART
	T	T		CC	SMART
	V	V		CC	SMART
	E	E		CC	SMART
	R	R		CC	SMART
	V	V		CC	SMART
	T	T		CC	SMART
	L	L		CC	SMART
	Q	Q		CC	SMART
	N	N		CC	SMART
	Q	Q		CC	SMART
	L	L		CC	SMART
	Q	Q		CC	SMART
	Q	Q		CC	SMART
	L	L		CC	SMART
	L	L		CC	SMART
	E	E		CC	SMART
	A	A		CC	SMART
	Q	Q		CC	SMART
	R	R		CC	SMART
	S	S
	E	E
	G	G
	K	K
	S	S
	L	L
	P	P
	T	T
	S	S
	P	P
	S	S
	L	L
	P	P
	S	S
	S	S
	P	P
	T	T
	S	S
	G	G
	K	K
	P	P
	Q	Q
	W	W
	K	K
	P	P
	S	S
	E	E
	A	A
	D	D
	E	E
	L	L
	S	S
	P	P
	P	P
	K	K
	S	S
	K	K
	L	L
	N	N
	T	T
	Q	Q
	D	D
	G	G
	I	I
	Q	Q
	I	I
	L	L
	G	G
	S	S
	L	L
	G	G
	T	T
	S	S
	T	T
	S	S
	S	S
	R	R
	A	A
	R	R
	S	S
	K	K
	I	I
	K	K
	D	D
	E	E
	D	D
	S	S
	D	D
	K	K
	I	I
	L	L
	R	R
	Q	Q
	L	L
	L	L
	G	G
	K	K
	E	E
	I	I
	S	S
	E	E
	N	N
	V	V
	C	C
	Met	Met
	Q	Q
	E	E
	K	K
	L	L
	T	T
	L	L
	E	E
	F	F
	Q	Q
	D	D
	A	A
	H	H
	A	A
	S	S
	S	S
	K	K
	N	N
	V	V
	K	K
	K	K
	I	I
	L	L
	P	P
	E	E
	K	K
	R	R
	E	E
	L	L
	K	K
	L	L
	A	A
	R	R
	L	L
	R	R
	Q	Q
	L	L
	Met	Met
	Q	Q
	R	R
	S	S
	L	L
	S	S
	E	E
	S	S
	D	D
	T	T
	D	D
	S	S
	A	A
	N	N
	S	S
	E	E
	D	D
	H	H
	K	K
	N	N
	T	T
	P	P
	V	V
	K	K
	R	R
	T	T
	D	D
	K	K
	P	P
	R	R
	P	P
	Q	Q
	P	P
	I	I
	V	V
	E	E
	S	S
	V	V
	E	E
	S	S
	T	T
	E	E
	S	S
	L	L
	N	N
	Met	Met
	Met	Met
	L	L
	K	K
	K	K
	H	H
	T	T
	S	S
	T	T
	A	A
	G	G
	R	R
	R	R
	F	F
	P	P
	F	F
	G	G
	I	I
	R	R
	V	V
	S	S
	K	K
	S	S
	V	V
	D	D
	G	G
	H	H
	S	S
	P	P
	S	S
	P	P
	T	T
	S	S
	E	E
	S	S
	S	S
	D	D
	P	P
	D	D
	N	N
	E	E
	A	A
	P	P
	Y	Y
	Q	Q
	S	S
	G	G
	T	T
	V	V
	P	P
	Q	Q
	S	S
	Q	Q
	F	F
	C	C
	G	G
	D	D
	N	N
	S	S
	P	P
	S	S
	S	S
	T	T
	D	D
	S	S
	A	A
	T	T
	A	A
	Q	Q
	K	K
	V	V
	A	A
	T	T
	S	S
	P	P
	K	K
	S	S
	A	A
	L	L
	K	K
	S	S
	P	P
	S	S
	S	S
	K	K
	R	R
	R	R
	T	T
	S	S
	Q	Q
	N	N
	L	L
	K	K
	L	L
	R	R
	V	V
	T	T
	F	F
	E	E
	E	E
	P	P
	V	V
	V	V
	Q	Q
	V	V
	E	E
	L	L
	A	A
	E	E
	S	S
	E	E
	L	L
	N	N
	E	E
	E	E
	K	K
	D	D
	K	K
	E	E
	R	R
	S	S
	K	K
	G	G
	L	L
	V	V
	R	R
	A	A
	P	P
	A	A
	S	S
	S	S
	G	G
	E	E
	H	H
	A	A
	G	G
	D	D
	Q	Q
	L	L
	K	K
	R	R
	P	P
	F	F
	G	G
	A	A
	F	F
	R	R
	S	S
	I	I
	Met	Met
	E	E
	T	T
	L	L
	S	S
	G	G
	N	N
	Q	Q
	N	N
	N	N
	N	N
	N	N
	N	N
	C	C
	Q	Q
	T	T
	A	A
	N	N
	L	L
	I	I
	K	K
	A	A
	S	S
	S	S
	T	T
	L	L
	P	P
	F	F
	T	T
	S	S
	L	L
	G	G
	R	R
	K	K
	T	T
	T	T
	E	E
	S	S
	K	K
	G	G
	N	N
	P	P
	A	A
	V	V
	V	V
	S	S
	K	K
	G	G
	R	R
	N	N
	K	K
	P	P
	D	D
	P	P
	Y	Y
	F	F
	S	S
	Y	Y
	T	T
	S	S
	L	L
	S	S
	S	S
	S	S
	T	T
	L	L
	N	N
	E	E
	E	E
	L	L
	C	C
	N	N
	C	C
	A	A
	W	W
	H	H
	D	D
	D	D
	I	I
	S	S
	W	W
	K	K
	I	I
	Q	Q
	K	K
	S	S
	D	D
	S	S
	Q	Q
	K	K
	S	S
	T	T
	E	E
	E	E
	P	P
	E	E
	L	L
	Q	Q
	E	E
	F	F
	F	F
	L	L
	Stop	Stop

## Sheet: STXBP4
position	collared	pied	aa substitution	domain	source
1	S	S
2	H	H
3	S	S
4	D	D
5	T	T
6	S	S
7	S	S
8	A	A
9	G	G
10	T	T
11	S	S
12	P	P
13	T	T
14	H	H
15	H	H
16	D	D
17	S	S
18	A	A
19	F	F
20	Q	Q
21	I	I
22	I	I
23	S	S
24	V	V
25	C	C
26	K	K
27	G	G
28	T	T		PDZ	SMART
29	N	N		PDZ	SMART
30	L	L		PDZ	SMART
31	G	G		PDZ	SMART
32	L	L		PDZ	SMART
33	N	N		PDZ	SMART
34	I	I		PDZ	SMART
35	V	V		PDZ	SMART
36	G	G		PDZ	SMART
37	G	G		PDZ	SMART
38	I	I		PDZ	SMART
39	N	N		PDZ	SMART
40	R	R		PDZ	SMART
41	N	N		PDZ	SMART
42	E	E		PDZ	SMART
43	G	G		PDZ	SMART
44	P	P		PDZ	SMART
45	L	L		PDZ	SMART
46	V	V		PDZ	SMART
47	Y	Y		PDZ	SMART
48	I	I		PDZ	SMART
49	Q	Q		PDZ	SMART
50	E	E		PDZ	SMART
51	I	I		PDZ	SMART
52	I	I		PDZ	SMART
53	P	P		PDZ	SMART
54	G	G		PDZ	SMART
55	G	G		PDZ	SMART
56	D	D		PDZ	SMART
57	C	C		PDZ	SMART
58	H	H		PDZ	SMART
59	K	K		PDZ	SMART
60	D	D		PDZ	SMART
61	G	G		PDZ	SMART
62	R	R		PDZ	SMART
63	L	L		PDZ	SMART
64	K	K		PDZ	SMART
65	P	P		PDZ	SMART
66	G	G		PDZ	SMART
67	D	D		PDZ	SMART
68	Q	Q		PDZ	SMART
69	L	L		PDZ	SMART
70	V	V		PDZ	SMART
71	S	S		PDZ	SMART
72	I	I		PDZ	SMART
73	N	N		PDZ	SMART
74	K	K		PDZ	SMART
75	E	E		PDZ	SMART
76	S	S		PDZ	SMART
77	Met	Met		PDZ	SMART
78	I	I		PDZ	SMART
79	G	G		PDZ	SMART
80	V	V		PDZ	SMART
81	S	S		PDZ	SMART
82	Y	Y		PDZ	SMART
83	E	E		PDZ	SMART
84	E	E		PDZ	SMART
85	A	A		PDZ	SMART
86	K	K		PDZ	SMART
87	S	S		PDZ	SMART
88	I	I		PDZ	SMART
89	I	I		PDZ	SMART
90	S	S		PDZ	SMART
91	R	R		PDZ	SMART
92	T	T		PDZ	SMART
93	K	K		PDZ	SMART
94	Met	Met		PDZ	SMART
95	R	R		PDZ	SMART
96	F	F		PDZ	SMART
97	E	E		PDZ	SMART
98	N	N		PDZ	SMART
99	F	F
100	W	W
101	E	E
102	I	I
103	A	A
104	F	F
105	I	I
106	R	R
107	Q	Q
108	K	K
109	H	H
110	I	I
111	P	P
112	S	S
113	H	H
114	P	P
115	E	E
116	N	N
117	L	L
118	Q	Q
119	H	H
120	P	P
121	F	F
122	S	S
123	L	L
124	F	F
125	T	T
126	S	S
127	S	S
128	V	V
129	A	A
130	H	H
131	G	G
132	E	E
133	Q	Q
134	Q	Q
135	A	A
136	A	A
137	T	T
138	L	L
139	G	G
140	P	P
141	L	L
142	P	P
143	S	S
144	P	P
145	N	N
146	G	G
147	R	R
148	L	L
149	V	V
150	S	S
151	T	T
152	F	F
153	P	P
154	P	P
155	N	N
156	A	A
157	Met	Met
158	E	E
159	T	T
160	G	G
161	V	V
162	K	K
163	Met	Met
164	G	G
165	E	E
166	Q	Q
167	S	S
168	P	P
169	I	I
170	T	T
171	A	A
172	L	L
173	D	D
174	S	S
175	N	N
176	P	P
177	A	A
178	D	D
179	V	V
180	S	S
181	A	A
182	T	T
183	V	V
184	I	I
185	A	A
186	P	P
187	S	S
188	Q	Q
189	N	N
190	D	D
191	E	E
192	Y	Y
193	E	E
194	P	P
195	Q	Q
196	G	G
197	K	K
198	N	N
199	S	S
200	S	S
201	I	I
202	H	H
203	Q	Q
204	K	K
205	T	T
206	E	E
207	K	K
208	L	L
209	E	E
210	R	R
211	A	A
212	L	L
213	N	N
214	Y	Y
215	L	L
216	G	G
217	I	I
218	R	R
219	L	L
220	T	T
221	D	D
222	E	E
223	Q	Q
224	Q	Q
225	Q	Q
226	A	A
227	L	L
228	R	R
229	Q	Q
230	Q	Q
231	L	L
232	H	H
233	R	R
234	D	D
235	S	S
236	K	K
237	G	G
238	A	A
239	Met	Met
240	S	S
241	F	F
242	G	G
243	D	D
244	F	F
245	V	V
246	E	E
247	V	V
248	S	S
249	R	R
250	S	S
251	L	L
252	L	L
253	S	S
254	Met	Met
255	Q	Q
256	S	S
257	N	N
258	A	A
259	A	A
260	H	H
261	D	D
262	G	G
263	H	H
264	K	K
265	S	S
266	A	A
267	T	T
268	F	F
269	E	E
270	V	V
271	S	S
272	E	E
273	F	F
274	G	G
275	S	S
276	L	L
277	Q	Q
278	D	D
279	S	S
280	Q	Q
281	F	F
282	V	V
283	S	T	S -> T	CC	SMART
284	C	C		CC	SMART
285	D	D		CC	SMART
286	C	C		CC	SMART
287	L	L		CC	SMART
288	E	E		CC	SMART
289	G	G		CC	SMART
290	D	D		CC	SMART
291	V	V		CC	SMART
292	E	E		CC	SMART
293	K	K		CC	SMART
294	F	F		CC	SMART
295	K	K		CC	SMART
296	K	K		CC	SMART
297	E	E		CC	SMART
298	R	R		CC	SMART
299	N	N		CC	SMART
300	E	E		CC	SMART
301	A	A		CC	SMART
302	L	L		CC	SMART
303	K	K		CC	SMART
304	E	E		CC	SMART
305	I	I		CC	SMART
306	S	S		CC	SMART
307	K	K		CC	SMART
308	L	L		CC	SMART
309	K	K		CC	SMART
310	E	E		CC	SMART
311	E	E		CC	SMART
312	L	L		CC	SMART
313	S	S		CC	SMART
314	E	E		CC	SMART
315	S	S		CC	SMART
316	V	V		CC	SMART
317	N	N		CC	SMART
318	L	L		CC	SMART
319	Q	Q		CC	SMART
320	K	K		CC	SMART
321	Q	Q		CC	SMART
322	L	L		CC	SMART
323	T	T		CC	SMART
324	E	E		CC	SMART
325	Q	Q		CC	SMART
326	L	L		CC	SMART
327	Q	Q		CC	SMART
328	V	V		CC	SMART
329	V	V		CC	SMART
330	K	K		CC	SMART
331	Q	Q		CC	SMART
332	E	E		CC	SMART
333	A	A		CC	SMART
334	K	K		CC	SMART
335	A	A		CC	SMART
336	A	A		CC	SMART
337	V	V		CC	SMART
338	E	E		CC	SMART
339	E	E		CC	SMART
340	T	T		CC	SMART
341	R	R		CC	SMART
342	A	A		CC	SMART
343	L	L		CC	SMART
344	R	R		CC	SMART
345	S	S		CC	SMART
346	R	R		CC	SMART
347	I	I		CC	SMART
348	H	H		CC	SMART
349	L	L		CC	SMART
350	A	A		CC	SMART
351	E	E		CC	SMART
352	A	A		CC	SMART
353	A	A		CC	SMART
354	Q	Q		CC	SMART
355	R	R		CC	SMART
356	Q	Q		CC	SMART
357	A	A		CC	SMART
358	R	R		CC	SMART
359	G	G		CC	SMART
360	Met	Met		CC	SMART
361	E	E		CC	SMART
362	Met	Met		CC	SMART
363	D	D		CC	SMART
364	Y	Y		CC	SMART
365	E	E		CC	SMART
366	E	E		CC	SMART
367	V	V		CC	SMART
368	I	I		CC	SMART
369	R	R		CC	SMART
370	L	L		CC	SMART
371	L	L		CC	SMART
372	E	E		CC	SMART
373	A	A		CC	SMART
374	E	E		CC	SMART
375	I	I		CC	SMART
376	G	G		CC	SMART
377	E	E		CC	SMART
378	L	L		CC	SMART
379	K	K		CC	SMART
380	A	A		CC	SMART
381	Q	Q		CC	SMART
382	L	L		CC	SMART
383	A	A		CC	SMART
384	E	E		CC	SMART
385	H	H		CC	SMART
386	S	S		CC	SMART
387	G	G		CC	SMART
388	Q	Q		CC	SMART
389	N	N		CC	SMART
390	K	K		CC	SMART
391	E	E		CC	SMART
392	N	N		CC	SMART
393	I	I		CC	SMART
394	Q	Q		CC	SMART
395	D	D		CC	SMART
396	L	L		CC	SMART
397	K	K		CC	SMART
398	K	K		CC	SMART
399	R	R		CC	SMART
400	V	V		CC	SMART
401	T	T		CC	SMART
402	V	V		CC	SMART
403	L	L		CC	SMART
404	D	D		CC	SMART
405	C	C		CC	SMART
406	Q	Q		CC	SMART
407	L	L		CC	SMART
408	R	R		CC	SMART
409	K	K		CC	SMART
410	S	S		CC	SMART
411	E	E		CC	SMART
412	S	S		CC	SMART
413	A	A		CC	SMART
414	R	R
415	K	K
416	T	T
417	F	F
418	E	E
419	V	V
420	A	A
421	T	T
422	E	E
423	K	K
424	L	L
425	L	L
426	Q	Q
427	F	F
428	V	V
429	E	E
430	V	V
431	V	V
432	H	H
433	E	E
434	I	I
435	L	L
436	S	S
437	D	D
438	N	N
439	S	S
440	T	T
441	S	S
442	S	S
443	T	T
444	V	V
445	L	L
446	S	S
447	L	L
448	S	S
449	D	D
450	R	R
451	K	K
452	S	S
453	L	L
454	S	S
455	T	T
456	K	K
457	A	A
458	L	L
459	L	L
460	A	A
461	R	R
462	L	L
463	G	G
464	R	R
465	V	V
466	G	G
467	P	P
468	T	T
469	V	V
470	T	T
471	A	A
472	A	A
473	L	L
474	A	A
475	A	A
476	E	E
477	A	A
478	R	R
479	D	D
480	L	L
481	A	A
482	K	K
483	S	S
484	I	I
485	H	H
486	A	A
487	I	I
488	L	L
489	E	E
490	V	V
491	D	D
492	C	C		WW	SMART
493	L	L		WW	SMART
494	P	P		WW	SMART
495	Y	Y		WW	SMART
496	G	G		WW	SMART
497	W	W		WW	SMART
498	E	E		WW	SMART
499	E	E		WW	SMART
500	A	A		WW	SMART
501	Y	Y		WW	SMART
502	T	T		WW	SMART
503	A	A		WW	SMART
504	D	D		WW	SMART
505	G	G		WW	SMART
506	I	I		WW	SMART
507	K	K		WW	SMART
508	Y	Y		WW	SMART
509	F	F		WW	SMART
510	I	I		WW	SMART
511	N	N		WW	SMART
512	H	H		WW	SMART
513	V	V		WW	SMART
514	T	T		WW	SMART
515	Q	Q		WW	SMART
516	T	T		WW	SMART
517	T	T		WW	SMART
518	S	S		WW	SMART
519	W	W		WW	SMART
520	I	I		WW	SMART
521	H	H		WW	SMART
522	P	P		WW	SMART
523	V	V		WW	SMART
524	T	T		WW	SMART
525	S	S
526	A	A
527	L	L
528	S	S
529	L	L
530	L	L
531	C	C
532	C	C
533	E	E
534	E	E
535	E	E
536	D	D
537	G	G
538	I	I
539	R	R
540	D	D
541	L	L
542	P	P
543	G	G
544	P	P
545	K	K
546	S	S
547	Stop	Stop
548	G	G
549	Q	Q
550	L	L
551	W	W
552	T	T
553	E	E
554	S	S
555	S	S
556	L	L
557	S	S
558	G	G
559	F	F
560	S	S
561	P	P
562	L	L
563	I	I
564	R	R
565	R	R
566	C	C
567	T	T
568	G	G
569	F	F
570	N	N
571	P	P
572	P	P
573	T	T
574	F	F
575	Stop	Stop
576	C	C
577	D	D
578	V	V
579	V	V
580	V	V
581	P	P
582	G	G
583	N	N
584	I	I
585	P	P
586	P	P
587	H	H
588	Q	Q
589	A	A
590	G	G
591	G	G
592	D	D
593	G	G
594	F	F
595	V	V
596	Met	Met
597	C	C
598	A	A
599	T	T
600	K	K
601	D	D
602	A	A
603	G	G
604	A	A
605	A	A
606	G	G
607	V	V
608	L	L
609	N	N
610	L	L
611	P	P
612	H	H
613	F	F
614	G	G
615	V	V
616	P	P
617	G	G
618	I	I
619	S	S
620	L	L
621	T	T
622	L	L
623	G	G
624	P	P
625	N	N
626	P	P
627	V	V
628	F	F
629	S	S
630	Stop	Stop
631	F	F
632	P	P
633	Stop	Stop
634	F	F
635	P	P
636	Stop	Stop
637	P	P
638	E	E
639	A	A
640	E	E
641	F	F
642	S	S
643	R	R
644	S	S
645	A	A
646	E	E
647	I	I
648	C	C
649	T	T
650	A	A
651	L	L
652	S	S
653	N	N
654	V	V
655	R	R
656	F	F
657	K	K
658	Met	Met
659	G	G
660	P	P
661	L	L
662	V	V
663	V	V
664	D	D
665	S	S
666	S	S
667	Stop	Stop
668	W	W
669	L	L
670	T	T
671	E	E
672	R	R
673	C	C
674	R	R
675	Met	Met
676	R	R
677	R	R
678	G	G
679	F	F
680	Stop	Stop
681	T	T
682	N	N
683	A	A
684	S	S
685	E	E
686	N	N
687	Y	Y
688	V	V
689	D	D
690	D	D
691	L	L
692	T	T
693	E	E
694	N	N
695	S	S
696	Y	Y
697	F	F
698	Y	Y
699	G	G
700	Q	Q
701	N	N
702	L	L
703	Q	Q
704	I	I
705	S	S
706	F	F
707	A	A
708	T	T
709	R	R
710	N	N
711	V	V
712	V	V
713	I	I
714	Y	Y
715	Y	Y
716	K	K
717	Y	Y
718	W	W
719	S	S
720	L	L
721	D	D
722	D	D
723	F	F
724	L	L
725	N	N
726	K	K
727	Y	Y
728	L	L
729	L	L
730	R	R
731	L	L
732	V	V
733	V	V
734	E	E
735	L	L
736	Stop	Stop
737	K	K
738	N	N
739	V	V
740	S	S
741	L	L
742	I	I
743	S	S
744	C	C
745	Q	Q
746	V	V
747	K	K
748	R	R
749	K	K
750	F	F
751	S	S
752	Stop	Stop
753	R	R
754	T	T
755	S	S
756	Y	Y
757	S	S
758	D	D
759	N	N
760	Met	Met
761	R	R
762	Q	Q
763	Y	Y
764	E	E
765	N	N
766	Y	Y
767	S	S
768	T	T
769	F	F
770	V	V
771	L	L
772	C	C
773	Stop	Stop
774	T	T
775	D	D
776	A	A
777	D	D
778	T	T
779	H	H
780	Q	Q
781	I	I
782	L	L
783	E	E
784	A	A
785	V	V
786	K	K
787	F	F
788	Q	Q
789	V	V
790	Q	Q
791	Stop	Stop
792	N	N
793	L	L
794	Stop	Stop
795	N	N
796	H	H
797	L	L
798	Q	Q
799	D	D
800	Q	Q
801	Q	Q
802	K	K
803	A	A
804	V	V
805	T	T
806	S	S
807	T	T
808	E	E
809	L	L
810	V	V
811	F	F
812	Stop	Stop
813	V	V
814	E	E
815	Q	Q
816	N	N
817	H	H
818	F	F
819	V	V
820	H	H
821	I	I
822	A	A
823	D	D
824	V	V
825	L	L
826	K	K
827	R	R
828	I	I
829	K	K
830	K	K
831	Met	Met
832	Met	Met
833	G	G
834	G	G
835	A	A
836	S	S
837	A	A
838	R	R
839	Stop	Stop
840	Stop	Stop
841	G	G
842	F	F
843	C	C
844	V	V
845	P	P
846	Q	Q
847	Stop	Stop
848	H	H
849	R	R
850	I	I
851	F	F
852	Stop	Stop
853	I	I
854	S	S
855	L	L
856	F	F
857	R	R
858	A	A
859	Q	Q
860	C	C
861	L	L
862	Met	Met
863	S	S
864	A	A
865	L	L
866	S	S
867	N	N
868	T	T
869	Stop	Stop
870	F	F
871	Y	Y
872	I	I
873	F	F
874	W	W
875	R	R
876	F	F
877	F	F
878	I	I
879	H	H
880	V	V
881	L	L
882	C	C
883	T	T
884	Q	Q
885	Stop	Stop
886	R	R
887	A	A
888	L	L
889	L	L
890	I	I
891	N	N
892	E	E
893	T	T
894	D	D
895	L	L
896	N	N
897	L	L
898	Stop	Stop
899	K	K
900	H	H
901	Stop	Stop
902	W	W
903	F	F
904	S	S
905	K	K
906	G	G
907	N	N
908	F	F
909	Y	Y
910	L	L
911	S	S
912	F	F
913	S	S
914	P	P
915	G	G
916	G	G
917	R	R
918	R	R
919	G	G
920	L	L
921	W	W
922	Q	Q
923	C	C
924	E	E
925	E	E
926	G	G
927	T	T
928	G	G
929	Y	Y
930	N	N
931	C	C
932	I	I
933	F	F
934	G	G
935	V	V
936	C	C
937	L	L
938	Q	Q
939	Q	Q
940	V	V
941	W	W
942	H	H
943	W	W
944	S	S
945	Stop	Stop
946	E	E
947	S	S
948	L	L
949	S	S
950	S	S
951	V	V
952	E	E
953	Stop	Stop
954	R	R
955	S	S
956	K	K
957	P	P
958	D	D
959	S	S
960	L	L
961	T	T
962	V	V
963	L	L
964	V	V
965	P	P
966	G	G
967	P	P
968	H	H
969	S	S
970	Q	Q
971	S	S
972	S	S
973	A	A
974	V	V
975	Q	Q
976	S	S
977	S	S
978	A	A
979	R	R
980	S	S
981	G	G
982	S	S
983	L	L
984	E	E
985	W	W
986	L	L
987	I	I
988	L	L
989	L	L
990	N	N
991	Q	Q
992	N	N
993	N	N
994	Stop	Stop
995	P	P
996	F	F
997	F	F
998	Stop	Stop
999	N	N
1000	P	P
1001	S	S
1002	Q	Q
1003	A	A
1004	S	S
1005	E	E
1006	Stop	Stop
1007	Q	Q
1008	P	P
1009	S	S
1010	N	N
1011	L	L
1012	L	L
1013	C	C
1014	Met	Met
1015	A	A
1016	Stop	Stop
1017	E	E
1018	L	L
1019	E	E
1020	S	S
1021	T	T
1022	S	S
1023	P	P
1024	N	N
1025	I	I
1026	L	L
1027	P	P
1028	E	E
1029	A	A
1030	H	H
1031	K	K
1032	R	R
1033	G	G
1034	L	L
1035	Y	Y
1036	R	R
1037	L	L
1038	C	C
1039	R	R
1040	K	K
1041	Stop	Stop
1042	Met	Met
1043	S	S
1044	G	G
1045	C	C
1046	I	I
1047	E	E
1048	Stop	Stop
1049	A	A
1050	N	N
1051	R	R
1052	K	K
1053	N	N
1054	L	L
1055	F	F
1056	C	C
1057	T	T
1058	F	F
1059	N	N
1060	Stop	Stop
1061	V	V
1062	R	R
1063	P	P
1064	K	K
1065	L	L
1066	S	S
1067	V	V
1068	N	N
1069	L	L
1070	H	H
1071	R	R
1072	W	W
1073	C	C
1074	G	G
1075	L	L
1076	G	G
1077	K	K
1078	K	K
1079	K	K
1080	L	L
1081	A	A
1082	Q	Q
1083	Q	Q
1084	T	T
1085	H	H
1086	S	S
1087	N	N
1088	L	L
1089	H	H
1090	F	F
1091	Stop	Stop
1092	E	E
1093	N	N
1094	F	F
1095	S	S
1096	Stop	Stop
1097	Q	Q
1098	Stop	Stop
1099	H	H
1100	Met	Met
1101	N	N
1102	G	G
1103	L	L
1104	A	A
1105	I	I
1106	F	F
1107	A	A
1108	P	P
1109	V	V
1110	A	A
1111	P	P
1112	V	V
1113	C	C
1114	F	F
1115	T	T
1116	A	A
1117	S	S
1118	F	F
1119	V	V
1120	L	L
1121	P	P
1122	E	E
1123	S	S
1124	A	A
1125	E	E
1126	R	R
1127	S	S
1128	G	G
1129	Q	Q
1130	R	R
1131	D	D
1132	R	R
1133	A	A
1134	C	C
1135	A	A
1136	S	S
1137	V	V
1138	S	S
1139	G	G
1140	L	L
1141	H	H
1142	T	T
1143	P	P
1144	E	E
1145	A	A
1146	F	F
1147	L	L
1148	F	F
1149	K	K
1150	L	L
1151	L	L
1152	F	F
1153	S	S
1154	E	E
1155	R	R
1156	H	H
1157	R	R
1158	L	L
1159	Met	Met
1160	T	T
1161	Y	Y
1162	R	R
1163	R	R
1164	H	H
1165	V	V
1166	Met	Met
1167	F	F
1168	Stop	Stop
1169	I	I
1170	S	S
1171	C	C
1172	G	G
1173	I	I
1174	C	C
1175	C	C
1176	S	S
1177	Stop	Stop
1178	V	V
1179	V	V
1180	I	I
1181	W	W
1182	Met	Met
1183	L	L
1184	C	C
1185	D	D
1186	S	S
1187	T	T
1188	F	F
1189	C	C
1190	S	S
1191	Y	Y
1192	F	F
1193	S	S
1194	D	D
1195	I	I
1196	Q	Q
1197	P	P
1198	A	A
1199	H	H
1200	R	R
1201	L	L
1202	Q	Q
1203	L	L
1204	P	P
1205	S	S
1206	S	S
1207	A	A
1208	Q	Q
1209	E	E
1210	R	R
1211	F	F
1212	E	E
1213	P	P
1214	P	P
1215	L	L
1216	A	A
1217	S	S
1218	C	C
1219	S	S
1220	L	L
1221	G	G
1222	S	S
1223	F	F
1224	C	C
1225	S	S
1226	G	G
1227	L	L
1228	C	C
1229	Q	Q
1230	P	P
1231	P	P
1232	G	G
1233	C	C
1234	S	S
1235	K	K
1236	G	G
1237	E	E
1238	Q	Q
1239	L	L
1240	F	F
1241	R	R
1242	D	D
1243	G	G
1244	D	D
1245	C	C
1246	G	G
1247	S	S
1248	G	G
1249	R	R
1250	L	L
1251	C	C
1252	Met	Met
1253	S	S
1254	R	R
1255	D	D
1256	S	S
1257	Met	Met
1258	E	E
1259	S	S
1260	S	S
1261	S	S
1262	E	E
1263	L	L
1264	S	S
1265	F	F
1266	C	C
1267	G	G
1268	I	I
1269	S	S
1270	C	C
1271	R	R
1272	G	G
1273	T	T
1274	A	A
1275	L	L
1276	H	H
1277	V	V
1278	L	L
1279	P	P
1280	F	F
1281	P	P
1282	G	G
1283	V	V
1284	Q	Q
1285	P	P
1286	A	A
1287	V	V
1288	Q	Q
1289	G	G
1290	Q	Q
1291	P	P
1292	A	A
1293	C	C
1294	A	A
1295	S	S
1296	H	H
1297	R	R
1298	P	P
1299	S	S
1300	V	V
1301	A	A
1302	Q	Q
1303	T	T
1304	W	W
1305	S	S
1306	L	L
1307	F	F
1308	L	L
1309	S	S
1310	L	L
1311	S	S
1312	Y	Y
1313	K	K
1314	P	P
1315	A	A
1316	Stop	Stop
1317	K	K
1318	L	L
1319	K	K
1320	Met	Met
1321	L	L
1322	E	E
1323	I	I
1324	D	D
1325	L	L
1326	C	C
1327	I	I
1328	S	S
1329	S	S
1330	A	A
1331	A	A
1332	P	P
1333	V	V
1334	S	S
1335	V	V
1336	S	S
1337	L	L
1338	L	L
1339	R	R
1340	Stop	Stop
1341	S	S
1342	T	T
1343	S	S
1344	S	S
1345	H	H
1346	S	S
1347	L	L
1348	G	G
1349	L	L
1350	R	R
1351	I	I
1352	H	H
1353	F	F
1354	L	L
1355	T	T
1356	Y	Y
1357	H	H
1358	L	L
1359	Q	Q
1360	Met	Met
1361	F	F
1362	R	R
1363	S	S
1364	I	I
1365	F	F
1366	V	V
1367	H	H
1368	W	W
1369	H	H
1370	T	T
1371	C	C
1372	F	F
1373	L	L
1374	G	G
1375	Y	Y
1376	F	F
1377	S	S
1378	Stop	Stop
1379	S	S
1380	P	P
1381	L	L
1382	I	I
1383	S	S
1384	S	S
1385	F	F
1386	L	L
1387	Stop	Stop
1388	N	N
1389	S	S
1390	F	F
1391	V	V
1392	K	K
1393	I	I
1394	I	I
1395	L	L
1396	L	L
1397	K	K
1398	L	L
1399	N	N
1400	C	C
1401	V	V
1402	Y	Y
1403	Stop	Stop
1404	E	E
1405	N	N
1406	G	G
1407	S	S
1408	S	S
1409	I	I
1410	I	I
1411	W	W
1412	K	K
1413	R	R
1414	I	I
1415	C	C
1416	K	K
1417	E	E
1418	Q	Q
1419	L	L
1420	S	S
1421	T	T
1422	Y	Y
1423	A	A
1424	T	T
1425	L	L
1426	Stop	Stop
1427	T	T
1428	A	A
1429	N	N
1430	F	F
1431	H	H
1432	F	F
1433	Y	Y
1434	S	S
1435	Stop	Stop
1436	I	I
1437	Stop	Stop
1438	K	K
1439	N	N
1440	K	K
1441	W	W
1442	E	E
1443	S	S
1444	Y	Y
1445	C	C
1446	A	A
1447	C	C
1448	D	D
1449	S	S
1450	L	L
1451	Stop	Stop
1452	I	I
1453	N	N
1454	K	K
1455	T	T
1456	A	A
1457	P	P
1458	L	L
1459	Y	Y
1460	W	W
1461	N	N
1462	D	D
1463	S	S
1464	V	V
1465	P	P
1466	H	H
1467	N	N
1468	I	I
1469	L	L
1470	H	H
1471	P	P
1472	L	L
1473	K	K
1474	F	F
1475	L	L
1476	L	L
1477	Stop	Stop
1478	Q	Q
1479	A	A
1480	A	A
1481	V	V
1482	G	G
1483	Met	Met
1484	V	V
1485	W	W
1486	F	F
1487	I	I
1488	Y	Y
1489	L	L
1490	S	S
1491	L	L
1492	F	F
1493	L	L
1494	T	T
1495	L	L
1496	R	R
1497	R	R
1498	C	C
1499	L	L
1500	V	V
1501	P	P
1502	L	L
1503	R	R
1504	Stop	Stop
1505	V	V
1506	K	K
1507	E	E
1508	N	N
1509	P	P
1510	L	L
1511	R	R
1512	K	K
1513	I	I
1514	F	F
1515	V	V
1516	V	V
1517	V	V
1518	E	E
1519	Q	Q
1520	A	A
1521	G	G
1522	L	L
1523	C	C
1524	R	R
1525	T	T
1526	D	D
1527	C	C
1528	G	G
1529	Q	Q
1530	G	G
1531	S	S
1532	P	P
1533	G	G
1534	A	A
1535	Q	Q
1536	E	E
1537	Met	Met
1538	L	L
1539	P	P
1540	W	W
1541	L	L
1542	G	G
1543	L	L
1544	G	G
1545	N	N
1546	I	I
1547	S	S
1548	F	F
1549	S	S
1550	G	G
1551	N	N
1552	Stop	Stop
1553	W	W
1554	D	D
1555	S	S
1556	Stop	Stop
1557	P	P
1558	S	S
1559	A	A
1560	Q	Q
1561	D	D
1562	T	T
1563	Q	Q
1564	D	D
1565	S	S
1566	K	K
1567	H	H
1568	S	S
1569	S	S
1570	K	K
1571	I	I
1572	Q	Q
1573	W	W
1574	P	P
1575	F	F
1576	C	C
1577	K	K
1578	C	C
1579	C	C
1580	S	S
1581	E	E
1582	G	G
1583	L	L
1584	S	S
1585	C	C
1586	G	G
1587	S	S
1588	I	I
1589	L	L
1590	S	S
1591	Q	Q
1592	Q	Q
1593	Q	Q
1594	K	K
1595	F	F
1596	K	K
1597	L	L
1598	A	A
1599	L	L
1600	C	C
1601	S	S
1602	V	V
1603	L	L
1604	C	C
1605	S	S
1606	W	W
1607	S	S
1608	L	L
1609	C	C
1610	Y	Y
1611	Q	Q
1612	H	H
1613	S	S
1614	P	P
1615	L	L
1616	Q	Q
1617	G	G
1618	A	A
1619	A	A
1620	A	A
1621	C	C
1622	R	R
1623	E	E
1624	Stop	Stop
1625	A	A
1626	Q	Q
1627	S	S
1628	H	H
1629	Q	Q
1630	F	F
1631	R	R
1632	V	V
1633	A	A
1634	P	P
1635	V	V
1636	S	S
1637	P	P
1638	G	G
1639	T	T
1640	G	G
1641	A	A
1642	S	S
1643	F	F
1644	A	A
1645	E	E
1646	Met	Met
1647	F	F
1648	S	S
1649	S	S
1650	L	L
1651	N	N
1652	Met	Met
1653	F	F
1654	V	V
1655	E	E
1656	L	L
1657	Met	Met
1658	G	G
1659	I	I
1660	R	R
1661	H	H
1662	L	L
1663	T	T
1664	Y	Y
1665	L	L
1666	D	D
1667	V	V
1668	A	A
1669	I	I
1670	N	N
1671	A	A
1672	A	A
1673	R	R
1674	H	H
1675	V	V
1676	Stop	Stop
1677	V	V
1678	P	P
1679	K	K
1680	Y	Y
1681	L	L
1682	S	S
1683	K	K
1684	S	S
1685	F	F
1686	S	S
1687	W	W
1688	L	L
1689	L	L
1690	A	A
1691	V	V
1692	I	I
1693	V	V
1694	Y	Y
1695	Q	Q
1696	K	K
1697	S	S
1698	N	N
1699	A	A
1700	S	S
1701	D	D
1702	Stop	Stop
1703	S	S
1704	L	L
1705	T	T
1706	F	F
1707	V	V
1708	L	L
1709	C	C
1710	N	N
1711	Q	Q
1712	L	L
1713	R	R
1714	L	L
1715	S	S
1716	L	L
1717	G	G
1718	I	I
1719	V	V
1720	F	F
1721	Met	Met
1722	Q	Q
1723	H	H
1724	Stop	Stop
1725	K	K
1726	Y	Y
1727	Q	Q
1728	P	P
1729	A	A
1730	H	H
1731	R	R
1732	L	L
1733	Y	Y
1734	H	H
1735	P	P
1736	D	D
1737	S	S
1738	T	T
1739	H	H
1740	I	I
1741	F	F
1742	L	L
1743	V	V
1744	A	A
1745	Stop	Stop
1746	L	L
1747	F	F
1748	V	V
1749	A	A
1750	H	H
1751	S	S
1752	R	R
1753	F	F
1754	F	F
1755	P	P
1756	E	E
1757	T	T
1758	Met	Met
1759	A	A
1760	D	D
1761	V	V
1762	G	G
1763	Met	Met
1764	N	N
1765	L	L
1766	V	V
1767	G	G
1768	W	W
1769	H	H
1770	F	F
1771	H	H
1772	S	S
1773	I	I
1774	H	H
1775	L	L
1776	K	K
1777	Stop	Stop
1778	V	V
1779	V	V
1780	L	L
1781	F	F
1782	Q	Q
1783	D	D
1784	N	N
1785	G	G
1786	I	I
1787	Stop	Stop
1788	F	F
1789	S	S
1790	F	F
1791	H	H
1792	K	K
1793	D	D
1794	E	E
1795	Met	Met
1796	S	S
1797	F	F
1798	V	V
1799	L	L
1800	F	F
1801	I	I
1802	Met	Met
1803	K	K
1804	S	S
1805	V	V
1806	E	E
1807	L	L
1808	K	K
1809	K	K
1810	K	K
1811	W	W
1812	H	H
1813	G	G
1814	P	P
1815	K	K
1816	I	I
1817	C	C
1818	Y	Y
1819	K	K
1820	Stop	Stop
1821	S	S
1822	L	L
1823	Met	Met
1824	F	F
1825	P	P
1826	N	N
1827	V	V
1828	K	K
1829	L	L
1830	G	G
1831	S	S
1832	Stop	Stop
1833	N	N
1834	L	L
1835	I	I
1836	T	T
1837	N	N
1838	A	A
1839	D	D
1840	S	S
1841	V	V
1842	L	L
1843	V	V
1844	V	V
1845	Q	Q
1846	Y	Y
1847	Q	Q
1848	S	S
1849	N	N
1850	P	P
1851	N	N
1852	Stop	Stop
1853	L	L
1854	K	K
1855	L	L
1856	Stop	Stop
1857	F	F
1858	K	K
1859	E	E
1860	S	S
1861	G	G
1862	Stop	Stop
1863	K	K
1864	K	K
1865	S	S
1866	L	L
1867	S	S
1868	L	L
1869	L	L
1870	L	L
1871	P	P
1872	G	G
1873	Met	Met
1874	F	F
1875	W	W
1876	E	E
1877	V	V
1878	G	G
1879	F	F
1880	S	S
1881	P	P
1882	A	A
1883	N	N
1884	S	S
1885	G	G
1886	P	P
1887	E	E
1888	A	A
1889	T	T
1890	R	R
1891	P	P
1892	C	C
1893	L	L
1894	I	I
1895	Stop	Stop
1896	C	C
1897	P	P
1898	L	L
1899	S	S
1900	G	G
1901	S	S
1902	L	L
1903	F	F
1904	T	T
1905	T	T
1906	S	S
1907	R	R
1908	I	I
1909	S	S
1910	Stop	Stop
1911	G	G
1912	Stop	Stop
1913	V	V
1914	C	C
1915	A	A
1916	G	G
1917	L	L
1918	T	T
1919	A	A
1920	V	V
1921	Q	Q
1922	G	G
1923	Y	Y
1924	F	F
1925	L	L
1926	A	A
1927	C	C
1928	T	T
1929	L	L
1930	Q	Q
1931	L	L
1932	R	R
1933	N	N
1934	S	S
1935	Q	Q
1936	H	H
1937	T	T
1938	R	R
1939	T	T
1940	V	V
1941	Met	Met
1942	C	C
1943	L	L
1944	V	V
1945	F	F
1946	T	T
1947	V	V
1948	V	V
1949	L	L
1950	E	E
1951	T	T
1952	P	P
1953	E	E
1954	S	S
1955	L	L
1956	V	V
1957	Q	Q
1958	H	H
1959	F	F
1960	S	S
1961	K	K
1962	A	A
1963	H	H
1964	I	I
1965	S	S
1966	C	C
1967	V	V
1968	L	L
1969	P	P
1970	S	S
1971	P	P
1972	Stop	Stop
1973	E	E
1974	G	G
1975	C	C
1976	Y	Y
1977	R	R
1978	D	D
1979	T	T
1980	E	E
1981	L	L
1982	Q	Q
1983	L	L
1984	H	H
1985	N	N
1986	H	H
1987	Y	Y
1988	S	S
1989	L	L
1990	R	R
1991	A	A
1992	P	P
1993	V	V
1994	R	R
