# Supplementary material for: Divergence in expression of a singing-related neuroplasticity gene in the brains of 2 Ficedula flycatchers and their hybrids
Source: G3 (Bethesda). 2024 Dec 13;15(2):jkae293. doi: 10.1093/g3journal/jkae293 (PMC11797017; doi:10.1093/g3journal/jkae293)
Supplement: jkae293_Supplementary_Data [file jkae293_supplementary_data.zip › Table_S8_G3-2024-405380.csv]

TipLabel	TipLabel		Scientific	BLFamilyLatin	BLFamilyEnglish	Accession	1	2	3	4	5	6	7	8	9	10	11	12	13	14	15	16	17	18	19	20	21	22	Start	Genus	species
Acanthisitta_chloris	Acanthisitta chloris		Acanthisitta chloris	Acanthisittidae	New Zealand wrens	KFP87963.1	Q	F	T	T	C	D	S	V	E	D	D	V	E	R	L	K	K	E	R	N	E	A	531	Acanthisitta	chloris
Origma_solitaria	Origma solitaria		Origma solitaria	Acanthizidae	Thornbills and gerygones	NWV18388.1	Q	F	V	N	S	D	S	L	E	D	D	V	E	R	L	K	K	E	R	N	E	A	605	Origma	solitaria
Mohoua_ochrocephala	Mohoua ochrocephala		Mohoua ochrocephala	Acanthizidae	Thornbills and gerygones	NXA57987.1	Q	F	V	S	C	D	S	L	E	D	D	V	E	R	L	K	K	Q	R	N	E	A	601	Mohoua	ochrocephala
Aegithalos_caudatus	Aegithalos caudatus		Aegithalos caudatus	Aegithalidae	Long-tailed Tits	NWH94188.1	Q	F	V	T	C	D	S	L	E	D	D	V	E	K	L	K	K	E	R	N	E	A	597	Aegithalos	caudatus
Atrichornis_clamosus	Atrichornis clamosus		Atrichornis clamosus	Atrichornithidae	Scrub-birds	NXY12716.1	Q	F	V	T	C	D	S	L	E	D	D	V	E	R	L	K	K	E	R	N	E	A	598	Atrichornis	clamosus
Bombycilla_garrulus	Bombycilla garrulus		Bombycilla garrulus	Bombycillidae	Waxwings	NXN84938.1	Q	F	V	D	C	D	S	L	E	D	D	V	E	E	L	K	K	E	R	N	E	A	595	Bombycilla	garrulus
Phainopepla_nitens	Phainopepla nitens		Phainopepla nitens	Bombycillidae	Waxwings	NXO68823.1	Q	F	V	N	C	D	S	L	E	D	D	V	E	R	L	K	K	E	R	N	E	A	597	Phainopepla	nitens
Cardinalis_cardinalis	Cardinalis cardinalis		Cardinalis cardinalis	Cardinalidae	Grosbeaks, saltators and allies	NWT32575.1	Q	F	V	T	C	D	S	L	E	D	D	V	E	K	L	K	K	E	R	N	E	A	541	Cardinalis	cardinalis
Pheucticus_melanocephalus	Pheucticus melanocephalus		Pheucticus melanocephalus	Cardinalidae	Grosbeaks, saltators and allies	NWY24081.1	Q	F	V	T	C	D	S	L	E	D	D	V	E	K	L	K	K	E	R	N	E	A	597	Pheucticus	melanocephalus
Certhia_brachydactyla	Certhia brachydactyla		Certhia brachydactyla	Certhiidae	Treecreepers	NXO93594.1	Q	F	V	T	R	D	P	L	E	D	V	E	K	L	K	K	E	R	N	E	A	L	595	Certhia	brachydactyla
Certhia_familiaris	Certhia familiaris		Certhia familiaris	Certhiidae	Treecreepers	NXD01393.1	Q	F	V	T	R	D	P	L	E	D	V	E	K	L	K	K	E	R	N	E	A	L	597	Certhia	familiaris
Chloropsis_hardwickii	Chloropsis hardwickii		Chloropsis hardwickii	Chloropseidae	Leafbirds	NWH35830.1	Q	F	V	T	C	N	S	L	E	D	D	V	E	K	L	K	K	E	R	N	E	A	591	Chloropsis	hardwickii
Cisticola_juncidis	Cisticola juncidis		Cisticola juncidis	Cisticolidae	Cisticolas and allies	NXO23678.1	Q	F	V	T	C	D	S	L	E	D	D	V	E	K	L	K	K	E	R	N	E	A	533	Cisticola	juncidis
Cnemophilus_loriae	Cnemophilus loriae		Cnemophilus loriae	Cnemophilidae	Satin birds	NXB06556.1	E	F	V	T	C	D	S	L	E	D	D	V	E	R	L	K	K	E	R	N	E	A	591	Cnemophilus	loriae
Struthidea_cinerea	Struthidea cinerea		Struthidea cinerea	Corcoracidae	Australian mudnesters	NXB56589.1	Q	F	V	T	S	D	S	L	E	D	D	V	E	R	L	K	K	E	R	N	E	A	589	Struthidea	cinerea
Aphelocoma_coerulescens	Aphelocoma coerulescens		Aphelocoma coerulescens	Corvidae	Crows and jays	NWY16724.1	Q	F	V	T	C	D	S	L	E	G	D	V	E	R	L	K	K	E	R	N	E	A	602	Aphelocoma	coerulescens
Corvus_brachyrhynchos	Corvus brachyrhynchos		Corvus brachyrhynchos	Corvidae	Crows and jays	KFO62114.1	Q	F	V	T	C	D	S	L	E	G	D	V	E	R	L	K	K	E	R	N	E	A	525	Corvus	brachyrhynchos
Corvus_kubaryi	Corvus kubaryi		Corvus kubaryi	Corvidae	Crows and jays	XP_041888311.1	Q	F	V	T	C	D	S	L	E	G	D	V	E	R	L	K	K	E	R	N	E	A	697	Corvus	kubaryi
Corvus_moneduloides	Corvus moneduloides		Corvus moneduloides	Corvidae	Crows and jays	NXD58305.1	Q	F	V	T	C	D	S	L	E	G	D	V	E	R	L	K	K	E	R	N	E	A	602	Corvus	moneduloides
Cephalopterus_ornatus	Cephalopterus ornatus		Cephalopterus ornatus	Cotingidae	Cotingas	NWU17385.1	Q	F	V	T	C	N	S	L	E	D	D	V	E	R	L	K	K	E	R	N	E	A	592	Cephalopterus	ornatus
Oxyruncus_cristatus	Oxyruncus cristatus		Oxyruncus cristatus	Cotingidae	Cotingas	NXM27104.1	Q	F	V	T	C	N	S	L	Q	D	D	V	E	R	L	K	K	E	R	N	E	A	604	Oxyruncus	cristatus
Pachyramphus_minor	Pachyramphus minor		Pachyramphus minor	Cotingidae	Cotingas	NWS12103.1	Q	F	V	T	C	N	S	L	E	D	D	V	E	R	L	K	K	E	R	N	E	A	593	Pachyramphus	minor
Gymnorhina_tibicen	Gymnorhina tibicen		Gymnorhina tibicen	Cracticidae	Butcherbirds	NXM49165.1	Q	F	V	T	C	D	S	L	E	D	D	V	E	R	L	E	E	E	R	N	E	A	541	Gymnorhina	tibicen
Dasyornis_broadbenti	Dasyornis broadbenti		Dasyornis broadbenti	Dasyornithidae	Bristlebirds	NWV85463.1	Q	F	V	T	C	D	S	L	D	D	V	E	R	L	K	K	E	R	N	E	A	F	608	Dasyornis	broadbenti
Campylorhamphus_procurvoides	Campylorhamphus procurvoides		Campylorhamphus procurvoides	Dendrocolaptidae	Woodcreepers	NXC26134.1	Q	F	V	T	C	E	S	L	E	D	D	V	E	R	L	K	K	E	R	N	E	A	590	Campylorhamphus	procurvoides
Xiphorhynchus_elegans	Xiphorhynchus elegans		Xiphorhynchus elegans	Dendrocolaptidae	Woodcreepers	NXU86313.1	Q	F	V	T	C	D	S	L	E	D	D	V	E	R	L	K	K	E	R	N	E	A	593	Xiphorhynchus	elegans
Dicaeum_eximium	Dicaeum eximium		Dicaeum eximium	Dicaeidae	Flowerpeckers	NXH40716.1	Q	F	V	T	C	N	S	L	E	D	D	V	E	K	L	K	K	E	R	N	E	A	553	Dicaeum	eximium
Chaetorhynchus_papuensis	Chaetorhynchus papuensis		Chaetorhynchus papuensis	Dicruridae	Drongos	NXD96484.1	Q	F	V	T	C	D	S	L	E	D	D	V	E	R	L	K	K	E	R	N	E	A	597	Chaetorhynchus	papuensis
Dicrurus_megarhynchus	Dicrurus megarhynchus		Dicrurus megarhynchus	Dicruridae	Drongos	NXJ30998.1	Q	F	V	T	C	D	S	L	E	D	D	V	E	R	L	K	K	E	R	N	E	A	588	Dicrurus	megarhynchus
Calcarius_ornatus	Calcarius ornatus		Calcarius ornatus	Emberizidae	Buntings, American sparrows and allies	NXE62412.1	Q	F	V	S	C	D	A	L	E	D	D	V	E	K	L	K	K	E	R	N	E	A	597	Calcarius	ornatus
Camarhynchus_parvulus	Camarhynchus parvulus		Camarhynchus parvulus	Emberizidae	Buntings, American sparrows and allies	XP_030817765.1	Q	F	V	T	C	D	S	L	E	D	D	V	E	K	L	K	K	E	R	N	E	A	695	Camarhynchus	parvulus
Emberiza_fucata	Emberiza fucata		Emberiza fucata	Emberizidae	Buntings, American sparrows and allies	NWR22915.1	Q	F	V	T	C	D	S	L	E	D	D	V	E	K	L	K	K	E	R	N	E	A	543	Emberiza	fucata
Geospiza_fortis	Geospiza fortis		Geospiza fortis	Emberizidae	Buntings, American sparrows and allies	XP_030916783.1	Q	F	V	T	C	D	S	L	E	D	D	V	E	K	L	K	K	E	R	N	E	A	705	Geospiza	fortis
Melospiza_melodia	Melospiza melodia		Melospiza melodia	Emberizidae	Buntings, American sparrows and allies	KAF2976618.1	Q	F	V	T	C	D	S	L	E	D	D	V	E	K	L	K	K	E	R	N	E	A	774	Melospiza	melodia
Nesospiza_acunhae	Nesospiza acunhae		Nesospiza acunhae	Emberizidae	Buntings, American sparrows and allies	NWZ90355.1	Q	F	I	T	C	D	S	L	E	D	D	V	E	K	I	K	K	E	R	N	E	A	598	Nesospiza	acunhae
Passerina_amoena	Passerina amoena		Passerina amoena	Emberizidae	Buntings, American sparrows and allies	NXP86779.1	Q	F	V	T	C	D	S	L	E	D	D	V	E	K	L	K	K	E	R	N	E	A	598	Passerina	amoena
Zonotrichia_albicollis	Zonotrichia albicollis		Zonotrichia albicollis	Emberizidae	Buntings, American sparrows and allies	XP_026651327.1	Q	F	V	T	C	D	S	L	E	D	D	V	E	K	L	K	K	E	R	N	E	A	614	Zonotrichia	albicollis
Lonchura_striata	Lonchura striata		Lonchura striata	Estrildidae	Waxbills, grass finches, munias and allies	XP_021411014.1	Q	F	V	T	C	D	S	L	E	D	D	V	E	K	L	K	K	E	R	N	E	A	706	Lonchura	striata
Taeniopygia_guttata	Taeniopygia guttata		Taeniopygia guttata	Estrildidae	Waxbills, grass finches, munias and allies	XP_041575750.1	Q	F	V	T	C	D	S	L	E	D	D	V	E	K	L	K	K	E	R	N	E	A	723	Taeniopygia	guttata
Serilophus_lunatus	Serilophus lunatus		Serilophus lunatus	Eurylaimidae	Broadbills	NXM72403.1	Q	F	V	I	P	D	S	L	D	D	D	V	E	R	L	R	K	E	R	N	E	A	596	Serilophus	lunatus
Eulacestoma_nigropectus	Eulacestoma nigropectus		Eulacestoma nigropectus	Falcunculidae	Shrike-tits	NXB41452.1	Q	F	V	T	C	D	S	L	E	D	V	V	E	R	L	E	K	E	R	N	E	A	591	Eulacestoma	nigropectus
Falcunculus_frontatus	Falcunculus frontatus		Falcunculus frontatus	Falcunculidae	Shrike-tits	NWW16555.1	Q	F	V	T	C	D	S	L	E	D	D	V	E	R	L	K	K	E	R	N	E	A	598	Falcunculus	frontatus
Formicarius_rufipectus	Formicarius rufipectus		Formicarius rufipectus	Formicariidae	Antthrushes and antpittas	NXK95948.1	Q	F	V	T	C	D	S	L	E	D	D	V	E	R	L	K	K	E	R	N	E	A	528	Formicarius	rufipectus
Grallaria_varia	Grallaria varia		Grallaria varia	Formicariidae	Antthrushes and antpittas	NXG17861.1	Q	F	V	T	C	D	S	L	G	D	D	V	E	R	L	K	K	E	R	N	E	A	590	Grallaria	varia
Loxia_curvirostra	Loxia curvirostra		Loxia curvirostra	Fringillidae	Finches and Hawaiian honeycreepers	NWY98639.1	Q	F	L	T	C	D	S	L	E	D	D	V	E	K	L	K	K	E	R	N	E	A	543	Loxia	curvirostra
Loxia_leucoptera	Loxia leucoptera		Loxia leucoptera	Fringillidae	Finches and Hawaiian honeycreepers	NXH05352.1	Q	F	L	T	C	D	S	L	E	D	D	V	E	K	L	K	K	E	R	N	E	A	541	Loxia	leucoptera
Serinus_canaria	Serinus canaria		Serinus canaria	Fringillidae	Finches and Hawaiian honeycreepers	XP_030088978.1	Q	F	V	T	C	D	S	L	E	D	D	V	E	K	L	K	K	E	R	N	E	A	615	Serinus	canaria
Furnarius_figulus	Furnarius figulus		Furnarius figulus	Furnariidae	Ovenbirds	NWR82291.1	Q	F	V	T	C	D	S	L	E	E	D	V	E	R	L	K	K	E	R	N	E	A	590	Furnarius	figulus
Sclerurus_mexicanus	Sclerurus mexicanus		Sclerurus mexicanus	Furnariidae	Ovenbirds	NXF75089.1	Q	F	A	T	C	D	S	L	E	D	D	V	D	R	L	R	K	E	R	N	E	A	590	Sclerurus	mexicanus
Hirundo_rustica	Hirundo rustica		Hirundo rustica	Hirundinidae	Swallows and martins	NXW67781.1	L	L	V	T	C	D	F	L	E	D	D	V	E	K	L	K	K	E	R	N	E	A	598	Hirundo	rustica
Agelaius_phoeniceus	Agelaius phoeniceus		Agelaius phoeniceus	Icteridae	New World blackbirds	NWZ13172.1	Q	F	V	T	C	D	S	L	E	D	D	V	E	K	L	K	K	E	R	N	E	A	598	Agelaius	phoeniceus
Molothrus_ater	Molothrus ater		Molothrus ater	Icteridae	New World blackbirds	NXV60221.1	Q	F	V	T	C	D	S	L	E	D	D	V	E	K	L	K	K	E	R	N	E	A	598	Molothrus	ater
Quiscalus_mexicanus	Quiscalus mexicanus		Quiscalus mexicanus	Icteridae	New World blackbirds	NXQ69228.1	Q	F	V	T	C	D	S	L	E	D	D	V	E	K	L	K	K	E	R	N	E	A	597	Quiscalus	mexicanus
Irena_cyanogastra	Irena cyanogastra		Irena cyanogastra	Irenidae	Fairy-bluebirds	NXI16828.1	E	F	V	T	C	D	S	L	E	D	D	V	E	K	L	K	K	E	R	N	E	A	335	Irena	cyanogastra
Lanius_ludovicianus	Lanius ludovicianus		Lanius ludovicianus	Laniidae	Shrikes	NWT86510.1	Q	F	V	T	C	D	S	L	E	D	D	V	E	R	L	K	K	E	R	N	E	A	590	Lanius	ludovicianus
Machaerirhynchus_nigripectus	Machaerirhynchus nigripectus		Machaerirhynchus nigripectus	Machaerirhynchidae	Boatbills	NWV94293.1	Q	F	A	T	C	D	S	L	E	D	D	V	E	R	L	E	K	E	R	N	E	A	541	Machaerirhynchus	nigripectus
Malurus_elegans	Malurus elegans		Malurus elegans	Maluridae	Australasian wrens	NWV66205.1	Q	F	V	S	S	D	S	L	E	D	D	V	E	K	L	K	K	E	R	N	E	A	597	Malurus	elegans
Melanocharis_versteri	Melanocharis versteri		Melanocharis versteri	Melanocharitidae	Berrypeckers	NXA95983.1	Q	F	V	T	C	D	S	L	E	D	D	V	E	R	L	K	K	E	R	N	E	A	601	Melanocharis	versteri
Oreocharis_arfaki	Oreocharis arfaki		Oreocharis arfaki	Melanocharitidae	Berrypeckers	NWW01398.1	Q	L	V	T	C	D	S	L	E	D	D	V	E	R	L	K	K	E	R	N	E	A	599	Oreocharis	arfaki
Grantiella_picta	Grantiella picta		Grantiella picta	Meliphagidae	Honeyeaters	NWV31701.1	Q	F	V	T	C	D	S	L	E	D	D	V	E	R	L	K	K	E	R	N	E	A	603	Grantiella	picta
Notiomystis_cincta	Notiomystis cincta		Notiomystis cincta	Meliphagidae	Honeyeaters	NWX29806.1	Q	F	V	T	R	D	S	L	E	D	D	V	E	R	L	K	K	E	R	N	E	A	594	Notiomystis	cincta
Menura_novaehollandiae	Menura novaehollandiae		Menura novaehollandiae	Menuridae	Lyrebirds	NXE87535.1	Q	F	V	T	C	G	S	L	E	D	D	V	E	R	L	K	K	E	R	N	E	A	598	Menura	novaehollandiae
Donacobius_atricapilla	Donacobius atricapilla		Donacobius atricapilla	Mimidae	Mockingbirds and thrashers	NXB72077.1	Q	F	I	T	C	D	S	L	E	D	D	V	E	K	L	K	K	E	R	N	E	A	599	Donacobius	atricapilla
Toxostoma_redivivum	Toxostoma redivivum		Toxostoma redivivum	Mimidae	Mockingbirds and thrashers	NWS81471.1	Q	F	V	T	C	D	S	L	E	D	D	V	E	K	L	K	K	E	R	N	E	A	607	Toxostoma	redivivum
Erythrocercus_mccallii	Erythrocercus mccallii		Erythrocercus mccallii	Monarchidae	Monarchs	NWT56334.1	Q	F	V	T	C	D	S	L	E	D	D	V	E	K	L	K	K	E	R	N	E	A	597	Erythrocercus	mccallii
Myiagra_hebetior	Myiagra hebetior		Myiagra hebetior	Monarchidae	Monarchs	NXH32781.1	Q	F	V	T	C	D	S	L	E	D	D	V	E	R	L	K	K	E	R	N	E	A	588	Myiagra	hebetior
Motacilla_alba	Motacilla alba		Motacilla alba	Motacillidae	Wagtails and pipits	NWS02477.1	Q	F	V	P	C	D	S	L	E	D	D	V	E	K	L	K	K	E	R	N	E	A	590	Motacilla	alba
Ficedula_albicollis	Ficedula albicollis		Ficedula albicollis	Muscicapidae	Chats and Old World flycatchers	XP_005056175.1	Q	F	V	S	C	D	C	L	E	G	D	V	E	K	F	K	K	E	R	N	E	A	720	Ficedula	albicollis
Copsychus_sechellarum	Copsychus sechellarum		Copsychus sechellarum	Muscicapidae	Chats and Old World flycatchers	NXD41656.1	Q	F	V	T	C	D	S	L	E	D	D	V	E	K	L	K	K	E	K	N	E	A	604	Copsychus	sechellarum
Erithacus_rubecula	Erithacus rubecula		Erithacus rubecula	Muscicapidae	Chats and Old World flycatchers	NWY69819.1	Q	F	V	T	C	D	C	L	E	D	D	V	E	K	F	K	Q	E	R	N	E	A	597	Erithacus	rubecula
Ficedula_hypoleuca	Ficedula hypoleuca		Ficedula hypoleuca	Muscicapidae	Chats and Old World flycatchers	Query_691895	Q	F	V	T	C	D	C	L	E	G	D	V	E	K	F	K	K	E	R	N	E	A	546	Ficedula	hypoleuca
Oenanthe_oenanthe	Oenanthe oenanthe		Oenanthe oenanthe	Muscicapidae	Chats and Old World flycatchers	NXM80930.1	Q	F	V	T	C	D	C	L	E	D	D	V	E	K	F	K	K	E	R	N	E	A	531	Oenanthe	oenanthe
Calandrella_cheleensis	Calandrella cheleensis		NA	NA	NA	NXQ33195.1	Q	F	I	T	C	D	S	L	E	D	D	V	E	T	L	K	K	E	R	N	E	A	536	Alaudala	cheleensis
Pycnonotus_atriceps	Pycnonotus atriceps		NA	NA	NA	NWZ37009.1	Q	F	V	T	C	D	S	L	E	D	D	M	E	K	L	K	K	E	R	D	E	A	599	Brachypodius	atriceps
Callaeas_cinereus	Callaeas cinereus		NA	NA	NA	NXY60773.1	Q	F	V	T	C	D	S	L	E	A	D	V	E	R	L	K	K	E	R	N	E	A	544	Callaeas	wilsoni
Erythropygia_coryphaeus	Erythropygia coryphaeus		NA	NA	NA	NXC81544.1	Q	F	G	T	C	D	S	V	E	D	D	V	E	K	L	K	K	E	R	N	E	A	606	Cercotrichas	coryphoeus
Erythrura_gouldiae	Erythrura gouldiae		NA	NA	NA	RLV99289.1	Q	F	V	T	C	D	S	L	E	D	D	V	E	K	L	K	K	E	R	N	E	A	616	Chloebia	gouldiae
Corvus_corone	Corvus corone		NA	NA	NA	XP_019146301.1	Q	F	V	T	C	D	S	L	E	G	D	V	E	R	L	K	K	E	R	N	E	A	697	Corvus	cornix
Parus_caeruleus	Parus caeruleus		NA	NA	NA	XP_023794490.1	Q	F	V	T	C	D	S	L	E	D	D	V	E	K	L	K	K	E	R	N	E	A	708	Cyanistes	caeruleus
Coracina_coerulescens	Coracina coerulescens		NA	NA	NA	NXH88679.1	Q	F	V	T	C	D	S	V	E	D	D	V	E	R	L	K	K	E	R	N	E	A	531	Edolisoma	coerulescens
Nectarinia_aspasia	Nectarinia aspasia		NA	NA	NA	NXL73783.1	Q	F	V	T	C	D	S	L	E	D	D	V	E	K	L	K	K	E	R	N	E	A	603	Leptocoma	aspasia
Montifringilla_taczanowskii	Montifringilla taczanowskii		NA	NA	NA	XP_041265314.1	Q	F	V	T	C	D	S	L	E	D	D	V	E	K	L	K	K	E	R	N	E	A	690	Onychostruthus	taczanowskii
Parus_atricapillus	Parus atricapillus		NA	NA	NA	NWZ82291.1	Q	F	V	T	C	D	S	L	E	D	D	V	E	K	L	K	K	E	R	N	E	A	599	Poecile	atricapillus
Montifringilla_ruficollis	Montifringilla ruficollis		NA	NA	NA	XP_041341780.1	Q	F	V	T	C	D	S	L	E	D	D	V	E	K	L	K	K	E	R	N	E	A	720	Pyrgilauda	ruficollis
Phylloscopus_sibilatrix	Phylloscopus sibilatrix		NA	NA	NA	NXR68504.1	Q	F	V	T	C	Y	S	S	E	D	D	L	E	K	L	K	K	E	R	N	E	A	598	Rhadina	sibilatrix
Setophaga_ruticilla	Setophaga ruticilla		NA	NA	NA	NXL21761.1	Q	F	V	T	C	D	S	L	E	N	D	V	E	K	L	Q	K	E	R	N	E	A	596	Setophaga	kirtlandii
Paradoxornis_webbianus	Paradoxornis webbianus		NA	NA	NA	NWR06411.1	Q	F	V	T	C	D	S	L	E	D	D	V	E	K	L	K	K	E	R	N	E	A	596	Sinosuthora	webbiana
Stachyris_dennistouni	Stachyris dennistouni		NA	NA	NA	NXI29709.1	Q	F	V	T	C	D	S	L	E	D	D	V	E	R	L	K	K	E	R	N	E	A	597	Sterrhoptilus	dennistouni
Daphoenositta_chrysoptera	Daphoenositta chrysoptera		Daphoenositta chrysoptera	Neosittidae	Sittellas	NWV50632.1	Q	F	V	T	C	D	S	L	E	D	D	V	E	R	L	K	K	E	R	N	E	A	591	Daphoenositta	chrysoptera
Oriolus_oriolus	Oriolus oriolus		Oriolus oriolus	Oriolidae	Orioles and figbirds	NXO09995.1	Q	F	V	T	C	D	S	L	E	D	D	V	E	R	L	K	K	E	R	N	E	A	603	Oriolus	oriolus
Ifrita_kowaldi	Ifrita kowaldi		Ifrita kowaldi	Orthonychidae	Logrunners	NWW55912.1	Q	F	V	T	C	D	S	L	E	D	D	V	E	R	L	K	K	E	R	N	E	A	597	Ifrita	kowaldi
Orthonyx_spaldingii	Orthonyx spaldingii		Orthonyx spaldingii	Orthonychidae	Logrunners	NXC11135.1	Q	F	V	T	C	D	S	L	E	N	D	V	E	R	L	K	K	E	R	N	E	A	591	Orthonyx	spaldingii
Rhagologus_leucostigma	Rhagologus leucostigma		Rhagologus leucostigma	Pachycephalidae	Whistlers	NXB18813.1	Q	F	V	I	C	D	S	L	E	D	D	V	E	R	L	E	K	E	R	N	E	A	591	Rhagologus	leucostigma
Aleadryas_rufinucha	Aleadryas rufinucha		Aleadryas rufinucha	Pachycephalidae	Whistlers	NXC60408.1	Q	F	V	T	W	D	S	L	E	D	D	V	E	R	L	R	K	E	R	N	E	A	500	Aleadryas	rufinucha
Pachycephala_philippinensis	Pachycephala philippinensis		Pachycephala philippinensis	Pachycephalidae	Whistlers	NXH98669.1	Q	F	G	T	C	D	S	L	E	D	D	V	E	R	L	K	K	E	R	N	E	A	597	Pachycephala	philippinensis
Pardalotus_punctatus	Pardalotus punctatus		Pardalotus punctatus	Pardalotidae	Pardalotes	NXU15890.1	Q	F	V	T	C	D	S	L	E	D	D	V	E	R	L	K	K	E	R	N	D	A	594	Pardalotus	punctatus
Parus_major	Parus major		Parus major	Paridae	Tits and chickadees	XP_015501351.1	Q	F	V	T	C	D	S	L	E	D	D	V	E	K	L	K	K	E	R	N	E	A	708	Parus	major
Pseudopodoces_humilis	Pseudopodoces humilis		Pseudopodoces humilis	Paridae	Tits and chickadees	XP_014111210.1	Q	F	V	T	C	D	S	L	E	D	D	V	E	K	L	K	K	E	R	N	E	A	861	Pseudopodoces	humilis
Passer_montanus	Passer montanus		Passer montanus	Passeridae	Sparrows, snowfinches and allies	XP_039572000.1	Q	F	V	T	C	D	S	L	E	D	D	V	E	K	L	K	K	E	R	N	E	A	705	Passer	montanus
Drymodes_brunneopygia	Drymodes brunneopygia		Drymodes brunneopygia	Petroicidae	Australasian robins	NXU42502.1	Q	F	V	T	C	D	S	L	E	D	D	V	E	T	L	K	K	E	R	N	E	A	599	Drymodes	brunneopygia
Chiroxiphia_lanceolata	Chiroxiphia lanceolata		Chiroxiphia lanceolata	Pipridae	Manakins	XP_032562654.1	Q	F	V	T	C	N	S	L	E	D	D	V	E	R	L	K	K	E	R	N	E	A	680	Chiroxiphia	lanceolata
Corapipo_altera	Corapipo altera		Corapipo altera	Pipridae	Manakins	XP_027510330.1	Q	F	V	T	C	N	S	L	E	D	D	V	E	R	L	K	K	E	R	N	E	A	680	Corapipo	altera
Lepidothrix_coronata	Lepidothrix coronata		Lepidothrix coronata	Pipridae	Manakins	XP_017667700.1	Q	F	V	T	C	N	S	L	E	D	D	V	E	R	L	K	K	E	R	N	E	A	680	Lepidothrix	coronata
Manacus_vitellinus	Manacus vitellinus		Manacus vitellinus	Pipridae	Manakins	KFW78339.1	Q	F	V	T	C	N	S	L	E	D	D	V	E	R	L	K	K	E	R	N	E	A	524	Manacus	vitellinus
Neopelma_chrysocephalum	Neopelma chrysocephalum		Neopelma chrysocephalum	Pipridae	Manakins	XP_027547419.1	Q	F	V	T	C	N	S	L	E	D	D	V	E	R	L	K	K	E	R	N	E	A	679	Neopelma	chrysocephalum
Pipra_filicauda	Pipra filicauda		Pipra filicauda	Pipridae	Manakins	XP_027605588.1	Q	F	V	T	C	N	S	L	E	D	D	V	E	R	L	K	K	E	R	N	E	A	680	Pipra	filicauda
Piprites_chloris	Piprites chloris		Piprites chloris	Pipridae	Manakins	NXK33067.1	Q	F	V	T	C	N	S	L	E	D	D	V	E	R	L	K	K	E	R	N	E	A	592	Piprites	chloris
Pitta_sordida	Pitta sordida		Pitta sordida	Pittidae	Pittas	NWI97712.1	Q	F	V	T	C	D	S	L	E	D	D	V	E	R	L	K	K	E	R	N	E	A	607	Pitta	sordida
Platysteira_castanea	Platysteira castanea		Platysteira castanea	Platysteiridae	Shrike-flycatchers, wattle-eyes and batises	NWU22171.1	Q	F	V	T	C	D	S	F	E	D	D	V	E	R	L	E	K	E	R	N	E	A	603	Platysteira	castanea
Ploceus_nigricollis	Ploceus nigricollis		Ploceus nigricollis	Ploceidae	Weavers and allies	NXM22964.1	Q	F	V	T	C	D	S	L	E	D	D	V	E	K	L	K	K	E	R	N	E	A	595	Ploceus	nigricollis
Polioptila_caerulea	Polioptila caerulea		Polioptila caerulea	Polioptilidae	Gnatcatchers	NWS35335.1	Q	F	V	T	C	D	S	L	E	D	D	V	E	K	L	K	K	E	R	N	E	A	597	Polioptila	caerulea
Pomatostomus_ruficeps	Pomatostomus ruficeps		Pomatostomus ruficeps	Pomatostomidae	Australasian babblers	NXS38560.1	Q	F	V	T	C	D	S	L	E	D	D	V	E	R	L	K	K	E	R	N	E	A	590	Pomatostomus	ruficeps
Promerops_cafer	Promerops cafer		Promerops cafer	Promeropidae	Sugarbirds	NWX56122.1	Q	F	V	T	C	D	S	L	E	D	D	V	E	K	L	K	K	E	R	N	E	A	544	Promerops	cafer
Prunella_himalayana	Prunella himalayana		Prunella himalayana	Prunellidae	Accentors	NWT70703.1	Q	F	V	I	C	D	S	L	E	D	D	V	E	K	L	K	K	E	R	N	E	A	598	Prunella	himalayana
Ptilonorhynchus_violaceus	Ptilonorhynchus violaceus		Ptilonorhynchus violaceus	Ptilonorhynchidae	Bowerbirds	NWV02552.1	Q	F	V	T	C	D	S	L	E	N	D	V	E	R	L	K	K	E	R	N	E	A	606	Ptilonorhynchus	violaceus
Pycnonotus_jocosus	Pycnonotus jocosus		Pycnonotus jocosus	Pycnonotidae	Bulbuls	NXR80871.1	Q	F	V	T	C	D	S	L	E	D	D	V	E	K	L	K	K	E	R	D	E	A	584	Pycnonotus	jocosus
Regulus_satrapa	Regulus satrapa		Regulus satrapa	Reguliidae	Goldcrests and kinglets	NWR44969.1	Q	F	V	T	C	D	C	L	E	D	E	V	E	K	L	Q	K	E	R	N	E	A	599	Regulus	satrapa
Rhabdornis_inornatus	Rhabdornis inornatus		Rhabdornis inornatus	Rhabdornithidae	Philippine creepers	NXH57717.1	Q	F	V	T	C	D	S	L	E	D	D	V	E	K	V	K	K	E	R	N	E	A	597	Rhabdornis	inornatus
Scytalopus_superciliaris	Scytalopus superciliaris		Scytalopus superciliaris	Rhinocryptidae	Tapaculos	NXP21167.1	Q	F	V	T	C	D	S	L	E	D	D	V	E	R	L	K	K	E	R	N	E	A	590	Scytalopus	superciliaris
Rhipidura_dahli	Rhipidura dahli		Rhipidura dahli	Rhipiduridae	Fantails	NXI85102.1	Q	F	V	T	C	D	S	L	E	D	D	V	E	R	L	K	K	E	R	N	E	A	589	Rhipidura	dahli
Sitta_europaea	Sitta europaea		Sitta europaea	Sittidae	Nuthatches and Wallcreeper	NXO86224.1	Q	F	I	T	C	D	S	L	E	D	D	V	E	K	L	M	K	E	R	N	E	A	597	Sitta	europaea
Lamprotornis_superbus	Lamprotornis superbus		Lamprotornis superbus	Sturnidae	Starlings	KAI1232420.1	K	F	V	T	C	D	S	L	E	D	D	V	E	K	L	K	K	E	R	N	E	A	741	Lamprotornis	superbus
Sturnus_vulgaris	Sturnus vulgaris		Sturnus vulgaris	Sturnidae	Starlings	XP_014733718.1	Q	F	V	T	C	D	S	L	E	D	D	V	E	K	L	K	K	E	R	N	E	A	728	Sturnus	vulgaris
Acrocephalus_arundinaceus	Acrocephalus arundinaceus		Acrocephalus arundinaceus	Sylviidae	Old World warblers	NWZ62479.1	Q	F	V	T	C	D	S	L	E	D	D	V	E	K	L	K	K	E	R	N	E	A	599	Acrocephalus	arundinaceus
Cettia_cetti	Cettia cetti		Cettia cetti	Sylviidae	Old World warblers	NXV07191.1	Q	F	V	T	C	D	S	L	E	D	D	V	E	K	L	K	K	E	R	N	E	A	599	Cettia	cetti
Hippolais_icterina	Hippolais icterina		Hippolais icterina	Sylviidae	Old World warblers	NXR51690.1	Q	F	V	T	C	D	S	L	E	D	D	V	E	K	L	K	K	E	R	N	E	A	596	Hippolais	icterina
Hylia_prasina	Hylia prasina		Hylia prasina	Sylviidae	Old World warblers	NWU45375.1	Q	F	V	T	C	D	S	L	E	D	D	V	E	K	L	K	K	E	R	N	E	A	597	Hylia	prasina
Locustella_ochotensis	Locustella ochotensis		Locustella ochotensis	Sylviidae	Old World warblers	NXO42942.1	Q	F	V	T	C	D	S	L	E	D	D	V	E	K	L	K	K	E	R	N	E	A	594	Locustella	ochotensis
Sylvia_atricapilla	Sylvia atricapilla		Sylvia atricapilla	Sylviidae	Old World warblers	NWY46942.1	Q	F	V	T	C	D	S	L	E	D	D	V	E	K	L	K	K	E	R	N	E	A	598	Sylvia	atricapilla
Sylvia_borin	Sylvia borin		Sylvia borin	Sylviidae	Old World warblers	NXN02264.1	Q	F	V	T	C	D	S	L	E	D	D	V	E	K	L	K	K	E	R	N	E	A	595	Sylvia	borin
Sylvietta_virens	Sylvietta virens		Sylvietta virens	Sylviidae	Old World warblers	NXK62812.1	Q	F	V	T	C	D	S	L	E	D	D	V	E	K	L	K	K	E	R	N	E	A	599	Sylvietta	virens
Sakesphorus_luctuosus	Sakesphorus luctuosus		Sakesphorus luctuosus	Thamnophilidae	Antbirds	NXG12453.1	Q	F	V	T	C	D	T	L	E	D	D	V	E	R	L	K	K	E	R	N	E	A	590	Sakesphorus	luctuosus
Rhodinocichla_rosea	Rhodinocichla rosea		Rhodinocichla rosea	Thraupidae	Tanagers	NXF20650.1	Q	F	V	T	C	D	S	L	E	S	D	V	E	K	L	K	K	E	R	N	E	A	576	Rhodinocichla	rosea
Leiothrix_lutea	Leiothrix lutea		Leiothrix lutea	Timaliidae	Babblers and parrotbills	NXP34831.1	Q	F	L	N	C	D	S	L	E	D	D	V	E	R	L	K	K	E	R	N	E	A	597	Leiothrix	lutea
Illadopsis_cleaveri	Illadopsis cleaveri		Illadopsis cleaveri	Timaliidae	Babblers and parrotbills	NXM63929.1	Q	F	V	T	C	D	S	L	M	D	D	V	E	K	L	K	K	E	R	N	E	A	597	Illadopsis	cleaveri
Pomatorhinus_ruficollis	Pomatorhinus ruficollis		Pomatorhinus ruficollis	Timaliidae	Babblers and parrotbills	NXY30376.1	Q	F	V	T	C	D	S	L	E	D	D	V	E	K	L	K	K	E	R	N	E	A	601	Pomatorhinus	ruficollis
Pteruthius_melanotis	Pteruthius melanotis		Pteruthius melanotis	Timaliidae	Babblers and parrotbills	NXY02968.1	Q	F	V	T	C	D	S	L	E	D	D	V	E	R	L	K	K	E	R	N	E	A	594	Pteruthius	melanotis
Thryothorus_ludovicianus	Thryothorus ludovicianus		Thryothorus ludovicianus	Troglodytidae	Wrens	NXA83769.1	Q	F	V	T	C	D	S	L	E	D	D	V	E	K	L	K	K	E	R	N	E	A	597	Thryothorus	ludovicianus
Catharus_fuscescens	Catharus fuscescens		Catharus fuscescens	Turdidae	Thrushes	NXQ40598.1	Q	F	V	T	C	D	P	L	E	D	D	V	E	K	L	K	K	E	R	N	E	A	519	Catharus	fuscescens
Catharus_ustulatus	Catharus ustulatus		Catharus ustulatus	Turdidae	Thrushes	XP_032932809.1	Q	F	V	T	C	D	S	L	E	D	D	V	E	K	L	K	K	E	R	N	E	A	636	Catharus	ustulatus
Chaetops_frenatus	Chaetops frenatus		Chaetops frenatus	Turdidae	Thrushes	NXT68110.1	Q	F	V	T	C	D	S	W	E	D	D	V	E	R	L	K	K	E	R	N	E	A	522	Chaetops	frenatus
Empidonax_traillii	Empidonax traillii		Empidonax traillii	Tyrannidae	Tyrant-flycatchers	XP_027738234.1	Q	F	V	T	C	N	S	L	E	D	E	V	E	R	L	K	R	E	R	N	E	A	683	Empidonax	traillii
Mionectes_macconnelli	Mionectes macconnelli		Mionectes macconnelli	Tyrannidae	Tyrant-flycatchers	NWS94635.1	Q	F	V	T	G	N	A	L	E	D	D	V	E	R	L	K	K	E	R	N	E	A	592	Mionectes	macconnelli
Neopipo_cinnamomea	Neopipo cinnamomea		Neopipo cinnamomea	Tyrannidae	Tyrant-flycatchers	NWQ58760.1	Q	F	V	T	C	N	S	L	E	D	D	V	E	R	L	K	K	E	K	N	E	A	592	Neopipo	cinnamomea
Onychorhynchus_coronatus	Onychorhynchus coronatus		Onychorhynchus coronatus	Tyrannidae	Tyrant-flycatchers	NWU77139.1	Q	F	V	T	C	N	S	L	E	D	D	V	E	R	L	K	K	E	R	N	E	A	594	Onychorhynchus	coronatus
Tyrannus_savana	Tyrannus savana		Tyrannus savana	Tyrannidae	Tyrant-flycatchers	NXM05799.1	Q	F	V	T	C	N	S	L	E	E	E	V	E	R	L	K	K	E	R	N	E	A	537	Tyrannus	savana
Urocynchramus_pylzowi	Urocynchramus pylzowi		Urocynchramus pylzowi	Urocynchramidae	Pink-tailed Bunting	NWT97515.1	Q	F	V	T	F	D	S	L	E	D	D	V	E	K	L	K	K	E	R	N	E	A	596	Urocynchramus	pylzowi
Mystacornis_crossleyi	Mystacornis crossleyi		Mystacornis crossleyi	Vangidae	Vangas	NXS16648.1	Q	F	V	T	C	D	S	L	E	D	D	V	E	R	L	E	K	E	R	N	E	A	370	Mystacornis	crossleyi
Vidua_chalybeata	Vidua chalybeata		Vidua chalybeata	Viduidae	Indigobirds and allies	NXB90059.1	Q	F	V	T	C	D	S	L	E	D	D	V	G	K	L	K	K	E	R	N	E	S	597	Vidua	chalybeata
Vireo_altiloquus	Vireo altiloquus		Vireo altiloquus	Vireonidae	Vireos and allies	NWT12482.1	Q	F	V	T	C	D	S	L	E	D	D	V	E	R	L	K	K	E	R	N	E	A	531	Vireo	altiloquus
Zosterops_borbonicus	Zosterops borbonicus		Zosterops borbonicus	Zosteropidae	White-eyes	TRZ19909.1	Q	F	V	T	C	D	S	L	E	D	D	V	E	R	L	K	K	E	R	N	E	A	772	Zosterops	borbonicus
Zosterops_hypoxanthus	Zosterops hypoxanthus		Zosterops hypoxanthus	Zosteropidae	White-eyes	NXR42035.1	Q	F	V	T	C	D	S	L	E	D	D	V	E	R	L	K	K	E	R	N	E	A	529	Zosterops	hypoxanthus
